# Supplementary material for: EspL is essential for virulence and stabilizes EspE, EspF and EspH levels in Mycobacterium tuberculosis
Source: PLoS Pathog. 2018 Dec 20;14(12):e1007491. doi: 10.1371/journal.ppat.1007491 (PMC6319747; doi:10.1371/journal.ppat.1007491)
Supplement: S1 Table — (XLSX) [file ppat.1007491.s001.xlsx]

## Sheet: DESeq2_deltaL_wt
Locus	baseMean	log2FoldChange	foldChange	lfcSE	stat	pvalue	padj	Gene	Product
Rv3879c	9117.79	0.429022	1.34632	0.11301	3.79631	0.000146867	0.150832	espK	ESX-1 secretion-associated protein EspK. Alanine and proline rich protein.
MTB000049	146.114	0.34255	1.268	0.159842	2.14304	0.0321095	1	serT	tRNA-Ser (GCT)
Rv2844	291.1	0.339372	1.26521	0.157025	2.16126	0.030675	1	Rv2844	Conserved alanine rich protein
MTB000076	1124.28	0.321756	1.24985	0.116201	2.76896	0.00562356	1	MTS1082	Putative small regulatory RNA
MTB000048	168.378	0.320843	1.24906	0.152745	2.10052	0.0356831	1	argU	tRNA-Arg (ACG)
Rv2252	467.903	0.286174	1.2194	0.134055	2.13475	0.0327813	1	Rv2252	Diacylglycerol kinase
Rv0615	156.473	0.283353	1.21702	0.155052	1.82747	0.0676287	1	Rv0615	Probable integral membrane protein
Rv2843	155.562	0.280874	1.21493	0.15303	1.83541	0.0664443	1	Rv2843	Probable conserved transmembrane alanine rich protein
Rv1745c	41.7322	0.266586	1.20296	0.169388	1.57382	0.11553	1	idi	Probable isopentenyl-diphosphate delta-isomerase Idi (IPP isomerase) (isopentenyl pyrophosphate isomerase)
Rv3840	36.7271	0.265828	1.20233	0.168581	1.57685	0.114829	1	Rv3840	Possible transcriptional regulatory protein
Rv2227	218.009	0.251818	1.19071	0.144087	1.74768	0.0805186	1	Rv2227	Conserved hypothetical protein
MTB000011	787.79	0.249583	1.18886	0.137965	1.80903	0.0704466	1	gluT	tRNA-Glu (TTC)
Rv2294	349.937	0.243892	1.18418	0.131133	1.85988	0.0629031	1	Rv2294	Probable aminotransferase
Rv0452	83.7973	0.243262	1.18367	0.167556	1.45182	0.146551	1	Rv0452	Possible transcriptional regulatory protein
MTB000063	136.816	0.242473	1.18302	0.167504	1.44756	0.147739	1	mcr11	Putative small regulatory RNA
Rv2560	284.574	0.236738	1.17833	0.139881	1.69242	0.0905665	1	Rv2560	Probable proline and glycine rich transmembrane protein
Rv0912	101.587	0.236523	1.17815	0.164089	1.44143	0.149463	1	Rv0912	Probable conserved transmembrane protein
Rv0360c	58.7922	0.230901	1.17357	0.169796	1.35987	0.173871	1	Rv0360c	Conserved protein
MTB000033	36.3379	0.227122	1.1705	0.167721	1.35417	0.175683	1	hisT	tRNA-His (GTG)
Rv1075c	175.273	0.22635	1.16987	0.149207	1.51703	0.12926	1	Rv1075c	Conserved exported protein
Rv1039c	34.309	0.222747	1.16695	0.168022	1.3257	0.184939	1	PPE15	PPE family protein PPE15
Rv1040c	15.0649	0.22016	1.16486	0.146434	1.50348	0.132717	1	PE8	PE family protein PE8
Rv1764	107.928	0.217902	1.16304	0.159918	1.36259	0.173013	1	Rv1764	Putative transposase
Rv2324	87.3811	0.214067	1.15995	0.165789	1.2912	0.196633	1	Rv2324	Probable transcriptional regulatory protein (probably AsnC-family)
MTB000012	400.399	0.212908	1.15902	0.148635	1.43243	0.152022	1	aspT	tRNA-Asp (GTC)
Rv1105	68.1753	0.21136	1.15778	0.167596	1.26113	0.207264	1	Rv1105	Possible para-nitrobenzyl esterase (fragment)
Rv0430	1345.13	0.211213	1.15766	0.11716	1.80276	0.0714255	1	Rv0430	Conserved hypothetical protein
Rv2317	35.109	0.209526	1.15631	0.168212	1.2456	0.212911	1	uspB	Probable sugar-transport integral membrane protein ABC transporter UspB
Rv2872	183.715	0.209001	1.15589	0.147937	1.41277	0.157723	1	vapC43	Possible toxin VapC43. Contains PIN domain.
Rv0331	140.567	0.208396	1.1554	0.155209	1.34268	0.179375	1	Rv0331	Possible dehydrogenase/reductase
Rv2384	81.3851	0.208302	1.15533	0.165874	1.25578	0.209194	1	mbtA	Bifunctional enzyme MbtA: salicyl-AMP ligase (SAL-AMP ligase) + salicyl-S-ArCP synthetase
MTB000036	40.3716	0.207384	1.15459	0.168361	1.23179	0.218029	1	glyT	tRNA-Gly (GCC)
Rv3417c	5641.44	0.206177	1.15363	0.126355	1.63173	0.102737	1	groEL1	60 kDa chaperonin 1 GroEL1 (protein CPN60-1) (GroEL protein 1)
Rv2698	236.414	0.205674	1.15323	0.140467	1.46422	0.143134	1	Rv2698	Probable conserved alanine rich transmembrane protein
Rv3143	93.367	0.20538	1.15299	0.167955	1.22283	0.221395	1	Rv3143	Probable response regulator
MTB000039	72.4615	0.205346	1.15296	0.169864	1.20888	0.226708	1	gluU	tRNA-Glu (CTC)
MTB000040	101.647	0.204894	1.1526	0.166434	1.23109	0.21829	1	glnU	tRNA-Gln (CTG)
MTB000038	90.7572	0.20468	1.15243	0.169543	1.20724	0.22734	1	valU	tRNA-Val (GAC)
Rv2892c	126.897	0.203923	1.15183	0.160764	1.26846	0.204633	1	PPE45	PPE family protein PPE45
Rv1151c	130.721	0.203734	1.15168	0.157196	1.29605	0.194958	1	Rv1151c	Transcriptional regulatory protein
Rv1950c	282.409	0.201858	1.15018	0.141956	1.42197	0.155034	1	Rv1950c	Conserved hypothetical protein
Rv3259	73.1734	0.198581	1.14757	0.168211	1.18055	0.237782	1	Rv3259	Conserved hypothetical protein
Rv2962c	323.583	0.197906	1.14703	0.139306	1.42066	0.155415	1	Rv2962c	Possible glycosyl transferase
Rv0829	87.8177	0.197206	1.14648	0.165504	1.19154	0.23344	1	Rv0829	Possible transposase (fragment)
MTB000066	11.4738	0.196909	1.14624	0.137326	1.43388	0.151607	1	mcr5	Fragment of putative small regulatory RNA
Rv2401A	49.4863	0.195338	1.14499	0.169423	1.15296	0.248925	1	Rv2401A	Possible conserved membrane protein
Rv3168	241.879	0.195188	1.14487	0.153191	1.27415	0.20261	1	Rv3168	Putative aminoglycoside phosphotransferase
Rv2307c	288.481	0.195039	1.14475	0.143308	1.36097	0.173522	1	Rv2307c	Conserved hypothetical protein
Rv3046c	120.309	0.194973	1.1447	0.167042	1.16721	0.243125	1	Rv3046c	Conserved protein
Rv2249c	84.1956	0.194542	1.14436	0.168585	1.15397	0.248512	1	glpD1	Probable glycerol-3-phosphate dehydrogenase GlpD1
Rv2490c	14.393	0.19423	1.14411	0.138982	1.39752	0.162258	1	PE_PGRS43	PE-PGRS family protein PE_PGRS43
Rv3289c	102.394	0.193879	1.14383	0.163074	1.1889	0.234479	1	Rv3289c	Possible transmembrane protein
Rv1976c	192.333	0.192132	1.14245	0.153894	1.24847	0.211858	1	Rv1976c	Conserved hypothetical protein
Rv3834c	110.774	0.19081	1.1414	0.159986	1.19267	0.232999	1	serS	SERYL-tRNA synthetase SerS (serine--tRNA ligase) (SERRS) (serine translase)
Rv2271	2929.1	0.189478	1.14035	0.143611	1.31939	0.18704	1	Rv2271	Conserved hypothetical protein
Rv0157A	135.743	0.189063	1.14002	0.167464	1.12898	0.258907	1	Rv0157A	Conserved protein
Rv0482	258.106	0.18898	1.13996	0.142983	1.32169	0.186271	1	murB	Probable UDP-N-acetylenolpyruvoylglucosamine reductase MurB (UDP-N-acetylmuramate dehydrogenase)
Rv1268c	148.462	0.187701	1.13895	0.158635	1.18323	0.236719	1	Rv1268c	Hypothetical protein
MTB000006	249.924	0.187409	1.13872	0.143254	1.30823	0.190796	1	thrT	tRNA-Thr (GGT)
Rv0351	4888.11	0.183323	1.1355	0.103741	1.76712	0.0772082	1	grpE	Probable GrpE protein (HSP-70 cofactor)
Rv1186c	286.829	0.183179	1.13538	0.147998	1.23772	0.215822	1	Rv1186c	Conserved protein
Rv2734	358.58	0.182652	1.13497	0.165644	1.10267	0.270168	1	Rv2734	Conserved hypothetical protein
Rv3776	340.085	0.182253	1.13465	0.139911	1.30264	0.192699	1	Rv3776	Conserved hypothetical protein
Rv0055	2082.61	0.180606	1.13336	0.118803	1.52022	0.128455	1	rpsR1	30S ribosomal protein S18-1 RpsR1
MTB000051	773.738	0.180046	1.13292	0.13103	1.37408	0.169416	1	F6	Putative small regulatory RNA
Rv1118c	112.855	0.178652	1.13183	0.161295	1.10761	0.268029	1	Rv1118c	Conserved protein
Rv0268c	689.06	0.178417	1.13164	0.121332	1.47049	0.14143	1	Rv0268c	Hypothetical protein
Rv1937	269.424	0.178278	1.13153	0.137102	1.30033	0.193487	1	Rv1937	Possible oxygenase
Rv0920c	1084.09	0.178264	1.13152	0.123273	1.44609	0.148152	1	Rv0920c	Probable transposase
MTB000070	14.4667	0.176726	1.13032	0.145712	1.21284	0.22519	1	mpr17	Fragment of putative small regulatory RNA
Rv2351c	870.887	0.176161	1.12987	0.139683	1.26115	0.207255	1	plcA	Membrane-associated phospholipase C 1 PlcA (MTP40 antigen)
Rv2441c	5909.63	0.176072	1.1298	0.125411	1.40396	0.160329	1	rpmA	50S ribosomal protein L27 RpmA
MTB000014	115.892	0.175946	1.1297	0.166597	1.05611	0.290917	1	argT	tRNA-Arg (CCT)
Rv0375c	26.9957	0.17535	1.12924	0.158837	1.10396	0.26961	1	Rv0375c	Probable carbon monoxyde dehydrogenase (medium chain)
Rv0165c	517.798	0.17431	1.12842	0.135619	1.28529	0.198691	1	mce1R	Probable transcriptional regulatory protein Mce1R (probably GntR-family)
Rv2341	26.7016	0.174267	1.12839	0.1642	1.06131	0.28855	1	lppQ	Probable conserved lipoprotein LppQ
Rv0826	137.719	0.173885	1.12809	0.157234	1.1059	0.268769	1	Rv0826	Conserved hypothetical protein
Rv1433	294.013	0.173303	1.12764	0.141539	1.22441	0.220796	1	Rv1433	Possible conserved exported protein
Rv2774c	41.1983	0.171623	1.12632	0.166383	1.03149	0.302312	1	Rv2774c	Hypothetical protein
Rv3515c	244.683	0.170652	1.12557	0.141861	1.20295	0.228995	1	fadD19	Fatty-acid-CoA ligase FadD19 (fatty-acid-CoA synthetase) (fatty-acid-CoA synthase)
Rv1204c	169.665	0.170587	1.12552	0.152492	1.11866	0.263286	1	Rv1204c	Conserved hypothetical protein
Rv2287	180.441	0.169066	1.12433	0.150218	1.12547	0.260389	1	yjcE	Probable conserved integral membrane transport protein YjcE
Rv1440	3072.21	0.169054	1.12432	0.150992	1.11963	0.262873	1	secG	Probable protein-export membrane protein (translocase subunit) SecG
Rv0053	2452.54	0.169018	1.12429	0.12538	1.34804	0.177645	1	rpsF	30S ribosomal protein S6 RpsF
Rv0990c	156.061	0.168895	1.1242	0.152017	1.11103	0.266556	1	Rv0990c	Hypothetical protein
Rv1373	379.885	0.167955	1.12346	0.140637	1.19424	0.232383	1	Rv1373	Glycolipid sulfotransferase
Rv0868c	1704	0.167283	1.12294	0.105838	1.58056	0.11398	1	moaD2	Probable molybdenum cofactor biosynthesis protein D 2 MoaD2 (molybdopterin converting factor small subunit) (molybdopterin [MPT] converting factor, subunit 1)
Rv2657c	246.593	0.167195	1.12287	0.147618	1.13262	0.257373	1	Rv2657c	Probable PhiRv2 prophage protein
Rv0104	194.32	0.166275	1.12216	0.150232	1.10679	0.268383	1	Rv0104	Conserved hypothetical protein
Rv3007c	183.178	0.165197	1.12132	0.148866	1.1097	0.267128	1	Rv3007c	Possible oxidoreductase
Rv0834c	152.806	0.164671	1.12091	0.15818	1.04104	0.297859	1	PE_PGRS14	PE-PGRS family protein PE_PGRS14
Rv3747	1398.16	0.163932	1.12034	0.137778	1.18982	0.234116	1	Rv3747	Conserved protein
Rv1498A	246.536	0.163432	1.11995	0.151026	1.08215	0.279187	1	Rv1498A	Conserved protein
Rv2306B	35.8119	0.160802	1.11791	0.16849	0.954376	0.339894	1	Rv2306B	Possible conserved membrane protein
Rv0752c	393.176	0.159715	1.11707	0.134102	1.191	0.233655	1	fadE9	Probable acyl-CoA dehydrogenase FadE9
Rv2122c	19.8057	0.159702	1.11706	0.155081	1.0298	0.303106	1	hisE	Phosphoribosyl-AMP pyrophosphatase HisE
Rv2090	34.9059	0.159234	1.11669	0.166748	0.954936	0.33961	1	Rv2090	Probable 5'-3' exonuclease
Rv2442c	4581.1	0.158745	1.11632	0.137941	1.15081	0.249808	1	rplU	50S ribosomal protein L21 RplU
Rv2582	1387.39	0.158682	1.11627	0.119882	1.32365	0.185618	1	ppiB	Probable peptidyl-prolyl cis-trans isomerase B PpiB (cyclophilin) (PPIase) (rotamase) (peptidylprolyl isomerase)
Rv2976c	416.17	0.157133	1.11507	0.127596	1.23149	0.218141	1	ung	Probable uracil-DNA glycosylase Ung (UDG)
Rv2667	29.3326	0.156422	1.11452	0.161597	0.967977	0.333056	1	clpC2	Possible ATP-dependent protease ATP-binding subunit ClpC2
Rv0251c	219.023	0.15618	1.11433	0.160065	0.975734	0.329197	1	hsp	Heat shock protein Hsp (heat-stress-induced ribosome-binding protein A)
Rv2251	407.377	0.155994	1.11419	0.131027	1.19055	0.233832	1	Rv2251	Possible flavoprotein
Rv3741c	338.264	0.154242	1.11284	0.158393	0.973793	0.330159	1	Rv3741c	Possible oxidoreductase
Rv2529	53.7967	0.154164	1.11278	0.169772	0.908068	0.363842	1	Rv2529	Hypothetical protein
Rv1759c	48.3478	0.153854	1.11254	0.169831	0.905921	0.364978	1	wag22	PE-PGRS family protein Wag22
Rv0837c	74.4816	0.153625	1.11236	0.168909	0.909514	0.363079	1	Rv0837c	Hypothetical protein
Rv3716c	1467.86	0.152808	1.11173	0.115849	1.31903	0.187158	1	Rv3716c	Conserved protein
Rv3012c	111.103	0.152643	1.1116	0.162746	0.937924	0.348284	1	gatC	Probable glutamyl-tRNA(GLN) amidotransferase (subunit C) GatC (Glu-ADT subunit C)
Rv3740c	454.101	0.152242	1.1113	0.141173	1.07841	0.280852	1	Rv3740c	Possible triacylglycerol synthase (diacylglycerol acyltransferase)
Rv0953c	76.8242	0.152023	1.11113	0.169509	0.896838	0.369805	1	Rv0953c	Possible oxidoreductase
Rv3198A	615.074	0.1513	1.11057	0.144186	1.04934	0.294024	1	Rv3198A	Possible glutaredoxin protein
Rv2816c	213.545	0.151264	1.11054	0.165215	0.915558	0.359899	1	Rv2816c	Conserved hypothetical protein
Rv1060	386.976	0.151233	1.11052	0.132945	1.13756	0.255305	1	Rv1060	Unknown protein
Rv1938	113.285	0.151006	1.11034	0.162702	0.928113	0.353349	1	ephB	Probable epoxide hydrolase EphB (epoxide hydratase)
Rv0787	54.9169	0.15089	1.11025	0.169596	0.889702	0.373626	1	Rv0787	Unknown protein
Rv1986	102.83	0.149721	1.10936	0.161621	0.926374	0.354252	1	Rv1986	Probable conserved integral membrane protein
Rv2722	55.2778	0.149625	1.10928	0.169896	0.880685	0.378488	1	Rv2722	Conserved hypothetical protein
Rv3511	165.518	0.14879	1.10864	0.152962	0.97272	0.330692	1	PE_PGRS55	PE-PGRS family protein PE_PGRS55
Rv0944	62.6526	0.148718	1.10858	0.169164	0.879138	0.379327	1	Rv0944	Possible formamidopyrimidine-DNA glycosylase (FAPY-DNA glycosylase)
Rv1686c	148.661	0.148716	1.10858	0.155501	0.95637	0.338885	1	Rv1686c	Probable conserved integral membrane protein ABC transporter
Rv2485c	350.47	0.148661	1.10854	0.13963	1.06468	0.28702	1	lipQ	Probable carboxylesterase LipQ
Rv0784	82.9256	0.148642	1.10853	0.167574	0.88702	0.375068	1	Rv0784	Conserved hypothetical protein
Rv3912	114.101	0.148306	1.10827	0.16252	0.912541	0.361484	1	Rv3912	Hypothetical alanine rich protein
Rv3209	1141.4	0.147321	1.10751	0.113414	1.29897	0.193953	1	Rv3209	Conserved hypothetical threonine and proline rich protein
Rv1802	93.6919	0.146851	1.10715	0.164412	0.893186	0.371758	1	PPE30	PPE family protein PPE30
Rv1555	21.1967	0.146754	1.10708	0.154876	0.947562	0.343353	1	frdD	Probable fumarate reductase [membrane anchor subunit] FrdD (fumarate dehydrogenase) (fumaric hydrogenase)
Rv3418c	5367.94	0.146726	1.10705	0.100975	1.4531	0.146197	1	groES	10 kDa chaperonin GroES (protein CPN10) (protein GroES) (BCG-a heat shock protein) (10 kDa antigen)
Rv0633c	608.633	0.146429	1.10683	0.125431	1.16741	0.243046	1	Rv0633c	Possible exported protein
Rv0263c	689.488	0.146371	1.10678	0.12049	1.2148	0.224444	1	Rv0263c	Conserved hypothetical protein
Rv2768c	200.123	0.146303	1.10673	0.14969	0.977374	0.328384	1	PPE43	PPE family protein PPE43
MTB000045	117.72	0.146045	1.10653	0.160632	0.909188	0.363251	1	proY	tRNA-Pro (CGG)
Rv1959c	272.746	0.145616	1.1062	0.142091	1.02481	0.305453	1	parE1	Possible toxin ParE1
Rv3697A	403.182	0.145614	1.1062	0.14433	1.0089	0.313023	1	vapB48	Possible antitoxin VapB48
Rv2706c	51.0759	0.145517	1.10613	0.169495	0.858533	0.390598	1	Rv2706c	Hypothetical protein
MTB000007	1050	0.144345	1.10523	0.116835	1.23546	0.216659	1	metT	tRNA-Met (CAT)
Rv2738c	75.2637	0.143968	1.10494	0.169515	0.849293	0.395718	1	Rv2738c	Conserved hypothetical protein
Rv2633c	1596.81	0.143469	1.10456	0.144721	0.991343	0.321518	1	Rv2633c	Hypothetical protein
MTB000080	91.6946	0.143433	1.10453	0.168976	0.848836	0.395972	1	MTS2975	Putative small regulatory RNA
Rv2250c	38.1713	0.143421	1.10452	0.167055	0.858527	0.390602	1	Rv2250c	Possible transcriptional regulatory protein
Rv1926c	414.139	0.142581	1.10388	0.127646	1.11701	0.263992	1	mpt63	Immunogenic protein Mpt63 (antigen Mpt63/MPB63) (16 kDa immunoprotective extracellular protein)
Rv3292	653.79	0.142461	1.10379	0.128036	1.11267	0.265851	1	Rv3292	Conserved hypothetical protein
Rv0517	728.866	0.14198	1.10342	0.116017	1.22378	0.221034	1	Rv0517	Possible membrane acyltransferase
Rv2689c	123.402	0.141736	1.10323	0.162837	0.870418	0.384072	1	Rv2689c	Conserved alanine and valine and glycine rich protein
Rv3575c	306.338	0.141058	1.10271	0.136045	1.03685	0.299806	1	Rv3575c	Transcriptional regulatory protein (probably LacI-family)
Rv3395c	120.728	0.140471	1.10227	0.157661	0.890972	0.372944	1	Rv3395c	Conserved hypothetical protein
Rv2401	31.712	0.140309	1.10214	0.165732	0.846598	0.397219	1	Rv2401	Hypothetical protein
Rv1076	398.437	0.13991	1.10184	0.12669	1.10435	0.269442	1	lipU	Possible lipase LipU
Rv2656c	5.41784	0.139873	1.10181	0.0972345	1.43852	0.150287	1	Rv2656c	Possible PhiRv2 prophage protein
Rv1228	69.1416	0.139848	1.10179	0.168521	0.829858	0.406619	1	lpqX	Probable lipoprotein LpqX
Rv2100	76.4802	0.139321	1.10139	0.166271	0.837917	0.402077	1	Rv2100	Conserved hypothetical protein
Rv3218	187.545	0.139026	1.10116	0.15032	0.92487	0.355034	1	Rv3218	Conserved protein
Rv2828c	30.4571	0.138689	1.1009	0.166893	0.831007	0.405969	1	Rv2828c	Conserved hypothetical protein
Rv3251c	3411.24	0.137841	1.10026	0.123769	1.11369	0.26541	1	rubA	Probable rubredoxin RubA
Rv0159c	156.73	0.136889	1.09953	0.15945	0.858505	0.390614	1	PE3	PE family protein PE3
Rv3890c	1545.73	0.136842	1.0995	0.112135	1.22033	0.222338	1	esxC	ESAT-6 like protein EsxC (ESAT-6 like protein 11)
Rv1756c	128.297	0.136162	1.09898	0.155865	0.873592	0.38234	1	Rv1756c	Putative transposase
Rv3108	33.1936	0.135757	1.09867	0.163879	0.828398	0.407445	1	Rv3108	Hypothetical protein
Rv2058c	1491.45	0.135597	1.09855	0.111843	1.21239	0.225364	1	rpmB2	50S ribosomal protein L28 RpmB2
Rv3406	125.65	0.135514	1.09848	0.161884	0.837105	0.402533	1	Rv3406	Probable dioxygenase
Rv3258c	176.449	0.135231	1.09827	0.151162	0.894609	0.370996	1	Rv3258c	Conserved hypothetical protein
Rv1432	48.3023	0.135137	1.0982	0.169696	0.796345	0.425831	1	Rv1432	Probable dehydrogenase
Rv2481c	27.481	0.135107	1.09817	0.164341	0.822114	0.411012	1	Rv2481c	Hypothetical protein
Rv2321c	56.9951	0.13415	1.09745	0.169641	0.790787	0.429068	1	rocD2	Probable ornithine aminotransferase (C-terminus part) RocD2 (ornithine--oxo-acid aminotransferase)
Rv2034	45.5015	0.134143	1.09744	0.167646	0.800157	0.42362	1	Rv2034	ArsR repressor protein
Rv0262c	935.792	0.134121	1.09742	0.122498	1.09488	0.273569	1	aac	Aminoglycoside 2'-N-acetyltransferase Aac (Aac(2')-IC)
Rv3762c	548.289	0.133859	1.09722	0.12303	1.08802	0.276584	1	Rv3762c	Possible hydrolase
Rv1767	416.626	0.133806	1.09718	0.135166	0.989939	0.322204	1	Rv1767	Conserved protein
Rv0518	484.44	0.133463	1.09692	0.125489	1.06354	0.287538	1	Rv0518	Possible exported protein
Rv0062	181.626	0.13325	1.09676	0.152368	0.874523	0.381834	1	celA1	Possible cellulase CelA1 (endoglucanase) (endo-1,4-beta-glucanase) (FI-cmcase) (carboxymethyl cellulase)
Rv3924c	1777.48	0.132831	1.09644	0.108989	1.21876	0.222937	1	rpmH	50S ribosomal protein L34 RpmH
Rv3913	617.719	0.132786	1.09641	0.125108	1.06137	0.288523	1	trxB2	Probable thioredoxin reductase TrxB2 (TRXR) (TR)
Rv0327c	60.8016	0.132537	1.09622	0.169801	0.780542	0.435072	1	cyp135A1	Possible cytochrome P450 135A1 Cyp135A1
Rv3351c	33.5303	0.132496	1.09619	0.166648	0.795065	0.426576	1	Rv3351c	Conserved hypothetical protein
Rv3486	152.896	0.131992	1.09581	0.157421	0.838469	0.401767	1	Rv3486	Conserved protein
Rv1199c	51.4412	0.131934	1.09576	0.169895	0.776564	0.437416	1	Rv1199c	Possible transposase
MTB000053	22.0104	0.131815	1.09567	0.155665	0.846788	0.397113	1	ASdes	Putative small regulatory RNA
Rv0250c	2489.66	0.131778	1.09564	0.12498	1.05439	0.291704	1	Rv0250c	Conserved protein
Rv1247c	710.769	0.131529	1.09545	0.159617	0.824026	0.409925	1	relB	Antitoxin RelB
Rv0977	477.108	0.13061	1.09476	0.137296	0.951305	0.341449	1	PE_PGRS16	PE-PGRS family protein PE_PGRS16
Rv0315	4943.98	0.130572	1.09473	0.114291	1.14245	0.253266	1	Rv0315	Possible beta-1,3-glucanase precursor
Rv3513c	39.0744	0.130381	1.09458	0.168772	0.77253	0.439801	1	fadD18	Probable fatty-acid-CoA ligase FadD18 (fragment) (fatty-acid-CoA synthetase) (fatty-acid-CoA synthase)
Rv3647c	794.815	0.130201	1.09445	0.130404	0.998438	0.318067	1	Rv3647c	Conserved hypothetical protein
Rv0789c	123.855	0.129577	1.09397	0.158136	0.819404	0.412556	1	Rv0789c	Hypothetical protein
Rv0048c	543.282	0.129303	1.09376	0.134812	0.959134	0.337491	1	Rv0048c	Possible membrane protein
Rv3451	397.987	0.129132	1.09364	0.135948	0.949862	0.342183	1	cut3	Probable cutinase precursor Cut3
Rv2699c	311.959	0.128945	1.09349	0.160141	0.805193	0.420708	1	Rv2699c	Conserved hypothetical protein
Rv1285	104.258	0.127828	1.09265	0.163663	0.78104	0.434779	1	cysD	Probable sulfate adenylyltransferase subunit 2 CysD
Rv0765c	234.833	0.127312	1.09226	0.153921	0.827125	0.408166	1	Rv0765c	Probable oxidoreductase
Rv0947c	316.43	0.126987	1.09201	0.162252	0.782653	0.433831	1	Rv0947c	Probable mycolyl transferase, pseudogene
Rv2121c	117.006	0.126753	1.09183	0.15919	0.796237	0.425895	1	hisG	ATP phosphoribosyltransferase HisG
Rv0767c	88.5026	0.126686	1.09178	0.167375	0.756899	0.44911	1	Rv0767c	Conserved hypothetical protein
Rv2019	165.391	0.126643	1.09175	0.155618	0.81381	0.415754	1	Rv2019	Conserved protein
Rv1765A	9.8813	0.126642	1.09175	0.13076	0.968508	0.332791	1	Rv1765A	Putative transposase (fragment)
Rv1972	17.7868	0.126413	1.09158	0.15331	0.824556	0.409624	1	Rv1972	Probable conserved Mce associated membrane protein
Rv1219c	459.734	0.126281	1.09148	0.123995	1.01844	0.308471	1	Rv1219c	Probable transcriptional regulatory protein
Rv0989c	340.208	0.126115	1.09135	0.135889	0.928071	0.353371	1	grcC2	Probable polyprenyl-diphosphate synthase GrcC2 (polyprenyl pyrophosphate synthetase)
Rv2572c	887.596	0.125481	1.09087	0.11305	1.10996	0.267016	1	aspS	Probable aspartyl-tRNA synthetase AspS (aspartate--tRNA ligase) (ASPRS) (aspartic acid translase)
Rv0277A	1164.27	0.125427	1.09083	0.110545	1.13462	0.256534	1	vapB25	Possible antitoxin VapB25
Rv0887c	46.2519	0.125352	1.09077	0.16983	0.738106	0.46045	1	Rv0887c	Conserved hypothetical protein
Rv3648c	47801.5	0.125193	1.09065	0.135243	0.925686	0.354609	1	cspA	Probable cold shock protein A CspA
Rv1085c	271.798	0.125127	1.0906	0.151117	0.828014	0.407663	1	Rv1085c	Possible hemolysin-like protein
Rv3559c	102.046	0.124884	1.09042	0.163796	0.762435	0.445801	1	Rv3559c	Probable oxidoreductase
Rv2386c	123.456	0.124836	1.09038	0.158658	0.786822	0.431386	1	mbtI	Isochorismate synthase MbtI
Rv3820c	654.954	0.124643	1.09024	0.150688	0.827163	0.408144	1	papA2	Possible conserved polyketide synthase associated protein PapA2
Rv1026	172.215	0.124624	1.09022	0.162379	0.767486	0.442793	1	Rv1026	Conserved protein
Rv1495	242.08	0.124616	1.09022	0.148097	0.841449	0.400096	1	mazF4	Possible toxin MazF4
Rv3224A	690.85	0.124418	1.09007	0.134658	0.923955	0.35551	1	Rv3224A	Conserved hypothetical protein
Rv0386	519.207	0.123965	1.08973	0.126649	0.978811	0.327674	1	Rv0386	Probable transcriptional regulatory protein (probably LuxR/UhpA-family)
Rv3850	236.635	0.123926	1.0897	0.147967	0.837524	0.402298	1	Rv3850	Conserved protein
Rv1913	112.748	0.123842	1.08963	0.161126	0.768601	0.44213	1	Rv1913	Conserved hypothetical protein
Rv3187	103.877	0.123776	1.08958	0.160575	0.770826	0.44081	1	Rv3187	Probable transposase
Rv1562c	554.385	0.123405	1.0893	0.121241	1.01785	0.308748	1	treZ	Maltooligosyltrehalose trehalohydrolase TreZ
Rv3345c	10.1425	0.123138	1.0891	0.125677	0.979803	0.327184	1	PE_PGRS50	PE-PGRS family protein PE_PGRS50
Rv3571	305.611	0.122841	1.08888	0.140029	0.877256	0.380348	1	kshB	Reductase component of 3-ketosteroid-9-alpha-hydroxylase KshB
Rv2563	511.453	0.122595	1.08869	0.126394	0.969947	0.332073	1	Rv2563	Probable glutamine-transport transmembrane protein ABC transporter
Rv0296c	788.021	0.122537	1.08865	0.121774	1.00626	0.31429	1	Rv0296c	Probable sulfatase
Rv0634B	2318.77	0.122433	1.08857	0.149853	0.81702	0.413917	1	rpmG2	50S ribosomal protein L33 RpmG2
Rv3714c	337.131	0.122337	1.0885	0.133531	0.916168	0.359579	1	Rv3714c	Conserved hypothetical protein
Rv2312	163.695	0.12232	1.08848	0.155021	0.789053	0.430081	1	Rv2312	Hypothetical protein
Rv1941	176.632	0.122141	1.08835	0.155433	0.785814	0.431976	1	Rv1941	Probable short-chain type dehydrogenase/reductase
Rv3208A	398.365	0.122071	1.0883	0.133942	0.911367	0.362102	1	TB9.4	Conserved protein TB9.4
Rv1149	814.396	0.122061	1.08829	0.113469	1.07572	0.282052	1	Rv1149	Possible transposase
Rv0776c	33.5313	0.121869	1.08814	0.16715	0.729097	0.465942	1	Rv0776c	Conserved hypothetical protein
Rv0634A	1310.48	0.121664	1.08799	0.108182	1.12462	0.260749	1	Rv0634A	Unknown protein
Rv0964c	85.9266	0.121603	1.08794	0.169887	0.71579	0.474121	1	Rv0964c	Hypothetical protein
MTB000002	96.545	0.121483	1.08785	0.169839	0.715283	0.474434	1	alaT	tRNA-Ala (TGC)
MTB000032	21.9383	0.121451	1.08783	0.158144	0.767978	0.4425	1	argW	tRNA-Arg (TCT)
Rv3169	454.078	0.12133	1.08774	0.148779	0.815504	0.414784	1	Rv3169	Conserved protein
Rv2203	489.062	0.121198	1.08764	0.133384	0.90864	0.36354	1	Rv2203	Possible conserved membrane protein
Rv2929	1068.4	0.121012	1.0875	0.159337	0.759472	0.44757	1	Rv2929	Hypothetical protein
Rv1897c	125.786	0.12049	1.0871	0.158228	0.761497	0.44636	1	Rv1897c	Conserved hypothetical protein
Rv1251c	1143.17	0.120275	1.08694	0.116145	1.03555	0.300411	1	Rv1251c	Conserved hypothetical protein
Rv1949c	464.725	0.120209	1.08689	0.131578	0.913595	0.36093	1	Rv1949c	Conserved hypothetical protein
Rv2352c	415.122	0.120161	1.08686	0.146242	0.821661	0.41127	1	PPE38	PPE family protein PPE38
Rv1954c	18.7719	0.120063	1.08678	0.144734	0.829545	0.406796	1	Rv1954c	Hypothetical protein
Rv2211c	577.954	0.120055	1.08678	0.12569	0.955163	0.339495	1	gcvT	Probable aminomethyltransferase GcvT (glycine cleavage system T protein)
Rv0713	1911.25	0.119906	1.08666	0.127592	0.939757	0.347342	1	Rv0713	Probable conserved transmembrane protein
Rv1935c	52.4416	0.119571	1.08641	0.169796	0.704201	0.481308	1	echA13	Possible enoyl-CoA hydratase EchA13 (enoyl hydrase) (unsaturated acyl-CoA hydratase) (crotonase)
Rv0625c	38.7767	0.118816	1.08584	0.169115	0.702578	0.482319	1	Rv0625c	Probable conserved transmembrane protein
MTB000068	35.0324	0.118735	1.08578	0.166702	0.71226	0.476304	1	mpr11	Fragment of putative small regulatory RNA
Rv1153c	348.243	0.118573	1.08566	0.136149	0.870911	0.383803	1	omt	Probable O-methyltransferase Omt
Rv0371c	6.07639	0.1184	1.08553	0.110355	1.0729	0.283316	1	Rv0371c	Conserved hypothetical protein
Rv2358	298.605	0.11833	1.08548	0.143404	0.825151	0.409286	1	smtB	Probable transcriptional regulatory protein SmtB (probably ArsR-family)
Rv0506	2080.13	0.118236	1.08541	0.116277	1.01684	0.309228	1	mmpS2	Probable conserved membrane protein MmpS2
Rv0762c	293.886	0.118027	1.08525	0.136845	0.862483	0.388422	1	Rv0762c	Conserved hypothetical protein
Rv0729	85.4059	0.117815	1.08509	0.167616	0.702888	0.482125	1	xylB	Possible D-xylulose kinase XylB (xylulokinase) (xylulose kinase)
Rv2520c	98.4705	0.117784	1.08507	0.164335	0.71673	0.473541	1	Rv2520c	Possible conserved membrane protein
Rv2120c	511.336	0.117704	1.08501	0.129666	0.90775	0.36401	1	Rv2120c	Probable conserved integral membrane protein
Rv0096	384.159	0.117526	1.08487	0.145858	0.805757	0.420383	1	PPE1	PPE family protein PPE1
Rv2961	12.784	0.117414	1.08479	0.134455	0.873257	0.382523	1	Rv2961	Probable transposase
Rv2896c	38.1586	0.117294	1.0847	0.168992	0.694076	0.487634	1	Rv2896c	Conserved hypothetical protein
Rv3057c	1577.07	0.117003	1.08448	0.110198	1.06175	0.288347	1	Rv3057c	Probable short chain alcohol dehydrogenase/reductase
Rv3197A	326.022	0.116325	1.08397	0.156535	0.743122	0.457408	1	whiB7	Probable transcriptional regulatory protein WhiB-like WhiB7
Rv1347c	209.236	0.116249	1.08391	0.154564	0.75211	0.451985	1	mbtK	Lysine N-acetyltransferase MbtK
Rv3380c	116.802	0.116225	1.0839	0.165343	0.702933	0.482097	1	Rv3380c	Probable transposase
Rv0750	353.885	0.116145	1.08383	0.13563	0.856337	0.391812	1	Rv0750	Conserved hypothetical protein
Rv1541c	148.001	0.116135	1.08383	0.155149	0.74854	0.454134	1	lprI	Possible lipoprotein LprI
Rv2821c	839.844	0.116103	1.0838	0.143739	0.807736	0.419243	1	Rv2821c	Conserved hypothetical protein
Rv0742	103.192	0.115852	1.08361	0.162453	0.713144	0.475757	1	PE_PGRS8	PE-PGRS family protein PE_PGRS8
Rv2464c	457.624	0.115542	1.08338	0.127877	0.903545	0.366237	1	Rv2464c	Possible DNA glycosylase
Rv2257c	1572.38	0.115394	1.08327	0.116848	0.987555	0.323371	1	Rv2257c	Conserved protein
Rv2540c	193.919	0.115363	1.08325	0.165042	0.698993	0.484556	1	aroF	Probable chorismate synthase AroF (5-enolpyruvylshikimate-3-phosphate phospholyase)
Rv0312	2769.92	0.115183	1.08311	0.104242	1.10496	0.269176	1	Rv0312	Conserved hypothetical proline and threonine rich protein
Rv2536	890.157	0.115082	1.08304	0.128834	0.893259	0.371718	1	Rv2536	Probable conserved transmembrane protein
Rv3058c	3117.66	0.115079	1.08303	0.126658	0.908586	0.363568	1	Rv3058c	Possible transcriptional regulatory protein (probably TetR-family)
Rv0431	891.484	0.11488	1.08288	0.11444	1.00384	0.315454	1	Rv0431	Putative tuberculin related peptide
Rv3846	4176.21	0.114829	1.08285	0.132698	0.865338	0.386853	1	sodA	Superoxide dismutase [FE] SodA
Rv0794c	168.561	0.114633	1.0827	0.161169	0.711262	0.476922	1	Rv0794c	Probable oxidoreductase
Rv2875	154.945	0.114613	1.08268	0.154144	0.743541	0.457154	1	mpt70	Major secreted immunogenic protein Mpt70
Rv1434	12.8187	0.114588	1.08267	0.142191	0.805877	0.420314	1	Rv1434	Hypothetical protein
Rv2395A	1610.53	0.114559	1.08264	0.13759	0.832613	0.405063	1	aprA	Acid and phagosome regulated protein A AprA
Rv3790	894.953	0.114102	1.0823	0.136721	0.834567	0.403962	1	dprE1	Decaprenylphosphoryl-beta-D-ribose 2'-oxidase
MTB000042	1.15606e+06	0.113983	1.08221	0.133117	0.856259	0.391855	1	ssr	10Sa RNA
Rv0654	609.477	0.113967	1.0822	0.124583	0.914788	0.360303	1	Rv0654	Probable dioxygenase
Rv0683	5668.97	0.113936	1.08218	0.135915	0.838288	0.401869	1	rpsG	30S ribosomal protein S7 RpsG
MTB000010	2.54506	0.113911	1.08216	0.0753531	1.51169	0.130612	1	lysT	tRNA-Lys (TTT)
Rv2505c	153.754	0.113896	1.08215	0.157969	0.721004	0.470907	1	fadD35	Probable fatty-acid-CoA ligase FadD35 (fatty-acid-CoA synthetase) (fatty-acid-CoA synthase)
Rv0704	19446.7	0.113841	1.08211	0.133718	0.851352	0.394574	1	rplB	50S ribosomal protein L2 RplB
Rv0703	6007.56	0.113694	1.082	0.129184	0.880094	0.378808	1	rplW	50S ribosomal protein L23 RplW
Rv3447c	54.5825	0.113625	1.08194	0.169673	0.669673	0.503066	1	eccC4	ESX conserved component EccC4. ESX-4 type VII secretion system protein. Probable membrane protein.
Rv0438c	535.641	0.11337	1.08175	0.128976	0.879	0.379401	1	moeA2	Probable molybdopterin biosynthesis protein MoeA2
Rv1991c	169.686	0.113316	1.08171	0.150727	0.751797	0.452173	1	mazF6	Toxin MazF6
Rv0226c	371.637	0.11307	1.08153	0.14039	0.805399	0.420589	1	Rv0226c	Probable conserved transmembrane protein
Rv0230c	1028.02	0.112798	1.08132	0.130531	0.864152	0.387505	1	php	Probable phosphotriesterase Php (parathion hydrolase) (PTE) (aryldialkylphosphatase) (paraoxonase) (a-esterase) (aryltriphosphatase) (paraoxon hydrolase)
Rv0779c	11.0177	0.112408	1.08103	0.13194	0.851964	0.394234	1	Rv0779c	Possible conserved transmembrane protein
Rv3110	259.226	0.112361	1.081	0.16404	0.68496	0.493369	1	moaB1	Probable pterin-4-alpha-carbinolamine dehydratase MoaB1 (PHS) (4-alpha- hydroxy-tetrahydropterin dehydratase) (pterin-4-a-carbinolamine dehydratase) (phenylalanine hydroxylase-stimulating protein) (PHS) (pterin carbinolamine dehydratase) (PCD)
Rv3290c	2192.82	0.112287	1.08094	0.126331	0.888837	0.374091	1	lat	Probable L-lysine-epsilon aminotransferase Lat (L-lysine aminotransferase) (lysine 6-aminotransferase)
Rv0959A	57.8752	0.11226	1.08092	0.169511	0.662254	0.507808	1	vapB9	Possible antitoxin VapB9
Rv2301	1030.71	0.112225	1.08089	0.11312	0.99209	0.321154	1	cut2	Probable cutinase Cut2
Rv3449	20.0533	0.111795	1.08057	0.152679	0.732226	0.46403	1	mycP4	Probable membrane-anchored mycosin MycP4 (serine protease) (subtilisin-like protease) (subtilase-like) (mycosin-4)
Rv1034c	12.1734	0.111744	1.08053	0.138754	0.805339	0.420624	1	Rv1034c	Probable transposase (fragment)
Rv2226	383.019	0.111662	1.08047	0.140026	0.79744	0.425196	1	Rv2226	Conserved protein
Rv0043c	858.803	0.111295	1.0802	0.113752	0.978403	0.327875	1	Rv0043c	Probable transcriptional regulatory protein (probably GntR-family)
Rv3623	560.563	0.111229	1.08015	0.122566	0.907509	0.364138	1	lpqG	Probable conserved lipoprotein LpqG
Rv3706c	1227.13	0.111095	1.08005	0.127468	0.871558	0.383449	1	Rv3706c	Conserved hypothetical proline rich protein
Rv0494	2.68706	0.110957	1.07994	0.0750902	1.47765	0.1395	1	Rv0494	Probable transcriptional regulatory protein (probably GntR-family)
Rv1785c	311.096	0.11056	1.07965	0.138603	0.797675	0.425059	1	cyp143	Probable cytochrome P450 143 Cyp143
Rv0554	494.764	0.110549	1.07964	0.126671	0.872729	0.382811	1	bpoC	Possible peroxidase BpoC (non-haem peroxidase)
Rv0008c	57.678	0.110166	1.07935	0.169504	0.649932	0.515736	1	Rv0008c	Possible membrane protein
Rv3628	514.802	0.110073	1.07928	0.12886	0.854207	0.39299	1	ppa	Inorganic pyrophosphatase Ppa (pyrophosphate phospho-hydrolase) (PPASE) (inorganic diphosphatase) (diphosphate phospho-hydrolase)
Rv0858c	530.824	0.110051	1.07927	0.127363	0.864073	0.387548	1	dapC	Probable N-succinyldiaminopimelate aminotransferase DapC (DAP-at)
Rv3502c	237.213	0.110014	1.07924	0.14387	0.764674	0.444466	1	Rv3502c	Probable short-chain type dehydrogenase/reductase. Possible 17-beta-hydroxysteroid dehydrogenase.
Rv2911	185.979	0.109654	1.07897	0.164388	0.667043	0.504745	1	dacB2	Probable penicillin-binding protein DacB2 (D-alanyl-D-alanine carboxypeptidase) (DD-peptidase) (DD-carboxypeptidase) (PBP) (DD-transpeptidase) (serine-type D-ala-D-ala carboxypeptidase) (D-amino acid hydrolase)
Rv1864c	258.176	0.109269	1.07868	0.143246	0.762812	0.445575	1	Rv1864c	Conserved protein
Rv0802c	131.387	0.109242	1.07866	0.158483	0.689296	0.490637	1	Rv0802c	Possible succinyltransferase in the GCN5-related N-acetyltransferase family
Rv2604c	549.278	0.108881	1.07839	0.124149	0.877012	0.38048	1	snoP	Probable glutamine amidotransferase SnoP
Rv1012	30.0468	0.108697	1.07825	0.165694	0.656011	0.511817	1	Rv1012	Hypothetical protein
Rv2928	3467.36	0.108667	1.07823	0.162792	0.667518	0.504441	1	tesA	Probable thioesterase TesA
Rv0999	574.194	0.108574	1.07816	0.143303	0.757654	0.448658	1	Rv0999	Unknown protein
Rv3395A	53.2953	0.108444	1.07806	0.169878	0.638364	0.523237	1	Rv3395A	Probable membrane protein
Rv2864c	663.46	0.108388	1.07802	0.122771	0.882851	0.377317	1	Rv2864c	Possible penicillin-binding lipoprotein
Rv3402c	248.77	0.108191	1.07788	0.140366	0.77078	0.440837	1	Rv3402c	Conserved hypothetical protein
Rv1284	215.402	0.108166	1.07786	0.146068	0.740521	0.458984	1	canA	Beta-carbonic anhydrase
Rv0567	1567.29	0.108135	1.07783	0.112097	0.964655	0.334718	1	Rv0567	Probable methyltransferase/methylase
Rv2088	467.407	0.108091	1.0778	0.127692	0.846499	0.397274	1	pknJ	Transmembrane serine/threonine-protein kinase J PknJ (protein kinase J) (STPK J)
Rv3788	284.088	0.107991	1.07773	0.147421	0.732538	0.46384	1	Rv3788	Hypothetical protein
Rv0461	678.036	0.107943	1.07769	0.119856	0.900604	0.367799	1	Rv0461	Probable transmembrane protein
Rv2208	170.887	0.107914	1.07767	0.163689	0.659265	0.509726	1	cobS	Probable cobalamin 5'-phosphate synthase CobS
Rv1145	149.549	0.107306	1.07721	0.15465	0.693861	0.48777	1	mmpL13a	Probable conserved transmembrane transport protein MmpL13a
Rv3194c	656.728	0.106867	1.07689	0.129801	0.823319	0.410327	1	Rv3194c	Possible conserved secreted protein
MTB000078	346681	0.106636	1.07671	0.108212	0.985439	0.324409	1	MTS2823	Putative small regulatory RNA
Rv1515c	634.64	0.106594	1.07668	0.152943	0.696955	0.485831	1	Rv1515c	Conserved hypothetical protein
Rv0350	15616.1	0.106535	1.07664	0.121859	0.874242	0.381987	1	dnaK	Probable chaperone protein DnaK (heat shock protein 70) (heat shock 70 kDa protein) (HSP70)
MTB000044	14.7355	0.106427	1.07656	0.142424	0.747254	0.45491	1	thrU	tRNA-Thr (CGT)
Rv3560c	211.477	0.106376	1.07652	0.144822	0.734529	0.462626	1	fadE30	Probable acyl-CoA dehydrogenase FadE30
Rv1033c	843.9	0.106212	1.0764	0.127811	0.831009	0.405969	1	trcR	Two component transcriptional regulator TrcR
Rv0945	1082.4	0.10585	1.07613	0.110755	0.955719	0.339214	1	Rv0945	Probable short-chain type dehydrogenase/reductase
Rv2574	735.349	0.105841	1.07612	0.12155	0.870763	0.383883	1	Rv2574	Conserved protein
Rv0492A	25.2007	0.105789	1.07608	0.161408	0.655416	0.5122	1	Rv0492A	Hypothetical protein
Rv0155	577.035	0.105305	1.07572	0.123967	0.849458	0.395627	1	pntAa	Probable NAD(P) transhydrogenase (subunit alpha) PntAa [first part; catalytic part] (pyridine nucleotide transhydrogenase subunit alpha) (nicotinamide nucleotide transhydrogenase subunit alpha)
Rv1343c	239.304	0.105185	1.07563	0.143178	0.734643	0.462557	1	lprD	Probable conserved lipoprotein LprD
Rv3360	123.887	0.105148	1.0756	0.157193	0.668913	0.503551	1	Rv3360	Conserved hypothetical protein
Rv1241	429.156	0.105145	1.0756	0.132423	0.794007	0.427191	1	vapB33	Possible antitoxin VapB33
Rv3066	106.153	0.105127	1.07559	0.16123	0.652032	0.514381	1	Rv3066	Probable transcriptional regulatory protein (probably DeoR-family)
Rv3718c	274.59	0.105113	1.07558	0.143758	0.731178	0.464671	1	Rv3718c	Conserved protein
Rv3201c	192.452	0.104931	1.07544	0.154588	0.678781	0.497277	1	Rv3201c	Probable ATP-dependent DNA helicase
Rv0652	521.91	0.104738	1.0753	0.12622	0.8298	0.406652	1	rplL	50S ribosomal protein L7/L12 RplL (SA1)
Rv0942	24.8201	0.104598	1.07519	0.162316	0.644411	0.519309	1	Rv0942	Hypothetical protein
Rv1176c	431.263	0.104524	1.07514	0.131512	0.79479	0.426736	1	Rv1176c	Conserved hypothetical protein
Rv1078	4889.29	0.104349	1.07501	0.151287	0.689742	0.490356	1	pra	Probable proline-rich antigen homolog Pra
Rv3027c	627.363	0.104234	1.07492	0.125518	0.83043	0.406296	1	Rv3027c	GCN5-related N-acetyltransferase
Rv1378c	417.615	0.104025	1.07477	0.143587	0.724473	0.468775	1	Rv1378c	Conserved hypothetical protein
Rv3170	224.591	0.103874	1.07466	0.155479	0.66809	0.504076	1	aofH	Probable flavin-containing monoamine oxidase AofH (amine oxidase) (MAO)
Rv3712	172.289	0.10381	1.07461	0.16031	0.647559	0.51727	1	Rv3712	Possible ligase
Rv0534c	150.515	0.103791	1.07459	0.152862	0.678987	0.497146	1	menA	1,4-dihydroxy-2-naphthoate octaprenyltransferase MenA (DHNA-octaprenyltransferase)
Rv1645c	360.999	0.103774	1.07458	0.154233	0.672842	0.501048	1	Rv1645c	Conserved hypothetical protein
Rv1168c	970.228	0.10369	1.07452	0.110813	0.935725	0.349415	1	PPE17	PPE family protein PPE17
Rv1894c	381.313	0.103541	1.07441	0.132365	0.782239	0.434074	1	Rv1894c	Conserved hypothetical protein
Rv1315	2057.69	0.103531	1.0744	0.11604	0.892203	0.372284	1	murA	Probable UDP-N-acetylglucosamine 1-carboxyvinyltransferase MurA
Rv3507	65.4547	0.103389	1.07429	0.168808	0.612464	0.540231	1	PE_PGRS53	PE-PGRS family protein PE_PGRS53
Rv2720	1365.74	0.103046	1.07404	0.125233	0.822833	0.410603	1	lexA	Repressor LexA
Rv2002	560.191	0.103003	1.07401	0.133832	0.769643	0.441511	1	fabG3	Possible 20-beta-hydroxysteroid dehydrogenase FabG3 (cortisone reductase) ((R)-20-hydroxysteroid dehydrogenase)
Rv1143	671.281	0.102766	1.07383	0.121531	0.845601	0.397776	1	mcr	Probable alpha-methylacyl-CoA racemase Mcr (2-methylacyl-CoA racemase) (2-arylpropionyl-CoA epimerase )
Rv2820c	623.762	0.102757	1.07382	0.128628	0.798872	0.424365	1	Rv2820c	Hypothetical protein
Rv0601c	8.95929	0.102666	1.07376	0.123038	0.834419	0.404045	1	Rv0601c	Two component sensor kinase [first part]
Rv0348	641.006	0.102378	1.07354	0.146047	0.700994	0.483306	1	Rv0348	Possible transcriptional regulatory protein
Rv3196A	281.153	0.102293	1.07348	0.15243	0.671084	0.502167	1	Rv3196A	Unknown protein
Rv0533c	585.223	0.10207	1.07331	0.132077	0.772804	0.439638	1	fabH	3-oxoacyl-[acyl-carrier-protein] synthase III FabH (beta-ketoacyl-ACP synthase III) (KAS III)
Rv2728c	89.0878	0.102002	1.07326	0.165114	0.617769	0.536728	1	Rv2728c	Conserved alanine rich protein
Rv1640c	1542.61	0.101966	1.07323	0.110817	0.920122	0.357509	1	lysX	Lysyl-tRNA synthetase 2 LysX
Rv0943c	5.20631	0.101902	1.07319	0.104083	0.979046	0.327557	1	Rv0943c	Probable monooxygenase
Rv3443c	2414.63	0.101872	1.07316	0.109637	0.929175	0.352799	1	rplM	50S ribosomal protein L13 RplM
MTB000067	2018.57	0.101587	1.07295	0.130681	0.777363	0.436944	1	mcr7	Putative small regulatory RNA
Rv1788	123.41	0.101522	1.0729	0.160213	0.63367	0.526296	1	PE18	PE family protein PE18
Rv3509c	680.568	0.101495	1.07288	0.116832	0.868728	0.384996	1	ilvX	Probable acetohydroxyacid synthase IlvX (acetolactate synthase)
Rv0084	447.552	0.101438	1.07284	0.144027	0.704298	0.481247	1	hycD	Possible formate hydrogenlyase HycD (FHL)
Rv1904	2212.08	0.100921	1.07246	0.10764	0.937583	0.348459	1	Rv1904	Conserved hypothetical protein
Rv1693	299.907	0.100823	1.07238	0.148877	0.67722	0.498266	1	Rv1693	Conserved hypothetical protein
Rv1895	168.574	0.100762	1.07234	0.153226	0.657602	0.510794	1	Rv1895	Possible dehydrogenase
Rv2370c	404.088	0.100486	1.07213	0.13053	0.769831	0.4414	1	Rv2370c	Conserved hypothetical protein
Rv3177	19.5323	0.100332	1.07202	0.155683	0.644461	0.519277	1	Rv3177	Possible peroxidase (non-haem peroxidase)
Rv1879	213.266	0.100255	1.07196	0.147007	0.681973	0.495256	1	Rv1879	Conserved hypothetical protein
Rv0613c	1517.81	0.0997993	1.07162	0.121283	0.822862	0.410587	1	Rv0613c	Unknown protein
Rv2603c	1609.93	0.0996665	1.07153	0.116847	0.852968	0.393677	1	Rv2603c	Highly conserved protein
Rv1500	1763.26	0.0996091	1.07148	0.159269	0.625416	0.531698	1	Rv1500	Probable glycosyltransferase
Rv3442c	2101.55	0.0994389	1.07136	0.118693	0.837781	0.402154	1	rpsI	30S ribosomal protein S9 RpsI
Rv2528c	32.5314	0.0993819	1.07131	0.166762	0.595952	0.551207	1	mrr	Probable restriction system protein Mrr
Rv1590	389.886	0.0991316	1.07113	0.135351	0.732403	0.463922	1	Rv1590	Conserved hypothetical protein
Rv3621c	68.2348	0.0989917	1.07102	0.169613	0.583632	0.559468	1	PPE65	PPE family protein PPE65
Rv2916c	1854.92	0.0988166	1.07089	0.105603	0.935735	0.34941	1	ffh	Probable signal recognition particle protein Ffh (fifty-four homolog) (SRP protein)
Rv0385	98.28	0.0987931	1.07088	0.166106	0.594758	0.552005	1	Rv0385	Probable monooxygenase
Rv2420c	631.057	0.0986942	1.0708	0.129199	0.763892	0.444932	1	Rv2420c	Conserved hypothetical protein
Rv2166c	3538.39	0.0986556	1.07078	0.103804	0.950403	0.341907	1	Rv2166c	Conserved protein
Rv3287c	216.53	0.0985475	1.07069	0.145294	0.678262	0.497605	1	rsbW	Anti-sigma factor RsbW (sigma negative effector)
Rv1982c	256.052	0.0983822	1.07057	0.144855	0.679176	0.497026	1	vapC36	Possible toxin VapC36. Contains PIN domain.
MTB000037	107.4	0.0982791	1.0705	0.164824	0.596268	0.550996	1	cysU	tRNA-Cys (GCA)
MTB000016	15.6225	0.0981369	1.07039	0.148582	0.660489	0.50894	1	glnT	tRNA-Gln (TTG)
Rv0454	15.8548	0.0980701	1.07034	0.149343	0.656677	0.511389	1	Rv0454	Conserved hypothetical protein
Rv0426c	786.598	0.0978849	1.0702	0.116156	0.842705	0.399394	1	Rv0426c	Possible transmembrane protein
Rv2114	1364	0.0978479	1.07018	0.127769	0.765821	0.443783	1	Rv2114	Conserved protein
Rv2240c	774.497	0.0978063	1.07015	0.128148	0.763228	0.445328	1	Rv2240c	Unknown protein
Rv3794	2998.5	0.0972547	1.06974	0.105946	0.917969	0.358635	1	embA	Integral membrane indolylacetylinositol arabinosyltransferase EmbA (arabinosylindolylacetylinositol synthase)
Rv0717	2373.29	0.0971979	1.06969	0.121395	0.800672	0.423321	1	rpsN1	30S ribosomal protein S14 RpsN1
Rv0540	52.6163	0.0971163	1.06963	0.16988	0.571675	0.567542	1	Rv0540	Conserved hypothetical protein
Rv0738	43.0421	0.0969162	1.06948	0.169411	0.572078	0.567269	1	Rv0738	Conserved protein
Rv1689	1599.47	0.0968771	1.06946	0.132864	0.729147	0.465912	1	tyrS	Probable tyrosyl-tRNA synthase TyrS (TYRRS)
Rv3016	497.319	0.0968615	1.06944	0.127951	0.757019	0.449038	1	lpqA	Probable lipoprotein LpqA
Rv2300c	324.303	0.0968493	1.06944	0.139396	0.694776	0.487196	1	Rv2300c	Conserved protein
Rv0825c	351.575	0.0966537	1.06929	0.134403	0.719134	0.472059	1	Rv0825c	Conserved protein
Rv1535	2075.82	0.0966457	1.06928	0.149774	0.645276	0.518748	1	Rv1535	Unknown protein
Rv3705A	552.937	0.0964903	1.06917	0.12862	0.750194	0.453138	1	Rv3705A	Conserved hypothetical proline rich protein
Rv3180c	33.3692	0.0964182	1.06912	0.15447	0.624186	0.532505	1	Rv3180c	Hypothetical alanine rich protein
Rv2018	327.647	0.0962472	1.06899	0.134761	0.714207	0.475099	1	Rv2018	Conserved protein
MTB000079	2392.86	0.096161	1.06893	0.116902	0.822581	0.410747	1	ncrMT3949	Fragment of putative small regulatory RNA
Rv1116A	574.793	0.0961018	1.06888	0.136357	0.704783	0.480945	1	Rv1116A	Conserved hypothetical protein (fragment)
Rv1763	46.0784	0.0960963	1.06888	0.169845	0.565787	0.571539	1	Rv1763	Putative transposase for insertion sequence element IS6110 (fragment)
Rv0705	15983.9	0.0960562	1.06885	0.143519	0.669294	0.503308	1	rpsS	30S ribosomal protein S19 RpsS
Rv3860	363.577	0.0960317	1.06883	0.133029	0.721884	0.470366	1	Rv3860	Conserved protein
Rv0702	4007.84	0.0959269	1.06875	0.103528	0.926575	0.354147	1	rplD	50S ribosomal protein L4 RplD
Rv3103c	445.062	0.0958325	1.06868	0.14205	0.67464	0.499905	1	Rv3103c	Hypothetical proline-rich protein
Rv2822c	756.891	0.0956947	1.06858	0.150412	0.636218	0.524634	1	Rv2822c	Hypothetical protein
Rv3754	199.48	0.0956718	1.06856	0.160642	0.595559	0.55147	1	tyrA	Prephenate dehydrogenase TyrA (PDH) (hydroxyphenylpyruvate synthase)
Rv0087	530.747	0.0956137	1.06852	0.129493	0.73837	0.46029	1	hycE	Possible formate hydrogenase HycE (FHL)
Rv0878c	931.058	0.0954929	1.06843	0.152691	0.625399	0.531709	1	PPE13	PPE family protein PPE13
Rv2102	696.884	0.095405	1.06837	0.115761	0.824154	0.409852	1	Rv2102	Conserved hypothetical protein
Rv2487c	31.6617	0.0953367	1.06831	0.16679	0.571599	0.567594	1	PE_PGRS42	PE-PGRS family protein PE_PGRS42
Rv2363	168.092	0.0952528	1.06825	0.153571	0.620253	0.535091	1	amiA2	Probable amidase AmiA2 (aminohydrolase)
Rv2690c	968	0.0951312	1.06816	0.128166	0.74225	0.457936	1	Rv2690c	Probable conserved integral membrane alanine and valine and leucine rich protein
Rv3188	47.6614	0.0947967	1.06791	0.16845	0.56276	0.573598	1	Rv3188	Conserved hypothetical protein
Rv3358	109.025	0.094461	1.06767	0.167461	0.564077	0.572702	1	relK	Toxin RelK
Rv2960c	294.074	0.0942108	1.06748	0.158353	0.594941	0.551883	1	Rv2960c	Hypothetical protein
Rv2688c	790.483	0.09414	1.06743	0.139277	0.67592	0.499091	1	Rv2688c	Antibiotic-transport ATP-binding protein ABC transporter
Rv0781	2363.78	0.0941175	1.06741	0.132474	0.71046	0.477419	1	ptrBa	Probable protease II PtrBa [first part] (oligopeptidase B)
Rv1566c	1278.04	0.0940911	1.06739	0.114907	0.818844	0.412875	1	Rv1566c	Possible Inv protein
Rv3548c	264.118	0.0938497	1.06721	0.153035	0.613258	0.539706	1	Rv3548c	Probable short-chain type dehydrogenase/reductase
Rv0544c	1444.19	0.0938091	1.06718	0.133774	0.701248	0.483148	1	Rv0544c	Possible conserved transmembrane protein
Rv1939	22.661	0.093727	1.06712	0.160788	0.582922	0.559946	1	Rv1939	Probable oxidoreductase
Rv1497	1233.68	0.0936583	1.06707	0.12068	0.77609	0.437696	1	lipL	Probable esterase LipL
Rv0031	58.513	0.0935866	1.06702	0.169778	0.551229	0.581477	1	Rv0031	Possible remnant of a transposase
Rv2466c	182.181	0.0935368	1.06698	0.148291	0.630766	0.528194	1	Rv2466c	Conserved protein
Rv0370c	131.383	0.0934413	1.06691	0.157191	0.594445	0.552215	1	Rv0370c	Possible oxidoreductase
Rv0219	38.5136	0.0933928	1.06688	0.168407	0.554566	0.579191	1	Rv0219	Probable conserved transmembrane protein
Rv1930c	14.2452	0.0932762	1.06679	0.145468	0.641217	0.521382	1	Rv1930c	Conserved hypothetical protein
Rv2527	603.424	0.093141	1.06669	0.1354	0.687894	0.491519	1	vapC17	Possible toxin VapC17
Rv0796	110.207	0.0928004	1.06644	0.161849	0.573377	0.56639	1	Rv0796	Putative transposase for insertion sequence element IS6110
Rv1780	945.91	0.0927726	1.06642	0.119368	0.777196	0.437043	1	Rv1780	Conserved protein
Rv0157	3175.45	0.0926632	1.06634	0.104153	0.889684	0.373635	1	pntB	Probable NAD(P) transhydrogenase (subunit beta) PntB [integral membrane protein] (pyridine nucleotide transhydrogenase subunit beta) (nicotinamide nucleotide transhydrogenase subunit beta)
Rv0666	76.0537	0.0925893	1.06628	0.16881	0.548482	0.583361	1	Rv0666	Possible membrane protein
Rv0530A	224.244	0.0925497	1.06625	0.144966	0.638423	0.523198	1	Rv0530A	Conserved protein
Rv2428	645.048	0.0925082	1.06622	0.154384	0.599207	0.549035	1	ahpC	Alkyl hydroperoxide reductase C protein AhpC (alkyl hydroperoxidase C)
Rv1126c	525.941	0.0923972	1.06614	0.124632	0.74136	0.458475	1	Rv1126c	Conserved protein
Rv1805c	3.65603	0.0923761	1.06612	0.0834093	1.1075	0.268076	1	Rv1805c	Hypothetical protein
Rv2717c	290.796	0.0922436	1.06603	0.150139	0.614387	0.53896	1	Rv2717c	Conserved protein
Rv1027c	197.898	0.0921291	1.06594	0.151967	0.606246	0.544352	1	kdpE	Probable transcriptional regulatory protein KdpE
Rv2142A	371.462	0.0921043	1.06592	0.134585	0.684357	0.49375	1	parD2	Possible antitoxin ParD2
Rv2033c	131.712	0.0920068	1.06585	0.16107	0.571223	0.567848	1	Rv2033c	Conserved hypothetical protein
MTB000034	174.929	0.0919135	1.06578	0.152254	0.603686	0.546052	1	lysU	tRNA-Lys (CTT)
Rv3075c	1594.78	0.0917856	1.06569	0.112403	0.816578	0.41417	1	Rv3075c	Conserved protein
Rv0766c	318.278	0.0917233	1.06564	0.134146	0.683757	0.494129	1	cyp123	Probable cytochrome P450 123 Cyp123
Rv0682	3634.6	0.0917143	1.06564	0.142737	0.642541	0.520522	1	rpsL	30S ribosomal protein S12 RpsL
Rv3124	403.818	0.0916381	1.06558	0.140842	0.650646	0.515275	1	moaR1	Transcriptional regulatory protein MoaR1
Rv0242c	1931.71	0.0912866	1.06532	0.139677	0.653553	0.5134	1	fabG4	Probable 3-oxoacyl-[acyl-carrier protein] reductase FabG4 (3-ketoacyl-acyl carrier protein reductase)
Rv2207	270.017	0.0912346	1.06528	0.154106	0.592026	0.553833	1	cobT	Probable nicotinate-nucleotide-dimethylbenzimidazol phosphoribosyltransferase CobT
Rv0621	72.6265	0.0912286	1.06528	0.169735	0.537478	0.590938	1	Rv0621	Possible membrane protein
Rv1909c	1251.48	0.0912259	1.06527	0.140106	0.651118	0.51497	1	furA	Ferric uptake regulation protein FurA (fur)
Rv0277c	3749.07	0.091133	1.06521	0.122813	0.742046	0.45806	1	vapC25	Possible toxin VapC25. Contains PIN domain.
Rv0516c	2872.98	0.0907574	1.06493	0.10146	0.894517	0.371045	1	Rv0516c	Possible anti-anti-sigma factor
Rv2201	910.087	0.0906467	1.06485	0.116662	0.777003	0.437157	1	asnB	Probable asparagine synthetase AsnB
Rv3827c	782.463	0.0906306	1.06484	0.118318	0.765994	0.44368	1	Rv3827c	Possible transposase
Rv0919	114.422	0.0905704	1.06479	0.161798	0.559774	0.575634	1	Rv0919	GCN5-related N-acetyltransferase
MTB000064	3771.06	0.090523	1.06476	0.121522	0.744914	0.456324	1	mcr3	Putative small regulatory RNA
Rv1962c	395.964	0.0905104	1.06475	0.134896	0.670966	0.502242	1	vapC35	Possible toxin VapC35. Contains PIN domain.
Rv2050	422.56	0.0903446	1.06462	0.132906	0.679763	0.496654	1	Rv2050	Conserved protein
Rv0463	488.246	0.0902628	1.06456	0.127025	0.710591	0.477337	1	Rv0463	Probable conserved membrane protein
Rv0722	4480.6	0.0901889	1.06451	0.110301	0.81766	0.413551	1	rpmD	50S ribosomal protein L30 RpmD
Rv2974c	214.248	0.089767	1.0642	0.154655	0.580433	0.561622	1	Rv2974c	Conserved hypothetical alanine rich protein
Rv1407	123.35	0.0896952	1.06415	0.156803	0.572026	0.567305	1	fmu	Probable Fmu protein (sun protein)
Rv1719	130.92	0.0895846	1.06406	0.15518	0.577295	0.56374	1	Rv1719	Probable transcriptional regulatory protein
Rv0749A	440.199	0.0892601	1.06382	0.128288	0.69578	0.486567	1	Rv0749A	Hypothetical protein (fragment)
Rv0417	290.24	0.0892191	1.06379	0.151727	0.588024	0.556516	1	thiG	Probable thiamin biosynthesis protein ThiG (thiazole biosynthesis protein)
Rv0254c	58.6628	0.0891311	1.06373	0.169846	0.524776	0.599739	1	cobU	Probable bifunctional cobalamin biosynthesis protein CobU: cobinamide kinase + cobinamide phosphate guanylyltransferase
Rv1617	2392.64	0.0890789	1.06369	0.102573	0.868445	0.385151	1	pykA	Probable pyruvate kinase PykA
Rv0691A	1161.85	0.0890517	1.06367	0.120543	0.738752	0.460058	1	Rv0691A	Mycofactocin precursor protein
Rv1883c	3873.67	0.0890216	1.06365	0.130409	0.682633	0.494839	1	Rv1883c	Conserved hypothetical protein
Rv1945	390.184	0.0889703	1.06361	0.137773	0.645773	0.518426	1	Rv1945	Conserved hypothetical protein
Rv1135c	449.491	0.0888788	1.06354	0.143826	0.61796	0.536601	1	PPE16	PPE family protein PPE16
Rv0788	1134.37	0.0887677	1.06346	0.119184	0.744793	0.456397	1	purQ	Probable phosphoribosylformylglycinamidine synthase I PURG (FGAM synthase I)
Rv0440	23599.8	0.0884344	1.06322	0.106585	0.82971	0.406703	1	groEL2	60 kDa chaperonin 2 GroEL2 (protein CPN60-2) (GroEL protein 2) (65 kDa antigen) (heat shock protein 65) (cell wall protein A) (antigen A)
Rv0651	1543.48	0.0883018	1.06312	0.121943	0.724126	0.468988	1	rplJ	50S ribosomal protein L10 RplJ
Rv1534	320.693	0.0881605	1.06301	0.149236	0.590747	0.55469	1	Rv1534	Probable transcriptional regulator
Rv3739c	64.2936	0.0880447	1.06293	0.168386	0.522875	0.601061	1	PPE67	PPE family protein PPE67
Rv3717	764.784	0.0879157	1.06283	0.125209	0.702154	0.482583	1	Rv3717	Conserved hypothetical protein
Rv2237A	322.556	0.0878336	1.06277	0.153483	0.572269	0.56714	1	Rv2237A	Conserved protein
Rv3230c	1062.4	0.0877567	1.06272	0.116348	0.754258	0.450695	1	Rv3230c	Hypothetical oxidoreductase
Rv0166	8666.67	0.0877262	1.06269	0.111088	0.789702	0.429702	1	fadD5	Probable fatty-acid-CoA ligase FadD5 (fatty-acid-CoA synthetase) (fatty-acid-CoA synthase)
Rv2116	125.054	0.087676	1.06266	0.157795	0.555631	0.578463	1	lppK	Conserved lipoprotein LppK
Rv1975	33.2406	0.0876422	1.06263	0.16778	0.522365	0.601416	1	Rv1975	Conserved hypothetical protein
Rv3367	178.96	0.0876173	1.06261	0.158353	0.553305	0.580055	1	PE_PGRS51	PE-PGRS family protein PE_PGRS51
Rv0406c	168.241	0.0874668	1.0625	0.149802	0.583883	0.559299	1	Rv0406c	Beta lactamase like protein
Rv2654c	1.73913	0.0874485	1.06249	0.0648271	1.34895	0.177353	1	Rv2654c	Possible PhiRv2 prophage protein
Rv1001	498.903	0.0873407	1.06241	0.138282	0.631613	0.52764	1	arcA	Probable arginine deiminase ArcA (adi) (ad) (arginine dihydrolase)
Rv1218c	707.503	0.0873355	1.06241	0.134106	0.65124	0.514891	1	Rv1218c	Probable tetronasin-transport ATP-binding protein ABC transporter
Rv0204c	1428.51	0.0870882	1.06222	0.108031	0.80614	0.420162	1	Rv0204c	Probable conserved transmembrane protein
Rv0108c	6211.71	0.0869809	1.06215	0.152721	0.569541	0.568989	1	Rv0108c	Hypothetical protein
Rv0279c	95.189	0.0869027	1.06209	0.169432	0.512905	0.608018	1	PE_PGRS4	PE-PGRS family protein PE_PGRS4
Rv0368c	13.6819	0.0868552	1.06205	0.140074	0.620068	0.535213	1	Rv0368c	Conserved hypothetical protein
Rv3278c	342.546	0.086727	1.06196	0.149488	0.580159	0.561807	1	Rv3278c	Probable conserved transmembrane protein
Rv2220	14555.8	0.0865039	1.06179	0.142932	0.605209	0.54504	1	glnA1	Glutamine synthetase GlnA1 (glutamine synthase) (GS-I)
Rv0904c	123.93	0.0864653	1.06177	0.160041	0.540271	0.58901	1	accD3	Putative acetyl-coenzyme A carboxylase carboxyl transferase (subunit beta) AccD3 (accase beta chain)
Rv2209	868.07	0.0864374	1.06175	0.113717	0.760109	0.447189	1	Rv2209	Probable conserved integral membrane protein
Rv3531c	204.917	0.0864294	1.06174	0.157245	0.549648	0.582561	1	Rv3531c	Hypothetical protein
Rv0065	201.858	0.0864009	1.06172	0.145757	0.592775	0.553332	1	vapC1	Possible toxin VapC1
Rv0642c	12473	0.086276	1.06163	0.138679	0.622126	0.533859	1	mmaA4	Methoxy mycolic acid synthase 4 MmaA4 (methyl mycolic acid synthase 4) (MMA4) (hydroxy mycolic acid synthase)
Rv1236	627.459	0.0861915	1.06156	0.12765	0.675217	0.499538	1	sugA	Probable sugar-transport integral membrane protein ABC transporter SugA
Rv3579c	1008.82	0.0859667	1.0614	0.118451	0.725758	0.467987	1	Rv3579c	Possible tRNA/rRNA methyltransferase
Rv0948c	4081.17	0.085868	1.06133	0.129796	0.661561	0.508253	1	Rv0948c	Chorismate mutase
Rv1951c	13.6895	0.0856156	1.06114	0.140591	0.608972	0.542543	1	Rv1951c	Conserved hypothetical protein
Rv3326	109.376	0.0855432	1.06109	0.161861	0.528499	0.597153	1	Rv3326	Probable transposase
Rv0456c	131.026	0.0855225	1.06107	0.155954	0.548382	0.58343	1	echA2	enoyl-CoA hydratase EchA2 (enoyl hydrase) (unsaturated acyl-CoA hydratase) (crotonase)
Rv0416	190.911	0.0854823	1.06104	0.159407	0.536253	0.591784	1	thiS	Possible protein ThiS
Rv2592c	269.836	0.0854359	1.06101	0.153806	0.555479	0.578567	1	ruvB	Probable holliday junction DNA helicase RuvB
Rv1028A	34.5097	0.0853846	1.06097	0.167119	0.510919	0.609408	1	kdpF	Probable membrane protein KdpF
Rv3803c	2265.26	0.085093	1.06076	0.102643	0.829022	0.407092	1	fbpD	Secreted MPT51/MPB51 antigen protein FbpD (MPT51/MPB51 antigen 85 complex C) (AG58C) (mycolyl transferase 85C) (fibronectin-binding protein C) (85C)
Rv2253	82.7292	0.0847386	1.0605	0.164822	0.514123	0.607166	1	Rv2253	Possible secreted unknown protein
Rv3136A	60.3433	0.0846903	1.06046	0.169677	0.499126	0.617691	1	Rv3136A	Conserved protein
Rv3028c	4090.69	0.0844627	1.06029	0.108715	0.776919	0.437207	1	fixB	Probable electron transfer flavoprotein (alpha-subunit) FixB (alpha-ETF) (electron transfer flavoprotein large subunit) (ETFLS)
Rv2912c	162.721	0.0844484	1.06028	0.15546	0.543216	0.586981	1	Rv2912c	Probable transcriptional regulatory protein (probably TetR-family)
Rv3385c	147.068	0.0843526	1.06021	0.159273	0.529608	0.596383	1	vapB46	Possible antitoxin VapB46
Rv2168c	50.8691	0.0842235	1.06012	0.169885	0.495767	0.620058	1	Rv2168c	Putative transposase for insertion sequence element IS6110 (fragment)
Rv0316	424.086	0.0841489	1.06006	0.153007	0.549968	0.582341	1	Rv0316	Possible muconolactone isomerase
Rv3580c	1466.38	0.0840973	1.06002	0.118307	0.710841	0.477183	1	cysS1	Cysteinyl-tRNA synthetase 1 CysS1 (cysteine--tRNA ligase 1) (CYSRS 1) (cysteine translase)
Rv3697c	801.403	0.0840872	1.06002	0.140219	0.599683	0.548717	1	vapC48	Possible toxin VapC48. Contains PIN domain.
Rv1055	262.403	0.0840287	1.05997	0.142612	0.589211	0.55572	1	Rv1055	Possible integrase (fragment)
Rv0260c	15.78	0.0839287	1.0599	0.147817	0.567786	0.57018	1	Rv0260c	Possible transcriptional regulatory protein
Rv0198c	6233.56	0.0837818	1.05979	0.107642	0.778337	0.43637	1	zmp1	Probable zinc metalloprotease Zmp1
Rv1973	6.5891	0.0836288	1.05968	0.109873	0.761141	0.446573	1	Rv1973	Possible conserved Mce associated membrane protein
Rv0241c	1863.04	0.0835862	1.05965	0.136081	0.61424	0.539057	1	htdX	Probable 3-hydroxyacyl-thioester dehydratase HtdX
Rv3436c	1005.97	0.0834595	1.05956	0.119867	0.69627	0.48626	1	glmS	Probable glucosamine--fructose-6-phosphate aminotransferase [isomerizing] GlmS (hexosephosphate aminotransferase) (D-fructose-6-phosphate amidotransferase) (GFAT) (L-glutamine-D-fructose-6-phosphate amidotransferase) (glucosamine-6-phosphate synthase)
Rv2970A	1232.05	0.083449	1.05955	0.129186	0.64596	0.518305	1	Rv2970A	Conserved hypothetical protein
Rv2344c	1904.73	0.0833582	1.05948	0.120496	0.691793	0.489067	1	dgt	Probable deoxyguanosine triphosphate triphosphohydrolase Dgt (dGTPase) (dGTP triphosphohydrolase)
Rv2137c	3558.03	0.0832995	1.05944	0.123218	0.676034	0.499019	1	Rv2137c	Conserved hypothetical protein
Rv3281	9325.92	0.0832569	1.05941	0.148098	0.562174	0.573997	1	accE5	Probable bifunctional protein acetyl-/propionyl-coenzyme A carboxylase (epsilon chain) AccE5
Rv3437	262.995	0.0832437	1.0594	0.143131	0.581591	0.560842	1	Rv3437	Possible conserved transmembrane protein
Rv3047c	742.995	0.083143	1.05932	0.140137	0.593299	0.552981	1	Rv3047c	Hypothetical protein
Rv2046	129.168	0.0830328	1.05924	0.162564	0.51077	0.609512	1	lppI	Probable lipoprotein LppI
Rv2764c	3083.96	0.0830261	1.05924	0.141956	0.584871	0.558634	1	thyA	Probable thymidylate synthase ThyA (ts) (TSASE)
Rv1079	2751.85	0.0828027	1.05907	0.134223	0.616905	0.537297	1	metB	Cystathionine gamma-synthase MetB (CGS) (O-succinylhomoserine [thiol]-lyase)
Rv1170	672.336	0.0827944	1.05907	0.122806	0.674187	0.500192	1	mshB	N-acetyl-1-D-myo-inosityl-2-amino-2-deoxy-alpha-D-glucopyranoside deacetylase MshB (GlcNAc-Ins deacetylase)
Rv3554	463.167	0.082787	1.05906	0.134184	0.616967	0.537256	1	fdxB	Possible electron transfer protein FdxB
Rv2250A	111.522	0.0827585	1.05904	0.159359	0.519321	0.603537	1	Rv2250A	Possible flavoprotein
Rv1325c	133.451	0.0825372	1.05888	0.161523	0.510995	0.609355	1	PE_PGRS24	PE-PGRS family protein PE_PGRS24
Rv2873	303.814	0.0822761	1.05869	0.143756	0.572331	0.567098	1	mpt83	Cell surface lipoprotein Mpt83 (lipoprotein P23)
Rv0500A	1296.88	0.0821218	1.05857	0.112486	0.730065	0.46535	1	Rv0500A	Conserved protein
Rv2561	313.943	0.0821115	1.05857	0.134678	0.609685	0.54207	1	Rv2561	Conserved hypothetical protein
Rv0718	9800.07	0.0820428	1.05852	0.126501	0.648553	0.516627	1	rpsH	30S ribosomal protein S8 RpsH
Rv1271c	766.011	0.0819318	1.05843	0.12075	0.678524	0.497439	1	Rv1271c	Conserved hypothetical secreted protein
Rv1757c	49.5153	0.0818983	1.05841	0.169883	0.482088	0.629743	1	Rv1757c	Putative transposase for insertion sequence element IS6110 (fragment)
Rv3430c	301.866	0.0817935	1.05833	0.134587	0.607735	0.543363	1	Rv3430c	Possible transposase
Rv1754c	1521.71	0.0817423	1.0583	0.142341	0.574269	0.565786	1	Rv1754c	Conserved protein
Rv1669	15.2302	0.0816177	1.0582	0.145017	0.562816	0.57356	1	Rv1669	Hypothetical protein
Rv0500	984.285	0.0814522	1.05808	0.118178	0.689232	0.490677	1	proC	Probable pyrroline-5-carboxylate reductase ProC (P5CR) (P5C reductase)
Rv1189	77.084	0.0814519	1.05808	0.168383	0.48373	0.628578	1	sigI	Possible alternative RNA polymerase sigma factor SigI
Rv0022c	7.21157	0.0813498	1.05801	0.117205	0.694082	0.487631	1	whiB5	Probable transcriptional regulatory protein WhiB-like WhiB5
Rv2423	198.824	0.0813384	1.058	0.144326	0.563575	0.573043	1	Rv2423	Hypothetical protein
Rv2265	90.2979	0.0811325	1.05785	0.165265	0.490925	0.623479	1	Rv2265	Possible conserved integral membrane protein
Rv2302	1581.12	0.0811216	1.05784	0.135394	0.599154	0.54907	1	Rv2302	Conserved protein
Rv0313	1261.5	0.081113	1.05783	0.10896	0.74443	0.456617	1	Rv0313	Conserved protein
Rv1014c	134.842	0.0810106	1.05776	0.158346	0.511603	0.608929	1	pth	Probable peptidyl-tRNA hydrolase Pth
Rv1038c	496.78	0.0809517	1.05772	0.126116	0.641883	0.520949	1	esxJ	ESAT-6 like protein EsxJ (ESAT-6 like protein 2)
Rv0479c	5419.08	0.0809514	1.05772	0.14418	0.561462	0.574483	1	Rv0479c	Probable conserved membrane protein
Rv0885	1154.38	0.0809083	1.05768	0.111878	0.723184	0.469567	1	Rv0885	Conserved hypothetical protein
Rv1753c	1809.83	0.0807079	1.05754	0.158389	0.509555	0.610363	1	PPE24	PPE family protein PPE24
Rv1470	527.143	0.080474	1.05737	0.155933	0.51608	0.605799	1	trxA	Probable thioredoxin TrxA
Rv0653c	26.2474	0.0803314	1.05726	0.161325	0.497947	0.618522	1	Rv0653c	Possible transcriptional regulatory protein (probably TetR-family)
Rv0264c	256.097	0.0801957	1.05716	0.145399	0.551557	0.581252	1	Rv0264c	Conserved hypothetical protein
Rv2362c	307.809	0.0801135	1.0571	0.153888	0.520597	0.602647	1	recO	Possible DNA repair protein RecO
Rv2357c	1405.45	0.0800913	1.05708	0.156135	0.512961	0.607978	1	glyS	Probable glycyl-tRNA synthetase GlyS (glycine--tRNA ligase) (GLYRS)
Rv1041c	966.622	0.0800746	1.05707	0.119645	0.66927	0.503323	1	Rv1041c	Probable is like-2 transposase
Rv1243c	64.0759	0.0800706	1.05707	0.168704	0.474621	0.635057	1	PE_PGRS23	PE-PGRS family protein PE_PGRS23
Rv2065	45.7253	0.0800055	1.05702	0.167806	0.476773	0.633524	1	cobH	Precorrin-8X methylmutase CobH (aka precorrin isomerase)
Rv0500B	1116.89	0.0799	1.05694	0.111064	0.719408	0.471889	1	Rv0500B	Conserved hypothetical protein
Rv0353	987.855	0.0796763	1.05678	0.114976	0.692982	0.488321	1	hspR	Probable heat shock protein transcriptional repressor HspR (MerR family)
Rv3650	30.9817	0.0794747	1.05663	0.166596	0.477049	0.633327	1	PE33	PE family protein PE33
Rv3467	246.342	0.0792293	1.05645	0.140142	0.565351	0.571835	1	Rv3467	Conserved hypothetical protein
Rv1705c	137.015	0.0791824	1.05642	0.157065	0.504138	0.614165	1	PPE22	PPE family protein PPE22
Rv0457c	467.064	0.079149	1.05639	0.12929	0.61218	0.540419	1	Rv0457c	Probable peptidase
Rv1944c	147.153	0.0789393	1.05624	0.15542	0.50791	0.611517	1	Rv1944c	Conserved protein
Rv3736	660.123	0.0788402	1.05617	0.124872	0.63137	0.527799	1	Rv3736	Transcriptional regulatory protein (probably AraC/XylS-family)
Rv0112	2186.51	0.0787862	1.05613	0.156752	0.502617	0.615233	1	gca	Possible GDP-mannose 4,6-dehydratase Gca (GDP-D-mannose dehydratase)
Rv1113	334.117	0.0786587	1.05604	0.161622	0.486683	0.626483	1	vapB32	Possible antitoxin VapB32
Rv2987c	2368.88	0.0785718	1.05597	0.126461	0.621313	0.534394	1	leuD	Probable 3-isopropylmalate dehydratase (small subunit) LeuD (isopropylmalate isomerase) (alpha-IPM isomerase) (IPMI)
Rv3914	1641.16	0.0784828	1.05591	0.153085	0.512673	0.60818	1	trxC	Thioredoxin TrxC (TRX) (MPT46)
Rv1709	2667.03	0.0784261	1.05587	0.102491	0.765204	0.44415	1	scpA	Possible segregation and condensation protein ScpA
Rv0061c	3629.49	0.078382	1.05583	0.157367	0.498082	0.618426	1	Rv0061c	Hypothetical protein
Rv1430	289.656	0.0783746	1.05583	0.142512	0.549952	0.582352	1	PE16	PE family protein PE16
Rv0535	141.14	0.0782079	1.05571	0.160679	0.486733	0.626447	1	pnp	Probable 5'-methylthioadenosine phosphorylase Pnp (MTA phosphorylase)
Rv0231	886.36	0.0781459	1.05566	0.126374	0.618372	0.53633	1	fadE4	Probable acyl-CoA dehydrogenase FadE4
Rv0755c	5542.78	0.0777541	1.05537	0.164824	0.471739	0.637113	1	PPE12	PPE family protein PPE12
Rv0754	127.584	0.0776929	1.05533	0.157347	0.493769	0.621469	1	PE_PGRS11	PE-PGRS family protein PE_PGRS11
Rv2546	13.7096	0.0775167	1.0552	0.143456	0.540353	0.588954	1	vapC18	Possible toxin VapC18
Rv2185c	3449.26	0.0774676	1.05516	0.154983	0.499844	0.617185	1	TB16.3	Conserved protein TB16.3
Rv1036c	31.2513	0.077236	1.05499	0.160538	0.481108	0.63044	1	Rv1036c	Probable IS1560 transposase (fragment)
Rv2099c	55.8129	0.0772147	1.05498	0.169875	0.454537	0.649442	1	PE21	PE family protein PE21
Rv2671	186.215	0.0772086	1.05497	0.151787	0.508664	0.610988	1	ribD	Possible bifunctional enzyme riboflavin biosynthesis protein RibD: diaminohydroxyphosphoribosylaminopyrimidine deaminase (riboflavin-specific deaminase) + 5-amino-6-(5-phosphoribosylamino)uracil reductase (HTP reductase)
Rv1885c	1369.47	0.0771629	1.05494	0.113274	0.681205	0.495742	1	Rv1885c	Chorismate mutase
Rv3221A	590.692	0.0769448	1.05478	0.124185	0.619599	0.535522	1	rshA	Anti-sigma factor RshA
Rv3069	243.713	0.0769232	1.05477	0.145549	0.528502	0.597151	1	Rv3069	Probable conserved transmembrane protein
Rv0160c	46.863	0.0768986	1.05475	0.169731	0.453062	0.650504	1	PE4	PE family protein PE4
Rv1974	18.2078	0.0763832	1.05437	0.151887	0.502895	0.615038	1	Rv1974	Probable conserved membrane protein
MTB000017	219.634	0.0763542	1.05435	0.149525	0.510645	0.6096	1	leuX	tRNA-Leu (TAA)
Rv1548c	1033.65	0.0763284	1.05433	0.159199	0.479452	0.631617	1	PPE21	PPE family protein PPE21
Rv0442c	654.941	0.07623	1.05426	0.117429	0.64916	0.516235	1	PPE10	PPE family protein PPE10
Rv2419c	741.457	0.0761772	1.05422	0.123602	0.616311	0.537689	1	gpgP	Glucosyl-3-phosphoglycerate phosphatase GpgP
MTB000046	161.818	0.0761691	1.05422	0.16489	0.461939	0.644125	1	serV	tRNA-Ser (GGA)
Rv2258c	2575.14	0.0761251	1.05418	0.101758	0.748101	0.454399	1	Rv2258c	Possible transcriptional regulatory protein
Rv0772	189.273	0.0760261	1.05411	0.146007	0.520703	0.602574	1	purD	Probable phosphoribosylamine--glycine ligase PurD (GARS) (glycinamide ribonucleotide synthetase) (phosphoribosylglycinamide synthetase) (5'-phosphoribosylglycinamide synthetase)
Rv3459c	6644.04	0.0759879	1.05408	0.100908	0.753044	0.451423	1	rpsK	30S ribosomal protein S11 RpsK
Rv1724c	416.323	0.0759848	1.05408	0.151991	0.499929	0.617125	1	Rv1724c	Hypothetical protein
Rv1395	128.326	0.0757585	1.05392	0.158311	0.478543	0.632264	1	Rv1395	Transcriptional regulatory protein
Rv1049	32.2556	0.0757098	1.05388	0.166447	0.45486	0.64921	1	Rv1049	Probable transcriptional repressor protein
Rv3387	146.946	0.0757067	1.05388	0.160041	0.473044	0.636182	1	Rv3387	Possible transposase
Rv2020c	428.749	0.0756379	1.05383	0.128058	0.590656	0.554751	1	Rv2020c	Conserved hypothetical protein
Rv1203c	44.6512	0.0755698	1.05378	0.169074	0.446964	0.654901	1	Rv1203c	Hypothetical protein
Rv1593c	775.897	0.0752166	1.05352	0.136875	0.549527	0.582644	1	Rv1593c	Conserved protein
Rv1357c	10.8472	0.075012	1.05337	0.131412	0.570813	0.568126	1	Rv1357c	Conserved hypothetical protein
Rv1530	173.089	0.0749883	1.05335	0.154237	0.486189	0.626833	1	adh	Probable alcohol dehydrogenase Adh
Rv2280	1683.48	0.0749852	1.05335	0.114972	0.652206	0.514268	1	Rv2280	Probable dehydrogenase
Rv3215	524.57	0.0747475	1.05318	0.126055	0.592975	0.553198	1	entC	Probable isochorismate synthase EntC (isochorismate hydroxymutase) (enterochelin biosynthesis)
Rv3109	646.296	0.0746208	1.05308	0.167514	0.44546	0.655987	1	moaA1	Probable molybdenum cofactor biosynthesis protein A MoaA1
Rv1225c	135.886	0.0744333	1.05295	0.153934	0.483539	0.628713	1	Rv1225c	Conserved hypothetical protein
Rv0199	645.522	0.0744039	1.05293	0.118841	0.626077	0.531264	1	Rv0199	Probable conserved membrane protein
Rv3572	911.36	0.0743935	1.05292	0.123013	0.604763	0.545337	1	Rv3572	Unknown protein
Rv2736c	665.651	0.0742464	1.05281	0.139597	0.531861	0.594822	1	recX	Regulatory protein RecX
Rv2909c	1373.13	0.0741652	1.05275	0.12548	0.591052	0.554486	1	rpsP	30S ribosomal protein S16 RpsP
Rv3331	506.815	0.0740783	1.05269	0.132785	0.55788	0.576926	1	sugI	Probable sugar-transport integral membrane protein SugI
Rv0318c	102.235	0.0740748	1.05269	0.166619	0.444575	0.656627	1	Rv0318c	Probable conserved integral membrane protein
Rv3323c	438.716	0.0740276	1.05265	0.149795	0.494193	0.62117	1	moaX	Probable MoaD-MoaE fusion protein MoaX
Rv3821	1284.72	0.0739217	1.05257	0.130343	0.567132	0.570624	1	Rv3821	Probable conserved integral membrane protein
Rv0334	1270.91	0.0738777	1.05254	0.147389	0.501244	0.616199	1	rmlA	Alpha-D-glucose-1-phosphate thymidylyltransferase RmlA (dTDP-glucose synthase) (dTDP-glucose pyrophosphorylase)
Rv0387c	84.1702	0.0738749	1.05254	0.168791	0.437671	0.661624	1	Rv0387c	Conserved hypothetical protein
Rv1363c	1879.04	0.0736921	1.05241	0.134444	0.548124	0.583607	1	Rv1363c	Possible membrane protein
Rv1893	547.143	0.0736201	1.05235	0.124111	0.593181	0.55306	1	Rv1893	Conserved hypothetical protein
MTB000074	73.7123	0.0735556	1.05231	0.167911	0.438064	0.66134	1	MTS0858	Putative small regulatory RNA
Rv2479c	109.136	0.0734379	1.05222	0.161616	0.454399	0.649542	1	Rv2479c	Probable transposase
Rv2719c	245.173	0.0734205	1.05221	0.140888	0.521128	0.602278	1	Rv2719c	Possible conserved membrane protein
Rv1980c	11385.9	0.0734022	1.0522	0.152962	0.479871	0.631319	1	mpt64	Immunogenic protein Mpt64 (antigen Mpt64/MPB64)
Rv2225	474.593	0.073379	1.05218	0.129713	0.565702	0.571596	1	panB	3-methyl-2-oxobutanoate hydroxymethyltransferase PanB
Rv0714	3887.23	0.0733487	1.05216	0.119814	0.612188	0.540414	1	rplN	50S ribosomal protein L14 RplN
Rv0499	337.511	0.0732787	1.0521	0.13657	0.536565	0.591568	1	Rv0499	Conserved hypothetical protein
Rv0797	103.94	0.0731762	1.05203	0.162449	0.450457	0.652381	1	Rv0797	Putative transposase for insertion sequence element IS1547
Rv3263	486.786	0.0730777	1.05196	0.124765	0.585722	0.558062	1	Rv3263	Probable DNA methylase (modification methylase) (methyltransferase)
Rv1201c	1502.66	0.0729175	1.05184	0.107757	0.676683	0.498607	1	dapD	Tetrahydrodipicolinate N-succinyltransferase DapD
Rv3512	7.65359	0.0729153	1.05184	0.121969	0.597816	0.549962	1	PE_PGRS56	PE-PGRS family protein PE_PGRS56
Rv2710	10193.2	0.0728479	1.05179	0.104881	0.69458	0.487319	1	sigB	RNA polymerase sigma factor SigB
Rv1450c	27.8166	0.0728426	1.05179	0.163095	0.446627	0.655144	1	PE_PGRS27	PE-PGRS family protein PE_PGRS27
MTB000065	963.894	0.0727943	1.05175	0.151615	0.480125	0.631139	1	mcr15	Putative small regulatory RNA
Rv1513	1540.58	0.0727885	1.05175	0.1188	0.612698	0.540076	1	Rv1513	Conserved protein
Rv3707c	221.665	0.0725921	1.0516	0.150736	0.481585	0.630101	1	Rv3707c	Conserved hypothetical protein
Rv3488	19.4097	0.0724521	1.0515	0.154132	0.470065	0.638308	1	Rv3488	Conserved hypothetical protein
Rv2223c	1584.43	0.0724298	1.05149	0.106225	0.68185	0.495334	1	Rv2223c	Probable exported protease
Rv1886c	5698.29	0.0722699	1.05137	0.122043	0.592166	0.553739	1	fbpB	Secreted antigen 85-B FbpB (85B) (antigen 85 complex B) (mycolyl transferase 85B) (fibronectin-binding protein B) (extracellular alpha-antigen)
Rv2288	471.023	0.0722319	1.05134	0.130367	0.554065	0.579534	1	Rv2288	Hypothetical protein
Rv1766	820.825	0.0721107	1.05125	0.148353	0.486074	0.626915	1	Rv1766	Conserved protein
Rv1636	861.349	0.0720477	1.05121	0.116843	0.61662	0.537486	1	TB15.3	Iron-regulated universal stress protein family protein TB15.3
Rv2421c	985.889	0.0719642	1.05115	0.135158	0.532444	0.594418	1	nadD	Probable nicotinate-nucleotide adenylyltransferase NadD (deamido-NAD(+) pyrophosphorylase) (deamido-NAD(+) diphosphorylase) (nicotinate mononucleotide adenylyltransferase) (NAMN adenylyltransferase)
Rv2213	786.933	0.0719085	1.05111	0.114896	0.625856	0.531409	1	pepB	Probable aminopeptidase PepB
Rv1750c	829.274	0.071854	1.05107	0.127189	0.56494	0.572115	1	fadD1	Possible fatty-acid-CoA ligase FadD1 (fatty-acid-CoA synthetase) (fatty-acid-CoA synthase)
Rv0635	5282.82	0.071704	1.05096	0.157152	0.456272	0.648194	1	hadA	(3R)-hydroxyacyl-ACP dehydratase subunit HadA
Rv0966c	546.375	0.0715373	1.05084	0.128003	0.558873	0.576248	1	Rv0966c	Conserved protein
Rv0950c	3990.3	0.0714746	1.05079	0.141759	0.504197	0.614123	1	Rv0950c	Conserved hypothetical protein
Rv1356c	64.5604	0.0713701	1.05071	0.169634	0.420729	0.673953	1	Rv1356c	Hypothetical protein
Rv1252c	606.557	0.0713526	1.0507	0.121495	0.58729	0.557009	1	lprE	Probable lipoprotein LprE
Rv3338	157.583	0.0712886	1.05065	0.163531	0.435932	0.662886	1	Rv3338	Conserved hypothetical protein
Rv3770B	136.437	0.0712749	1.05064	0.158783	0.448884	0.653516	1	Rv3770B	Probable remnant of a transposase
Rv2952	6137.84	0.0712661	1.05064	0.112846	0.631533	0.527692	1	Rv2952	Possible methyltransferase (methylase)
Rv1096	1565.9	0.071263	1.05064	0.108104	0.659207	0.509763	1	Rv1096	Possible glycosyl hydrolase
Rv0227c	7924.87	0.0712538	1.05063	0.150294	0.474095	0.635432	1	Rv0227c	Probable conserved membrane protein
Rv1554	12.1057	0.0710948	1.05051	0.139223	0.510652	0.609595	1	frdC	Probable fumarate reductase [membrane anchor subunit] FrdC (fumarate dehydrogenase) (fumaric hydrogenase)
Rv0924c	460.091	0.0710812	1.0505	0.127759	0.556371	0.577957	1	mntH	Divalent cation-transport integral membrane protein MntH (BRAMP) (MRAMP)
Rv3159c	2371.05	0.0709951	1.05044	0.163686	0.433728	0.664486	1	PPE53	PPE family protein PPE53
Rv0805	8498.59	0.0709798	1.05043	0.110613	0.641692	0.521073	1	Rv0805	Class III cyclic nucleotide phosphodiesterase (cNMP PDE)
Rv1770	2138.6	0.07096	1.05042	0.107143	0.662292	0.507784	1	Rv1770	Conserved protein
Rv0991c	742.146	0.0707344	1.05025	0.137009	0.516276	0.605662	1	Rv0991c	Conserved serine rich protein
Rv0736	121.395	0.0705614	1.05013	0.157265	0.448678	0.653664	1	rslA	Anti-sigma factor RslA
Rv2647	148.279	0.0703292	1.04996	0.160058	0.439398	0.660373	1	Rv2647	Hypothetical protein
Rv3081	231.909	0.0701465	1.04982	0.145754	0.481267	0.630327	1	Rv3081	Conserved hypothetical protein
Rv0921	204.098	0.0701107	1.0498	0.149862	0.467834	0.639903	1	Rv0921	Possible resolvase
Rv2628	42.1496	0.0701106	1.0498	0.169369	0.413952	0.67891	1	Rv2628	Hypothetical protein
Rv1037c	291.576	0.0701015	1.04979	0.136227	0.514594	0.606837	1	esxI	Putative ESAT-6 like protein EsxI (ESAT-6 like protein 1)
Rv1954A	1810.64	0.0700829	1.04978	0.116366	0.602261	0.547	1	Rv1954A	Hypothetical protein
Rv0863	3369.35	0.070062	1.04976	0.106152	0.660018	0.509242	1	Rv0863	Conserved hypothetical protein
Rv3547	997.483	0.0700502	1.04975	0.140107	0.499977	0.617091	1	ddn	Deazaflavin-dependent nitroreductase Ddn
Rv0501	6220.96	0.0700175	1.04973	0.121735	0.575163	0.565181	1	galE2	Possible UDP-glucose 4-epimerase GalE2 (galactowaldenase) (UDP-galactose 4-epimerase) (uridine diphosphate galactose 4-epimerase) (uridine diphospho-galactose 4-epimerase)
Rv2957	2489.95	0.0699776	1.0497	0.131108	0.53374	0.593521	1	Rv2957	Possible glycosyl transferase
Rv2956	2999.44	0.0699615	1.04969	0.159316	0.439135	0.660563	1	Rv2956	Conserved protein
Rv1090	125.066	0.0699343	1.04967	0.157989	0.442653	0.658017	1	celA2b	Probable cellulase CelA2b (endo-1,4-beta-glucanase) (endoglucanase) (carboxymethyl cellulase)
Rv3734c	2352.61	0.0699164	1.04966	0.133507	0.52369	0.600494	1	tgs2	Putative triacylglycerol synthase (diacylglycerol acyltransferase) Tgs2
Rv1865c	263.3	0.069891	1.04964	0.144841	0.482536	0.629425	1	Rv1865c	Probable short-chain type dehydrogenase
Rv3064c	279.029	0.0698498	1.04961	0.161854	0.431559	0.666062	1	Rv3064c	Probable conserved integral membrane protein
Rv0886	179.789	0.069662	1.04947	0.149191	0.466932	0.640549	1	fprB	Probable NADPH:adrenodoxin oxidoreductase FprB (adrenodoxin reductase) (AR) (ferredoxin-NADP(+) reductase)
Rv2547	128.442	0.0696553	1.04947	0.163709	0.425482	0.670485	1	vapB19	Possible antitoxin VapB19
Rv3219	33210.9	0.0694722	1.04933	0.16341	0.42514	0.670734	1	whiB1	Transcriptional regulatory protein WhiB-like WhiB1. Contains [4FE-4S]2+ cluster.
Rv1172c	3044.71	0.0694351	1.04931	0.133062	0.521823	0.601793	1	PE12	PE family protein PE12
Rv2405	893.755	0.0694256	1.0493	0.115432	0.60144	0.547547	1	Rv2405	Conserved protein
Rv0992c	160.458	0.069309	1.04921	0.155041	0.447036	0.654849	1	Rv0992c	Conserved hypothetical protein
Rv1520	474.482	0.0692243	1.04915	0.125134	0.5532	0.580127	1	Rv1520	Probable sugar transferase
Rv1227c	93.9721	0.0691846	1.04912	0.163155	0.424042	0.671535	1	Rv1227c	Probable transmembrane protein
Rv1455	50.2452	0.0691022	1.04906	0.16986	0.406818	0.684142	1	Rv1455	Conserved protein
Rv2694c	502.532	0.0690777	1.04905	0.133514	0.51738	0.604891	1	Rv2694c	Conserved protein
Rv3743c	25.8605	0.0690427	1.04902	0.158721	0.434995	0.663566	1	ctpJ	Probable cation transporter P-type ATPase CtpJ
Rv1964	105.38	0.06904	1.04902	0.163348	0.422657	0.672545	1	yrbE3A	Conserved hypothetical integral membrane protein YrbE3A
Rv1758	4.7852	0.06898	1.04897	0.100741	0.684725	0.493518	1	cut1	Probable cutinase Cut1
Rv1460	208.725	0.0689468	1.04895	0.158874	0.433972	0.664308	1	Rv1460	Probable transcriptional regulatory protein
Rv1936	105.956	0.0688701	1.04889	0.160592	0.428851	0.668032	1	Rv1936	Possible monooxygenase
Rv1608c	1065.89	0.0688609	1.04889	0.124623	0.552553	0.580569	1	bcpB	Probable peroxidoxin BcpB
Rv1029	293.105	0.06885	1.04888	0.137888	0.499317	0.617556	1	kdpA	Probable potassium-transporting ATPase a chain KdpA (potassium-translocating ATPase a chain) (ATP phosphohydrolase [potassium-transporting] a chain) (potassium binding and translocating subunit A)
Rv1256c	302.898	0.0688194	1.04886	0.134951	0.509957	0.610082	1	cyp130	Probable cytochrome P450 130 Cyp130
Rv2480c	55.5342	0.0684227	1.04857	0.169751	0.403078	0.686891	1	Rv2480c	Possible transposase for insertion sequence element IS6110 (fragment)
Rv2906c	407.224	0.0683488	1.04852	0.136931	0.499148	0.617675	1	trmD	Probable tRNA (guanine-N1)-methyltransferase TrmD (M1G-methyltransferase) (tRNA [GM37] methyltransferase)
Rv1389	1884.89	0.0683468	1.04851	0.128181	0.533205	0.593892	1	gmk	Probable guanylate kinase Gmk
Rv1853	79.6389	0.0682838	1.04847	0.16783	0.406863	0.684108	1	ureD	Probable urease accessory protein UreD
Rv0715	7151.11	0.0681678	1.04838	0.136014	0.501182	0.616243	1	rplX	50S ribosomal protein L24 RplX
Rv3333c	67.6199	0.0680914	1.04833	0.169743	0.401145	0.688314	1	Rv3333c	Hypothetical proline rich protein
Rv3841	19201.8	0.0680479	1.0483	0.143894	0.472902	0.636283	1	bfrB	Bacterioferritin BfrB
Rv0306	33.9813	0.0679081	1.0482	0.167144	0.406284	0.684534	1	Rv0306	Putative oxidoreductase
Rv1351	196.593	0.0678994	1.04819	0.157257	0.431773	0.665907	1	Rv1351	Hypothetical protein
Rv2080	2374.49	0.0678885	1.04818	0.106277	0.63879	0.522959	1	lppJ	Lipoprotein LppJ
Rv2149c	628.647	0.067635	1.048	0.147841	0.457486	0.647322	1	yfiH	Conserved protein YfiH
Rv3249c	2236.87	0.0676136	1.04798	0.105451	0.641183	0.521404	1	Rv3249c	Possible transcriptional regulatory protein (probably TetR-family)
Rv2523c	498.811	0.067539	1.04793	0.151684	0.445261	0.656131	1	acpS	holo-[acyl-carrier protein] synthase AcpS (holo-ACP synthase) (CoA:APO-[ACP]pantetheinephosphotransferase) (CoA:APO-[acyl-carrier protein]pantetheinephosphotransferase)
Rv1607	600.218	0.0674397	1.04786	0.121929	0.553108	0.580189	1	chaA	Probable ionic transporter integral membrane protein ChaA
Rv3102c	558.016	0.0673276	1.04777	0.134299	0.501326	0.616142	1	ftsE	Putative cell division ATP-binding protein FtsE (septation component-transport ATP-binding protein ABC transporter)
Rv0054	1549.39	0.067322	1.04777	0.112465	0.598605	0.549436	1	ssb	Single-strand binding protein Ssb (helix-destabilizing protein)
Rv2890c	4798.12	0.0673165	1.04777	0.12461	0.540216	0.589048	1	rpsB	30S ribosomal protein S2 RpsB
Rv3324c	66.2339	0.0672973	1.04775	0.168862	0.398535	0.690236	1	moaC3	Probable molybdenum cofactor biosynthesis protein C 3 MoaC3
Rv1965	64.2465	0.0671983	1.04768	0.169051	0.397503	0.690997	1	yrbE3B	Conserved hypothetical integral membrane protein YrbE3B
Rv1342c	303.282	0.0671486	1.04764	0.14983	0.448165	0.654034	1	Rv1342c	Conserved membrane protein
Rv2412	307.995	0.0669555	1.0475	0.160243	0.417838	0.676065	1	rpsT	30S ribosomal protein S20 RpsT
Rv1704c	2056.36	0.0669128	1.04747	0.112094	0.596934	0.550551	1	cycA	Probable D-serine/alanine/glycine transporter protein CycA
Rv0726c	1413.52	0.0668389	1.04742	0.137685	0.485449	0.627358	1	Rv0726c	Possible S-adenosylmethionine-dependent methyltransferase
Rv1481	2520.41	0.0666561	1.04729	0.10214	0.652596	0.514017	1	Rv1481	Probable membrane protein
Rv2117	22.5908	0.0666436	1.04728	0.159603	0.41756	0.676269	1	Rv2117	Conserved hypothetical protein
Rv1819c	1009.4	0.0665981	1.04724	0.141256	0.47147	0.637305	1	bacA	Probable drug-transport transmembrane ATP-binding protein ABC transporter BacA
Rv0792c	211.962	0.0665169	1.04719	0.14693	0.452713	0.650756	1	Rv0792c	Probable transcriptional regulatory protein (probably GntR-family)
Rv1560	223.723	0.0662568	1.047	0.143363	0.462161	0.643966	1	vapB11	Possible antitoxin VapB11
Rv1371	12.8291	0.0661817	1.04694	0.139099	0.475788	0.634225	1	Rv1371	Probable conserved membrane protein
Rv0456B	49.9861	0.0659022	1.04674	0.169673	0.388407	0.697715	1	mazE1	Possible antitoxin MazE1
Rv0389	324.668	0.0658478	1.0467	0.140572	0.468427	0.639479	1	purT	Probable phosphoribosylglycinamide formyltransferase 2 PurT (GART 2) (gar transformylase 2) (5'-phosphoribosylglycinamide transformylase 2) (formate-dependent gar transformylase)
Rv1907c	594.034	0.0656002	1.04652	0.120523	0.544298	0.586237	1	Rv1907c	Hypothetical protein
Rv2001	403.327	0.0654825	1.04643	0.151155	0.433214	0.66486	1	Rv2001	Conserved hypothetical protein
Rv2186c	583.584	0.0653357	1.04633	0.13517	0.483358	0.628841	1	Rv2186c	Conserved hypothetical protein
Rv3588c	823.441	0.0651722	1.04621	0.1164	0.559898	0.575549	1	canB	Beta-carbonic anhydrase CanB
Rv1152	167.957	0.0651719	1.04621	0.15465	0.421415	0.673452	1	Rv1152	Probable transcriptional regulatory protein
MTB000035	201.782	0.0650624	1.04613	0.149304	0.435772	0.663002	1	valT	tRNA-Val (CAC)
Rv2307A	62.1077	0.0650377	1.04611	0.169792	0.383043	0.701688	1	Rv2307A	Hypothetical glycine rich protein
Rv1210	2702.81	0.0650045	1.04609	0.129505	0.501947	0.615705	1	tagA	Probable DNA-3-methyladenine glycosylase I TagA (tag I) (3-methyladenine-DNA glycosylase I, constitutive) (DNA-3-methyladenine glycosidase I)
Rv0679c	1000.29	0.064963	1.04606	0.133151	0.487891	0.625627	1	Rv0679c	Conserved threonine rich protein
Rv3238c	294.175	0.0648722	1.04599	0.135702	0.47805	0.632614	1	Rv3238c	Probable conserved integral membrane protein
Rv0349	677.747	0.0648036	1.04594	0.137745	0.47046	0.638026	1	Rv0349	Hypothetical protein
Rv1648	478.304	0.0647874	1.04593	0.124895	0.518736	0.603945	1	Rv1648	Probable transmembrane protein
Rv2798c	204.811	0.0647096	1.04587	0.149226	0.433634	0.664554	1	Rv2798c	Conserved hypothetical protein
Rv1550	511.37	0.0645479	1.04576	0.126478	0.510351	0.609805	1	fadD11	Probable fatty-acid-CoA ligase FadD11 (fatty-acid-CoA synthetase) (fatty-acid-CoA synthase)
Rv1233c	3596.74	0.0645316	1.04575	0.119752	0.538878	0.589971	1	Rv1233c	Conserved hypothetical membrane protein
Rv3670	176.555	0.0644936	1.04572	0.151412	0.425946	0.670147	1	ephE	Possible epoxide hydrolase EphE (epoxide hydratase) (arene-oxide hydratase)
Rv0725c	247.516	0.0644923	1.04572	0.139832	0.461213	0.644646	1	Rv0725c	Conserved hypothetical protein
Rv0923c	165.22	0.0644546	1.04569	0.151695	0.424896	0.670912	1	Rv0923c	Conserved hypothetical protein
Rv1362c	1211.2	0.0642841	1.04557	0.145136	0.442923	0.657822	1	Rv1362c	Possible membrane protein
Rv2959c	6409.53	0.0642778	1.04556	0.166153	0.386859	0.69886	1	Rv2959c	Possible methyltransferase (methylase)
Rv0773c	1368.19	0.064223	1.04552	0.107448	0.597711	0.550033	1	ggtA	Probable bifunctional acylase GgtA: cephalosporin acylase (GL-7ACA acylase) + gamma-glutamyltranspeptidase (GGT)
Rv3810	3243.24	0.0642095	1.04551	0.121637	0.527878	0.597584	1	pirG	Exported repetitive protein precursor PirG (cell surface protein) (EXP53)
Rv0192A	471.19	0.0641836	1.04549	0.138523	0.463344	0.643118	1	Rv0192A	Conserved secreted protein
Rv3746c	56.4133	0.0641073	1.04544	0.169882	0.377365	0.705902	1	PE34	Probable PE family protein PE34 (PE family-related protein)
Rv2461c	5244.19	0.0640668	1.04541	0.126376	0.506956	0.612186	1	clpP1	Probable ATP-dependent CLP protease proteolytic subunit 1 ClpP1 (endopeptidase CLP)
Rv2861c	5673.29	0.0640553	1.0454	0.144881	0.442123	0.6584	1	mapB	Methionine aminopeptidase MapB (map) (peptidase M)
Rv2601A	388.448	0.0638813	1.04527	0.136459	0.468137	0.639687	1	vapB41	Possible antitoxin VapB41
Rv2270	48.1902	0.0638756	1.04527	0.169892	0.375977	0.706934	1	lppN	Probable lipoprotein LppN
Rv2239c	6340.45	0.0638475	1.04525	0.130281	0.490076	0.62408	1	Rv2239c	Conserved hypothetical protein
Rv1523	706.308	0.0637363	1.04517	0.117309	0.543322	0.586908	1	Rv1523	Probable methyltransferase
Rv3676	2896.73	0.0636848	1.04513	0.102739	0.619868	0.535345	1	crp	Transcriptional regulatory protein Crp (Crp/Fnr-family)
Rv3142c	2233.25	0.0636458	1.0451	0.136671	0.465686	0.64144	1	Rv3142c	Hypothetical protein
Rv0156	1412.68	0.0636017	1.04507	0.133668	0.47582	0.634203	1	pntAb	Probable NAD(P) transhydrogenase (subunit alpha) PntAb [second part; integral membrane protein] (pyridine nucleotide transhydrogenase subunit alpha) (nicotinamide nucleotide transhydrogenase subunit alpha)
Rv3601c	1125.08	0.0635617	1.04504	0.134255	0.473441	0.635899	1	panD	Probable aspartate 1-decarboxylase precursor PanD (aspartate alpha-decarboxylase)
Rv3476c	786.962	0.0634816	1.04498	0.143409	0.442661	0.658011	1	kgtP	Probable dicarboxylic acid transport integral membrane protein KgtP (dicarboxylate transporter)
Rv2824c	360.45	0.0634149	1.04494	0.131533	0.482123	0.629719	1	Rv2824c	Hypothetical protein
Rv0009	11091.7	0.0632802	1.04484	0.109284	0.579046	0.562558	1	ppiA	Probable iron-regulated peptidyl-prolyl cis-trans isomerase A PpiA (PPIase A) (rotamase A)
Rv0880	73.4013	0.0631999	1.04478	0.169829	0.372138	0.70979	1	Rv0880	Possible transcriptional regulatory protein (possibly MarR-family)
Rv2971	4383.55	0.0630761	1.04469	0.130572	0.483074	0.629043	1	Rv2971	Probable oxidoreductase
Rv3749c	1869.28	0.0630003	1.04464	0.135088	0.466366	0.640953	1	Rv3749c	Conserved hypothetical protein
Rv3179	127.733	0.062594	1.04434	0.15955	0.392316	0.694824	1	Rv3179	Conserved protein
Rv1516c	322.876	0.0625471	1.04431	0.144101	0.434051	0.664251	1	Rv1516c	Probable sugar transferase
Rv1729c	440.433	0.0625362	1.0443	0.126946	0.492619	0.622282	1	Rv1729c	Possible S-adenosylmethionine-dependent methyltransferase
Rv1059	619.155	0.0624279	1.04422	0.119951	0.520443	0.602755	1	Rv1059	Conserved protein
MTB000058	1185.04	0.0622369	1.04408	0.146275	0.425478	0.670489	1	B11	Putative small regulatory RNA
MTB000008	2085.78	0.0622204	1.04407	0.117201	0.530885	0.595498	1	trpT	tRNA-Trp (CCA)
Rv3634c	733.769	0.0622059	1.04406	0.129211	0.481428	0.630213	1	galE1	UDP-glucose 4-epimerase GalE1 (galactowaldenase) (UDP-galactose 4-epimerase) (uridine diphosphate galactose 4-epimerase) (uridine diphospho-galactose 4-epimerase)
Rv0692	3008.77	0.0621249	1.044	0.115968	0.535707	0.592161	1	Rv0692	Conserved hypothetical protein
Rv2865	198.716	0.0618117	1.04378	0.146145	0.422947	0.672334	1	relF	Antitoxin RelF
Rv3172c	584.164	0.0617925	1.04376	0.142349	0.434093	0.664221	1	Rv3172c	Hypothetical protein
Rv0853c	548.394	0.0617037	1.0437	0.122921	0.501978	0.615683	1	pdc	Probable pyruvate or indole-3-pyruvate decarboxylase Pdc
Rv0202c	4960.48	0.0616492	1.04366	0.10026	0.614894	0.538625	1	mmpL11	Probable conserved transmembrane transport protein MmpL11
Rv3923c	4772.98	0.0614814	1.04354	0.115456	0.532511	0.594372	1	rnpA	Ribonuclease P protein component RnpA (RNaseP protein) (RNase P protein) (protein C5)
Rv3370c	54.5086	0.0614197	1.04349	0.169651	0.362034	0.717326	1	dnaE2	Probable DNA polymerase III (alpha chain) DnaE2 (DNA nucleotidyltransferase)
Rv3164c	585.405	0.0612732	1.04339	0.139383	0.439603	0.660225	1	moxR3	Probable methanol dehydrogenase transcriptional regulatory protein MoxR3
Rv3731	312.052	0.0611487	1.0433	0.133957	0.45648	0.648045	1	ligC	Possible ATP-dependent DNA ligase LigC (polydeoxyribonucleotide synthase [ATP]) (polynucleotide ligase [ATP]) (sealase) (DNA repair protein) (DNA joinase)
Rv1989c	473.752	0.061143	1.04329	0.131993	0.463227	0.643201	1	Rv1989c	Hypothetical protein
Rv1042c	1399.34	0.0611268	1.04328	0.108101	0.565459	0.571762	1	Rv1042c	Probable is like-2 transposase
Rv2106	98.2547	0.061122	1.04328	0.163691	0.373399	0.708851	1	Rv2106	Probable transposase
Rv2749	94.2687	0.0610774	1.04324	0.169813	0.359674	0.719091	1	Rv2749	Conserved protein
Rv2393	696.455	0.0610351	1.04321	0.132545	0.460486	0.645167	1	che1	Ferrochelatase Che1
Rv2237	541.57	0.0609271	1.04314	0.130067	0.46843	0.639477	1	Rv2237	Conserved protein
Rv2600	1173.86	0.0608788	1.0431	0.12195	0.499211	0.617631	1	Rv2600	Probable conserved integral membrane protein
Rv1257c	859.491	0.0608589	1.04309	0.139494	0.436282	0.662632	1	Rv1257c	Probable oxidoreductase
Rv2904c	6082.16	0.0607947	1.04304	0.116775	0.520612	0.602637	1	rplS	50S ribosomal protein L19 RplS
Rv0684	36700.5	0.0605698	1.04288	0.140161	0.432145	0.665636	1	fusA1	Probable elongation factor G FusA1 (EF-G)
Rv2985	505.897	0.0605659	1.04287	0.125153	0.483934	0.628433	1	mutT1	Possible hydrolase MutT1
Rv1948c	254.236	0.0605409	1.04286	0.167898	0.360581	0.718413	1	Rv1948c	Hypothetical protein
Rv3786c	609.433	0.0605101	1.04283	0.121338	0.498691	0.617997	1	Rv3786c	Unknown protein
Rv0504c	976.6	0.06047	1.04281	0.133264	0.453759	0.650002	1	Rv0504c	Conserved protein
Rv1914c	292.752	0.0604699	1.04281	0.146678	0.412262	0.680147	1	Rv1914c	Unknown protein
Rv0523c	108.908	0.0604381	1.04278	0.161121	0.37511	0.707579	1	Rv0523c	Conserved protein
Rv0205	298.6	0.0604301	1.04278	0.155622	0.388312	0.697785	1	Rv0205	Probable conserved transmembrane protein
Rv0755A	885.643	0.060288	1.04267	0.147667	0.408269	0.683076	1	Rv0755A	Putative transposase (fragment)
Rv3660c	257.269	0.0602717	1.04266	0.148517	0.405825	0.684871	1	Rv3660c	Conserved hypothetical protein
Rv0167	4065.37	0.0600327	1.04249	0.135089	0.444394	0.656758	1	yrbE1A	Conserved integral membrane protein YrbE1A
Rv3851	37.2823	0.0599961	1.04246	0.167727	0.3577	0.720568	1	Rv3851	Possible membrane protein
Rv3116	2745.62	0.0599569	1.04243	0.147586	0.40625	0.684559	1	moeB2	Probable molybdenum cofactor biosynthesis protein MoeB2 (MPT-synthase sulfurylase) (molybdopterin synthase sulphurylase)
Rv3792	583.35	0.0599099	1.0424	0.134122	0.44668	0.655106	1	aftA	Arabinofuranosyltransferase AftA
Rv0629c	162.717	0.059879	1.04238	0.162304	0.368932	0.712178	1	recD	Probable exonuclease V (alpha chain) RecD (exodeoxyribonuclease V alpha chain) (exodeoxyribonuclease V polypeptide)
Rv1748	94.8299	0.0598274	1.04234	0.165796	0.360848	0.718213	1	Rv1748	Unknown protein
Rv0793	5.39042	0.0598095	1.04233	0.105686	0.565918	0.571449	1	Rv0793	Possible monooxygenase
Rv0978c	8.23862	0.0597569	1.04229	0.124813	0.47877	0.632102	1	PE_PGRS17	PE-PGRS family protein PE_PGRS17
Rv1641	45233.8	0.0597371	1.04228	0.150678	0.396455	0.691769	1	infC	Probable initiation factor if-3 InfC
Rv3804c	16798.9	0.0597107	1.04226	0.106211	0.562191	0.573986	1	fbpA	Secreted antigen 85-a FbpA (mycolyl transferase 85A) (fibronectin-binding protein A) (antigen 85 complex A)
Rv2806	65.4962	0.0595922	1.04217	0.168336	0.354008	0.723333	1	Rv2806	Possible membrane protein
Rv3260c	4359.64	0.0595793	1.04216	0.141865	0.419973	0.674505	1	whiB2	Probable transcriptional regulatory protein WhiB-like WhiB2
Rv2608	943.318	0.0595124	1.04211	0.12959	0.459238	0.646064	1	PPE42	PPE family protein PPE42
Rv1987	2248.95	0.0593748	1.04201	0.117261	0.506348	0.612613	1	Rv1987	Possible chitinase
Rv3029c	6376.53	0.0592603	1.04193	0.10511	0.563791	0.572896	1	fixA	Probable electron transfer flavoprotein (beta-subunit) FixA (beta-ETF) (electron transfer flavoprotein small subunit) (ETFSS)
Rv2079	2047.89	0.0592473	1.04192	0.105218	0.563091	0.573373	1	Rv2079	Conserved hypothetical protein
Rv2221c	1448.65	0.0591906	1.04188	0.136199	0.434591	0.66386	1	glnE	Glutamate-ammonia-ligase adenylyltransferase GlnE (glutamine-synthetase adenylyltransferase)
Rv0882	11.0489	0.0591237	1.04183	0.135531	0.436237	0.662665	1	Rv0882	Probable transmembrane protein
Rv3760	226.8	0.059083	1.0418	0.152867	0.386498	0.699128	1	Rv3760	Possible conserved membrane protein
Rv1274	2544.5	0.0590587	1.04179	0.1307	0.451866	0.651365	1	lprB	Possible lipoprotein LprB
Rv0153c	652.494	0.0590259	1.04176	0.132244	0.446342	0.65535	1	ptbB	Phosphotyrosine protein phosphatase PTPB (protein-tyrosine-phosphatase) (PTPase)
Rv3565	145.21	0.0589456	1.0417	0.161798	0.364316	0.715622	1	aspB	Possible aspartate aminotransferase AspB (transaminase A) (ASPAT) (glutamic--oxaloacetic transaminase) (glutamic--aspartic transaminase)
Rv3911	365.882	0.0589117	1.04168	0.138542	0.425227	0.670671	1	sigM	Possible alternative RNA polymerase sigma factor SigM
Rv3818	2539.81	0.0588096	1.04161	0.12353	0.476074	0.634021	1	Rv3818	Unknown protein
Rv0810c	2260.34	0.0586488	1.04149	0.111391	0.526514	0.598531	1	Rv0810c	Conserved hypothetical protein
Rv2504c	630.038	0.0585991	1.04145	0.129203	0.453542	0.650158	1	scoA	Probable succinyl-CoA:3-ketoacid-coenzyme A transferase (alpha subunit) ScoA (3-oxo acid:CoA transferase) (OXCT A) (succinyl-CoA:3-oxoacid-coenzyme A transferase)
Rv3779	1366.35	0.0585484	1.04142	0.12622	0.463859	0.642749	1	Rv3779	Probable conserved transmembrane protein alanine and leucine rich
Rv0636	3914.76	0.0583291	1.04126	0.143094	0.407629	0.683546	1	hadB	(3R)-hydroxyacyl-ACP dehydratase subunit HadB
Rv3080c	269.366	0.0582246	1.04118	0.15215	0.382678	0.701959	1	pknK	Serine/threonine-protein kinase transcriptional regulatory protein PknK (protein kinase K) (STPK K)
Rv2947c	6824.84	0.0582079	1.04117	0.123263	0.472227	0.636765	1	pks15	Probable polyketide synthase Pks15
Rv1583c	4.84235	0.0581872	1.04116	0.101348	0.574135	0.565877	1	Rv1583c	Probable PhiRv1 phage protein
Rv1707	1518.84	0.0581174	1.04111	0.112343	0.517322	0.604931	1	Rv1707	Probable conserved transmembrane protein
Rv2988c	2881.93	0.0580966	1.04109	0.120246	0.483147	0.628991	1	leuC	Probable 3-isopropylmalate dehydratase (large subunit) LeuC (isopropylmalate isomerase) (alpha-IPM isomerase) (IPMI)
Rv3528c	1801.29	0.0580773	1.04108	0.167749	0.346217	0.72918	1	Rv3528c	Unknown protein
Rv3305c	741.139	0.0580722	1.04107	0.115683	0.501994	0.615672	1	amiA1	Possible N-acyl-L-amino acid amidohydrolase AmiA1 (N-acyl-L-amino acid aminohydrolase)
Rv0125	1530.53	0.0580693	1.04107	0.110712	0.524507	0.599926	1	pepA	Probable serine protease PepA (serine proteinase) (MTB32A)
Rv3597c	4189.73	0.0579988	1.04102	0.143923	0.402986	0.686959	1	lsr2	Iron-regulated H-NS-like protein Lsr2
Rv2306A	35.2919	0.0578869	1.04094	0.168322	0.343905	0.730918	1	Rv2306A	Possible conserved membrane protein
Rv1642	2725.65	0.057881	1.04094	0.125192	0.462337	0.643839	1	rpmI	50S ribosomal protein L35 RpmI
Rv1992c	434.277	0.0577721	1.04086	0.15193	0.380255	0.703756	1	ctpG	Probable metal cation transporter P-type ATPase G CtpG
Rv0657c	262.279	0.0577719	1.04086	0.139194	0.415046	0.678108	1	vapB6	Possible antitoxin VapB6
Rv0980c	34.9026	0.0576603	1.04078	0.168165	0.342879	0.731689	1	PE_PGRS18	PE-PGRS family protein PE_PGRS18
Rv2758c	186.989	0.0575857	1.04072	0.150764	0.381958	0.702493	1	vapB21	Possible antitoxin VapB21
Rv1722	443.366	0.0575549	1.0407	0.125718	0.45781	0.647089	1	Rv1722	Possible carboxylase
Rv2641	621.759	0.0575266	1.04068	0.130726	0.440055	0.659897	1	cadI	Cadmium inducible protein CadI
Rv0700	12046.6	0.0574401	1.04062	0.135796	0.422987	0.672305	1	rpsJ	30S ribosomal protein S10 RpsJ (transcription antitermination factor NusE)
Rv3198c	1213.3	0.0574268	1.04061	0.112182	0.511905	0.608717	1	uvrD2	Probable ATP-dependent DNA helicase II UvrD2
Rv2880c	2162	0.0573953	1.04059	0.112056	0.5122	0.608511	1	Rv2880c	Conserved hypothetical protein
Rv2299c	3878.14	0.057309	1.04052	0.133834	0.428209	0.668499	1	htpG	Probable chaperone protein HtpG (heat shock protein) (HSP90 family protein) (high temperature protein G)
Rv1087	94.5144	0.0571964	1.04044	0.162643	0.351668	0.725087	1	PE_PGRS21	PE-PGRS family protein PE_PGRS21
Rv1148c	1067.11	0.057095	1.04037	0.121761	0.468912	0.639133	1	Rv1148c	Conserved hypothetical protein
Rv0070c	1138.37	0.0570264	1.04032	0.109662	0.520018	0.603051	1	glyA2	Serine hydroxymethyltransferase GlyA2 (serine methylase 2) (SHMT 2)
Rv0128	518.571	0.0570138	1.04031	0.146022	0.390445	0.696207	1	Rv0128	Probable conserved transmembrane protein
Rv1543	5987.33	0.0568978	1.04023	0.108342	0.525169	0.599466	1	Rv1543	Possible fatty acyl-CoA reductase
Rv0364	2320.58	0.0568891	1.04022	0.135507	0.419825	0.674613	1	Rv0364	Possible conserved transmembrane protein
MTB000069	271.534	0.0568874	1.04022	0.15085	0.377113	0.706089	1	mpr12	Fragment of putative small regulatory RNA
Rv0092	577.482	0.0567431	1.04012	0.130567	0.43459	0.66386	1	ctpA	Cation transporter P-type ATPase a CtpA
Rv1921c	104.604	0.0562891	1.03979	0.162812	0.345731	0.729545	1	lppF	Probable conserved lipoprotein LppF
Rv0394c	510.092	0.0562864	1.03979	0.131096	0.429353	0.667666	1	Rv0394c	Possible secreted protein
Rv0563	907.366	0.0562736	1.03978	0.132646	0.424239	0.671391	1	htpX	Probable protease transmembrane protein heat shock protein HtpX
Rv0325	69.0802	0.0562386	1.03975	0.169608	0.33158	0.740206	1	Rv0325	Hypothetical protein
Rv2408	21.6989	0.0561576	1.03969	0.154935	0.36246	0.717008	1	PE24	Possible PE family-related protein PE24
Rv2733c	802.728	0.0561354	1.03968	0.13412	0.418545	0.675549	1	Rv2733c	Conserved hypothetical alanine, arginine-rich protein
Rv2052c	740.633	0.0560696	1.03963	0.128599	0.436003	0.662835	1	Rv2052c	Conserved protein
Rv3598c	1723.65	0.055986	1.03957	0.155924	0.359059	0.719551	1	lysS	Lysyl-tRNA synthetase 1 LysS (lysine--tRNA ligase 1) (LysRS 1) (lysine translase)
Rv0701	16751.6	0.0559261	1.03953	0.143612	0.389424	0.696962	1	rplC	50S ribosomal protein L3 RplC
Rv2866	30.0347	0.0559091	1.03951	0.160205	0.348984	0.727102	1	relG	Toxin RelG
Rv0730	970.291	0.0558997	1.03951	0.123216	0.453674	0.650063	1	Rv0730	GCN5-related N-acetyltransferase
Rv2371	4.26076	0.0558757	1.03949	0.0978496	0.571037	0.567975	1	PE_PGRS40	PE-PGRS family protein PE_PGRS40
Rv0297	243.242	0.0558252	1.03945	0.143709	0.38846	0.697676	1	PE_PGRS5	PE-PGRS family protein PE_PGRS5
Rv0314c	1395.07	0.0557892	1.03943	0.111045	0.502403	0.615384	1	Rv0314c	Possible conserved membrane protein
Rv0851c	211.481	0.0557884	1.03943	0.149255	0.373779	0.708568	1	Rv0851c	Probable short-chain type dehydrogenase/reductase
Rv1394c	637.467	0.0557728	1.03942	0.120837	0.461554	0.644401	1	cyp132	Probable cytochrome P450 132 Cyp132
Rv3541c	249.878	0.0557376	1.03939	0.143458	0.38853	0.697624	1	Rv3541c	Conserved protein
Rv0275c	315.675	0.0554827	1.03921	0.159191	0.348528	0.727444	1	Rv0275c	Possible transcriptional regulatory protein (possibly TetR-family)
Rv1221	3679.03	0.0554206	1.03916	0.103229	0.536872	0.591356	1	sigE	Alternative RNA polymerase sigma factor SigE
Rv3011c	160.628	0.0552719	1.03905	0.164271	0.336468	0.736518	1	gatA	Probable glutamyl-tRNA(GLN) amidotransferase (subunit A) GatA (Glu-ADT subunit A)
Rv3715c	1673.13	0.0552444	1.03904	0.126112	0.438058	0.661344	1	recR	Probable recombination protein RecR
Rv0546c	696.796	0.0551989	1.039	0.119267	0.462818	0.643495	1	Rv0546c	Conserved protein
Rv3018c	111.285	0.0551589	1.03897	0.167738	0.328839	0.742278	1	PPE46	PPE family protein PPE46
Rv0403c	229.566	0.0550837	1.03892	0.151618	0.363307	0.716376	1	mmpS1	Probable conserved membrane protein MmpS1
Rv3128c	37.6158	0.055061	1.0389	0.165802	0.332088	0.739823	1	Rv3128c	Conserved hypothetical protein
Rv1120c	21.986	0.0549408	1.03882	0.158392	0.346866	0.728692	1	Rv1120c	Conserved hypothetical protein
Rv2403c	654.465	0.0549038	1.03879	0.11694	0.469503	0.63871	1	lppR	Probable conserved lipoprotein LppR
Rv2228c	956.29	0.054766	1.03869	0.125126	0.437687	0.661613	1	Rv2228c	Multifunctional protein. Has RNASE H, alpha-ribazole phosphatase, and acid phosphatase activities.
Rv1015c	999.345	0.0543357	1.03838	0.128202	0.42383	0.67169	1	rplY	50S ribosomal protein L25 RplY
Rv1248c	7370.22	0.0543348	1.03838	0.104609	0.51941	0.603475	1	Rv1248c	Multifunctional alpha-ketoglutarate metabolic enzyme
Rv0637	9454.54	0.0543175	1.03837	0.150487	0.360945	0.718141	1	hadC	(3R)-hydroxyacyl-ACP dehydratase subunit HadC
Rv0229c	745.921	0.0543165	1.03837	0.115493	0.4703	0.638141	1	Rv0229c	Possible conserved membrane protein with PIN domain
Rv0610c	341.024	0.0542194	1.0383	0.1382	0.392325	0.694818	1	Rv0610c	Hypothetical protein
Rv3896c	455.155	0.0541556	1.03825	0.134902	0.401443	0.688094	1	Rv3896c	Conserved hypothetical protein
Rv3181c	29.2192	0.0541125	1.03822	0.165832	0.326309	0.744191	1	Rv3181c	Conserved protein
Rv3060c	1257.55	0.0540616	1.03818	0.11402	0.474143	0.635398	1	Rv3060c	Probable transcriptional regulatory protein (probably GntR-family)
Rv1553	75.9773	0.0540553	1.03818	0.169773	0.318397	0.750184	1	frdB	Probable fumarate reductase [iron-sulfur subunit] FrdB (fumarate dehydrogenase) (fumaric hydrogenase)
Rv3074	239.578	0.0539136	1.03808	0.150868	0.357356	0.720825	1	Rv3074	Conserved hypothetical protein
Rv0114	1026.62	0.0538231	1.03801	0.159305	0.337862	0.735467	1	gmhB	Possible D-alpha,beta-D-heptose-1,7-biphosphate phosphatase GmhB (D-glycero-D-manno-heptose 7-phosphate kinase)
Rv2663	738.281	0.0536542	1.03789	0.148932	0.360259	0.718654	1	Rv2663	Hypothetical protein
Rv3674c	1744.53	0.0536288	1.03787	0.107644	0.498207	0.618338	1	nth	Probable endonuclease III Nth (DNA-(apurinic or apyrimidinic site)lyase) (AP lyase) (AP endonuclease class I) (endodeoxyribonuclease (apurinic or apyrimidinic)) (deoxyribonuclease (apurinic or apyrimidinic))
Rv0320	274.266	0.053548	1.03781	0.149949	0.357108	0.721011	1	Rv0320	Possible conserved exported protein
Rv3216	813.54	0.0535077	1.03779	0.141211	0.378921	0.704747	1	Rv3216	GCN5-related N-acetyltransferase, pseudogene
Rv1881c	1257.59	0.0533444	1.03767	0.121312	0.43973	0.660133	1	lppE	Possible conserved lipoprotein LppE
Rv3353c	17.5159	0.0532477	1.0376	0.146544	0.363358	0.716338	1	Rv3353c	Conserved hypothetical protein
Rv2522c	452.906	0.0530774	1.03748	0.154602	0.343315	0.731361	1	Rv2522c	Conserved hypothetical protein
Rv2877c	214.351	0.0530768	1.03748	0.155838	0.340589	0.733413	1	Rv2877c	Probable conserved integral membrane protein
Rv1898	521.632	0.0529094	1.03735	0.141378	0.374239	0.708226	1	Rv1898	Conserved hypothetical protein
Rv1270c	1186.7	0.0529017	1.03735	0.134454	0.393454	0.693984	1	lprA	Possible lipoprotein LprA
Rv0464c	2659.5	0.0528824	1.03734	0.105827	0.499706	0.617282	1	Rv0464c	Conserved protein
Rv3638	27.254	0.0528553	1.03732	0.162079	0.326108	0.744342	1	Rv3638	Possible transposase
Rv2062c	1567.5	0.0528353	1.0373	0.126618	0.417281	0.676473	1	cobN	Cobalamin biosynthesis protein CobN
Rv2011c	20.0998	0.0527764	1.03726	0.145545	0.362612	0.716895	1	Rv2011c	Conserved hypothetical protein, probable transcription repressor.
Rv0728c	41.7405	0.0526857	1.03719	0.169416	0.310985	0.755812	1	serA2	Possible D-3-phosphoglycerate dehydrogenase SerA2 (phosphoglycerate dehydrogenase) (PGDH)
Rv0724A	118.399	0.0526762	1.03719	0.158389	0.332575	0.739455	1	Rv0724A	Conserved hypothetical protein
Rv0883c	887.968	0.0525504	1.0371	0.140223	0.374762	0.707837	1	Rv0883c	Conserved hypothetical protein
Rv1956	388.244	0.0523546	1.03696	0.148582	0.352362	0.724567	1	higA	Possible antitoxin HigA
Rv2272	2169.15	0.0523258	1.03694	0.15027	0.348211	0.727682	1	Rv2272	Probable conserved transmembrane protein
Rv0239	1133.38	0.0523252	1.03693	0.11818	0.442758	0.657941	1	vapB24	Possible antitoxin VapB24
Rv0358	60.9927	0.0522649	1.03689	0.169624	0.308122	0.757989	1	Rv0358	Conserved protein
Rv3630	343.929	0.0521984	1.03684	0.136783	0.381614	0.702748	1	Rv3630	Probable conserved integral membrane protein
Rv2726c	1282.11	0.0519937	1.0367	0.110725	0.469574	0.638659	1	dapF	Probable diaminopimelate epimerase DapF (DAP epimerase)
Rv1232c	924.281	0.0519876	1.03669	0.116562	0.446007	0.655592	1	Rv1232c	Conserved protein
Rv2123	20.3053	0.051987	1.03669	0.155734	0.333819	0.738516	1	PPE37	PPE family protein PPE37
Rv2979c	456.105	0.0519702	1.03668	0.126913	0.409496	0.682176	1	Rv2979c	Probable resolvase
Rv2885c	321.433	0.0519644	1.03668	0.133886	0.388124	0.697924	1	Rv2885c	Probable transposase
Rv3848	825.764	0.0519571	1.03667	0.11762	0.441736	0.65868	1	Rv3848	Probable conserved transmembrane protein
Rv3831	167.632	0.0518969	1.03663	0.153422	0.338263	0.735165	1	Rv3831	Hypothetical protein
Rv0502	8483.62	0.051594	1.03641	0.117326	0.439748	0.66012	1	Rv0502	Conserved protein
Rv0959	461.948	0.051454	1.03631	0.141882	0.362653	0.716864	1	Rv0959	Conserved hypothetical protein
Rv0949	1858.49	0.0513622	1.03624	0.10933	0.469789	0.638506	1	uvrD1	Probable ATP-dependent DNA helicase II UvrD1
Rv3780	906.738	0.0511376	1.03608	0.112958	0.452715	0.650754	1	Rv3780	Conserved protein
Rv3669	1104.7	0.0510528	1.03602	0.123663	0.412839	0.679724	1	Rv3669	Probable conserved transmembrane protein
Rv0113	1272.92	0.0510326	1.03601	0.160795	0.317377	0.750958	1	gmhA	Probable sedoheptulose-7-phosphate isomerase GmhA (phosphoheptose isomerase)
Rv0391	1365.18	0.0509684	1.03596	0.123519	0.412637	0.679872	1	metZ	Probable O-succinylhomoserine sulfhydrylase MetZ (OSH sulfhydrylase)
Rv0759c	1468.36	0.0509149	1.03592	0.126049	0.40393	0.686264	1	Rv0759c	Conserved hypothetical protein
Rv2585c	2856.02	0.0508527	1.03588	0.102206	0.49755	0.618801	1	Rv2585c	Possible conserved lipoprotein
Rv1154c	370.401	0.0508344	1.03586	0.139653	0.364006	0.715854	1	Rv1154c	Hypothetical protein
Rv2467	2804.07	0.0508088	1.03585	0.101492	0.500618	0.61664	1	pepN	Probable aminopeptidase N PepN (Lysyl aminopeptidase) (LYS-AP) (alanine aminopeptidase)
Rv1240	1597.57	0.0507859	1.03583	0.126667	0.400942	0.688463	1	mdh	Probable malate dehydrogenase Mdh
Rv0217c	243.932	0.0507709	1.03582	0.141068	0.359904	0.718919	1	lipW	Possible esterase LipW
Rv0480c	359.669	0.0507542	1.03581	0.140235	0.361921	0.717411	1	Rv0480c	Possible amidohydrolase
Rv3616c	18251.7	0.05059	1.03569	0.144166	0.350915	0.725652	1	espA	ESX-1 secretion-associated protein A, EspA
Rv0274	540.784	0.0504635	1.0356	0.123602	0.408274	0.683072	1	Rv0274	Conserved protein
Rv3833	514.913	0.0503475	1.03551	0.123491	0.407701	0.683493	1	Rv3833	Transcriptional regulatory protein (probably AraC-family)
Rv0462	6680.42	0.0502973	1.03548	0.125754	0.399967	0.689181	1	lpdC	Dihydrolipoamide dehydrogenase LpdC (lipoamide reductase (NADH)) (lipoyl dehydrogenase) (dihydrolipoyl dehydrogenase) (diaphorase)
Rv2167c	115.377	0.0502841	1.03547	0.159335	0.315588	0.752315	1	Rv2167c	Probable transposase
Rv3702c	575.231	0.0502179	1.03542	0.129204	0.388672	0.697519	1	Rv3702c	Conserved hypothetical protein
Rv0599c	602.981	0.0501696	1.03539	0.122073	0.41098	0.681087	1	vapB27	Possible antitoxin VapB27
Rv0257	130.661	0.0500982	1.03534	0.155367	0.322451	0.747111	1	Rv0257	Conserved hypothetical protein
Rv2175c	252.986	0.0500727	1.03532	0.146856	0.340966	0.73313	1	Rv2175c	Conserved regulatory protein
Rv3021c	53.4427	0.0500367	1.03529	0.169773	0.294728	0.768202	1	PPE47	PPE family protein PPE47
Rv2898c	438.251	0.0499859	1.03525	0.126459	0.395273	0.692642	1	Rv2898c	Conserved hypothetical protein
Rv2498c	457.029	0.0499097	1.0352	0.136264	0.366271	0.714163	1	citE	Probable citrate (pro-3S)-lyase (beta subunit) CitE (citrase) (citratase) (citritase) (citridesmolase) (citrase aldolase)
Rv3699	621.403	0.0497705	1.0351	0.125891	0.395346	0.692588	1	Rv3699	Conserved protein
Rv3434c	917.155	0.0497578	1.03509	0.141015	0.352855	0.724197	1	Rv3434c	Possible conserved transmembrane protein
Rv3656c	52.5765	0.0497488	1.03508	0.169885	0.292838	0.769646	1	Rv3656c	Conserved hypothetical protein
Rv0212c	176.133	0.0496333	1.035	0.148099	0.335137	0.737522	1	nadR	Possible transcriptional regulatory protein NadR (probably AsnC-family)
Rv2491	65.8399	0.0494642	1.03488	0.168708	0.293195	0.769373	1	Rv2491	Conserved hypothetical protein
Rv1089	13.2824	0.0494058	1.03484	0.136616	0.361641	0.71762	1	PE10	PE family protein PE10
Rv0909	1462.36	0.049387	1.03483	0.123228	0.400779	0.688583	1	Rv0909	Conserved hypothetical protein
Rv2411c	1484.85	0.0492612	1.03473	0.116739	0.421977	0.673042	1	Rv2411c	Conserved hypothetical protein
Rv3357	66.9161	0.0491558	1.03466	0.168732	0.291324	0.770803	1	relJ	Antitoxin RelJ
MTB000073	0.754689	0.049008	1.03455	0.0418504	1.17103	0.241588	1	mcr16	Putative small regulatory RNA
Rv3186	46.4995	0.0489901	1.03454	0.169859	0.288416	0.773028	1	Rv3186	Probable transposase for insertion sequence element IS6110 (fragment)
Rv1011	463.35	0.0489802	1.03453	0.123991	0.395032	0.692819	1	ispE	Probable 4-diphosphocytidyl-2-C-methyl-D-erythritol kinase IspE (CMK) (4-(cytidine-5'-diphospho)-2-C-methyl-D-erythritol kinase)
Rv3672c	900.756	0.0489669	1.03452	0.116445	0.420515	0.674109	1	Rv3672c	Conserved hypothetical protein
Rv3384c	49.7235	0.0489223	1.03449	0.166235	0.294297	0.768531	1	vapC46	Possible toxin VapC46. Contains PIN domain.
Rv3065	125.122	0.0488439	1.03444	0.161609	0.302236	0.762472	1	mmr	Multidrugs-transport integral membrane protein Mmr
Rv3545c	401.428	0.048811	1.03441	0.130242	0.374771	0.707831	1	cyp125	Probable cytochrome P450 125 Cyp125
Rv1846c	3131.61	0.0486439	1.03429	0.122396	0.397431	0.691049	1	blaI	Transcriptional repressor BlaI
MTB000029	9.06338	0.0485974	1.03426	0.115706	0.420009	0.674479	1	asnT	tRNA-Asn (GTT)
Rv3763	2586.24	0.0482625	1.03402	0.119205	0.404868	0.685574	1	lpqH	19 kDa lipoprotein antigen precursor LpqH
Rv1519	44.7283	0.0482571	1.03401	0.169054	0.285454	0.775297	1	Rv1519	Conserved hypothetical protein
Rv0484c	194.111	0.0481866	1.03396	0.154833	0.311217	0.755635	1	Rv0484c	Probable short-chain type oxidoreductase
Rv0687	658.888	0.0481423	1.03393	0.141615	0.339951	0.733893	1	Rv0687	Probable short-chain type dehydrogenase/reductase
Rv2804c	1.30947	0.0478324	1.03371	0.0542364	0.881923	0.377818	1	Rv2804c	Hypothetical protein
Rv3097c	140.016	0.0477489	1.03365	0.159723	0.298949	0.764979	1	lipY	PE-PGRS family protein, triacylglycerol lipase LipY (esterase/lipase) (triglyceride lipase) (tributyrase)
Rv1004c	155.538	0.0476194	1.03356	0.155564	0.306108	0.759523	1	Rv1004c	Probable membrane protein
Rv2680	1063.87	0.0475475	1.03351	0.121144	0.392488	0.694698	1	Rv2680	Conserved protein
Rv2118c	285.715	0.0475409	1.0335	0.142154	0.334432	0.738054	1	Rv2118c	RNA methyltransferase
Rv2876	627.583	0.0475258	1.03349	0.127678	0.372231	0.709721	1	Rv2876	Possible conserved transmembrane protein
Rv2187	2104.72	0.0474903	1.03347	0.130081	0.365084	0.715049	1	fadD15	Long-chain-fatty-acid-CoA ligase FadD15 (fatty-acid-CoA synthetase) (fatty-acid-CoA synthase)
Rv1706A	1.6693	0.0471698	1.03324	0.05959	0.791573	0.42861	1	Rv1706A	Conserved hypothetical protein
Rv3893c	221.487	0.0471584	1.03323	0.14596	0.323092	0.746626	1	PE36	PE family protein PE36
Rv2066	305.338	0.0471561	1.03323	0.133471	0.353307	0.723859	1	cobI	Probable bifunctional protein, CobI-COBJ fusion protein: S-adenosyl-L-methionine-precorrin-2 methyl transferase + precorrin-3 methylase
Rv2659c	187.289	0.0471333	1.03321	0.148109	0.318235	0.750307	1	Rv2659c	Probable PhiRv2 prophage integrase
Rv2459	2092.72	0.0471042	1.03319	0.129154	0.364713	0.715326	1	Rv2459	Probable conserved integral membrane transport protein
Rv1873	25.6897	0.0470974	1.03318	0.163262	0.288477	0.772982	1	Rv1873	Conserved hypothetical protein
Rv2785c	7421.1	0.0469641	1.03309	0.132377	0.354776	0.722758	1	rpsO	30S ribosomal protein S15 RpsO
Rv3892c	63.9449	0.0469243	1.03306	0.16986	0.276254	0.782353	1	PPE69	PPE family protein PPE69
Rv2142c	501.843	0.0468476	1.03301	0.156817	0.298741	0.765138	1	parE2	Possible toxin ParE2
Rv0427c	513.016	0.0467484	1.03293	0.125467	0.372596	0.709449	1	xthA	Probable exodeoxyribonuclease III protein XthA (exonuclease III) (EXO III) (AP endonuclease VI)
Rv3280	9125.94	0.0465688	1.03281	0.103024	0.452019	0.651256	1	accD5	Probable propionyl-CoA carboxylase beta chain 5 AccD5 (pccase) (propanoyl-CoA:carbon dioxide ligase)
Rv3620c	701.838	0.0464718	1.03274	0.123018	0.377764	0.705606	1	esxW	Putative ESAT-6 like protein EsxW (ESAT-6 like protein 10)
Rv1367c	166.633	0.0464624	1.03273	0.159494	0.291311	0.770813	1	Rv1367c	Conserved protein
Rv2144c	3706.85	0.0463661	1.03266	0.112925	0.410593	0.681371	1	Rv2144c	Probable transmembrane protein
Rv3388	32.3423	0.0463613	1.03266	0.165779	0.279657	0.77974	1	PE_PGRS52	PE-PGRS family protein PE_PGRS52
Rv0783c	1634.75	0.0463133	1.03262	0.118324	0.39141	0.695494	1	emrB	Possible multidrug resistance integral membrane efflux protein EmrB
Rv3036c	847.706	0.0462615	1.03259	0.125601	0.368322	0.712633	1	TB22.2	Probable conserved secreted protein TB22.2
Rv1703c	1781.22	0.046257	1.03258	0.119647	0.386611	0.699044	1	Rv1703c	Probable catechol-O-methyltransferase
Rv1685c	92.7104	0.046253	1.03258	0.167895	0.275488	0.782942	1	Rv1685c	Conserved hypothetical protein
Rv2772c	487.639	0.0461909	1.03254	0.124113	0.372167	0.709769	1	Rv2772c	Probable conserved transmembrane protein
Rv1471	290.034	0.0461362	1.0325	0.165965	0.277987	0.781022	1	trxB1	Probable thioredoxin TrxB1
Rv1572c	78.2244	0.0460176	1.03241	0.166948	0.27564	0.782825	1	Rv1572c	Conserved hypothetical protein
Rv0640	12882.9	0.0459598	1.03237	0.100808	0.455915	0.648451	1	rplK	50S ribosomal protein L11 RplK
Rv2460c	6617.47	0.0459267	1.03235	0.12114	0.379121	0.704598	1	clpP2	Probable ATP-dependent CLP protease proteolytic subunit 2 ClpP2 (endopeptidase CLP 2)
Rv2841c	2186.76	0.0459028	1.03233	0.109202	0.420349	0.67423	1	nusA	Probable N utilization substance protein A NusA
Rv1859	773.052	0.0458644	1.0323	0.119396	0.384137	0.700877	1	modC	Probable molybdenum-transport ATP-binding protein ABC transporter ModC
Rv2756c	2038.03	0.0458235	1.03227	0.140914	0.325189	0.745038	1	hsdM	Possible type I restriction/modification system DNA methylase HsdM (M protein) (DNA methyltransferase)
Rv1526c	263.443	0.0458084	1.03226	0.144332	0.317382	0.750954	1	Rv1526c	Probable glycosyltransferase
Rv0778	1793.63	0.0455662	1.03209	0.107347	0.424475	0.671219	1	cyp126	Possible cytochrome P450 126 Cyp126
Rv0566c	340.019	0.0455354	1.03207	0.135476	0.336115	0.736784	1	Rv0566c	Conserved protein
Rv2278	47.4636	0.0454241	1.03199	0.169491	0.268003	0.788697	1	Rv2278	Putative transposase for insertion sequence element IS6110 (fragment)
Rv0056	1954.58	0.045385	1.03196	0.109789	0.413383	0.679326	1	rplI	50S ribosomal protein L9 RplI
Rv1283c	1155.49	0.0453372	1.03192	0.113631	0.398986	0.689903	1	oppB	Probable oligopeptide-transport integral membrane protein ABC transporter OppB
Rv3178	8.89237	0.0453085	1.0319	0.127246	0.356069	0.721789	1	Rv3178	Conserved hypothetical protein
Rv1297	71013.9	0.0453039	1.0319	0.154981	0.29232	0.770042	1	rho	Probable transcription termination factor Rho homolog
Rv3248c	17611.7	0.045265	1.03187	0.104427	0.433459	0.664681	1	sahH	Probable adenosylhomocysteinase SahH (S-adenosyl-L-homocysteine hydrolase) (adohcyase)
Rv0309	3345.26	0.0452567	1.03187	0.12751	0.354925	0.722646	1	Rv0309	Possible conserved exported protein
Rv2113	239.041	0.0452095	1.03183	0.152729	0.296011	0.767221	1	Rv2113	Probable integral membrane protein
Rv0272c	1154.07	0.0450354	1.03171	0.121562	0.370471	0.711031	1	Rv0272c	Unknown protein
Rv1018c	1422.11	0.0450106	1.03169	0.146786	0.306642	0.759116	1	glmU	Probable UDP-N-acetylglucosamine pyrophosphorylase GlmU
Rv2612c	389.305	0.0449333	1.03164	0.135601	0.331364	0.74037	1	pgsA1	PI synthase PgsA1 (phosphatidylinositol synthase) (CDP-diacylglycerol--inositol-3-phosphatidyltransferase)
Rv2884	237.477	0.044882	1.0316	0.152596	0.294123	0.768664	1	Rv2884	Probable transcriptional regulatory protein
Rv0744c	137.153	0.0448168	1.03155	0.155664	0.287908	0.773417	1	Rv0744c	Possible transcriptional regulatory protein
Rv0088	1777.99	0.0448146	1.03155	0.145114	0.308824	0.757456	1	Rv0088	Possible polyketide cyclase/dehydrase
Rv0429c	644.175	0.0447186	1.03148	0.124311	0.359731	0.719048	1	def	Probable polypeptide deformylase Def (PDF) (formylmethionine deformylase)
Rv3625c	168.927	0.0446902	1.03146	0.155048	0.288234	0.773167	1	mesJ	Possible cell cycle protein MesJ
Rv1140	1596.99	0.044684	1.03146	0.113127	0.394989	0.692851	1	Rv1140	Probable integral membrane protein
Rv2155c	494.016	0.0446605	1.03144	0.129116	0.345894	0.729422	1	murD	Probable UDP-N-acetylmuramoylalanine-D-glutamate ligase MurD
Rv2177c	409.938	0.0446133	1.03141	0.131842	0.338384	0.735074	1	Rv2177c	Possible transposase
Rv0979c	13.5726	0.0446033	1.0314	0.143214	0.311444	0.755463	1	Rv0979c	Hypothetical protein
Rv1882c	1046.89	0.0442772	1.03117	0.113373	0.390545	0.696134	1	Rv1882c	Probable short-chain type dehydrogenase/reductase
Rv0580c	380.965	0.0441772	1.03109	0.13312	0.33186	0.739995	1	Rv0580c	Conserved protein
Rv3135	4308.03	0.0441275	1.03106	0.13019	0.338948	0.734649	1	PPE50	PPE family protein PPE50
MTB000026	625666	0.0440897	1.03103	0.115316	0.382337	0.702211	1	rnpB	Ribonuclease P RNA
Rv2501c	1160.79	0.0440772	1.03102	0.122326	0.360325	0.718604	1	accA1	Probable acetyl-/propionyl-coenzyme A carboxylase alpha chain (alpha subunit) AccA1: biotin carboxylase + biotin carboxyl carrier protein (BCCP)
Rv1472	1521.06	0.0440727	1.03102	0.11624	0.379154	0.704574	1	echA12	Possible enoyl-CoA hydratase EchA12 (enoyl hydrase) (unsaturated acyl-CoA hydratase) (crotonase)
Rv1646	886.562	0.0440223	1.03098	0.120382	0.365689	0.714597	1	PE17	PE family protein PE17
Rv1262c	798.955	0.0440173	1.03098	0.154505	0.284892	0.775727	1	Rv1262c	Hypothetical hit-like protein
Rv3052c	10643.5	0.0440079	1.03097	0.10075	0.436803	0.662254	1	nrdI	Probable NrdI protein
Rv0747	140.902	0.0439734	1.03095	0.153955	0.285625	0.775165	1	PE_PGRS10	PE-PGRS family protein PE_PGRS10
Rv0352	3591.32	0.0438636	1.03087	0.106541	0.411705	0.680556	1	dnaJ1	Probable chaperone protein DnaJ1
Rv2059	734.55	0.04374	1.03078	0.148553	0.29444	0.768422	1	Rv2059	Conserved hypothetical protein
Rv0748	183.104	0.0436964	1.03075	0.148218	0.294812	0.768138	1	vapB31	Possible antitoxin VapB31
Rv1089A	19.1068	0.0435853	1.03067	0.155121	0.280977	0.778728	1	celA2a	Probable cellulase CelA2a (endo-1,4-beta-glucanase) (endoglucanase) (carboxymethyl cellulase)
Rv0791c	347.063	0.0435832	1.03067	0.152828	0.285178	0.775508	1	Rv0791c	Conserved protein
Rv2404c	1360.62	0.0435612	1.03065	0.130755	0.333151	0.73902	1	lepA	Probable GTP-binding protein LepA (GTP-binding elongation factor)
Rv3298c	596.153	0.0434408	1.03057	0.128515	0.338022	0.735346	1	lpqC	Possible esterase lipoprotein LpqC
Rv1453	324.683	0.0433957	1.03054	0.133158	0.325896	0.744503	1	Rv1453	Possible transcriptional activator protein
Rv2024c	1265.07	0.0433314	1.03049	0.126585	0.342309	0.732118	1	Rv2024c	Conserved hypothetical protein
Rv2224c	3098.12	0.0432745	1.03045	0.106948	0.404631	0.685749	1	caeA	Probable carboxylesterase CaeA
Rv0168	2374.84	0.0431771	1.03038	0.127432	0.338824	0.734743	1	yrbE1B	Conserved integral membrane protein YrbE1B
Rv0619	19.3706	0.0431124	1.03033	0.155165	0.277849	0.781128	1	galTb	Probable galactose-1-phosphate uridylyltransferase GalTb [second part]
Rv1191	231.086	0.0430212	1.03027	0.141628	0.303762	0.761309	1	Rv1191	Conserved protein
Rv1708	2205.5	0.0429838	1.03024	0.11668	0.36839	0.712583	1	Rv1708	Putative initiation inhibitor protein
Rv1727	7.06454	0.0429147	1.03019	0.116597	0.368061	0.712828	1	Rv1727	Conserved hypothetical protein
Rv1024	377.237	0.0428993	1.03018	0.152045	0.282149	0.777829	1	Rv1024	Possible conserved membrane protein
Rv2205c	432.982	0.042794	1.03011	0.126439	0.338455	0.735021	1	Rv2205c	Conserved hypothetical protein
Rv3202c	141.912	0.0426447	1.03	0.167936	0.253935	0.799546	1	Rv3202c	Possible ATP-dependent DNA helicase
Rv2714	3023.73	0.0426398	1.03	0.113067	0.37712	0.706084	1	Rv2714	Conserved alanine and leucine rich protein
Rv3789	344.45	0.0424863	1.02989	0.140698	0.301968	0.762676	1	Rv3789	GTRA family protein
Rv3101c	2500.26	0.042384	1.02981	0.152792	0.277398	0.781475	1	ftsX	Putative cell division protein FtsX (septation component-transport integral membrane protein ABC transporter)
Rv0899	946.616	0.0423499	1.02979	0.126476	0.334844	0.737742	1	ompA	Outer membrane protein A OmpA
MTB000025	6.62507	0.042315	1.02976	0.109774	0.385476	0.699885	1	leuU	tRNA-Leu (GAG)
Rv0760c	2415.25	0.0422986	1.02975	0.15532	0.272331	0.785367	1	Rv0760c	Conserved protein
Rv0903c	746.365	0.0422975	1.02975	0.126457	0.334482	0.738016	1	prrA	Two component response transcriptional regulatory protein PrrA
Rv3768	236.792	0.0422377	1.02971	0.153661	0.274876	0.783411	1	Rv3768	Unknown protein
Rv0815c	4557.45	0.0422242	1.0297	0.137952	0.30608	0.759544	1	cysA2	Probable thiosulfate sulfurtransferase CysA2 (rhodanese-like protein) (thiosulfate cyanide transsulfurase) (thiosulfate thiotransferase)
Rv1768	239.291	0.0421787	1.02967	0.164885	0.255806	0.7981	1	PE_PGRS31	PE-PGRS family protein PE_PGRS31
Rv0169	8149.98	0.0421467	1.02964	0.141202	0.298485	0.765333	1	mce1A	Mce-family protein Mce1A
Rv0321	720.653	0.0421047	1.02961	0.134667	0.312659	0.75454	1	dcd	Probable deoxycytidine triphosphate deaminase Dcd (dCTP deaminase)
Rv1816	1446.45	0.0420994	1.02961	0.113519	0.370858	0.710744	1	Rv1816	Possible transcriptional regulatory protein
Rv1927	714.115	0.0420379	1.02957	0.121412	0.346243	0.72916	1	Rv1927	Conserved hypothetical protein
Rv0596c	72.7306	0.0419503	1.0295	0.16731	0.250734	0.80202	1	vapB4	Possible antitoxin VapB4
Rv2295	2889.62	0.0419225	1.02948	0.108623	0.385944	0.699538	1	Rv2295	Conserved hypothetical protein
Rv3646c	5262	0.0418782	1.02945	0.111652	0.375078	0.707602	1	topA	DNA topoisomerase I TopA (omega-protein) (relaxing enzyme) (untwisting enzyme) (swivelase) (type I DNA topoisomerase) (nicking-closing enzyme) (TOPO I)
Rv1114	120.425	0.0417694	1.02938	0.161482	0.258662	0.795896	1	vapC32	Possible toxin VapC32. Contains PIN domain.
Rv2568c	341.824	0.0417634	1.02937	0.142156	0.293786	0.768921	1	Rv2568c	Conserved hypothetical protein
Rv2721c	5229.22	0.0417107	1.02933	0.0993239	0.419946	0.674525	1	Rv2721c	Possible conserved transmembrane alanine and glycine rich protein
Rv3617	708.682	0.0417026	1.02933	0.121818	0.342335	0.732099	1	ephA	Probable epoxide hydrolase EphA (epoxide hydratase) (arene-oxide hydratase)
Rv3637	11.532	0.0417018	1.02933	0.130246	0.320177	0.748834	1	Rv3637	Possible transposase
Rv2390c	288.449	0.0416969	1.02932	0.144433	0.288693	0.772816	1	Rv2390c	Conserved hypothetical protein
Rv2255c	228.747	0.0415744	1.02924	0.15192	0.27366	0.784346	1	Rv2255c	Hypothetical protein
Rv3349c	16.3614	0.041571	1.02923	0.148389	0.280149	0.779363	1	Rv3349c	Probable transposase
Rv3523	542.165	0.0415625	1.02923	0.142427	0.291816	0.770427	1	ltp3	Probable lipid carrier protein or keto acyl-CoA thiolase Ltp3
Rv0407	1457.31	0.0414252	1.02913	0.106853	0.387683	0.69825	1	fgd1	F420-dependent glucose-6-phosphate dehydrogenase Fgd1
Rv1388	3851.35	0.0414116	1.02912	0.103037	0.401909	0.687751	1	mihF	Putative integration host factor MihF
Rv2356c	7732.62	0.041403	1.02911	0.160723	0.257605	0.796711	1	PPE40	PPE family protein PPE40
Rv1957	1586.2	0.0413782	1.0291	0.149281	0.277183	0.781639	1	Rv1957	Hypothetical protein
Rv1103c	298.808	0.041371	1.02909	0.133821	0.309153	0.757205	1	mazE3	Possible antitoxin MazE3
Rv0303	716.446	0.0413021	1.02904	0.151162	0.27323	0.784676	1	Rv0303	Probable dehydrogenase/reductase
Rv1167c	845.81	0.0412466	1.029	0.11322	0.364305	0.71563	1	Rv1167c	Probable transcriptional regulatory protein
Rv3844	262.937	0.0412074	1.02897	0.146465	0.281347	0.778444	1	Rv3844	Possible transposase
Rv0583c	364.08	0.0411505	1.02893	0.130593	0.315105	0.752682	1	lpqN	Probable conserved lipoprotein LpqN
Rv2855	986.206	0.0411451	1.02893	0.134699	0.30546	0.760016	1	mtr	NADPH-dependent mycothiol reductase Mtr
Rv0129c	9784.29	0.0411291	1.02892	0.106167	0.387401	0.698459	1	fbpC	Secreted antigen 85-C FbpC (85C) (antigen 85 complex C) (AG58C) (mycolyl transferase 85C) (fibronectin-binding protein C)
Rv2779c	648.032	0.0411088	1.0289	0.123087	0.333983	0.738393	1	Rv2779c	Possible transcriptional regulatory protein (probably Lrp/AsnC-family)
Rv3389c	1516.29	0.0411048	1.0289	0.109689	0.374739	0.707854	1	htdY	Probable 3-hydroxyacyl-thioester dehydratase HtdY
Rv2184c	751.735	0.0409861	1.02882	0.133815	0.30629	0.759384	1	Rv2184c	Conserved hypothetical protein
Rv1490	421.257	0.0409217	1.02877	0.161862	0.252818	0.800409	1	Rv1490	Probable membrane protein
Rv1016c	1512.96	0.0408307	1.02871	0.110296	0.370191	0.71124	1	lpqT	Probable conserved lipoprotein LpqT
Rv1429	230.602	0.040629	1.02856	0.156164	0.260169	0.794734	1	Rv1429	Conserved protein
Rv2737c	5202.52	0.0405982	1.02854	0.119016	0.341116	0.733016	1	recA	RecA protein (recombinase A) [contains: endonuclease PI-MTUI (MTU RecA intein)].
Rv1838c	254.066	0.0405007	1.02847	0.146323	0.276789	0.781942	1	vapC13	Possible toxin VapC13
Rv0057	3741.39	0.0403115	1.02834	0.14387	0.280195	0.779328	1	Rv0057	Hypothetical protein
Rv3003c	3510.27	0.0402584	1.0283	0.101196	0.397827	0.690758	1	ilvB1	Acetolactate synthase (large subunit) IlvB1 (acetohydroxy-acid synthase)
Rv3246c	7624.9	0.0402087	1.02826	0.147309	0.272954	0.784889	1	mtrA	Two component sensory transduction transcriptional regulatory protein MtrA
Rv3527	425.136	0.0401268	1.0282	0.126316	0.317669	0.750736	1	Rv3527	Hypothetical protein
Rv3857c	1136.99	0.0400429	1.02814	0.142517	0.280969	0.778734	1	Rv3857c	Possible membrane protein
Rv2542	480.092	0.039978	1.0281	0.130947	0.3053	0.760138	1	Rv2542	Conserved hypothetical protein
Rv3462c	23151.8	0.0399237	1.02806	0.154918	0.257708	0.796632	1	infA	Probable translation initiation factor if-1 InfA
Rv2150c	5871.15	0.039864	1.02802	0.101731	0.391858	0.695163	1	ftsZ	Cell division protein FtsZ
Rv0782	1468.79	0.0398505	1.02801	0.140053	0.284539	0.775998	1	ptrBb	Probable protease II PtrBb [second part] (oligopeptidase B)
Rv3533c	586.698	0.039826	1.02799	0.139736	0.285008	0.775638	1	PPE62	PPE family protein PPE62
Rv3413c	888.458	0.0398172	1.02798	0.141425	0.281544	0.778294	1	Rv3413c	Unknown alanine and proline rich protein
Rv1379	180.4	0.0397449	1.02793	0.166074	0.23932	0.810858	1	pyrR	Probable pyrimidine operon regulatory protein PyrR
Rv0236c	2086.04	0.0397236	1.02792	0.106132	0.374284	0.708193	1	aftD	Possible arabinofuranosyltransferase AftD
Rv3435c	987.466	0.0396811	1.02789	0.111618	0.355509	0.722208	1	Rv3435c	Probable conserved transmembrane protein
Rv1866	268.545	0.0396678	1.02788	0.138565	0.286276	0.774667	1	Rv1866	Conserved protein
Rv0382c	791.612	0.0396269	1.02785	0.114596	0.345797	0.729495	1	pyrE	Probable orotate phosphoribosyltransferase PyrE (OPRT) (oprtase)
Rv1984c	534.325	0.0396138	1.02784	0.132071	0.299942	0.764221	1	cfp21	Probable cutinase precursor CFP21
Rv1577c	742.693	0.0395704	1.02781	0.125876	0.31436	0.753248	1	Rv1577c	Probable PhiRv1 phage protein
Rv1818c	343.188	0.0395661	1.0278	0.153471	0.257808	0.796555	1	PE_PGRS33	PE-PGRS family protein PE_PGRS33
Rv0685	20846.6	0.0394242	1.0277	0.112877	0.349268	0.726888	1	tuf	Probable iron-regulated elongation factor TU Tuf (EF-TU)
Rv3613c	2269.68	0.03937	1.02766	0.120258	0.32738	0.743381	1	Rv3613c	Hypothetical protein
Rv3067	140.345	0.0392726	1.0276	0.158196	0.248253	0.803939	1	Rv3067	Conserved hypothetical protein
Rv2653c	64.7064	0.0392378	1.02757	0.169568	0.231399	0.817005	1	Rv2653c	Possible PhiRv2 prophage protein
Rv0761c	3919.05	0.039168	1.02752	0.142459	0.274943	0.78336	1	adhB	Possible zinc-containing alcohol dehydrogenase NAD dependent AdhB
Rv1589	1086.63	0.0389546	1.02737	0.109986	0.354177	0.723206	1	bioB	Probable biotin synthetase BioB
Rv2508c	209.993	0.038924	1.02735	0.146137	0.266353	0.789968	1	Rv2508c	Probable conserved integral membrane leucine and alanine rich protein
Rv0460	500.497	0.0389182	1.02734	0.12834	0.303243	0.761705	1	Rv0460	Conserved hydrophobic protein
Rv0986	826.505	0.0388645	1.0273	0.167424	0.232132	0.816436	1	Rv0986	Probable adhesion component transport ATP-binding protein ABC transporter
Rv2943	380.487	0.0388617	1.0273	0.146773	0.264773	0.791184	1	Rv2943	Probable transposase for insertion sequence element IS1533
Rv2797c	264.094	0.0387826	1.02725	0.15074	0.257281	0.796962	1	Rv2797c	Conserved hypothetical protein
Rv3530c	229.748	0.0387268	1.02721	0.155794	0.248577	0.803688	1	Rv3530c	Possible oxidoreductase
Rv3312A	1128.14	0.0386841	1.02718	0.127998	0.302223	0.762482	1	Rv3312A	Secreted protein antigen
Rv1396c	720.56	0.0386146	1.02713	0.116917	0.330274	0.741193	1	PE_PGRS25	PE-PGRS family protein PE_PGRS25
Rv3748	300.358	0.0386002	1.02712	0.144068	0.26793	0.788753	1	Rv3748	Conserved hypothetical protein
Rv3750c	7972.14	0.038573	1.0271	0.154483	0.249691	0.802827	1	Rv3750c	Possible excisionase
Rv3391	415.106	0.0385546	1.02708	0.133784	0.288184	0.773206	1	acrA1	Possible multi-functional enzyme with acyl-CoA-reductase activity AcrA1
Rv1507c	3725.57	0.0383497	1.02694	0.164675	0.232881	0.815853	1	Rv1507c	Conserved protein
Rv0116c	835.803	0.0382377	1.02686	0.129701	0.294815	0.768135	1	ldtA	Probable L,D-transpeptidase LdtA
Rv2943A	200.564	0.0382097	1.02684	0.147602	0.258871	0.795735	1	Rv2943A	Possible transposase
Rv3510c	875.914	0.0382032	1.02683	0.127097	0.300583	0.763732	1	Rv3510c	Conserved protein
Rv3631	1103.61	0.0381899	1.02682	0.14042	0.271968	0.785647	1	Rv3631	Possible transferase (possibly glycosyltransferase)
Rv0917	883.6	0.0380788	1.02675	0.153093	0.24873	0.803569	1	betP	Possible glycine betaine transport integral membrane protein BetP
Rv1955	963.886	0.0380684	1.02674	0.149927	0.253913	0.799563	1	higB	Possible toxin HigB
Rv1341	557.528	0.0380643	1.02674	0.12624	0.301523	0.763016	1	Rv1341	Conserved protein
Rv0218	127.555	0.0380392	1.02672	0.163312	0.232923	0.815821	1	Rv0218	Probable conserved transmembrane protein
Rv1267c	172.117	0.0379747	1.02667	0.151995	0.249842	0.802709	1	embR	Probable transcriptional regulatory protein EmbR
Rv1887	7694.73	0.0379152	1.02663	0.122676	0.309068	0.75727	1	Rv1887	Hypothetical protein
Rv2681	1047.14	0.0378782	1.0266	0.139395	0.271734	0.785827	1	Rv2681	Conserved hypothetical alanine rich protein
Rv0035	549.483	0.0378413	1.02658	0.143792	0.263166	0.792423	1	fadD34	Probable fatty-acid-CoA ligase FadD34 (fatty-acid-CoA synthetase) (fatty-acid-CoA synthase)
Rv1002c	722.138	0.0377673	1.02652	0.117242	0.322132	0.747352	1	Rv1002c	Conserved membrane protein
Rv1777	136.453	0.0377517	1.02651	0.156425	0.241341	0.809291	1	cyp144	Probable cytochrome P450 144 Cyp144
Rv1830	3105.8	0.0377371	1.0265	0.121061	0.311719	0.755254	1	Rv1830	Conserved hypothetical protein
Rv3077	487.921	0.0374982	1.02633	0.124106	0.302148	0.762539	1	Rv3077	Possible hydrolase
Rv2022c	654.166	0.0373765	1.02625	0.11884	0.314512	0.753132	1	Rv2022c	Conserved protein
Rv1134	16.3895	0.0373349	1.02622	0.146549	0.254761	0.798908	1	Rv1134	Hypothetical protein
Rv3584	2449.66	0.0372662	1.02617	0.117331	0.317614	0.750777	1	lpqE	Possible conserved lipoprotein LpqE
Rv3732	1166.51	0.0372234	1.02614	0.118018	0.315404	0.752455	1	Rv3732	Conserved protein
Rv0021c	264.683	0.0372081	1.02613	0.14554	0.255656	0.798216	1	Rv0021c	Conserved hypothetical protein
Rv2053c	739.238	0.037194	1.02612	0.123203	0.301891	0.762735	1	fxsA	Probable transmembrane protein FxsA
Rv1643	9840.31	0.0371042	1.02605	0.0972105	0.381689	0.702692	1	rplT	50S ribosomal protein L20 RplT
Rv3633	2182.77	0.0370713	1.02603	0.107663	0.344326	0.730601	1	Rv3633	Conserved protein
Rv1150	327.121	0.0370021	1.02598	0.135393	0.273294	0.784627	1	Rv1150	Possible transposase (fragment)
Rv3461c	17081.5	0.0369743	1.02596	0.140214	0.263699	0.792012	1	rpmJ	50S ribosomal protein L36 RpmJ
Rv3085	498.463	0.036906	1.02591	0.14233	0.259298	0.795405	1	Rv3085	Probable short-chain type dehydrogenase/reductase
Rv0372c	8.68194	0.0368772	1.02589	0.121939	0.302424	0.762329	1	Rv0372c	Conserved hypothetical protein
Rv1119c	3.1528	0.036846	1.02587	0.0853876	0.431515	0.666094	1	Rv1119c	Hypothetical protein
Rv0895	73.9502	0.0367727	1.02582	0.168022	0.218856	0.826762	1	Rv0895	Possible triacylglycerol synthase (diacylglycerol acyltransferase)
Rv1250	415.509	0.0367255	1.02578	0.141049	0.260375	0.794575	1	Rv1250	Probable drug-transport integral membrane protein
Rv1369c	111.18	0.0365864	1.02568	0.159499	0.229383	0.818571	1	Rv1369c	Probable transposase
Rv1597	1014.32	0.0365603	1.02567	0.126532	0.288942	0.772625	1	Rv1597	Hypothetical protein
Rv3308	355.98	0.0365499	1.02566	0.150649	0.242616	0.808303	1	pmmB	Probable phosphomannomutase PmmB (phosphomannose mutase)
Rv0127	1119.52	0.036525	1.02564	0.114267	0.319646	0.749237	1	mak	Maltokinase Mak
Rv3167c	22.169	0.0365122	1.02563	0.153602	0.237707	0.812108	1	Rv3167c	Probable transcriptional regulatory protein (probably TetR-family)
Rv1735c	8.87794	0.0364879	1.02561	0.126522	0.288393	0.773046	1	Rv1735c	Hypothetical membrane protein
Rv2042c	467.97	0.0364192	1.02557	0.129487	0.281257	0.778513	1	Rv2042c	Conserved protein
Rv2786c	629.828	0.0363296	1.0255	0.120813	0.30071	0.763635	1	ribF	Probable bifunctional FAD synthetase/riboflavin biosynthesis protein RibF: riboflavin kinase (flavokinase) + FMN adenylyltransferase (FAD pyrophosphorylase) (FAD synthetase)(FAD diphosphorylase) (flavin adenine dinucleotide synthetase)
Rv0575c	20.8796	0.0363242	1.0255	0.151454	0.239836	0.810457	1	Rv0575c	Possible oxidoreductase
Rv1546	1009.39	0.0363109	1.02549	0.115148	0.315341	0.752503	1	Rv1546	Conserved protein
Rv2998A	17.5761	0.0363072	1.02549	0.152328	0.238349	0.811611	1	Rv2998A	Conserved hypothetical protein
Rv1569	90.1756	0.0362888	1.02547	0.16807	0.215915	0.829054	1	bioF1	Probable 8-amino-7-oxononanoate synthase BioF1 (AONS) (8-amino-7-ketopelargonate synthase) (7-keto-8-amino-pelargonic acid synthetase) (7-KAP synthetase) (L-alanine--pimelyl CoA ligase)
Rv0185	678.063	0.0362744	1.02546	0.122585	0.295912	0.767297	1	Rv0185	Conserved hypothetical protein
Rv0379	303.972	0.0362331	1.02543	0.168535	0.214989	0.829776	1	secE2	Possible protein transport protein SecE2
Rv0002	2224.16	0.0361906	1.0254	0.143708	0.251835	0.801169	1	dnaN	DNA polymerase III (beta chain) DnaN (DNA nucleotidyltransferase)
Rv2980	251.937	0.0361539	1.02538	0.140569	0.257198	0.797026	1	Rv2980	Possible conserved secreted protein
Rv1744c	32.0458	0.0360765	1.02532	0.165009	0.218634	0.826936	1	Rv1744c	Probable membrane protein
Rv3602c	583.71	0.0360525	1.0253	0.121687	0.296273	0.767022	1	panC	Pantoate--beta-alanine ligase PanC (pantothenate synthetase) (pantoate activating enzyme)
Rv2759c	150.268	0.0359147	1.02521	0.156159	0.229988	0.818101	1	vapC42	Possible toxin VapC42. Contains PIN domain.
Rv2926c	891.291	0.0358303	1.02515	0.139523	0.256806	0.797328	1	Rv2926c	Conserved protein
Rv3696c	1179.18	0.0357715	1.0251	0.109439	0.326861	0.743773	1	glpK	Probable glycerol kinase GlpK (ATP:glycerol 3-phosphotransferase) (glycerokinase) (GK)
Rv1702c	891.601	0.0357473	1.02509	0.131962	0.270891	0.786475	1	Rv1702c	Conserved hypothetical protein
Rv2264c	321.247	0.0356904	1.02505	0.135334	0.263722	0.791994	1	Rv2264c	Conserved hypothetical proline rich protein
Rv1073	3202.59	0.0356253	1.025	0.101311	0.351643	0.725106	1	Rv1073	Conserved hypothetical protein
Rv0224c	87.794	0.0355958	1.02498	0.164244	0.216725	0.828423	1	Rv0224c	Possible methyltransferase (methylase)
Rv3899c	343.472	0.0355349	1.02494	0.144401	0.246085	0.805616	1	Rv3899c	Conserved hypothetical protein
Rv2281	605.487	0.0354827	1.0249	0.130344	0.272224	0.78545	1	pitB	Putative phosphate-transport permease PitB
Rv3269	467.21	0.0353001	1.02477	0.133856	0.263716	0.791999	1	Rv3269	Conserved protein
Rv2469c	351.916	0.0351273	1.02465	0.135801	0.258667	0.795892	1	Rv2469c	Conserved hypothetical protein
Rv1479	8235.38	0.0350757	1.02461	0.105987	0.330943	0.740687	1	moxR1	Probable transcriptional regulatory protein MoxR1
Rv0095c	31.6019	0.0350663	1.0246	0.166815	0.210211	0.833503	1	Rv0095c	Conserved hypothetical protein
Rv2742c	171.68	0.035054	1.0246	0.153104	0.228955	0.818904	1	Rv2742c	Conserved hypothetical arginine rich protein
Rv1406	98.6194	0.0350288	1.02458	0.168692	0.20765	0.835502	1	fmt	Probable methionyl-tRNA formyltransferase Fmt
Rv1476	886.869	0.0349809	1.02454	0.129742	0.269618	0.787454	1	Rv1476	Possible membrane protein
Rv3327	121.527	0.0349636	1.02453	0.161953	0.215888	0.829075	1	Rv3327	Probable transposase fusion protein
Rv0029	798.402	0.0349572	1.02453	0.150436	0.232373	0.816248	1	Rv0029	Conserved hypothetical protein
Rv2232	98.9969	0.0349569	1.02453	0.167737	0.208403	0.834914	1	ptkA	Protein tyrosine kinase transcriptional regulatory protein PtkA
Rv0753c	533.042	0.0349302	1.02451	0.135689	0.257429	0.796848	1	mmsA	Probable methylmalonate-semialdehyde dehydrogenase MmsA (methylmalonic acid semialdehyde dehydrogenase) (MMSDH)
Rv1428c	819.415	0.0348923	1.02448	0.118521	0.294398	0.768454	1	Rv1428c	Conserved hypothetical protein
Rv2863	4.29004	0.0348646	1.02446	0.0941599	0.370271	0.711181	1	vapC23	Possible toxin VapC23
Rv3538	146.811	0.0348598	1.02446	0.153732	0.226756	0.820613	1	Rv3538	Probable dehydrogenase. Possible 2-enoyl acyl-CoA hydratase.
Rv3155	3475.51	0.0348593	1.02446	0.139092	0.25062	0.802108	1	nuoK	Probable NADH dehydrogenase I (chain K) NuoK (NADH-ubiquinone oxidoreductase chain K)
MTB000018	2.77083	0.0348453	1.02445	0.0824561	0.422593	0.672592	1	argV	tRNA-Arg (CCG)
Rv3044	1973.65	0.0348125	1.02442	0.123759	0.281294	0.778485	1	fecB	Probable FEIII-dicitrate-binding periplasmic lipoprotein FecB
Rv2000	530.978	0.0348035	1.02442	0.138158	0.251912	0.801109	1	Rv2000	Unknown protein
Rv2345	725.433	0.0347967	1.02441	0.137005	0.253981	0.79951	1	Rv2345	Possible conserved transmembrane protein
Rv1035c	41.2704	0.0347943	1.02441	0.166754	0.208657	0.834716	1	Rv1035c	Probable transposase (fragment)
Rv2398c	593.178	0.0347681	1.02439	0.141942	0.244946	0.806498	1	cysW	Probable sulfate-transport integral membrane protein ABC transporter CysW
Rv3675	555.9	0.0347601	1.02439	0.127087	0.273515	0.784457	1	Rv3675	Possible membrane protein
Rv2188c	272.656	0.0347285	1.02436	0.143034	0.242799	0.808161	1	pimB	Mannosyltransferase PimB
Rv0790c	379.046	0.0346518	1.02431	0.131202	0.26411	0.791695	1	Rv0790c	Hypothetical protein
Rv2548	177.967	0.0346335	1.0243	0.151837	0.228098	0.81957	1	vapC19	Possible toxin VapC19
Rv2750	493.882	0.0345918	1.02427	0.132131	0.261799	0.793477	1	Rv2750	Probable dehydrogenase
Rv1155	1799.51	0.0345597	1.02424	0.110075	0.313964	0.753548	1	Rv1155	Possible pyridoxamine 5'-phosphate oxidase (PNP/PMP oxidase) (pyridoxinephosphate oxidase) (PNPOX) (pyridoxine 5'-phosphate oxidase)
Rv2492	215.06	0.034502	1.0242	0.165909	0.207957	0.835263	1	Rv2492	Hypothetical protein
Rv0208c	1279.52	0.0343887	1.02412	0.108487	0.316984	0.751256	1	Rv0208c	Hypothetical methlytransferase (methylase)
Rv3291c	257.107	0.0343292	1.02408	0.144844	0.237008	0.812651	1	lrpA	Probable transcriptional regulatory protein LrpA (Lrp/AsnC-family)
Rv2145c	15608.4	0.034233	1.02401	0.137165	0.249576	0.802916	1	wag31	Diviva family protein Wag31
Rv1467c	1025.03	0.0342309	1.02401	0.112931	0.303114	0.761803	1	fadE15	Probable acyl-CoA dehydrogenase FadE15
Rv0038	1556.63	0.0341786	1.02397	0.10986	0.311111	0.755716	1	Rv0038	Conserved protein
Rv0063	720.747	0.0341424	1.02395	0.117288	0.291099	0.770976	1	Rv0063	Possible oxidoreductase
Rv1981c	2954.43	0.0341194	1.02393	0.13917	0.245165	0.806329	1	nrdF1	Ribonucleoside-diphosphate reductase (beta chain) NrdF1 (ribonucleotide reductase small subunit) (R2F protein)
Rv3421c	244.021	0.0340284	1.02387	0.154137	0.220767	0.825274	1	Rv3421c	Conserved hypothetical protein
Rv1318c	373.193	0.0340155	1.02386	0.132172	0.257357	0.796903	1	Rv1318c	Possible adenylate cyclase (ATP pyrophosphate-lyase) (adenylyl cyclase)
Rv3062	260.936	0.0339752	1.02383	0.139632	0.243319	0.807758	1	ligB	Probable ATP-dependent DNA ligase LigB (polydeoxyribonucleotide synthase [ATP]) (polynucleotide ligase [ATP]) (sealase) (DNA repair protein) (DNA joinase)
Rv3221c	907.699	0.0338773	1.02376	0.13615	0.248824	0.803497	1	TB7.3	Biotinylated protein TB7.3
Rv2941	23743.7	0.0338553	1.02374	0.146633	0.230885	0.817404	1	fadD28	Fatty-acid-AMP ligase FadD28 (fatty-acid-AMP synthetase) (fatty-acid-AMP synthase)
Rv0706	3720.24	0.0337596	1.02368	0.122986	0.2745	0.783701	1	rplV	50S ribosomal protein L22 RplV
Rv3756c	439.023	0.0336876	1.02363	0.140028	0.240577	0.809883	1	proZ	Possible osmoprotectant (glycine betaine/carnitine/choline/L-proline) transport integral membrane protein ABC transporter ProZ
Rv3190c	1921.25	0.0336717	1.02361	0.140564	0.239547	0.810682	1	Rv3190c	Hypothetical protein
Rv0503c	6702.55	0.033646	1.0236	0.132425	0.254076	0.799437	1	cmaA2	Cyclopropane-fatty-acyl-phospholipid synthase 2 CmaA2 (cyclopropane fatty acid synthase) (CFA synthase) (cyclopropane mycolic acid synthase 2) (mycolic acid trans-cyclopropane synthetase)
Rv3100c	493.005	0.0335539	1.02353	0.123714	0.271221	0.786221	1	smpB	Probable SSRA-binding protein SmpB
Rv3587c	1245.4	0.0334596	1.02346	0.111706	0.299533	0.764534	1	Rv3587c	Probable conserved membrane protein
Rv2077c	2596.1	0.0334151	1.02343	0.13206	0.25303	0.800245	1	Rv2077c	Possible conserved transmembrane protein
Rv3089	964.749	0.0333688	1.0234	0.127514	0.261686	0.793563	1	fadD13	Probable chain -fatty-acid-CoA ligase FadD13 (fatty-acyl-CoA synthetase)
Rv2908c	382.542	0.0333481	1.02338	0.144226	0.231221	0.817143	1	Rv2908c	Conserved hypothetical protein
Rv3728	393.878	0.0333084	1.02336	0.14456	0.230413	0.817771	1	Rv3728	Probable conserved two-domain membrane protein
Rv3189	129.237	0.0331881	1.02327	0.157823	0.210287	0.833444	1	Rv3189	Conserved hypothetical protein
Rv0902c	654.727	0.0330947	1.0232	0.14367	0.230353	0.817818	1	prrB	Two component sensor histidine kinase PrrB
Rv3828c	376.187	0.0330879	1.0232	0.14524	0.227816	0.81979	1	Rv3828c	Possible resolvase
Rv2416c	197.805	0.0330134	1.02315	0.149025	0.221529	0.82468	1	eis	Enhanced intracellular survival protein Eis, GCN5-related N-acetyltransferase
Rv1749c	853.569	0.0329928	1.02313	0.119029	0.277183	0.78164	1	Rv1749c	Possible integral membrane protein
Rv0734	1126.64	0.0329828	1.02313	0.139845	0.235852	0.813547	1	mapA	Methionine aminopeptidase MapA (map) (peptidase M) (MetAP)
Rv1281c	829.922	0.0328708	1.02305	0.132015	0.248993	0.803366	1	oppD	Probable oligopeptide-transport ATP-binding protein ABC transporter OppD
Rv3626c	1773.62	0.0328569	1.02304	0.107113	0.30675	0.759034	1	Rv3626c	Conserved hypothetical protein
Rv2584c	2714.84	0.0327074	1.02293	0.128816	0.253907	0.799567	1	apt	Adenine phosphoribosyltransferase Apt (APRT) (AMP diphosphorylase) (AMP pyrophosphorylase) (transphosphoribosidase)
Rv2023A	1030.31	0.0326804	1.02291	0.159077	0.205437	0.83723	1	Rv2023A	Hypothetical protein, pseudogene
Rv0771	75.3635	0.0326651	1.0229	0.166237	0.196498	0.844221	1	Rv0771	Possible 4-carboxymuconolactone decarboxylase (CMD)
Rv3318	1787.74	0.0326337	1.02288	0.107096	0.304714	0.760584	1	sdhA	Probable succinate dehydrogenase (flavoprotein subunit) SdhA (succinic dehydrogenase) (fumarate reductase) (fumarate dehydrogenase) (fumaric hydrogenase)
Rv3337	66.7914	0.0325382	1.02281	0.168271	0.193368	0.846671	1	Rv3337	Conserved hypothetical protein
Rv0519c	1099.33	0.0324993	1.02278	0.109746	0.296132	0.767129	1	Rv0519c	Possible conserved membrane protein
Rv2319c	75.5123	0.032486	1.02277	0.167516	0.193927	0.846233	1	Rv2319c	Universal stress protein family protein
Rv0520	117.401	0.0324785	1.02277	0.164346	0.197623	0.84334	1	Rv0520	Possible methyltransferase/methylase (fragment)
Rv0256c	817.739	0.0324689	1.02276	0.119569	0.27155	0.785968	1	PPE2	PPE family protein PPE2
Rv2055c	669.669	0.0324275	1.02273	0.122298	0.265151	0.790893	1	rpsR2	30S ribosomal protein S18 RpsR2
Rv1588c	159.348	0.0323756	1.02269	0.15552	0.208177	0.835091	1	Rv1588c	Partial REP13E12 repeat protein
Rv1032c	774.386	0.0323614	1.02268	0.11879	0.272426	0.785295	1	trcS	Two component sensor histidine kinase TrcS
Rv0395	5.32268	0.0323537	1.02268	0.105382	0.307012	0.758834	1	Rv0395	Hypothetical protein
Rv2696c	1599.87	0.0323354	1.02267	0.131147	0.246559	0.805249	1	Rv2696c	Conserved alanine and glycine and valine rich protein
Rv3119	2076.7	0.0322127	1.02258	0.142876	0.22546	0.821621	1	moaE1	Probable molybdenum cofactor biosynthesis protein E MoaE1 (molybdopterin converting factor large subunit) (molybdopterin [MPT] converting factor, subunit 2)
Rv3017c	144.147	0.0321642	1.02254	0.156123	0.206018	0.836777	1	esxQ	ESAT-6 like protein EsxQ (TB12.9) (ESAT-6 like protein 8)
Rv2389c	530.694	0.0320831	1.02249	0.138319	0.23195	0.816576	1	rpfD	Probable resuscitation-promoting factor RpfD
Rv3778c	1732.42	0.0320054	1.02243	0.108519	0.294929	0.768048	1	Rv3778c	Possible aminotransferase
Rv1278	830.761	0.0319381	1.02238	0.116043	0.275227	0.783142	1	Rv1278	Hypothetical protein
Rv2285	790.411	0.0319321	1.02238	0.123589	0.258374	0.796118	1	Rv2285	Possible triacylglycerol synthase (diacylglycerol acyltransferase)
Rv1141c	317.784	0.0318445	1.02232	0.136861	0.232678	0.816012	1	echA11	Probable enoyl-CoA hydratase EchA11 (enoyl hydrase) (unsaturated acyl-CoA hydratase) (crotonase)
Rv3802c	3191.31	0.0317446	1.02225	0.119227	0.266254	0.790043	1	Rv3802c	Probable conserved membrane protein
Rv1861	810.92	0.0317431	1.02225	0.141497	0.224338	0.822494	1	Rv1861	Probable conserved transmembrane protein
Rv2573	18.4045	0.031594	1.02214	0.149064	0.21195	0.832146	1	Rv2573	Conserved hypothetical protein
Rv1239c	439.996	0.0315446	1.02211	0.136916	0.230393	0.817786	1	corA	Possible magnesium and cobalt transport transmembrane protein CorA
Rv1687c	74.9406	0.0315112	1.02208	0.166236	0.189557	0.849656	1	Rv1687c	Probable conserved ATP-binding protein ABC transporter
Rv2685	1308.73	0.0314903	1.02207	0.113005	0.278663	0.780503	1	arsB1	Probable arsenic-transport integral membrane protein ArsB1
Rv1025	584.274	0.0314749	1.02206	0.142312	0.221169	0.824961	1	Rv1025	Conserved protein
Rv1435c	2026.16	0.0313766	1.02199	0.114129	0.274923	0.783375	1	Rv1435c	Probable conserved proline, glycine, valine-rich secreted protein
Rv1854c	2772.09	0.031355	1.02197	0.103927	0.301701	0.76288	1	ndh	Probable NADH dehydrogenase Ndh
Rv0669c	746.813	0.0312607	1.0219	0.121112	0.258114	0.796319	1	Rv0669c	Possible hydrolase
Rv0150c	17.182	0.0311806	1.02185	0.153034	0.20375	0.838549	1	Rv0150c	Conserved hypothetical protein
Rv2757c	578.856	0.0311704	1.02184	0.132517	0.235218	0.814039	1	vapC21	Possible toxin VapC21
Rv2021c	766.089	0.0311656	1.02184	0.124217	0.250896	0.801894	1	Rv2021c	Transcriptional regulatory protein
Rv0758	1711.63	0.0311547	1.02183	0.110155	0.282826	0.77731	1	phoR	Possible two component system response sensor kinase membrane associated PhoR
Rv0439c	579.092	0.0310789	1.02178	0.122819	0.253047	0.800232	1	Rv0439c	Probable dehydrogenase/reductase
Rv3753c	1798.35	0.0310779	1.02178	0.115432	0.26923	0.787753	1	Rv3753c	Conserved protein
Rv0107c	3064.99	0.031038	1.02175	0.104661	0.296557	0.766805	1	ctpI	Probable cation-transporter ATPase I CtpI
Rv3600c	979.642	0.0310353	1.02175	0.126599	0.245147	0.806343	1	Rv3600c	Conserved protein
Rv0806c	700.412	0.0310341	1.02174	0.129773	0.239141	0.810996	1	cpsY	Possible UDP-glucose-4-epimerase CpsY (galactowaldenase) (UDP-galactose-4-epimerase) (uridine diphosphate galactose-4-epimerase) (uridine diphospho-galactose-4-epimerase)
Rv1066	59.1642	0.0309467	1.02168	0.169412	0.182671	0.855056	1	Rv1066	Conserved hypothetical protein
Rv1829	4033.26	0.0309116	1.02166	0.145247	0.212821	0.831467	1	Rv1829	Conserved protein
Rv1426c	585.406	0.030852	1.02162	0.129829	0.237635	0.812165	1	lipO	Probable esterase LipO
Rv0643c	4091.36	0.0307849	1.02157	0.148351	0.207514	0.835609	1	mmaA3	Methoxy mycolic acid synthase 3 MmaA3 (methyl mycolic acid synthase 3) (MMA3) (hydroxy mycolic acid synthase)
Rv0133	538.766	0.0307477	1.02154	0.153121	0.200807	0.840849	1	Rv0133	GCN5-related N-acetyltransferase
Rv0620	4.54024	0.0306888	1.0215	0.100542	0.305232	0.76019	1	galK	Probable galactokinase GalK (galactose kinase)
Rv2400c	1075.42	0.0306438	1.02147	0.135017	0.226962	0.820453	1	subI	Probable sulfate-binding lipoprotein SubI
Rv2910c	152.247	0.0305719	1.02142	0.162589	0.188032	0.850851	1	Rv2910c	Conserved hypothetical protein
Rv3023c	38.0603	0.0304916	1.02136	0.166026	0.183656	0.854283	1	Rv3023c	Probable transposase
Rv2256c	3138.14	0.0304322	1.02132	0.129857	0.234352	0.814712	1	Rv2256c	Conserved hypothetical protein
Rv3908	248.158	0.0304204	1.02131	0.15366	0.197972	0.843067	1	mutT4	Possible mutator protein MutT4
Rv0710	10615.8	0.0303852	1.02128	0.112504	0.27008	0.787098	1	rpsQ	30S ribosomal protein S17 RpsQ
Rv0854	811.683	0.0303751	1.02128	0.139712	0.217412	0.827887	1	Rv0854	Conserved protein
Rv1993c	83.448	0.0303592	1.02127	0.168222	0.180471	0.856783	1	Rv1993c	Conserved protein
Rv0172	13442.4	0.0302613	1.0212	0.152033	0.199044	0.842228	1	mce1D	Mce-family protein Mce1D
Rv1698	4117.57	0.0302035	1.02116	0.146921	0.205576	0.837122	1	mctB	Outer membrane protein MctB
Rv2231c	349.646	0.0301803	1.02114	0.145217	0.207829	0.835362	1	cobC	Possible aminotransferase CobC
Rv2305	210.548	0.0300639	1.02106	0.146957	0.204576	0.837903	1	Rv2305	Unknown protein
Rv3898c	913.853	0.0300143	1.02102	0.11373	0.263909	0.79185	1	Rv3898c	Conserved hypothetical protein
Rv2008c	41.1106	0.0299731	1.02099	0.16951	0.176822	0.859648	1	Rv2008c	Conserved hypothetical protein
Rv2643	178.138	0.0299528	1.02098	0.152199	0.196801	0.843984	1	arsC	Probable arsenic-transport integral membrane protein ArsC
Rv3093c	1858.63	0.0298625	1.02091	0.144067	0.207282	0.835789	1	Rv3093c	Hypothetical oxidoreductase
Rv2780	3647.17	0.0298176	1.02088	0.104067	0.286523	0.774477	1	ald	Secreted L-alanine dehydrogenase Ald (40 kDa antigen) (TB43)
Rv2595	312.764	0.0296855	1.02079	0.143388	0.207029	0.835987	1	vapB40	Possible antitoxin VapB40
Rv1005c	217.712	0.0296099	1.02074	0.153724	0.192618	0.847258	1	pabB	Probable para-aminobenzoate synthase component I PABD
Rv0475	3720.97	0.0295972	1.02073	0.112157	0.263891	0.791864	1	hbhA	Iron-regulated heparin binding hemagglutinin HbhA (adhesin)
Rv1760	588.16	0.0295825	1.02072	0.130522	0.226647	0.820698	1	Rv1760	Possible triacylglycerol synthase (diacylglycerol acyltransferase)
Rv1690	805.021	0.0294634	1.02063	0.160586	0.183474	0.854426	1	lprJ	Probable lipoprotein LprJ
Rv2673	896.145	0.0294554	1.02063	0.132525	0.222263	0.824109	1	aftC	Possible arabinofuranosyltransferase AftC
Rv2082	4924.54	0.0293407	1.02055	0.121264	0.241957	0.808814	1	Rv2082	Conserved hypothetical protein
Rv1106c	1060.21	0.0293247	1.02053	0.113414	0.258563	0.795972	1	Rv1106c	3-beta-hydroxysteroid dehydrogenase
Rv3659c	85.6726	0.0293079	1.02052	0.169887	0.172514	0.863034	1	Rv3659c	Conserved hypothetical protein
Rv2953	1766.37	0.0292756	1.0205	0.109832	0.26655	0.789816	1	Rv2953	Enoyl reductase
Rv2081c	491.27	0.0292426	1.02048	0.129903	0.225111	0.821893	1	Rv2081c	Conserved transmembrane protein
Rv0474	587.293	0.0292417	1.02048	0.128564	0.227448	0.820075	1	Rv0474	Probable transcriptional regulatory protein
Rv1666c	451.757	0.0292205	1.02046	0.125102	0.233574	0.815316	1	cyp139	Probable cytochrome P450 139 Cyp139
Rv1511	2842.38	0.0291892	1.02044	0.112044	0.260517	0.794465	1	gmdA	GDP-D-mannose dehydratase GmdA (GDP-mannose 4,6 dehydratase) (GMD)
Rv3037c	372.469	0.0291534	1.02041	0.131234	0.222148	0.824198	1	Rv3037c	Conserved hypothetical protein
Rv2348c	2442.08	0.0290921	1.02037	0.124659	0.233373	0.815472	1	Rv2348c	Hypothetical protein
Rv0305c	1044.19	0.0290818	1.02036	0.130825	0.222296	0.824084	1	PPE6	PPE family protein PPE6
Rv0733	4033.85	0.0290611	1.02035	0.109784	0.264711	0.791232	1	adk	Adenylate kinase Adk (ATP-AMP transphosphorylase)
Rv0780	740.496	0.0289275	1.02025	0.120788	0.23949	0.810726	1	purC	Phosphoribosylaminoimidazole- succinocarboxamide synthase PurC (SAICAR synthetase)
Rv1099c	3354.28	0.0289129	1.02024	0.13849	0.208772	0.834626	1	glpX	Fructose 1,6-bisphosphatase GlpX
Rv1327c	5213.71	0.0288867	1.02022	0.127084	0.227304	0.820188	1	glgE	Probable glucanase GlgE
Rv1923	3747.75	0.028775	1.02015	0.117273	0.245369	0.806171	1	lipD	Probable lipase LipD
Rv2349c	1967.04	0.0287413	1.02012	0.126523	0.227162	0.820297	1	plcC	Probable phospholipase C 3 PlcC
Rv2402	1514	0.0287007	1.02009	0.109849	0.261274	0.793881	1	Rv2402	Conserved protein
Rv1366A	540.433	0.0286256	1.02004	0.131339	0.217953	0.827466	1	Rv1366A	Conserved protein
Rv2108	953.9	0.0286071	1.02003	0.157887	0.181188	0.85622	1	PPE36	PPE family protein PPE36
Rv0276	1790.15	0.0285565	1.01999	0.125828	0.226949	0.820464	1	Rv0276	Conserved hypothetical protein
Rv1187	187.347	0.028492	1.01995	0.151074	0.188596	0.850409	1	rocA	Probable pyrroline-5-carboxylate dehydrogenase RocA
Rv1726	10.0588	0.0284444	1.01991	0.130747	0.217553	0.827777	1	Rv1726	Probable oxidoreductase
Rv3614c	10974.2	0.0284392	1.01991	0.131279	0.216632	0.828495	1	espD	ESX-1 secretion-associated protein EspD
Rv2085	619.881	0.0284255	1.0199	0.124159	0.228945	0.818912	1	Rv2085	Conserved hypothetical protein
Rv2642	43.6858	0.0284126	1.01989	0.169347	0.167777	0.866758	1	Rv2642	Possible transcriptional regulatory protein (probably ArsR-family)
Rv3431c	598.517	0.0282529	1.01978	0.128747	0.219445	0.826304	1	Rv3431c	Possible transposase (fragment)
Rv2525c	933.007	0.0282233	1.01976	0.122219	0.230924	0.817374	1	Rv2525c	Conserved hypothetical protein. Secreted; predicted to be a substrate of the twin arginine translocation (tat) export system.
Rv2562	460.711	0.0280108	1.01961	0.138459	0.202304	0.839679	1	Rv2562	Conserved hypothetical protein
Rv0539	117.058	0.0279865	1.01959	0.159278	0.175709	0.860522	1	Rv0539	Probable dolichyl-phosphate sugar synthase (dolichol-phosphate sugar synthetase) (dolichol-phosphate sugar transferase) (sugar phosphoryldolichol synthase)
Rv1667c	183.823	0.0279549	1.01957	0.151654	0.184333	0.853752	1	Rv1667c	Probable second part of macrolide-transport ATP-binding protein ABC transporter
Rv1791	1901.15	0.0278963	1.01952	0.112772	0.24737	0.804622	1	PE19	PE family protein PE19
Rv2415c	29.8214	0.0278629	1.0195	0.165109	0.168754	0.86599	1	Rv2415c	Conserved hypothetical protein
Rv2354	36.4738	0.0277986	1.01946	0.167298	0.166162	0.868029	1	Rv2354	Probable transposase for insertion sequence element IS6110 (fragment)
Rv0471c	296.346	0.0277179	1.0194	0.151479	0.182981	0.854813	1	Rv0471c	Hypothetical protein
Rv3190A	1610.18	0.0277084	1.01939	0.149069	0.185876	0.852542	1	Rv3190A	Conserved protein
Rv2620c	288.956	0.0276906	1.01938	0.135716	0.204034	0.838327	1	Rv2620c	Probable conserved transmembrane protein
Rv2111c	3566.41	0.0276667	1.01936	0.109934	0.251667	0.801298	1	pup	Prokaryotic ubiquitin-like protein Pup
Rv2043c	907.24	0.027641	1.01934	0.128695	0.214779	0.82994	1	pncA	Pyrazinamidase/nicotinamidase PncA (PZase)
Rv2708c	1384.66	0.0275859	1.01931	0.128807	0.214166	0.830418	1	Rv2708c	Conserved hypothetical protein
Rv1017c	4259.47	0.0274243	1.01919	0.102909	0.266491	0.789861	1	prsA	Probable ribose-phosphate pyrophosphokinase PrsA (phosphoribosyl pyrophosphate synthetase) (PRPP synthetase)
Rv1072	18638.2	0.0273007	1.0191	0.112116	0.243503	0.807615	1	Rv1072	Probable conserved transmembrane protein
Rv2157c	666.926	0.027284	1.01909	0.142473	0.191503	0.848131	1	murF	Probable UDP-N-acetylmuramoylalanyl-D-glutamyl-2,6-diaminopimelate-D-alanyl-D-alanyl ligase MurF
Rv1544	2930.09	0.0272106	1.01904	0.111836	0.243309	0.807766	1	Rv1544	Possible ketoacyl reductase
Rv0571c	186.828	0.0270945	1.01896	0.147004	0.184311	0.853769	1	Rv0571c	Conserved protein
Rv2181	1434.96	0.0270228	1.01891	0.109908	0.245868	0.805785	1	Rv2181	Alpha(1->2)mannosyltransferase
Rv2283	7.86424	0.0268946	1.01882	0.114218	0.235467	0.813846	1	Rv2283	Hypothetical protein
Rv1300	5908.26	0.0268716	1.0188	0.106766	0.251686	0.801284	1	hemK	Probable HemK protein homolog HemK
Rv0253	141.585	0.0267486	1.01871	0.154322	0.17333	0.862392	1	nirD	Probable nitrite reductase [NAD(P)H] small subunit NirD
Rv0249c	8469.36	0.02673	1.0187	0.155203	0.172226	0.86326	1	Rv0249c	Probable succinate dehydrogenase [membrane anchor subunit] (succinic dehydrogenase)
Rv1963c	258.313	0.0266221	1.01862	0.139282	0.191139	0.848417	1	mce3R	Probable transcriptional repressor (probably TetR-family) Mce3R
Rv2204c	13126.2	0.0265009	1.01854	0.145732	0.181847	0.855703	1	Rv2204c	Conserved protein
Rv1651c	517.504	0.0264804	1.01852	0.122954	0.215369	0.82948	1	PE_PGRS30	PE-PGRS family protein PE_PGRS30
Rv0739	406.783	0.0264666	1.01851	0.145541	0.18185	0.8557	1	Rv0739	Conserved hypothetical protein
Rv3137	1073.45	0.0264039	1.01847	0.135676	0.194609	0.845699	1	Rv3137	Probable monophosphatase
Rv2190c	6004.44	0.0263539	1.01843	0.108264	0.243423	0.807677	1	Rv2190c	Conserved hypothetical protein
Rv0686	2360.42	0.0263425	1.01843	0.15223	0.173044	0.862617	1	Rv0686	Probable membrane protein
Rv0203	259.866	0.0263185	1.01841	0.14262	0.184536	0.853593	1	Rv0203	Possible exported protein
Rv3118	1943.96	0.0263024	1.0184	0.152343	0.172652	0.862925	1	sseC1	Conserved hypothetical protein SseC1
Rv3809c	1773.85	0.0262235	1.01834	0.119442	0.219549	0.826222	1	glf	UDP-galactopyranose mutase Glf (UDP-GALP mutase) (NAD+-flavin adenine dinucleotide-requiring enzyme)
Rv0721	2840.76	0.0261942	1.01832	0.121194	0.216134	0.828883	1	rpsE	30S ribosomal protein S5 RpsE
Rv1734c	8.51211	0.0261897	1.01832	0.119341	0.219452	0.826298	1	Rv1734c	Conserved hypothetical protein
Rv0420c	588.181	0.0261698	1.01831	0.136737	0.191387	0.848222	1	Rv0420c	Possible transmembrane protein
Rv3120	1396.59	0.0261527	1.01829	0.128123	0.204122	0.838258	1	Rv3120	Conserved hypothetical protein
Rv1265	2212.21	0.0261432	1.01829	0.10312	0.253523	0.799864	1	Rv1265	Unknown protein
Rv0565c	730.399	0.0260887	1.01825	0.137528	0.189697	0.849546	1	Rv0565c	Probable monooxygenase
Rv0941c	588.403	0.0259773	1.01817	0.129255	0.200976	0.840717	1	Rv0941c	Conserved hypothetical protein
Rv0152c	349.754	0.025931	1.01814	0.138806	0.186815	0.851806	1	PE2	PE family protein PE2
Rv3589	304.092	0.0259158	1.01813	0.137471	0.188518	0.85047	1	mutY	Probable adenine glycosylase MutY
Rv0232	1301.12	0.0258967	1.01811	0.113525	0.228114	0.819557	1	Rv0232	Probable transcriptional regulatory protein (probably TetR/AcrR-family)
Rv0307c	156.925	0.0258278	1.01806	0.153686	0.168056	0.866539	1	Rv0307c	Unknown protein
Rv1230c	1032.17	0.025786	1.01803	0.114578	0.225052	0.821939	1	Rv1230c	Possible membrane protein
Rv2684	1285.2	0.0257288	1.01799	0.112828	0.228035	0.819619	1	arsA	Probable arsenic-transport integral membrane protein ArsA
Rv0077c	45.3488	0.025664	1.01795	0.169197	0.151681	0.879438	1	Rv0077c	Probable oxidoreductase
Rv1728c	1873.73	0.0256319	1.01793	0.12102	0.2118	0.832263	1	Rv1728c	Conserved hypothetical protein
Rv0240	384.009	0.0256185	1.01792	0.137507	0.186307	0.852204	1	vapC24	Possible toxin VapC24. Contains PIN domain.
Rv3470c	230.109	0.0256057	1.01791	0.141988	0.180337	0.856888	1	ilvB2	Probable acetolactate synthase (large subunit) IlvB2 (AHAS) (acetohydroxy-acid synthase large subunit) (ALS)
Rv1205	1343.71	0.0255968	1.0179	0.147083	0.174029	0.861843	1	Rv1205	Conserved hypothetical protein
Rv3742c	405.193	0.0255704	1.01788	0.129084	0.198092	0.842973	1	Rv3742c	Possible oxidoreductase
Rv0132c	142.627	0.025439	1.01779	0.1572	0.161826	0.871443	1	fgd2	Putative F420-dependent glucose-6-phosphate dehydrogenase Fgd2
Rv0930	545.084	0.0254073	1.01777	0.123342	0.205991	0.836798	1	pstA1	Probable phosphate-transport integral membrane ABC transporter PstA1
Rv3922c	7532.58	0.0253882	1.01775	0.153241	0.165676	0.868412	1	Rv3922c	Possible hemolysin
Rv2791c	4815.62	0.0253677	1.01774	0.0983325	0.257979	0.796423	1	Rv2791c	Probable transposase
Rv2664	605.266	0.0253112	1.0177	0.148194	0.170797	0.864383	1	Rv2664	Hypothetical protein
Rv2543	210.739	0.0252675	1.01767	0.153785	0.164304	0.869492	1	lppA	Probable conserved lipoprotein LppA
Rv1978	804.806	0.0252484	1.01765	0.124621	0.202601	0.839447	1	Rv1978	Conserved protein
Rv3508	366.303	0.0252413	1.01765	0.157619	0.160142	0.87277	1	PE_PGRS54	PE-PGRS family protein PE_PGRS54
Rv1091	69.2796	0.0252212	1.01764	0.168724	0.149482	0.881173	1	PE_PGRS22	PE-PGRS family protein PE_PGRS22
Rv2727c	134.477	0.0251516	1.01759	0.15779	0.159399	0.873354	1	miaA	Probable tRNA delta(2)-isopentenylpyrophosphate transferase MiaA (IPP transferase) (isopentenyl-diphosphate:tRNA isopentenyltransferase) (iptase) (IPPT)
Rv2770c	466.802	0.0251322	1.01757	0.124604	0.201696	0.840154	1	PPE44	PPE family protein PPE44
Rv3310	1735.21	0.0251231	1.01757	0.109305	0.229843	0.818214	1	sapM	Acid phosphatase (acid phosphomonoesterase) (phosphomonoesterase) (glycerophosphatase)
Rv1375	1865.34	0.0250871	1.01754	0.140937	0.178002	0.858722	1	Rv1375	Conserved hypothetical protein
Rv3765c	374.85	0.0250585	1.01752	0.130866	0.191481	0.848149	1	tcrX	Probable two component transcriptional regulatory protein TcrX
Rv0393	4.21	0.0250492	1.01751	0.0951624	0.263225	0.792377	1	Rv0393	Conserved 13E12 repeat family protein
Rv0645c	1282.47	0.0250309	1.0175	0.145303	0.172267	0.863228	1	mmaA1	Methoxy mycolic acid synthase 1 MmaA1 (methyl mycolic acid synthase 1) (MMA1) (hydroxy mycolic acid synthase)
Rv1494	333.528	0.0249992	1.01748	0.142575	0.17534	0.860812	1	mazE4	Possible antitoxin MazE4
Rv0333	310.854	0.0248354	1.01736	0.147954	0.167859	0.866694	1	Rv0333	Unknown protein
Rv2322c	109.809	0.0248191	1.01735	0.166069	0.149451	0.881198	1	rocD1	Probable ornithine aminotransferase (N-terminus part) RocD1 (ornithine--oxo-acid aminotransferase)
Rv2637	255.607	0.0247453	1.0173	0.139515	0.177366	0.859221	1	dedA	Possible transmembrane protein DedA
Rv0814c	1753.81	0.0246986	1.01727	0.153381	0.161028	0.872071	1	sseC2	Conserved protein SseC2
Rv2705c	444.096	0.0245787	1.01718	0.135997	0.180729	0.85658	1	Rv2705c	Conserved hypothetical protein
Rv0624	264.922	0.0244996	1.01713	0.146445	0.167296	0.867137	1	vapC30	Possible toxin VapC30. Contains PIN domain.
Rv1792	8087.54	0.0244838	1.01712	0.125614	0.194913	0.845461	1	esxM	ESAT-6 like protein EsxM
Rv3905c	39.3318	0.0244818	1.01711	0.168101	0.145637	0.884208	1	esxF	Putative ESAT-6 like protein EsxF (hypothetical alanine and glycine rich protein) (ESAT-6 like protein 13)
Rv2775	1013.77	0.0244158	1.01707	0.165518	0.147511	0.882729	1	Rv2775	GCN5-related N-acetyltransferase
Rv2458	139.715	0.0244153	1.01707	0.155651	0.156859	0.875356	1	mmuM	Probable homocysteine S-methyltransferase MmuM (S-methylmethionine:homocysteine methyltransferase) (cysteine methyltransferase)
Rv2983	64.806	0.0244146	1.01707	0.169727	0.143847	0.885622	1	Rv2983	Conserved hypothetical alanine rich protein
Rv2606c	1388.18	0.0244094	1.01706	0.109622	0.222669	0.823793	1	snzP	Possible pyridoxine biosynthesis protein SnzP
Rv0828c	44.4533	0.0243743	1.01704	0.168554	0.144608	0.88502	1	Rv0828c	Possible deaminase
Rv2484c	2124.69	0.0243311	1.01701	0.110561	0.220069	0.825817	1	Rv2484c	Possible triacylglycerol synthase (diacylglycerol acyltransferase)
Rv1436	10346.4	0.0242501	1.01695	0.12292	0.197283	0.843606	1	gap	Probable glyceraldehyde 3-phosphate dehydrogenase Gap (GAPDH)
Rv3276c	1228.95	0.0242457	1.01695	0.131094	0.184949	0.853269	1	purK	Probable phosphoribosylaminoimidazole carboxylase ATPase subunit PurK (air carboxylase) (AIRC)
Rv1630	28394.6	0.0242075	1.01692	0.131368	0.184273	0.853799	1	rpsA	30S ribosomal protein S1 RpsA
Rv2427A	33.9466	0.0240071	1.01678	0.16758	0.143257	0.886087	1	oxyR'	Transcriptional regulator OxyR', pseudogene
Rv0329c	49.2546	0.0240063	1.01678	0.16989	0.141305	0.887629	1	Rv0329c	Conserved hypothetical protein
Rv3149	2934.63	0.0239858	1.01676	0.125895	0.190521	0.848901	1	nuoE	Probable NADH dehydrogenase I (chain E) NuoE (NADH-ubiquinone oxidoreductase chain E)
Rv3222c	1448.2	0.0239369	1.01673	0.114972	0.208198	0.835075	1	Rv3222c	Conserved hypothetical protein
Rv3204	158.515	0.0239282	1.01672	0.162155	0.147564	0.882687	1	Rv3204	Possible DNA-methyltransferase (modification methylase)
Rv2748c	3935.04	0.0239206	1.01672	0.117075	0.204318	0.838105	1	ftsK	Possible cell division transmembrane protein FtsK
Rv3464	4396.26	0.0238952	1.0167	0.114665	0.208391	0.834924	1	rmlB	dTDP-glucose 4,6-dehydratase RmlB
Rv2143	168.628	0.0238776	1.01669	0.154763	0.154285	0.877385	1	Rv2143	Conserved hypothetical protein
Rv0716	6167.77	0.0238082	1.01664	0.115667	0.205833	0.836921	1	rplE	50S ribosomal protein L5 RplE
Rv1498c	1243.46	0.0237597	1.01661	0.156804	0.151525	0.879562	1	Rv1498c	Probable methyltransferase
Rv2162c	658.958	0.0236878	1.01655	0.134903	0.175592	0.860614	1	PE_PGRS38	PE-PGRS family protein PE_PGRS38
Rv0800	161.807	0.0236608	1.01654	0.155295	0.152361	0.878902	1	pepC	Probable aminopeptidase PepC
Rv2903c	7731.59	0.0235614	1.01647	0.096588	0.243937	0.80728	1	lepB	Probable signal peptidase I LepB (SPASE I) (leader peptidase I).
Rv3730c	473.98	0.0235212	1.01644	0.130625	0.180067	0.8571	1	Rv3730c	Conserved hypothetical protein
Rv0347	795.513	0.0233458	1.01631	0.142305	0.164055	0.869688	1	Rv0347	Probable conserved membrane protein
Rv2477c	9530.07	0.0232121	1.01622	0.123092	0.188574	0.850427	1	Rv2477c	Probable macrolide-transport ATP-binding protein ABC transporter
Rv2887	164.361	0.0231545	1.01618	0.152378	0.151954	0.879223	1	Rv2887	Probable transcriptional regulatory protein
Rv1910c	263.881	0.0231533	1.01618	0.16307	0.141983	0.887093	1	Rv1910c	Probable exported protein
Rv2819c	1168.77	0.0230435	1.0161	0.155243	0.148435	0.882	1	Rv2819c	Hypothetical protein
Rv2739c	101.729	0.0229672	1.01605	0.167329	0.137257	0.890827	1	Rv2739c	Possible alanine rich transferase
Rv3083	1863.38	0.0229028	1.016	0.132953	0.172263	0.863231	1	Rv3083	Probable monooxygenase (hydroxylase)
Rv2796c	396.904	0.0228691	1.01598	0.129601	0.176457	0.859935	1	lppV	Probable conserved lipoprotein LppV
Rv1469	669.243	0.0227972	1.01593	0.130382	0.174849	0.861198	1	ctpD	Probable cation transporter P-type ATPase D CtpD
Rv0644c	1279.99	0.0226957	1.01586	0.115092	0.197196	0.843674	1	mmaA2	Methoxy mycolic acid synthase 2 MmaA2 (methyl mycolic acid synthase 2) (MMA2) (hydroxy mycolic acid synthase)
Rv0151c	1062.67	0.0226944	1.01585	0.134954	0.168164	0.866454	1	PE1	PE family protein PE1
Rv1815	4876.3	0.0226258	1.01581	0.141272	0.160158	0.872756	1	Rv1815	Conserved protein
Rv0302	1381.06	0.022573	1.01577	0.141135	0.159939	0.872929	1	Rv0302	Probable transcriptional regulatory protein (probably TetR/AcrR-family)
Rv3902c	395.245	0.0224186	1.01566	0.166466	0.134674	0.89287	1	Rv3902c	Hypothetical protein
Rv2274A	100.787	0.0224139	1.01566	0.165521	0.135414	0.892284	1	mazE8	Possible antitoxin MazE8
Rv2452c	398.663	0.0223539	1.01562	0.16233	0.137707	0.890472	1	Rv2452c	Hypothetical protein
Rv1303	2952.89	0.0223414	1.01561	0.145891	0.153138	0.87829	1	Rv1303	Conserved hypothetical transmembrane protein
Rv3309c	40.4407	0.0223144	1.01559	0.169413	0.131716	0.895209	1	upp	Probable uracil phosphoribosyltransferase Upp (UMP pyrophosphorylase) (uprtase) (UMP diphosphorylase)
Rv0466	1001.99	0.0222946	1.01557	0.125129	0.178173	0.858587	1	Rv0466	Conserved protein
Rv3569c	1428.65	0.0222838	1.01557	0.12797	0.174133	0.861761	1	hsaD	4,9-DHSA hydrolase
Rv1576c	968.578	0.0222565	1.01555	0.127968	0.173923	0.861926	1	Rv1576c	Probable PhiRv1 phage protein
Rv1899c	5219.71	0.0222559	1.01555	0.117605	0.189243	0.849902	1	lppD	Possible lipoprotein LppD
Rv0954	4940.89	0.0221357	1.01546	0.115853	0.191067	0.848473	1	Rv0954	Probable conserved transmembrane protein
Rv1220c	187.931	0.0221248	1.01545	0.167912	0.131764	0.895171	1	Rv1220c	Probable methyltransferase
Rv1924c	253.53	0.0220716	1.01542	0.147711	0.149424	0.881219	1	Rv1924c	Unknown protein
Rv1157c	637.7	0.0219798	1.01535	0.135817	0.161834	0.871436	1	Rv1157c	Conserved ala-, pro-rich protein
MTB000047	18.821	0.0219251	1.01531	0.15214	0.144112	0.885412	1	serX	tRNA-Ser (CGA)
Rv1627c	1199.26	0.0219218	1.01531	0.123043	0.178164	0.858594	1	Rv1627c	Probable nonspecific lipid-transfer protein
Rv1580c	218.414	0.0218275	1.01524	0.146439	0.149055	0.88151	1	Rv1580c	Probable PhiRv1 phage protein
Rv3564	73.58	0.0217973	1.01522	0.167867	0.129849	0.896686	1	fadE33	Probable acyl-CoA dehydrogenase FadE33
Rv0086	430.564	0.0217721	1.01521	0.128337	0.169647	0.865287	1	hycQ	Possible hydrogenase HycQ
Rv3344c	2.1935	0.0217501	1.01519	0.0674957	0.322244	0.747268	1	PE_PGRS49	PE-PGRS family protein PE_PGRS49
Rv3854c	7177.37	0.0217279	1.01517	0.127361	0.170601	0.864538	1	ethA	Monooxygenase EthA
Rv0487	1017.87	0.0216999	1.01515	0.125844	0.172435	0.863095	1	Rv0487	Conserved hypothetical protein
Rv1144	297.193	0.0214403	1.01497	0.144784	0.148085	0.882276	1	Rv1144	Probable short-chain type dehydrogenase/reductase
MTB000001	328.527	0.0213488	1.01491	0.149931	0.142391	0.886771	1	ileT	tRNA-Ile (GAT)
Rv0441c	132.79	0.0213352	1.0149	0.163839	0.13022	0.896392	1	Rv0441c	Hypothetical protein
Rv1979c	3707.18	0.0211992	1.0148	0.140892	0.150464	0.880398	1	Rv1979c	Possible conserved permease
Rv2805	104.568	0.0211747	1.01479	0.164793	0.128493	0.897759	1	Rv2805	Conserved hypothetical protein
Rv0890c	1635.19	0.0211234	1.01475	0.11041	0.191317	0.848277	1	Rv0890c	Probable transcriptional regulatory protein (probably LuxR-family)
Rv1514c	264.152	0.0210064	1.01467	0.15719	0.133637	0.89369	1	Rv1514c	Conserved hypothetical protein
Rv0628c	302.846	0.0209977	1.01466	0.157698	0.133151	0.894074	1	Rv0628c	Conserved hypothetical protein
Rv3915	3233.4	0.0209378	1.01462	0.114499	0.182865	0.854904	1	Rv3915	Probable peptidoglycan hydrolase
Rv1522c	3679.75	0.0209212	1.01461	0.127334	0.164301	0.869494	1	mmpL12	Probable conserved transmembrane transport protein MmpL12
Rv3460c	7581.89	0.0208156	1.01453	0.130739	0.159215	0.873499	1	rpsM	30S ribosomal protein S13 RpsM
Rv1286	676.028	0.0208002	1.01452	0.126739	0.164119	0.869638	1	cysN	Probable bifunctional enzyme CysN/CysC: sulfate adenyltransferase (subunit 1) + adenylylsulfate kinase
Rv2814c	126.057	0.0207807	1.01451	0.158524	0.131089	0.895705	1	Rv2814c	Probable transposase
Rv2544	569.281	0.0206849	1.01444	0.149112	0.13872	0.889671	1	lppB	Probable conserved lipoprotein LppB
Rv1065	1142.06	0.0206372	1.01441	0.129485	0.159379	0.87337	1	Rv1065	Conserved hypothetical protein
Rv2051c	8908.52	0.0206366	1.01441	0.101138	0.204044	0.838319	1	ppm1	Polyprenol-monophosphomannose synthase Ppm1
Rv1547	10462	0.0205658	1.01436	0.11066	0.185846	0.852565	1	dnaE1	Probable DNA polymerase III (alpha chain) DnaE1 (DNA nucleotidyltransferase)
Rv2202c	6280.09	0.0205608	1.01435	0.121035	0.169876	0.865108	1	adoK	Adenosine kinase
Rv1207	1099.16	0.0205521	1.01435	0.11958	0.171869	0.863541	1	folP2	Dihydropteroate synthase 2 FolP2 (DHPS 2) (dihydropteroate pyrophosphorylase 2)
Rv3328c	713.926	0.0205397	1.01434	0.139398	0.147346	0.882859	1	sigJ	Probable alternative RNA polymerase sigma factor (fragment) SigJ
Rv2178c	6362	0.0205172	1.01432	0.127019	0.161528	0.871678	1	aroG	3-deoxy-D-arabino-heptulosonate 7-phosphate synthase AroG (DAHP synthetase, phenylalanine-repressible)
Rv1960c	122.675	0.0204405	1.01427	0.164481	0.124273	0.901099	1	parD1	Possible antitoxin ParD1
Rv3889c	551.704	0.0203417	1.0142	0.129867	0.156634	0.875533	1	espG2	ESX-2 secretion-associated protein EspG2
Rv0925c	1400.63	0.020319	1.01418	0.115248	0.176306	0.860054	1	Rv0925c	Conserved protein
Rv2269c	5.92524	0.0203095	1.01418	0.11104	0.182903	0.854874	1	Rv2269c	Hypothetical protein
Rv2823c	1019.38	0.0202913	1.01416	0.139757	0.14519	0.884561	1	Rv2823c	Conserved protein
Rv2436	97.1938	0.0202863	1.01416	0.169313	0.119815	0.904629	1	rbsK	Ribokinase RbsK
Rv1890c	177.905	0.0202202	1.01411	0.154387	0.130971	0.895798	1	Rv1890c	Hypothetical protein
Rv0170	10952.6	0.0201862	1.01409	0.158899	0.127038	0.89891	1	mce1B	Mce-family protein Mce1B
Rv3261	610.082	0.0201457	1.01406	0.128952	0.156226	0.875855	1	fbiA	Probable F420 biosynthesis protein FbiA
Rv3414c	1076.34	0.020099	1.01403	0.126259	0.159189	0.87352	1	sigD	Probable alternative RNA polymerase sigma-D factor SigD
Rv0122	129.031	0.0200711	1.01401	0.156924	0.127903	0.898226	1	Rv0122	Hypothetical protein
Rv1649	717.288	0.0199643	1.01393	0.125407	0.159196	0.873515	1	pheS	Probable phenylalanyl-tRNA synthetase, alpha chain PheS
Rv0097	1981.47	0.0199606	1.01393	0.151406	0.131834	0.895115	1	Rv0097	Possible oxidoreductase
Rv1043c	1899.82	0.0199324	1.01391	0.109413	0.182176	0.855445	1	Rv1043c	Conserved hypothetical protein
Rv2754c	127.648	0.019877	1.01387	0.157453	0.126241	0.899541	1	thyX	Probable thymidylate synthase ThyX (ts) (TSase)
Rv2784c	1042.81	0.0198738	1.01387	0.110802	0.179363	0.857652	1	lppU	Probable lipoprotein LppU
Rv3321c	518.436	0.0198664	1.01387	0.125164	0.158723	0.873887	1	vapB44	Possible antitoxin VapB44
Rv3126c	3.6537	0.019792	1.01381	0.0904006	0.218937	0.826699	1	Rv3126c	Hypothetical protein
Rv0449c	258.199	0.01973	1.01377	0.144932	0.136132	0.891717	1	Rv0449c	Conserved hypothetical protein
Rv1618	5098.55	0.0197238	1.01377	0.135838	0.145201	0.884552	1	tesB1	Probable acyl-CoA thioesterase II TesB1
Rv3106	435.537	0.0197101	1.01376	0.132774	0.148448	0.881989	1	fprA	NADPH:adrenodoxin oxidoreductase FprA (NADPH-ferredoxin reductase)
Rv0681	552.414	0.0196417	1.01371	0.132181	0.148597	0.881871	1	Rv0681	Probable transcriptional regulatory protein (possibly TetR-family)
Rv2632c	1262.95	0.0195666	1.01365	0.122476	0.159758	0.873072	1	Rv2632c	Conserved protein
Rv1742	212.466	0.0195464	1.01364	0.147461	0.132553	0.894547	1	Rv1742	Unknown protein
Rv1449c	5304.33	0.0193653	1.01351	0.0978177	0.197973	0.843066	1	tkt	Transketolase Tkt (TK)
Rv3355c	152.012	0.0193503	1.0135	0.163962	0.118017	0.906054	1	Rv3355c	Probable integral membrane protein
Rv2760c	150.415	0.0193344	1.01349	0.154588	0.125071	0.900468	1	vapB42	Possible antitoxin VapB42
Rv3034c	1374.77	0.0193327	1.01349	0.123661	0.156337	0.875767	1	Rv3034c	Possible transferase
Rv3366	205.236	0.0193313	1.01349	0.148019	0.1306	0.896092	1	spoU	Probable tRNA/rRNA methylase SpoU (tRNA/rRNA methyltransferase)
Rv3117	4527.7	0.0191971	1.0134	0.138183	0.138925	0.889509	1	cysA3	Probable thiosulfate sulfurtransferase CysA3 (rhodanese-like protein) (thiosulfate cyanide transsulfurase) (thiosulfate thiotransferase)
Rv2862A	0.486551	0.019197	1.0134	0.0351334	0.546403	0.584789	1	vapB23	Possible antitoxin VapB23
Rv2161c	3199.38	0.0191962	1.01339	0.116339	0.165002	0.868943	1	Rv2161c	Conserved protein
Rv1625c	1610.42	0.0191443	1.01336	0.106622	0.179553	0.857504	1	cya	Membrane-anchored adenylyl cyclase Cya (ATP pyrophosphate-lyase) (adenylate cyclase)
Rv1793	6208.51	0.019055	1.0133	0.10955	0.173939	0.861914	1	esxN	Putative ESAT-6 like protein EsxN (ESAT-6 like protein 5)
Rv1266c	1161.44	0.0190334	1.01328	0.111015	0.171449	0.863871	1	pknH	Probable transmembrane serine/threonine-protein kinase H PknH (protein kinase H) (STPK H)
MTB000062	137.709	0.018917	1.0132	0.157426	0.120165	0.904353	1	mpr6	Fragment of putative small regulatory RNA
Rv1647	274.864	0.0189145	1.0132	0.137022	0.13804	0.890209	1	Rv1647	Adenylate cyclase (ATP pyrophosphate-lyase) (adenylyl cyclase)
Rv2014	0.860293	0.018878	1.01317	0.0449782	0.419714	0.674694	1	Rv2014	Transposase
Rv2399c	507.562	0.0188673	1.01316	0.138209	0.136513	0.891416	1	cysT	Probable sulfate-transport integral membrane protein ABC transporter CysT
Rv0490	3838.52	0.0188508	1.01315	0.0998261	0.188837	0.850221	1	senX3	Putative two component sensor histidine kinase SenX3
Rv0707	10470.5	0.018844	1.01315	0.111739	0.168644	0.866077	1	rpsC	30S ribosomal protein S3 RpsC
Rv0028	191.18	0.018646	1.01301	0.151966	0.122698	0.902346	1	Rv0028	Conserved hypothetical protein
Rv2847c	521.094	0.0186116	1.01298	0.128788	0.144514	0.885095	1	cysG	Possible multifunctional enzyme siroheme synthase CysG: uroporphyrin-III C-methyltransferase (urogen III methylase) (SUMT) (uroporphyrinogen III methylase) (UROM) + precorrin-2 oxidase + ferrochelatase
Rv1158c	276.877	0.018596	1.01297	0.161889	0.114869	0.908549	1	Rv1158c	Conserved hypothetical ala-, pro-rich protein
Rv3288c	245.427	0.018575	1.01296	0.146762	0.126566	0.899284	1	usfY	Putative protein UsfY
Rv3039c	234.763	0.0185044	1.01291	0.158572	0.116694	0.907102	1	echA17	Probable enoyl-CoA hydratase EchA17 (crotonase) (unsatured acyl-CoA hydratase) (enoyl hydrase)
Rv1115	182.471	0.0185006	1.01291	0.161905	0.114268	0.909025	1	Rv1115	Possible exported protein
Rv0039c	71.1875	0.0184945	1.0129	0.169867	0.108876	0.913301	1	Rv0039c	Possible conserved transmembrane protein
Rv2557	2494.38	0.0184677	1.01288	0.124974	0.147772	0.882523	1	Rv2557	Conserved protein
Rv3390	2013.23	0.0183411	1.01279	0.134731	0.136131	0.891718	1	lpqD	Probable conserved lipoprotein LpqD
Rv2086	157.401	0.0183338	1.01279	0.15367	0.119307	0.905032	1	Rv2086	Conserved hypothetical protein
Rv0542c	1589.42	0.0183108	1.01277	0.122229	0.149808	0.880916	1	menE	Possible O-succinylbenzoic acid--CoA ligase MenE (OSB-CoA synthetase) (O-succinylbenzoate-CoA synthase)
Rv1584c	89.7686	0.0182905	1.01276	0.168236	0.108719	0.913425	1	Rv1584c	Possible PhiRv1 phage protein
Rv2045c	1329.24	0.0182462	1.01273	0.113453	0.160826	0.872231	1	lipT	Carboxylesterase LipT
Rv2951c	5362.74	0.0181721	1.01268	0.12976	0.140044	0.888625	1	Rv2951c	Possible oxidoreductase
Rv2483c	2213.55	0.0181515	1.01266	0.116427	0.155904	0.876108	1	plsC	Possible transmembrane phospholipid biosynthesis bifunctional enzyme PlsC: putative L-3-phosphoserine phosphatase (O-phosphoserine phosphohydrolase) (PSP) (pspase) + 1-acyl-SN-glycerol-3-phosphate acyltransferase (1-AGP acyltransferase) (1-AGPAT) (lysophosphatidic acid acyltransferase) (LPAAT)
Rv2575	755.557	0.0180966	1.01262	0.121996	0.148337	0.882076	1	Rv2575	Possible conserved membrane glycine rich protein
Rv0354c	314.609	0.0180922	1.01262	0.14948	0.121034	0.903664	1	PPE7	PPE family protein PPE7
Rv1739c	167.208	0.0179426	1.01251	0.163857	0.109501	0.912805	1	Rv1739c	Probable sulphate-transport transmembrane protein ABC transporter
Rv1044	39.8761	0.0179277	1.0125	0.166145	0.107904	0.914072	1	Rv1044	Conserved hypothetical protein
Rv2407	72.2049	0.0178765	1.01247	0.167118	0.10697	0.914813	1	Rv2407	Conserved hypothetical protein
Rv1672c	215.05	0.0178249	1.01243	0.153834	0.115871	0.907755	1	Rv1672c	Probable conserved integral membrane transport protein
Rv3090	271.482	0.017767	1.01239	0.140004	0.126903	0.899017	1	Rv3090	Unknown alanine and valine rich protein
Rv3727	579.799	0.0177595	1.01239	0.127761	0.139006	0.889445	1	Rv3727	Possible oxidoreductase
Rv1054	344.084	0.0177359	1.01237	0.137452	0.129034	0.897331	1	Rv1054	Probable integrase (fragment)
Rv3293	547.215	0.0177234	1.01236	0.121763	0.145556	0.884272	1	pcd	Probable piperideine-6-carboxilic acid dehydrogenase Pcd (piperideine-6-carboxylate dehydrogenase)
Rv2995c	1063.86	0.0177212	1.01236	0.140233	0.12637	0.899439	1	leuB	Probable 3-isopropylmalate dehydrogenase LeuB (beta-IPM dehydrogenase) (IMDH) (3-IPM-DH)
Rv0751c	184.651	0.0176308	1.0123	0.156751	0.112477	0.910445	1	mmsB	Probable 3-hydroxyisobutyrate dehydrogenase MmsB (hibadh)
Rv3832c	47.2293	0.0175718	1.01225	0.169223	0.103838	0.917298	1	Rv3832c	Conserved protein
Rv2968c	1193.23	0.0175694	1.01225	0.142878	0.122967	0.902133	1	Rv2968c	Probable conserved integral membrane protein
Rv2329c	3571.89	0.0174938	1.0122	0.136607	0.128059	0.898102	1	narK1	Probable nitrite extrusion protein 1 NarK1 (nitrite facilitator 1)
Rv0737	52.5745	0.0174867	1.01219	0.16989	0.102929	0.918019	1	Rv0737	Possible transcriptional regulatory protein
Rv3635	280.94	0.0173758	1.01212	0.155196	0.111961	0.910855	1	Rv3635	Probable conserved transmembrane protein
Rv0585c	447.518	0.0173094	1.01207	0.133188	0.129962	0.896597	1	Rv0585c	Probable conserved integral membrane protein
Rv2035	278.469	0.0173042	1.01207	0.138975	0.124513	0.900909	1	Rv2035	Conserved hypothetical protein
Rv1111c	998.198	0.0173004	1.01206	0.134999	0.128152	0.898028	1	Rv1111c	Conserved hypothetical protein
Rv3555c	312.357	0.0172201	1.01201	0.143463	0.120032	0.904458	1	Rv3555c	Conserved protein
Rv2215	5151.99	0.0171702	1.01197	0.111706	0.153709	0.877839	1	dlaT	DlaT, dihydrolipoamide acyltransferase, E2 component of pyruvate dehydrogenase
Rv2309A	17.0564	0.0170497	1.01189	0.152268	0.111972	0.910846	1	Rv2309A	Hypothetical protein
Rv1304	18294.5	0.0169984	1.01185	0.162556	0.10457	0.916717	1	atpB	Probable ATP synthase a chain AtpB (protein 6)
Rv2488c	362.374	0.0169768	1.01184	0.13738	0.123575	0.901651	1	Rv2488c	Probable transcriptional regulatory protein (LuxR-family)
Rv3107c	493.657	0.0168838	1.01177	0.126163	0.133826	0.89354	1	agpS	Possible alkyldihydroxyacetonephosphate synthase AgpS (alkyl-DHAP synthase) (alkylglycerone-phosphate synthase)
Rv2071c	129.384	0.0168363	1.01174	0.162652	0.103511	0.917557	1	cobM	Precorrin-3 methylase CobM (precorrin-4 C11-methyltransferase)
Rv1249c	390.067	0.0166678	1.01162	0.132006	0.126266	0.899521	1	Rv1249c	Possible membrane protein
Rv0011c	3051.27	0.0166562	1.01161	0.159336	0.104535	0.916745	1	Rv0011c	Probable conserved transmembrane protein
Rv2456c	1435.24	0.016543	1.01153	0.126958	0.130303	0.896327	1	Rv2456c	Probable conserved integral membrane transport protein
Rv2141c	771.298	0.0165147	1.01151	0.12178	0.13561	0.892129	1	Rv2141c	Conserved protein
Rv2037c	306.613	0.0165054	1.01151	0.137892	0.119697	0.904723	1	Rv2037c	Conserved transmembrane protein
Rv0586	1838	0.0163617	1.01141	0.134001	0.122102	0.902819	1	mce2R	Probable transcriptional regulatory protein Mce2R (GntR-family)
Rv2518c	1314.57	0.0161935	1.01129	0.108389	0.149402	0.881236	1	ldtB	Probable L,D-transpeptidase LdtB
Rv2445c	718.104	0.0161638	1.01127	0.117574	0.137478	0.890653	1	ndkA	Probable nucleoside diphosphate kinase NdkA (NDK) (NDP kinase) (nucleoside-2-P kinase)
Rv0261c	101.78	0.0161026	1.01122	0.162833	0.0988906	0.921225	1	narK3	Probable integral membrane nitrite extrusion protein NarK3 (nitrite facilitator)
Rv0094c	120.097	0.0160632	1.0112	0.1676	0.0958423	0.923646	1	Rv0094c	Conserved hypothetical protein
Rv2795c	1582.74	0.016045	1.01118	0.112811	0.142229	0.886899	1	Rv2795c	Conserved hypothetical protein
Rv3505	95.6316	0.0160332	1.01118	0.165737	0.096739	0.922934	1	fadE27	Probable acyl-CoA dehydrogenase FadE27
Rv0489	581.066	0.0160206	1.01117	0.124492	0.128688	0.897605	1	gpm1	Probable phosphoglycerate mutase 1 Gpm1 (phosphoglyceromutase) (PGAM) (BPG-dependent PGAM)
Rv1762c	440.857	0.0159727	1.01113	0.139399	0.114582	0.908776	1	Rv1762c	Unknown protein
Rv1071c	996.814	0.0159689	1.01113	0.118163	0.135143	0.892499	1	echA9	Possible enoyl-CoA hydratase EchA9 (enoyl hydrase) (unsaturated acyl-CoA hydratase) (crotonase)
Rv3615c	4679.39	0.0159643	1.01113	0.1175	0.135867	0.891926	1	espC	ESX-1 secretion-associated protein EspC
Rv2718c	740.933	0.0159325	1.0111	0.122739	0.129808	0.896719	1	nrdR	Probable transcriptional regulatory protein NrdR
Rv3123	69.0619	0.0158405	1.01104	0.169487	0.0934616	0.925537	1	Rv3123	Hypothetical protein
Rv0317c	908.584	0.0158193	1.01103	0.11691	0.135312	0.892366	1	glpQ2	Possible glycerophosphoryl diester phosphodiesterase GlpQ2 (glycerophosphodiester phosphodiesterase)
Rv2049c	32.8049	0.0157933	1.01101	0.153387	0.102963	0.917992	1	Rv2049c	Conserved hypothetical protein
Rv0627	113.812	0.0157478	1.01098	0.16771	0.0938993	0.925189	1	vapC5	Possible toxin VapC5
Rv1328	2102.8	0.015738	1.01097	0.106135	0.148283	0.882119	1	glgP	Probable glycogen phosphorylase GlgP
Rv3262	341.583	0.0157276	1.01096	0.148194	0.106129	0.91548	1	fbiB	Probable F420 biosynthesis protein FbiB
Rv1876	3351.86	0.0156969	1.01094	0.159573	0.0983681	0.92164	1	bfrA	Probable bacterioferritin BfrA
Rv0161	101.047	0.01562	1.01089	0.162149	0.0963315	0.923257	1	Rv0161	Possible oxidoreductase
Rv2439c	175.477	0.0156185	1.01088	0.159875	0.097692	0.922177	1	proB	Probable glutamate 5-kinase protein ProB (gamma-glutamyl kinase) (GK)
Rv2640c	434.69	0.0155467	1.01083	0.144961	0.107247	0.914593	1	Rv2640c	Possible transcriptional regulatory protein (probably ArsR-family)
Rv1159A	423.711	0.0154505	1.01077	0.134928	0.114509	0.908834	1	Rv1159A	Unknown protein
Rv2793c	602.67	0.0153254	1.01068	0.156934	0.097655	0.922206	1	truB	Probable tRNA pseudouridine synthase B TruB (tRNA pseudouridine 55 synthase) (PSI55 synthase) (pseudouridylate synthase) (uracil hydrolyase)
Rv3724B	1111.39	0.015317	1.01067	0.121839	0.125715	0.899958	1	cut5b	Probable cutinase [second part] Cut5b
Rv0310c	178.65	0.0152976	1.01066	0.15188	0.100721	0.919772	1	Rv0310c	Conserved protein
Rv2054	854.957	0.0152878	1.01065	0.11347	0.134729	0.892826	1	Rv2054	Conserved protein
Rv2450c	64.0812	0.0152461	1.01062	0.169872	0.0897505	0.928485	1	rpfE	Probable resuscitation-promoting factor RpfE
Rv3665c	189.635	0.0151697	1.01057	0.160178	0.0947052	0.924549	1	dppB	Probable dipeptide-transport integral membrane protein ABC transporter DppB
Rv1967	36.7779	0.0151653	1.01057	0.165099	0.0918557	0.926813	1	mce3B	Mce-family protein Mce3B
Rv0732	10177.6	0.0151438	1.01055	0.153841	0.0984383	0.921584	1	secY	Probable preprotein translocase SecY
Rv3849	2090.16	0.015017	1.01046	0.112834	0.133089	0.894123	1	espR	ESX-1 transcriptional regulatory protein EspR
Rv2164c	731.845	0.0150078	1.01046	0.131077	0.114496	0.908845	1	Rv2164c	Probable conserved proline rich membrane protein
Rv1117	1715.91	0.0149049	1.01038	0.137829	0.10814	0.913884	1	Rv1117	Conserved protein
Rv1906c	3907.48	0.0148737	1.01036	0.104028	0.142978	0.886308	1	Rv1906c	Conserved protein
Rv2564	481.992	0.0148411	1.01034	0.122858	0.120798	0.903851	1	glnQ	Probable glutamine-transport ATP-binding protein ABC transporter GlnQ
Rv0641	15519.3	0.0147932	1.01031	0.0969301	0.152618	0.8787	1	rplA	50S ribosomal protein L1 RplA
Rv3381c	79.8818	0.0147731	1.01029	0.168444	0.0877031	0.930113	1	Rv3381c	Probable transposase for insertion sequence element IS6110 (fragment)
Rv0667	46602.3	0.0147399	1.01027	0.120766	0.122054	0.902857	1	rpoB	DNA-directed RNA polymerase (beta chain) RpoB (transcriptase beta chain) (RNA polymerase beta subunit)
Rv3529c	233.904	0.0147389	1.01027	0.147995	0.0995905	0.920669	1	Rv3529c	Conserved hypothetical protein
Rv2238c	3121.63	0.0147058	1.01025	0.120479	0.122061	0.902851	1	ahpE	Probable peroxiredoxin AhpE
Rv1175c	2363.38	0.0147051	1.01024	0.116888	0.125805	0.899886	1	fadH	Probable NADPH dependent 2,4-dienoyl-CoA reductase FadH (2,4-dienoyl coenzyme A reductase) (4-enoyl-CoA reductase)
Rv0215c	623.373	0.0145941	1.01017	0.125212	0.116555	0.907213	1	fadE3	Probable acyl-CoA dehydrogenase FadE3
Rv1800	653.662	0.014533	1.01012	0.13655	0.10643	0.915241	1	PPE28	PPE family protein PPE28
Rv3775	789.125	0.0145159	1.01011	0.132674	0.10941	0.912877	1	lipE	Probable lipase LipE
Rv0225	1033.29	0.0144968	1.0101	0.130655	0.110955	0.911652	1	Rv0225	Possible conserved protein
Rv3546	97.258	0.0144779	1.01009	0.167298	0.0865393	0.931038	1	fadA5	Probable acetyl-CoA acetyltransferase FadA5 (acetoacetyl-CoA thiolase)
Rv2438A	0.334812	0.0144775	1.01009	0.0267384	0.541447	0.588199	1	Rv2438A	Conserved hypothetical protein
Rv2219A	174.474	0.0144756	1.01008	0.154423	0.0937402	0.925316	1	Rv2219A	Probable conserved membrane protein
Rv1962A	294.067	0.0144206	1.01005	0.148334	0.0972167	0.922554	1	vapB35	Possible antitoxin VapB35
Rv3302c	1772.5	0.0144159	1.01004	0.109043	0.132204	0.894823	1	glpD2	Probable glycerol-3-phosphate dehydrogenase GlpD2
Rv2331	371.836	0.0142551	1.00993	0.14216	0.100275	0.920126	1	Rv2331	Hypothetical protein
Rv0188	1064.3	0.0142134	1.0099	0.124305	0.114343	0.908966	1	Rv0188	Probable conserved transmembrane protein
Rv2510c	1627.64	0.014152	1.00986	0.136409	0.103747	0.91737	1	Rv2510c	Conserved protein
Rv0187	375.311	0.013918	1.00969	0.135813	0.102479	0.918376	1	Rv0187	Probable O-methyltransferase
Rv2163c	1810.21	0.0138944	1.00968	0.109911	0.126415	0.899403	1	pbpB	Probable penicillin-binding membrane protein PbpB
Rv1353c	166.854	0.0138472	1.00964	0.165452	0.0836927	0.933301	1	Rv1353c	Probable transcriptional regulatory protein
Rv3374	98.6709	0.013816	1.00962	0.166393	0.0830322	0.933826	1	echA18.1	Probable enoyl-CoA hydratase (fragment) EchA18.1 (enoyl hydrase) (unsaturated acyl-CoA hydratase) (crotonase)
Rv1740	41.6134	0.0137856	1.0096	0.163198	0.0844716	0.932681	1	vapB34	Possible antitoxin VapB34
Rv2741	337.316	0.0137146	1.00955	0.136163	0.100722	0.919771	1	PE_PGRS47	PE-PGRS family protein PE_PGRS47
Rv3686c	1395.15	0.0135369	1.00943	0.156096	0.0867216	0.930893	1	Rv3686c	Conserved hypothetical protein
Rv0228	196.113	0.0135158	1.00941	0.153504	0.0880485	0.929838	1	Rv0228	Probable integral membrane acyltransferase
Rv0888	1787.48	0.0135078	1.00941	0.139564	0.0967851	0.922897	1	Rv0888	Probable exported protein
Rv1809	895.695	0.0134776	1.00939	0.123545	0.10909	0.913131	1	PPE33	PPE family protein PPE33
Rv0833	13.1967	0.0134192	1.00934	0.13361	0.100435	0.919999	1	PE_PGRS13	PE-PGRS family protein PE_PGRS13
Rv3477	16358.9	0.0133702	1.00931	0.119252	0.112117	0.91073	1	PE31	PE family protein PE31
Rv1998c	263.972	0.0132911	1.00926	0.140482	0.0946109	0.924624	1	Rv1998c	Conserved protein
Rv2173	697.682	0.0132799	1.00925	0.127523	0.104137	0.917061	1	idsA2	Probable geranylgeranyl pyrophosphate synthetase IdsA2 (ggppsase) (GGPP synthetase) (geranylgeranyl diphosphate synthase)
Rv1624c	722.618	0.0131103	1.00913	0.149653	0.0876051	0.930191	1	Rv1624c	Probable conserved membrane protein
Rv3094c	2987.79	0.0130581	1.00909	0.140519	0.0929274	0.925961	1	Rv3094c	Conserved hypothetical protein
Rv3720	3910.1	0.0130259	1.00907	0.119358	0.109132	0.913097	1	Rv3720	Possible fatty acid synthase
Rv3068c	699.928	0.0130246	1.00907	0.12216	0.106619	0.915091	1	pgmA	Probable phosphoglucomutase PgmA (glucose phosphomutase) (PGM)
Rv3054c	13.8066	0.0129195	1.009	0.14091	0.0916861	0.926947	1	Rv3054c	Conserved hypothetical protein
Rv2597	497.933	0.012813	1.00892	0.125025	0.102483	0.918373	1	Rv2597	Probable membrane protein
Rv1556	193.426	0.0128034	1.00891	0.154514	0.0828624	0.933961	1	Rv1556	Possible regulatory protein
Rv2958c	1503.48	0.0127944	1.00891	0.146969	0.087055	0.930628	1	Rv2958c	Possible glycosyl transferase
Rv3689	1666.49	0.0127872	1.0089	0.124778	0.102479	0.918377	1	Rv3689	Probable conserved transmembrane protein
Rv1806	73.7408	0.0127801	1.0089	0.16976	0.0752832	0.939989	1	PE20	PE family protein PE20
Rv1952	284.262	0.0126874	1.00883	0.137699	0.0921384	0.926588	1	vapB14	Possible antitoxin VapB14
Rv3086	3184.43	0.0126803	1.00883	0.120176	0.105515	0.915967	1	adhD	Probable zinc-type alcohol dehydrogenase AdhD (aldehyde reductase)
Rv0436c	946.775	0.0126316	1.00879	0.115599	0.109271	0.912988	1	pssA	Probable CDP-diacylglycerol--serine O-phosphatidyltransferase PssA (PS synthase) (phosphatidylserine synthase)
Rv2346c	7808.27	0.0125736	1.00875	0.120762	0.104119	0.917075	1	esxO	Putative ESAT-6 like protein EsxO (ESAT-6 like protein 6)
Rv3050c	7204.87	0.0125222	1.00872	0.0966811	0.12952	0.896946	1	Rv3050c	Probable transcriptional regulatory protein (probably AsnC-family)
Rv2893	10.334	0.012478	1.00869	0.127528	0.0978448	0.922056	1	Rv2893	Possible oxidoreductase
Rv0940c	1019.74	0.0124416	1.00866	0.123956	0.100371	0.92005	1	Rv0940c	Possible oxidoreductase
Rv0405	6126.85	0.0123498	1.0086	0.163499	0.0755344	0.93979	1	pks6	Probable membrane bound polyketide synthase Pks6
Rv0537c	1039.79	0.0122374	1.00852	0.132472	0.0923771	0.926398	1	Rv0537c	Probable integral membrane protein
Rv0164	2494.94	0.0121392	1.00845	0.106559	0.11392	0.909301	1	TB18.5	Conserved protein TB18.5
Rv0922	3452.36	0.0121203	1.00844	0.113468	0.106816	0.914935	1	Rv0922	Possible transposase
Rv0388c	113.484	0.0120739	1.0084	0.161632	0.0746998	0.940454	1	PPE9	PPE family protein PPE9
Rv3795	2732.54	0.0120696	1.0084	0.110549	0.109179	0.913061	1	embB	Integral membrane indolylacetylinositol arabinosyltransferase EmbB (arabinosylindolylacetylinositol synthase)
Rv2320c	243.258	0.0119933	1.00835	0.14154	0.0847341	0.932473	1	rocE	Probable cationic amino acid transport integral membrane protein RocE
Rv0453	108.603	0.0119844	1.00834	0.166852	0.0718267	0.94274	1	PPE11	PPE family protein PPE11
Rv3200c	3275.36	0.0119764	1.00834	0.143581	0.0834121	0.933524	1	Rv3200c	Possible transmembrane cation transporter
Rv0381c	207.947	0.011941	1.00831	0.15943	0.0748981	0.940296	1	Rv0381c	Hypothetical protein
Rv2588c	2442.85	0.0118329	1.00824	0.10291	0.114982	0.908459	1	yajC	Probable conserved membrane protein secretion factor YajC
Rv1454c	640.187	0.0118039	1.00822	0.124537	0.094782	0.924488	1	qor	Probable quinone reductase Qor (NADPH:quinone reductase) (zeta-crystallin homolog protein)
Rv2010	1706.6	0.0117163	1.00815	0.118876	0.0985592	0.921488	1	vapC15	Toxin VapC15
Rv3312c	339.276	0.0117036	1.00815	0.141108	0.0829403	0.933899	1	Rv3312c	Conserved hypothetical protein
Rv0033	223.049	0.0116909	1.00814	0.163566	0.0714752	0.94302	1	acpA	Probable acyl carrier protein AcpA (ACP)
Rv1292	1623.84	0.0116144	1.00808	0.108966	0.106588	0.915116	1	argS	Probable arginyl-tRNA synthetase ArgS (ARGRS) (arginine--tRNA ligase)
Rv0491	1515.35	0.0116097	1.00808	0.107827	0.10767	0.914257	1	regX3	Two component sensory transduction protein RegX3 (transcriptional regulatory protein) (probably LuxR-family)
Rv0443	1096.79	0.0115634	1.00805	0.111325	0.103871	0.917272	1	Rv0443	Conserved protein
Rv1592c	1728.06	0.0115132	1.00801	0.123475	0.0932432	0.92571	1	Rv1592c	Conserved hypothetical protein
Rv2817c	329.791	0.0114342	1.00796	0.145595	0.0785343	0.937403	1	Rv2817c	Conserved hypothetical protein
Rv0719	13526.1	0.0113474	1.0079	0.145295	0.0780994	0.937749	1	rplF	50S ribosomal protein L6 RplF
Rv1290A	13.3896	0.0113081	1.00787	0.135093	0.0837057	0.93329	1	Rv1290A	Hypothetical protein
Rv2267c	340.345	0.0113011	1.00786	0.166093	0.0680408	0.945753	1	Rv2267c	Conserved hypothetical protein
Rv2179c	86.8295	0.0112765	1.00785	0.165369	0.0681903	0.945634	1	Rv2179c	Conserved hypothetical protein
Rv0082	201.435	0.0112708	1.00784	0.155609	0.0724305	0.942259	1	Rv0082	Probable oxidoreductase
Rv0495c	1478.13	0.0112043	1.0078	0.107234	0.104484	0.916785	1	Rv0495c	Conserved hypothetical protein
Rv1030	276.222	0.0111942	1.00779	0.136029	0.0822929	0.934414	1	kdpB	Probable potassium-transporting P-type ATPase B chain KdpB (potassium-translocating ATPase B chain) (ATP phosphohydrolase [potassium-transporting] B chain) (potassium binding and translocating subunit B)
Rv1139c	149.407	0.0111646	1.00777	0.153488	0.0727393	0.942014	1	Rv1139c	Conserved hypothetical membrane protein
Rv0191	1058.84	0.0111373	1.00775	0.109455	0.101752	0.918954	1	Rv0191	Probable conserved integral membrane protein
Rv2375	563.324	0.011137	1.00775	0.13679	0.0814167	0.935111	1	Rv2375	Conserved hypothetical protein
Rv2713	1517.12	0.0111222	1.00774	0.108304	0.102695	0.918205	1	sthA	Probable soluble pyridine nucleotide transhydrogenase SthA (STH) (NAD(P)(+) transhydrogenase [B-specific]) (nicotinamide nucleotide transhydrogenase)
Rv3247c	242.512	0.0110895	1.00772	0.156807	0.0707206	0.94362	1	tmk	Thymidylate kinase Tmk (dTMP kinase) (thymidylic acid kinase) (TMPK)
Rv1545	414.384	0.0110089	1.00766	0.129996	0.0846868	0.93251	1	Rv1545	Hypothetical protein
Rv0180c	894.293	0.0109864	1.00764	0.120955	0.0908307	0.927627	1	Rv0180c	Probable conserved transmembrane protein
Rv0173	6734.15	0.010938	1.00761	0.133407	0.0819898	0.934655	1	lprK	Possible Mce-family lipoprotein LprK (Mce-family lipoprotein Mce1E)
Rv1067c	22.4571	0.0109238	1.0076	0.158278	0.0690163	0.944977	1	PE_PGRS19	PE-PGRS family protein PE_PGRS19
Rv3900c	2079.39	0.0107849	1.0075	0.141513	0.0762116	0.939251	1	Rv3900c	Conserved hypothetical alanine rich protein
Rv2969c	2212.01	0.010778	1.0075	0.110861	0.0972205	0.922551	1	Rv2969c	Possible conserved membrane or secreted protein
Rv0469	9284.94	0.0107755	1.0075	0.164207	0.065621	0.94768	1	umaA	Possible mycolic acid synthase UmaA
Rv3241c	3578.16	0.0106351	1.0074	0.125943	0.0844444	0.932703	1	Rv3241c	Conserved protein
Rv1652	49.2996	0.0105713	1.00735	0.168283	0.0628185	0.949911	1	argC	Probable N-acetyl-gamma-glutamyl-phoshate reductase ArgC
Rv0611c	270.428	0.0105126	1.00731	0.152544	0.0689148	0.945057	1	Rv0611c	Hypothetical protein
Rv3088	721.097	0.0104321	1.00726	0.12734	0.0819231	0.934708	1	tgs4	Putative triacylglycerol synthase (diacylglycerol acyltransferase) Tgs4
Rv0032	866.274	0.0104025	1.00724	0.161524	0.0644022	0.94865	1	bioF2	Possible 8-amino-7-oxononanoate synthase BioF2 (AONS) (8-amino-7-ketopelargonate synthase) (7-keto-8-amino-pelargonic acid synthetase) (7-KAP synthetase) (L-alanine--pimelyl CoA ligase)
MTB000041	85.974	0.0103548	1.0072	0.166456	0.0622074	0.950398	1	alaU	tRNA-Ala (GGC)
Rv1088	10.0912	0.0102794	1.00715	0.127992	0.0803122	0.935989	1	PE9	PE family protein PE9
Rv1323	8286.18	0.0102419	1.00712	0.101556	0.10085	0.91967	1	fadA4	Probable acetyl-CoA acetyltransferase FadA4 (acetoacetyl-CoA thiolase)
Rv2559c	149.253	0.0102328	1.00712	0.156341	0.0654514	0.947815	1	Rv2559c	Conserved hypothetical alanine leucine valine rich protein
Rv0572c	104.312	0.0102294	1.00712	0.167425	0.0610983	0.951281	1	Rv0572c	Hypothetical protein
Rv1458c	764.674	0.010204	1.0071	0.135485	0.0753147	0.939964	1	Rv1458c	Probable unidentified antibiotic-transport ATP-binding protein ABC transporter
Rv0478	1277.71	0.0101914	1.00709	0.115571	0.0881824	0.929732	1	deoC	Probable deoxyribose-phosphate aldolase DeoC (phosphodeoxyriboaldolase) (deoxyriboaldolase)
Rv3311	1976.26	0.0101872	1.00709	0.104833	0.0971758	0.922587	1	Rv3311	Conserved protein
Rv1424c	393.635	0.0101382	1.00705	0.133511	0.0759353	0.939471	1	Rv1424c	Possible membrane protein
Rv1908c	9015.79	0.010058	1.007	0.110813	0.090765	0.927679	1	katG	Catalase-peroxidase-peroxynitritase T KatG
Rv2304c	62.5988	0.0099915	1.00695	0.169339	0.059003	0.95295	1	Rv2304c	Hypothetical protein
Rv0677c	1011.95	0.0099658	1.00693	0.142752	0.0698119	0.944343	1	mmpS5	Possible conserved membrane protein MmpS5
Rv3465	3152.92	0.00991431	1.0069	0.132785	0.0746646	0.940482	1	rmlC	dTDP-4-dehydrorhamnose 3,5-epimerase RmlC (dTDP-4-keto-6-deoxyglucose 3,5-epimerase) (dTDP-L-rhamnose synthetase) (thymidine diphospho-4-keto-rhamnose 3,5-epimerase)
Rv3535c	259.707	0.00990675	1.00689	0.141346	0.0700887	0.944123	1	hsaG	Probable acetaldehyde dehydrogenase (acetaldehyde dehydrogenase [acetylating])
Rv0059	2163.62	0.00989033	1.00688	0.129404	0.0764297	0.939077	1	Rv0059	Hypothetical protein
Rv0473	1378.65	0.00984826	1.00685	0.114956	0.0856698	0.931729	1	Rv0473	Possible conserved transmembrane protein
Rv3320c	1126.77	0.0097008	1.00675	0.121179	0.0800532	0.936195	1	vapC44	Possible toxin VapC44. Contains PIN domain.
Rv0614	38.7272	0.0096622	1.00672	0.166846	0.0579108	0.95382	1	Rv0614	Conserved hypothetical protein
Rv0889c	923.042	0.00955614	1.00665	0.124862	0.0765338	0.938994	1	citA	Probable citrate synthase II CitA
Rv3611	110.497	0.00948229	1.00659	0.16207	0.0585072	0.953345	1	Rv3611	Hypothetical arginine and proline rich protein
Rv2339	6312.59	0.00942967	1.00656	0.153065	0.0616058	0.950877	1	mmpL9	Probable conserved transmembrane transport protein MmpL9
Rv0040c	3186.06	0.00942012	1.00655	0.124339	0.0757618	0.939609	1	mtc28	Secreted proline rich protein Mtc28 (proline rich 28 kDa antigen)
Rv0308	1006.03	0.00937364	1.00652	0.118274	0.0792536	0.936831	1	Rv0308	Probable conserved integral membrane protein
Rv2905	3051.45	0.00935425	1.0065	0.116467	0.0803166	0.935985	1	lppW	Probable conserved alanine rich lipoprotein LppW
Rv0812	619.685	0.00934846	1.0065	0.11955	0.0781972	0.937671	1	Rv0812	Probable amino acid aminotransferase
Rv1671	42.5869	0.00931149	1.00648	0.168907	0.055128	0.956036	1	Rv1671	Probable membrane protein
Rv2594c	274.063	0.00925321	1.00643	0.150032	0.061675	0.950822	1	ruvC	Probable crossover junction endodeoxyribonuclease RuvC (holliday junction nuclease) (holliday junction resolvase)
Rv0693	7247.65	0.00917619	1.00638	0.0973104	0.0942981	0.924872	1	pqqE	Probable coenzyme PQQ synthesis protein E PqqE (coenzyme PQQ synthesis protein III)
Rv2274c	124.489	0.00916887	1.00638	0.165088	0.0555394	0.955709	1	mazF8	Possible toxin MazF8
Rv2277c	35.4389	0.00914989	1.00636	0.157224	0.0581966	0.953592	1	Rv2277c	Possible glycerolphosphodiesterase
Rv3836	321.929	0.00913261	1.00635	0.133939	0.0681849	0.945638	1	Rv3836	Conserved hypothetical protein
Rv3761c	488.215	0.00910224	1.00633	0.127484	0.0713989	0.94308	1	fadE36	Possible acyl-CoA dehydrogenase FadE36
Rv0850	110.397	0.00908742	1.00632	0.160261	0.056704	0.954781	1	Rv0850	Putative transposase (fragment)
Rv3224	4189.77	0.00906277	1.0063	0.105912	0.0855687	0.931809	1	Rv3224	Possible iron-regulated short-chain dehydrogenase/reductase
Rv3087	1051.73	0.0090478	1.00629	0.125962	0.0718293	0.942738	1	Rv3087	Possible triacylglycerol synthase (diacylglycerol acyltransferase)
Rv3233c	2310.2	0.0090264	1.00628	0.136812	0.0659767	0.947396	1	Rv3233c	Possible triacylglycerol synthase (diacylglycerol acyltransferase)
Rv2954c	4469.21	0.00887547	1.00617	0.125648	0.0706375	0.943686	1	Rv2954c	Hypothetical protein
Rv0324	76.2694	0.00879671	1.00612	0.169536	0.0518869	0.958619	1	Rv0324	Possible transcriptional regulatory protein (possibly ArsR-family)
Rv3751	1.11268	0.00879301	1.00611	0.0542722	0.162017	0.871292	1	Rv3751	Probable integrase (fragment)
Rv1492	551.865	0.00877784	1.0061	0.123953	0.0708161	0.943544	1	mutA	Probable methylmalonyl-CoA mutase small subunit MutA (MCM)
Rv3573c	51.9014	0.00874355	1.00608	0.169853	0.0514772	0.958945	1	fadE34	Probable acyl-CoA dehydrogenase FadE34
Rv1466	656.084	0.00862661	1.006	0.142006	0.0607481	0.95156	1	Rv1466	Conserved protein
Rv3472	102.37	0.00856135	1.00595	0.161704	0.0529445	0.957776	1	Rv3472	Conserved protein
Rv3679	9600.08	0.00852505	1.00593	0.11842	0.0719901	0.94261	1	Rv3679	Probable anion transporter ATPase
Rv2297	1406.1	0.0084931	1.0059	0.10761	0.0789247	0.937093	1	Rv2297	Unknown protein
Rv0929	891.279	0.00843634	1.00586	0.147484	0.0572018	0.954384	1	pstC2	Phosphate-transport integral membrane ABC transporter PstC2
Rv0374c	25.7992	0.00839223	1.00583	0.162986	0.0514904	0.958935	1	Rv0374c	Probable carbon monoxyde dehydrogenase (small chain)
Rv0578c	2204.99	0.00836709	1.00582	0.104698	0.0799167	0.936303	1	PE_PGRS7	PE-PGRS family protein PE_PGRS7
Rv3013	15.813	0.00832897	1.00579	0.149836	0.0555873	0.955671	1	Rv3013	Conserved protein
Rv2374c	5203.81	0.00831385	1.00578	0.144823	0.057407	0.954221	1	hrcA	Probable heat shock protein transcriptional repressor HrcA
Rv0404	2870.21	0.00816879	1.00568	0.164433	0.0496785	0.960379	1	fadD30	Fatty-acid-AMP ligase FadD30 (fatty-acid-AMP synthetase) (fatty-acid-AMP synthase)
Rv2311	84.4835	0.00812449	1.00565	0.166753	0.0487216	0.961141	1	Rv2311	Conserved hypothetical protein
Rv0402c	3326.27	0.00804884	1.00559	0.14837	0.0542484	0.956737	1	mmpL1	Probable conserved transmembrane transport protein MmpL1
Rv0280	12053.9	0.00804205	1.00559	0.147031	0.0546964	0.95638	1	PPE3	PPE family protein PPE3
Rv2687c	199.427	0.00803798	1.00559	0.145545	0.055227	0.955958	1	Rv2687c	Antibiotic-transport integral membrane leucine and valine rich protein ABC transporter
Rv3738c	243.409	0.00801736	1.00557	0.146564	0.0547021	0.956376	1	PPE66	PPE family protein PPE66
Rv1611	5284.99	0.00786721	1.00547	0.109893	0.0715899	0.942928	1	trpC	Probable indole-3-glycerol phosphate synthase TrpC
Rv0935	5854.97	0.00786694	1.00547	0.107226	0.0733679	0.941513	1	pstC1	Phosphate-transport integral membrane ABC transporter PstC1
Rv2318	129.422	0.00771518	1.00536	0.157486	0.0489895	0.960928	1	uspC	Probable periplasmic sugar-binding lipoprotein UspC
Rv3208	1099.81	0.00769297	1.00535	0.112657	0.0682866	0.945558	1	Rv3208	Probable transcriptional regulatory protein (probably TetR-family)
Rv1525	1012.45	0.00758131	1.00527	0.122052	0.0621154	0.950471	1	wbbL2	Possible rhamnosyl transferase WbbL2
Rv3764c	375.352	0.00734936	1.00511	0.141972	0.0517664	0.958715	1	tcrY	Possible two component sensor kinase TcrY
Rv3297	464.451	0.00732937	1.00509	0.130429	0.0561942	0.955187	1	nei	Probable endonuclease VIII Nei
Rv0749	574.959	0.00731637	1.00508	0.138779	0.0527196	0.957955	1	vapC31	Possible toxin VapC31. Contains PIN domain.
Rv3322c	153.1	0.00720742	1.00501	0.160233	0.0449808	0.964123	1	Rv3322c	Possible methyltransferase
Rv1095	8054.4	0.00719558	1.005	0.10208	0.0704897	0.943804	1	phoH2	Probable PHOH-like protein PhoH2 (phosphate starvation-inducible protein PSIH)
Rv2535c	2722.76	0.00714703	1.00497	0.105258	0.0679003	0.945865	1	pepQ	Probable cytoplasmic peptidase PepQ
Rv1068c	47.9804	0.00714561	1.00497	0.169875	0.042064	0.966448	1	PE_PGRS20	PE-PGRS family protein PE_PGRS20
Rv1563c	707.711	0.00708213	1.00492	0.121446	0.0583152	0.953498	1	treY	Maltooligosyltrehalose synthase TreY
Rv1620c	823.857	0.00696422	1.00484	0.118323	0.0588575	0.953066	1	cydC	Probable 'component linked with the assembly of cytochrome' transport transmembrane ATP-binding protein ABC transporter CydC
Rv3099c	1776.45	0.00685705	1.00476	0.104416	0.0656701	0.94764	1	Rv3099c	Conserved protein
Rv2502c	1000.7	0.00678153	1.00471	0.115927	0.058498	0.953352	1	accD1	Probable acetyl-/propionyl-CoA carboxylase (beta subunit) AccD1
Rv3574	197.787	0.00676764	1.0047	0.150068	0.0450972	0.96403	1	kstR	Transcriptional regulatory protein KstR (probably TetR-family)
Rv0148	3349.08	0.00672025	1.00467	0.112833	0.0595591	0.952507	1	Rv0148	Probable short-chain type dehydrogenase/reductase
Rv1506c	930.725	0.00667715	1.00464	0.14329	0.046599	0.962833	1	Rv1506c	Hypothetical protein
Rv3891c	2027.41	0.00666675	1.00463	0.130639	0.0510321	0.9593	1	esxD	Possible ESAT-6 like protein EsxD
Rv1880c	3454.14	0.00663432	1.00461	0.133235	0.0497943	0.960286	1	cyp140	Probable cytochrome P450 140 Cyp140
Rv2871	75.4386	0.00655791	1.00456	0.169234	0.0387505	0.969089	1	vapB43	Possible antitoxin VapB43
Rv1305	8847.97	0.00652075	1.00453	0.155425	0.0419542	0.966535	1	atpE	Probable ATP synthase C chain AtpE (lipid-binding protein) (dicyclohexylcarbodiimide-binding protein)
Rv2512c	52.7681	0.00649952	1.00452	0.169868	0.0382623	0.969479	1	Rv2512c	Transposase for insertion sequence element IS1081
Rv3681c	881.525	0.00641609	1.00446	0.125977	0.0509305	0.959381	1	whiB4	Probable transcriptional regulatory protein WhiB-like WhiB4
Rv3274c	2791.37	0.006378	1.00443	0.10146	0.0628625	0.949876	1	fadE25	Probable acyl-CoA dehydrogenase FadE25
Rv2147c	4084.14	0.00626502	1.00435	0.103146	0.0607394	0.951567	1	Rv2147c	Conserved hypothetical protein
Rv2882c	8063.71	0.00626078	1.00435	0.155121	0.0403606	0.967806	1	frr	Ribosome recycling factor Frr (ribosome releasing factor) (RRF)
Rv0708	7330.22	0.0062566	1.00435	0.0967122	0.064693	0.948418	1	rplP	50S ribosomal protein L16 RplP
Rv0266c	675.079	0.00622065	1.00432	0.11705	0.0531452	0.957616	1	oplA	Probable 5-oxoprolinase OplA (5-oxo-L-prolinase) (pyroglutamase) (5-OPASE)
Rv2244	21901.1	0.00621542	1.00432	0.151596	0.0409999	0.967296	1	acpM	Meromycolate extension acyl carrier protein AcpM
Rv2197c	1636.34	0.00621244	1.00432	0.123551	0.0502823	0.959897	1	Rv2197c	Probable conserved transmembrane protein
Rv0881	92.9392	0.00615881	1.00428	0.165851	0.0371345	0.970378	1	Rv0881	Possible rRNA methyltransferase (rRNA methylase)
Rv1918c	4132.43	0.00606455	1.00421	0.153316	0.039556	0.968447	1	PPE35	PPE family protein PPE35
Rv1368	3306.24	0.00605468	1.00421	0.122707	0.0493426	0.960646	1	lprF	Probable conserved lipoprotein LprF
Rv0192	3285.27	0.0060389	1.00419	0.11052	0.0546407	0.956425	1	Rv0192	Conserved hypothetical protein
Rv0874c	132.674	0.00598659	1.00416	0.164377	0.0364199	0.970948	1	Rv0874c	Conserved hypothetical protein
Rv0774c	432.42	0.00587776	1.00408	0.14973	0.0392558	0.968686	1	Rv0774c	Probable conserved exported protein
Rv3921c	15251.8	0.0058655	1.00407	0.154589	0.0379425	0.969734	1	Rv3921c	Probable conserved transmembrane protein
Rv2413c	100.574	0.00582542	1.00405	0.169857	0.034296	0.972641	1	Rv2413c	Conserved hypothetical protein
Rv3791	639.705	0.0057727	1.00401	0.123144	0.0468775	0.962611	1	dprE2	Decaprenylphosphoryl-D-2-keto erythro pentose reductase
Rv1402	207.744	0.0056691	1.00394	0.161765	0.0350452	0.972044	1	priA	Putative primosomal protein N' PriA (replication factor Y)
Rv2827c	302.259	0.0056467	1.00392	0.148909	0.0379204	0.969751	1	Rv2827c	Hypothetical protein
Rv0914c	882.467	0.0056335	1.00391	0.118221	0.0476523	0.961993	1	Rv0914c	Possible lipid carrier protein or keto acyl-CoA thiolase
Rv1958c	195.839	0.00548582	1.00381	0.15854	0.0346021	0.972397	1	Rv1958c	Hypothetical protein
Rv1483	5092.34	0.0053921	1.00374	0.102408	0.0526533	0.958008	1	fabG1	3-oxoacyl-[acyl-carrier protein] reductase FabG1 (3-ketoacyl-acyl carrier protein reductase) (mycolic acid biosynthesis a protein)
Rv2101	2371.12	0.00538651	1.00374	0.120167	0.0448252	0.964247	1	helZ	Probable helicase HelZ
Rv0634c	1981.42	0.00538515	1.00374	0.119306	0.0451374	0.963998	1	Rv0634c	Possible glyoxalase II (hydroxyacylglutathione hydrolase) (GLX II)
Rv2443	499.822	0.00535008	1.00372	0.139559	0.0383356	0.96942	1	dctA	Probable C4-dicarboxylate-transport transmembrane protein DctA
Rv1831	3827.56	0.00531267	1.00369	0.112953	0.0470341	0.962486	1	Rv1831	Hypothetical protein
Rv0673	721.031	0.0052815	1.00367	0.120154	0.0439561	0.964939	1	echA4	Possible enoyl-CoA hydratase EchA4 (enoyl hydrase) (unsaturated acyl-CoA hydratase) (crotonase)
Rv1582c	217.589	0.00523506	1.00364	0.14886	0.0351676	0.971946	1	Rv1582c	Probable PhiRv1 phage protein
Rv0058	7107.27	0.00511698	1.00355	0.120631	0.0424185	0.966165	1	dnaB	Probable replicative DNA helicase DnaB
Rv0078A	1701.41	0.00511487	1.00355	0.131286	0.0389598	0.968922	1	Rv0078A	Hypothetical protein
Rv0424c	2846.9	0.00508095	1.00353	0.127612	0.0398157	0.96824	1	Rv0424c	Hypothetical protein
Rv0098	1216.57	0.0050528	1.00351	0.157017	0.0321799	0.974329	1	fcoT	Probable fatty acyl CoA thioesterase type III FcoT
Rv1348	429.491	0.00494177	1.00343	0.132101	0.037409	0.970159	1	irtA	Iron-regulated transporter IrtA
Rv2367c	2516.58	0.00489774	1.0034	0.104543	0.0468488	0.962634	1	Rv2367c	Conserved hypothetical protein
Rv0623	34.6379	0.00489085	1.0034	0.167339	0.0292272	0.976683	1	vapB30	Possible antitoxin VapB30
Rv1372	121.49	0.00488403	1.00339	0.158765	0.0307626	0.975459	1	Rv1372	Conserved hypothetical protein
Rv0401	11.9987	0.00481105	1.00334	0.134807	0.0356885	0.971531	1	Rv0401	Probable conserved transmembrane protein
Rv2373c	1868.15	0.00480209	1.00333	0.135229	0.0355109	0.971672	1	dnaJ2	Probable chaperone protein DnaJ2
Rv3005c	4316.82	0.00478246	1.00332	0.12278	0.0389514	0.968929	1	Rv3005c	Conserved hypothetical protein
Rv0384c	643.966	0.00473204	1.00329	0.140157	0.0337624	0.973067	1	clpB	Probable endopeptidase ATP binding protein (chain B) ClpB (ClpB protein) (heat shock protein F84.1)
Rv1048c	156.862	0.00471719	1.00328	0.157563	0.0299384	0.976116	1	Rv1048c	Hypothetical protein
Rv1668c	359.505	0.00461836	1.00321	0.14975	0.0308404	0.975397	1	Rv1668c	Probable first part of macrolide-transport ATP-binding protein ABC transporter
Rv1531	369.815	0.00459571	1.00319	0.136674	0.0336253	0.973176	1	Rv1531	Conserved protein
Rv1413	120.763	0.00453195	1.00315	0.160934	0.0281603	0.977534	1	Rv1413	Conserved hypothetical protein
Rv2526	15.0557	0.00445205	1.00309	0.142809	0.0311747	0.97513	1	vapB17	Possible antitoxin VapB17
Rv3729	1610.38	0.00444103	1.00308	0.109475	0.0405665	0.967642	1	Rv3729	Possible transferase
Rv0001	13342.6	0.00435499	1.00302	0.148058	0.029414	0.976534	1	dnaA	Chromosomal replication initiator protein DnaA
Rv1279	1121.15	0.0042509	1.00295	0.124111	0.0342509	0.972677	1	Rv1279	Probable dehydrogenase FAD flavoprotein GMC oxidoreductase
Rv2881c	4319.05	0.00422291	1.00293	0.145136	0.0290962	0.976788	1	cdsA	Probable integral membrane phosphatidate cytidylyltransferase CdsA (CDP-diglyceride synthetase) (CDP-diglyceride pyrophosphorylase) (CDP-diacylglycerol synthase) (CDS) (CTP:phosphatidate cytidylyltransferase) (CDP-DAG synthase) (CDP-DG synthetase)
Rv3881c_shorter	7442.84	0.00416982	1.00289	0.12227	0.0341035	0.972795	1	espB	Secreted ESX-1 substrate protein B, EspB. Conserved alanine and glycine rich protein
Rv3808c	7278.37	0.00413647	1.00287	0.098471	0.0420069	0.966493	1	glfT2	Bifunctional UDP-galactofuranosyl transferase GlfT2
Rv1080c	7655.56	0.00409098	1.00284	0.109359	0.0374087	0.970159	1	greA	Probable transcription elongation factor GreA (transcript cleavage factor GreA)
Rv0957	1176.49	0.00408344	1.00283	0.131744	0.0309953	0.975273	1	purH	Probable bifunctional purine biosynthesis protein PurH: phosphoribosylaminoimidazolecarboxamide formyltransferase (AICAR transformylase) (5'-phosphoribosyl-5-aminoimidazole-4-carboxamide formyltransferase) + inosinemonophosphate cyclohydrolase (imp cyclohydrolase) (inosinicase) (imp synthetase) (ATIC)
Rv3585	674.665	0.00407458	1.00283	0.123547	0.03298	0.973691	1	radA	DNA repair protein RadA (DNA repair protein SMS)
Rv3847	1734.63	0.00406578	1.00282	0.128123	0.0317335	0.974685	1	Rv3847	Hypothetical protein
Rv1953	381.913	0.0040534	1.00281	0.132245	0.0306506	0.975548	1	vapC14	Possible toxin VapC14
Rv3558	652.975	0.00405198	1.00281	0.130137	0.0311362	0.975161	1	PPE64	PPE family protein PPE64
Rv3352c	13.1237	0.00404216	1.00281	0.141717	0.0285227	0.977245	1	Rv3352c	Possible oxidoreductase
Rv3812	977.756	0.0040134	1.00279	0.133585	0.0300437	0.976032	1	PE_PGRS62	PE-PGRS family protein PE_PGRS62
Rv1313c	315.334	0.00393811	1.00273	0.155761	0.025283	0.979829	1	Rv1313c	Possible transposase
Rv1552	182.069	0.00393312	1.00273	0.149967	0.0262266	0.979077	1	frdA	Probable fumarate reductase [flavoprotein subunit] FrdA (fumarate dehydrogenase) (fumaric hydrogenase)
Rv1009	1485.97	0.00388068	1.00269	0.107776	0.0360069	0.971277	1	rpfB	Probable resuscitation-promoting factor RpfB
Rv1398c	15300.3	0.00384611	1.00267	0.121919	0.0315463	0.974834	1	vapB10	Possible antitoxin VapB10
Rv1982A	788.693	0.00381845	1.00265	0.129368	0.0295161	0.976453	1	vapB36	Possible antitoxin VapB36
Rv0163	277.509	0.00377925	1.00262	0.146752	0.0257526	0.979455	1	Rv0163	Conserved protein
Rv3073c	135.493	0.00365636	1.00254	0.155486	0.0235157	0.981239	1	Rv3073c	Conserved hypothetical protein
Rv1081c	138.052	0.00355348	1.00247	0.161408	0.0220155	0.982436	1	Rv1081c	Probable conserved membrane protein
Rv0408	2337.91	0.00353968	1.00246	0.107448	0.0329433	0.97372	1	pta	Probable phosphate acetyltransferase Pta (phosphotransacetylase)
Rv1000c	180.846	0.00352163	1.00244	0.163777	0.0215026	0.982845	1	Rv1000c	Conserved hypothetical protein
Rv1320c	3190.92	0.00343369	1.00238	0.115458	0.0297397	0.976275	1	Rv1320c	Possible adenylate cyclase (ATP pyrophosphate-lyase) (adenylyl cyclase)
Rv2289	5522.71	0.00333265	1.00231	0.161608	0.0206218	0.983547	1	cdh	Probable CDP-diacylglycerol pyrophosphatase Cdh (CDP-diacylglycerol diphosphatase) (CDP-diacylglycerol phosphatidylhydrolase)
Rv1637c	548.816	0.0033051	1.00229	0.138309	0.0238965	0.980935	1	Rv1637c	Conserved protein
Rv1983	1305.84	0.00329045	1.00228	0.141107	0.0233188	0.981396	1	PE_PGRS35	PE-PGRS family protein PE_PGRS35
Rv1723	65.5299	0.00321272	1.00223	0.168838	0.0190284	0.984818	1	Rv1723	Probable hydrolase
Rv3483c	623.785	0.00320881	1.00223	0.11912	0.0269377	0.978509	1	Rv3483c	Possible exported protein
Rv3813c	570.814	0.0032071	1.00223	0.121135	0.0264755	0.978878	1	Rv3813c	Conserved protein
Rv2040c	768.952	0.00318608	1.00221	0.150465	0.0211749	0.983106	1	Rv2040c	Probable sugar-transport integral membrane protein ABC transporter
Rv3140	7783.72	0.00315494	1.00219	0.112109	0.0281418	0.977549	1	fadE23	Probable acyl-CoA dehydrogenase FadE23
Rv2069	1400.57	0.00313192	1.00217	0.153456	0.0204093	0.983717	1	sigC	RNA polymerase sigma factor, ECF subfamily, SigC
Rv2701c	237.29	0.00313023	1.00217	0.141025	0.0221964	0.982291	1	suhB	Inositol-1-monophosphatase SuhB
Rv3268	913.337	0.00310851	1.00216	0.151788	0.0204793	0.983661	1	Rv3268	Conserved hypothetical protein
Rv0913c	3087.63	0.0030771	1.00214	0.13453	0.0228729	0.981752	1	Rv0913c	Possible dioxygenase
Rv3816c	2244.86	0.00306973	1.00213	0.103731	0.0295932	0.976392	1	Rv3816c	Possible acyltransferase
Rv1160	46.7876	0.00306589	1.00213	0.16951	0.0180868	0.98557	1	mutT2	Probable mutator protein MutT2 (7,8-dihydro-8-oxoguanine-triphosphatase) (8-oxo-dGTPase)
Rv0067c	84.2177	0.00305356	1.00212	0.166765	0.0183106	0.985391	1	Rv0067c	Possible transcriptional regulatory protein (possibly TetR-family)
Rv0110	568.053	0.00304721	1.00211	0.134472	0.0226605	0.981921	1	Rv0110	Probable conserved integral membrane protein
Rv2964	440.916	0.00303148	1.0021	0.140056	0.0216448	0.982731	1	purU	Probable formyltetrahydrofolate deformylase PurU (formyl-FH(4) hydrolase)
Rv1217c	362.285	0.00299387	1.00208	0.144998	0.0206476	0.983527	1	Rv1217c	Probable tetronasin-transport integral membrane protein ABC transporter
Rv0650	3.31168	0.00297524	1.00206	0.0827485	0.0359553	0.971318	1	Rv0650	Possible sugar kinase
Rv3235	145.613	0.00284779	1.00198	0.154062	0.0184847	0.985252	1	Rv3235	Hypothetical alanine arginine proline rich protein
Rv1457c	746.318	0.00272241	1.00189	0.122191	0.0222799	0.982225	1	Rv1457c	Probable unidentified antibiotic-transport integral membrane ABC transporter
Rv1697	7847.78	0.00262533	1.00182	0.11345	0.0231408	0.981538	1	Rv1697	Conserved hypothetical protein
Rv2889c	1002.44	0.00256719	1.00178	0.139009	0.0184678	0.985266	1	tsf	Probable elongation factor Tsf (EF-ts)
Rv3393	317.001	0.00245557	1.0017	0.142188	0.0172699	0.986221	1	iunH	Probable nucleoside hydrolase IunH (purine nucleosidase)
Rv3797	619.462	0.00244747	1.0017	0.121599	0.0201274	0.983942	1	fadE35	Probable acyl-CoA dehydrogenase FadE35
Rv1171	1058.87	0.0024449	1.0017	0.11284	0.021667	0.982714	1	Rv1171	Conserved hypothetical protein
Rv0740	1362.19	0.00237406	1.00165	0.150559	0.0157684	0.987419	1	Rv0740	Conserved hypothetical protein
Rv3643	0.542468	0.00237187	1.00165	0.0344349	0.0688797	0.945085	1	Rv3643	Hypothetical protein
Rv0827c	32.6523	0.00231283	1.0016	0.164232	0.0140828	0.988764	1	kmtR	Metal sensor transcriptional regulator KmtR (ArsR-SmtB family)
Rv2744c	3369.54	0.00231182	1.0016	0.105238	0.0219675	0.982474	1	35kd_ag	Conserved 35 kDa alanine rich protein
Rv0988	2572.09	0.00230477	1.0016	0.167638	0.0137485	0.989031	1	Rv0988	Possible conserved exported protein
Rv3887c	1530.28	0.00226587	1.00157	0.164613	0.0137648	0.989018	1	eccD2	ESX conserved component EccD2. ESX-2 type VII secretion system protein. Probable transmembrane protein.
Rv1501	1626.08	0.00222864	1.00155	0.162332	0.0137289	0.989046	1	Rv1501	Conserved hypothetical protein
Rv2391	19299.2	0.00219787	1.00152	0.101122	0.0217349	0.982659	1	sirA	Ferredoxin-dependent sulfite reductase SirA
Rv1261c	1147.59	0.00216622	1.0015	0.12165	0.017807	0.985793	1	Rv1261c	Conserved protein
Rv1551	273.728	0.00216604	1.0015	0.143546	0.0150895	0.987961	1	plsB1	Possible acyltransferase PlsB1
Rv3636	244.314	0.00215266	1.00149	0.146595	0.0146844	0.988284	1	Rv3636	Possible transposase
Rv1710	1668.33	0.00213181	1.00148	0.112619	0.0189293	0.984897	1	scpB	Possible segregation and condensation protein ScpB
Rv0831c	9311.17	0.00213025	1.00148	0.112402	0.0189521	0.984879	1	Rv0831c	Conserved protein
Rv3450c	105.153	0.00212044	1.00147	0.161376	0.0131398	0.989516	1	eccB4	ESX conserved component EccB4. ESX-4 type VII secretion system protein. Probable membrane protein.
Rv1827	9429.9	0.00201765	1.0014	0.101111	0.0199547	0.98408	1	garA	Conserved protein with FHA domain, GarA
Rv2783c	13848.3	0.00196229	1.00136	0.111816	0.0175492	0.985998	1	gpsI	Bifunctional protein polyribonucleotide nucleotidyltransferase GpsI: guanosine pentaphosphate synthetase + polyribonucleotide nucleotidyltransferase (polynucleotide phosphorylase) (pnpase)
Rv1943c	392.616	0.00195009	1.00135	0.134261	0.0145246	0.988411	1	mazE5	Possible antitoxin MazE5
Rv2755c	505.92	0.00193985	1.00135	0.159317	0.0121761	0.990285	1	hsdS.1	Possible type I restriction/modification system specificity determinant (fragment) HsdS.1 (S protein)
Rv2017	356.415	0.00193898	1.00134	0.145047	0.013368	0.989334	1	Rv2017	Transcriptional regulatory protein
Rv1070c	3097.31	0.00190804	1.00132	0.115508	0.0165186	0.986821	1	echA8	Probable enoyl-CoA hydratase EchA8 (enoyl hydrase) (unsaturated acyl-CoA hydratase) (crotonase)
Rv0857	1201.78	0.00190056	1.00132	0.12129	0.0156696	0.987498	1	Rv0857	Conserved hypothetical protein
Rv3680	10478.7	0.00186168	1.00129	0.127079	0.0146498	0.988312	1	Rv3680	Probable anion transporter ATPase
Rv2975c	140.124	0.00180804	1.00125	0.165704	0.0109113	0.991294	1	Rv2975c	Conserved hypothetical protein
Rv2189c	362.796	0.00180579	1.00125	0.156911	0.0115084	0.990818	1	Rv2189c	Conserved hypothetical protein
Rv0476	924.634	0.00170632	1.00118	0.114413	0.0149137	0.988101	1	Rv0476	Possible conserved transmembrane protein
Rv3777	866.331	0.00165708	1.00115	0.117962	0.0140477	0.988792	1	Rv3777	Probable oxidoreductase
Rv1946c	30.245	0.0016274	1.00113	0.164596	0.00988722	0.992111	1	lppG	Possible lipoprotein
Rv2803	49.8774	0.00160735	1.00111	0.168532	0.00953735	0.99239	1	Rv2803	Conserved hypothetical protein
Rv1896c	795.843	0.00154859	1.00107	0.131382	0.0117869	0.990596	1	Rv1896c	Conserved hypothetical protein
Rv2133c	436.701	0.00146766	1.00102	0.124812	0.0117589	0.990618	1	Rv2133c	Conserved hypothetical protein
Rv0564c	236.52	0.00143779	1.001	0.144016	0.00998353	0.992034	1	gpdA1	Probable glycerol-3-phosphate dehydrogenase [NAD(P)+] GpdA1 (NAD(P)H-dependent glycerol-3-phosphate dehydrogenase) (NAD(P)H-dependent dihydroxyacetone-phosphate reductase)
Rv0757	3974.7	0.00139819	1.00097	0.117037	0.0119466	0.990468	1	phoP	Possible two component system response transcriptional positive regulator PhoP
MTB000028	237.802	0.00138611	1.00096	0.142621	0.00971882	0.992246	1	metV	tRNA-Met (CAT)
Rv1133c	11723.6	0.00137026	1.00095	0.136052	0.0100716	0.991964	1	metE	Probable 5-methyltetrahydropteroyltriglutamate--homocysteine methyltransferase MetE (methionine synthase, vitamin-B12 independent isozyme)
Rv3006	5557.41	0.00131893	1.00091	0.100402	0.0131365	0.989519	1	lppZ	Probable conserved lipoprotein LppZ
Rv0066c	3035.24	0.00127376	1.00088	0.122754	0.0103765	0.991721	1	icd2	Probable isocitrate dehydrogenase [NADP] Icd2 (oxalosuccinate decarboxylase) (IDH) (NADP+-specific ICDH) (IDP)
Rv0050	12931.3	0.00126038	1.00087	0.131047	0.00961777	0.992326	1	ponA1	Probable bifunctional penicillin-binding protein 1A/1B PonA1 (murein polymerase) (PBP1): penicillin-insensitive transglycosylase (peptidoglycan TGASE) + penicillin-sensitive transpeptidase (DD-transpeptidase)
Rv2530A	436.339	0.00115697	1.0008	0.138353	0.00836243	0.993328	1	vapB39	Possible antitoxin VapB39
Rv3568c	1340.62	0.00114022	1.00079	0.130734	0.00872169	0.993041	1	hsaC	3,4-DHSA dioxygenase
Rv0928	2258.74	0.0010821	1.00075	0.127402	0.0084936	0.993223	1	pstS3	Periplasmic phosphate-binding lipoprotein PstS3 (PBP-3) (PstS3) (PHOS1)
Rv2500c	3422.84	0.00106043	1.00074	0.142965	0.00741743	0.994082	1	fadE19	Possible acyl-CoA dehydrogenase FadE19 (MMGC)
Rv0576	825.06	0.00105936	1.00073	0.129852	0.00815821	0.993491	1	Rv0576	Probable transcriptional regulatory protein (possibly ArsR-family)
Rv0727c	44.6027	0.000969139	1.00067	0.169324	0.00572358	0.995433	1	fucA	Possible L-fuculose phosphate aldolase FucA (L-fuculose-1-phosphate aldolase)
Rv0900	369.938	0.000948408	1.00066	0.145919	0.00649957	0.994814	1	Rv0900	Possible membrane protein
Rv3457c	10494.2	0.000946046	1.00066	0.10047	0.00941617	0.992487	1	rpoA	Probable DNA-directed RNA polymerase (alpha chain) RpoA (transcriptase alpha chain) (RNA polymerase alpha subunit) (DNA-directed RNA nucleotidyltransferase)
Rv1242	587.506	0.000926033	1.00064	0.139767	0.00662554	0.994714	1	vapC33	Possible toxin VapC33. Contains PIN domain.
Rv2138	2709.8	0.000914537	1.00063	0.115389	0.00792566	0.993676	1	lppL	Probable conserved lipoprotein LppL
Rv2511	174.718	0.000859834	1.0006	0.160639	0.00535258	0.995729	1	orn	Oligoribonuclease Orn
Rv1999c	10.6954	0.000825679	1.00057	0.132484	0.00623229	0.995027	1	Rv1999c	Probable conserved integral membrane protein
Rv2735c	1413.55	0.000816074	1.00057	0.145877	0.00559427	0.995536	1	Rv2735c	Conserved hypothetical protein
Rv1860	912.333	0.00081235	1.00056	0.113888	0.0071329	0.994309	1	apa	Alanine and proline rich secreted protein Apa (fibronectin attachment protein) (immunogenic protein MPT32) (antigen MPT-32) (45-kDa glycoprotein) (45/47 kDa antigen)
Rv0993	1147.61	0.00080561	1.00056	0.113582	0.00709276	0.994341	1	galU	UTP--glucose-1-phosphate uridylyltransferase GalU (UDP-glucose pyrophosphorylase) (UDPGP) (alpha-D-glucosyl-1-phosphate uridylyltransferase) (uridine diphosphoglucose pyrophosphorylase)
Rv2091c	7190.14	0.000795714	1.00055	0.114858	0.00692782	0.994472	1	Rv2091c	Probable membrane protein
Rv1053c	3.78042	0.000640705	1.00044	0.0868205	0.00737966	0.994112	1	Rv1053c	Hypothetical protein
Rv1917c	582.114	0.000521506	1.00036	0.155985	0.0033433	0.997332	1	PPE34	PPE family protein PPE34
Rv3480c	1368.83	0.000396331	1.00027	0.112442	0.00352478	0.997188	1	Rv3480c	Possible triacylglycerol synthase (diacylglycerol acyltransferase)
MTB000052	55.8856	0.000391768	1.00027	0.169867	0.00230632	0.99816	1	B55	Putative small regulatory RNA
Rv0293c	2182.6	0.000340673	1.00024	0.117136	0.00290835	0.997679	1	Rv0293c	Conserved protein
Rv2857c	1615.32	0.000336936	1.00023	0.117315	0.00287207	0.997708	1	Rv2857c	Probable short-chain type dehydrogenase/reductase
Rv2677c	610.684	0.000290916	1.0002	0.129534	0.00224588	0.998208	1	hemY	Probable protoporphyrinogen oxidase HemY (protoporphyrinogen-IX oxidase) (protoporphyrinogenase) (PPO)
Rv0076c	68.4096	0.0002654	1.00018	0.169481	0.00156595	0.998751	1	Rv0076c	Probable membrane protein
Rv1619	605.637	0.000209906	1.00015	0.122358	0.00171551	0.998631	1	Rv1619	Conserved membrane protein
Rv0638	6808.27	0.000187404	1.00013	0.153678	0.00121945	0.999027	1	secE1	Probable preprotein translocase SecE1
Rv2012	22.2026	0.000157728	1.00011	0.159085	0.000991469	0.999209	1	Rv2012	Conserved hypothetical protein
Rv0415	167.218	0.000151358	1.0001	0.156116	0.000969523	0.999226	1	thiO	Possible thiamine biosynthesis oxidoreductase ThiO
Rv0178	9186.43	0.000112895	1.00008	0.143303	0.000787804	0.999371	1	Rv0178	Probable conserved Mce associated membrane protein
Rv1615	2315.15	7.54926e-05	1.00005	0.105209	0.000717551	0.999427	1	Rv1615	Probable membrane protein
Rv0799c	2893.83	6.39151e-05	1.00004	0.141019	0.000453238	0.999638	1	Rv0799c	Conserved protein
Rv0955	502.815	3.81964e-05	1.00003	0.137941	0.000276903	0.999779	1	Rv0955	Probable conserved integral membrane protein
Rv2013	0.155872	0	-1	0.0199637	0	1	1	Rv2013	Transposase
Rv0012	1074.94	-2.57491e-05	-1.00002	0.13394	-0.000192243	0.999847	1	Rv0012	Probable conserved membrane protein
Rv1598c	869.079	-3.04428e-05	-1.00002	0.114647	-0.000265536	0.999788	1	Rv1598c	Conserved protein
Rv1404	1709.56	-7.16668e-05	-1.00005	0.125431	-0.000571362	0.999544	1	Rv1404	Probable transcriptional regulatory protein
Rv2216	1100.2	-0.000137309	-1.0001	0.136514	-0.00100582	0.999197	1	Rv2216	Conserved protein
Rv0839	642.386	-0.00014915	-1.0001	0.131112	-0.00113757	0.999092	1	Rv0839	Conserved hypothetical protein
Rv1542c	19.7945	-0.000160767	-1.00011	0.154382	-0.00104136	0.999169	1	glbN	Hemoglobin GlbN
Rv3772	540.455	-0.000188775	-1.00013	0.144321	-0.00130803	0.998956	1	hisC2	Probable histidinol-phosphate aminotransferase HisC2 (imidazole acetol-phosphate transaminase) (imidazolylacetolphosphate aminotransferase)
Rv3049c	5357.41	-0.000191151	-1.00013	0.10329	-0.00185062	0.998523	1	Rv3049c	Probable monooxygenase
Rv1405c	52.7383	-0.000231957	-1.00016	0.169736	-0.00136658	0.99891	1	Rv1405c	Putative methyltransferase
Rv3400	1037.88	-0.000244887	-1.00017	0.117313	-0.00208747	0.998334	1	Rv3400	Probable hydrolase
Rv0470c	8086.89	-0.000281518	-1.0002	0.124398	-0.00226305	0.998194	1	pcaA	Mycolic acid synthase PcaA (cyclopropane synthase)
Rv1771	1810.14	-0.000301032	-1.00021	0.108137	-0.00278381	0.997779	1	Rv1771	L-gulono-1,4-lactone dehydrogenase
Rv2115c	15980.4	-0.000325798	-1.00023	0.130252	-0.0025013	0.998004	1	mpa	Mycobacterial proteasome ATPase Mpa
Rv0507	5580.04	-0.00036704	-1.00025	0.158647	-0.00231356	0.998154	1	mmpL2	Probable conserved transmembrane transport protein MmpL2
Rv1574	279.689	-0.000372205	-1.00026	0.143872	-0.00258705	0.997936	1	Rv1574	Probable PhiRv1 phage related protein
[truncated: 2,109 more rows]
