# Supplementary material for: EspL is essential for virulence and stabilizes EspE, EspF and EspH levels in Mycobacterium tuberculosis
Source: PLoS Pathog. 2018 Dec 20;14(12):e1007491. doi: 10.1371/journal.ppat.1007491 (PMC6319747; doi:10.1371/journal.ppat.1007491)
Supplement: S2 Table — (XLSX) [file ppat.1007491.s002.xlsx]

## Sheet: DeltaespL_vs_WT
Significant	-LOG(P-value)	Difference	Protein IDs	Majority protein IDs	Peptide counts (all)	Peptide counts (razor+unique)	Peptide counts (unique)	Fasta headers	Number of proteins	Peptides DeltaL_01	Peptides DeltaL_02	Peptides DeltaL_03	Peptides DeltaLDeltaL_01	Peptides DeltaLDeltaL_02	Peptides DeltaLDeltaL_03	Peptides Rv_01	Peptides Rv_02	Peptides Rv_03	Razor + unique peptides DeltaL_01	Razor + unique peptides DeltaL_02	Razor + unique peptides DeltaL_03	Razor + unique peptides DeltaLDeltaL_01	Razor + unique peptides DeltaLDeltaL_02	Razor + unique peptides DeltaLDeltaL_03	Razor + unique peptides Rv_01	Razor + unique peptides Rv_02	Razor + unique peptides Rv_03	Unique peptides DeltaL_01	Unique peptides DeltaL_02	Unique peptides DeltaL_03	Unique peptides DeltaLDeltaL_01	Unique peptides DeltaLDeltaL_02	Unique peptides DeltaLDeltaL_03	Unique peptides Rv_01	Unique peptides Rv_02	Unique peptides Rv_03	Sequence length	Sequence lengths	Fraction average	Fraction 1	Identification type DeltaL_01	Identification type DeltaL_02	Identification type DeltaL_03	Identification type DeltaLDeltaL_01	Identification type DeltaLDeltaL_02	Identification type DeltaLDeltaL_03	Identification type Rv_01	Identification type Rv_02	Identification type Rv_03
	0.474279	-0.243965	Rv0001_dnaA	Rv0001_dnaA	3	3	3	Rv0001_dnaA	1	2	3	2	3	2	3	3	3	3	2	3	2	3	2	3	3	3	3	2	3	2	3	2	3	3	3	3	507	507	1	47	By MS/MS	By MS/MS	By matching	By MS/MS	By MS/MS	By MS/MS	By MS/MS	By MS/MS	By MS/MS
	0.268703	-0.0834055	Rv0002_dnaN	Rv0002_dnaN	27	27	27	Rv0002_dnaN	1	23	23	24	23	23	24	24	24	24	23	23	24	23	23	24	24	24	24	23	23	24	23	23	24	24	24	24	402	402	1	788	By MS/MS	By MS/MS	By MS/MS	By MS/MS	By MS/MS	By MS/MS	By MS/MS	By MS/MS	By MS/MS
	0.0518358	0.0203409	Rv0005_gyrB	Rv0005_gyrB	38	38	38	Rv0005_gyrB	1	36	35	36	38	37	38	35	35	37	36	35	36	38	37	38	35	35	37	36	35	36	38	37	38	35	35	37	675	675	1	724	By MS/MS	By MS/MS	By MS/MS	By MS/MS	By MS/MS	By MS/MS	By MS/MS	By MS/MS	By MS/MS
	0.00584056	-0.0024608	Rv0006_gyrA	Rv0006_gyrA	45	45	45	Rv0006_gyrA	1	42	38	37	43	43	41	40	37	40	42	38	37	43	43	41	40	37	40	42	38	37	43	43	41	40	37	40	838	838	1	880	By MS/MS	By MS/MS	By MS/MS	By MS/MS	By MS/MS	By MS/MS	By MS/MS	By MS/MS	By MS/MS
	0.606667	-0.3608	Rv0007_Rv0007	Rv0007_Rv0007	9	9	9	Rv0007_Rv0007	1	8	9	9	8	9	7	8	8	9	8	9	9	8	9	7	8	8	9	8	9	9	8	9	7	8	8	9	304	304	1	236	By MS/MS	By MS/MS	By MS/MS	By MS/MS	By MS/MS	By MS/MS	By MS/MS	By MS/MS	By MS/MS
	0.0946865	0.0514835	Rv0008c_Rv0008c	Rv0008c_Rv0008c	7	7	7	Rv0008c_Rv0008c	1	5	4	4	6	6	7	5	5	5	5	4	4	6	6	7	5	5	5	5	4	4	6	6	7	5	5	5	145	145	1	83	By MS/MS	By MS/MS	By MS/MS	By MS/MS	By MS/MS	By MS/MS	By MS/MS	By MS/MS	By MS/MS
	0.0525721	0.0376647	Rv0009_ppiA	Rv0009_ppiA	9	9	9	Rv0009_ppiA	1	9	9	9	9	9	9	9	9	9	9	9	9	9	9	9	9	9	9	9	9	9	9	9	9	9	9	9	182	182	1	327	By MS/MS	By MS/MS	By MS/MS	By MS/MS	By MS/MS	By MS/MS	By MS/MS	By MS/MS	By MS/MS
	1.59994	0.487138	Rv0013_trpG	Rv0013_trpG	8	8	8	Rv0013_trpG	1	8	7	7	8	8	8	6	7	5	8	7	7	8	8	8	6	7	5	8	7	7	8	8	8	6	7	5	232	232	1	132	By MS/MS	By MS/MS	By MS/MS	By MS/MS	By MS/MS	By MS/MS	By MS/MS	By MS/MS	By MS/MS
	0.767683	-0.590416	Rv0014c_pknB	Rv0014c_pknB	22	22	22	Rv0014c_pknB	1	17	15	16	17	15	16	16	19	16	17	15	16	17	15	16	16	19	16	17	15	16	17	15	16	16	19	16	626	626	1	321	By MS/MS	By MS/MS	By MS/MS	By MS/MS	By MS/MS	By MS/MS	By MS/MS	By MS/MS	By MS/MS
	1.24883	-0.416316	Rv0016c_pbpA	Rv0016c_pbpA	3	3	3	Rv0016c_pbpA	1	3	3	3	2	2	3	3	3	3	3	3	3	2	2	3	3	3	3	3	3	3	2	2	3	3	3	3	491	491	1	132	By MS/MS	By MS/MS	By MS/MS	By MS/MS	By MS/MS	By MS/MS	By MS/MS	By MS/MS	By MS/MS
	0.151453	-0.0472431	Rv0018c_pstP	Rv0018c_pstP	14	14	14	Rv0018c_pstP	1	13	12	10	13	13	12	11	12	11	13	12	10	13	13	12	11	12	11	13	12	10	13	13	12	11	12	11	514	514	1	238	By MS/MS	By MS/MS	By MS/MS	By MS/MS	By MS/MS	By MS/MS	By MS/MS	By MS/MS	By MS/MS
	0.0562736	-0.0350428	Rv0019c_fhaB	Rv0019c_fhaB	4	4	4	Rv0019c_fhaB	1	3	3	3	3	4	3	2	3	3	3	3	3	3	4	3	2	3	3	3	3	3	3	4	3	2	3	3	155	155	1	78	By MS/MS	By MS/MS	By MS/MS	By MS/MS	By MS/MS	By MS/MS	By MS/MS	By MS/MS	By MS/MS
	0.843957	-0.25458	Rv0020c_fhaA	Rv0020c_fhaA	31	31	31	Rv0020c_fhaA	1	28	27	29	29	27	28	30	30	28	28	27	29	29	27	28	30	30	28	28	27	29	29	27	28	30	30	28	527	527	1	943	By MS/MS	By MS/MS	By MS/MS	By MS/MS	By MS/MS	By MS/MS	By MS/MS	By MS/MS	By MS/MS
	0.154347	0.216827	Rv0023_Rv0023	Rv0023_Rv0023	9	9	9	Rv0023_Rv0023	1	3	5	3	5	6	3	2	2	3	3	5	3	5	6	3	2	2	3	3	5	3	5	6	3	2	2	3	256	256	1	45	By MS/MS	By MS/MS	By MS/MS	By MS/MS	By MS/MS	By MS/MS	By MS/MS	By matching	By MS/MS
	1.1628	-0.491139	Rv0030_Rv0030	Rv0030_Rv0030	5	5	5	Rv0030_Rv0030	1	3	4	3	5	5	4	2	3	3	3	4	3	5	5	4	2	3	3	3	4	3	5	5	4	2	3	3	109	109	1	57	By MS/MS	By MS/MS	By MS/MS	By MS/MS	By MS/MS	By MS/MS	By MS/MS	By MS/MS	By MS/MS
	0.0696578	-0.0447734	Rv0034_Rv0034	Rv0034_Rv0034	6	6	6	Rv0034_Rv0034	1	6	6	6	6	6	6	6	6	6	6	6	6	6	6	6	6	6	6	6	6	6	6	6	6	6	6	6	131	131	1	102	By MS/MS	By MS/MS	By MS/MS	By MS/MS	By MS/MS	By MS/MS	By MS/MS	By MS/MS	By MS/MS
	0.18022	0.400617	Rv0035_fadD34	Rv0035_fadD34	8	8	8	Rv0035_fadD34	1	3	3	2	3	3	3	3	3	2	3	3	2	3	3	3	3	3	2	3	3	2	3	3	3	3	3	2	562	562	1	40	By matching	By matching	By MS/MS	By MS/MS	By MS/MS	By MS/MS	By MS/MS	By MS/MS	By MS/MS
	0.236544	0.159844	Rv0036c_Rv0036c	Rv0036c_Rv0036c	15	15	15	Rv0036c_Rv0036c	1	13	15	12	15	15	14	13	14	13	13	15	12	15	15	14	13	14	13	13	15	12	15	15	14	13	14	13	257	257	1	355	By MS/MS	By MS/MS	By MS/MS	By MS/MS	By MS/MS	By MS/MS	By MS/MS	By MS/MS	By MS/MS
+	2.34655	-2.05189	Rv0040c_mtc28	Rv0040c_mtc28	10	10	10	Rv0040c_mtc28	1	9	10	10	10	9	10	10	10	10	9	10	10	10	9	10	10	10	10	9	10	10	10	9	10	10	10	10	310	310	1	363	By MS/MS	By MS/MS	By MS/MS	By MS/MS	By MS/MS	By MS/MS	By MS/MS	By MS/MS	By MS/MS
	0.268231	-0.0817461	Rv0041_leuS	Rv0041_leuS	40	40	40	Rv0041_leuS	1	38	34	35	37	39	40	31	31	31	38	34	35	37	39	40	31	31	31	38	34	35	37	39	40	31	31	31	969	969	1	683	By MS/MS	By MS/MS	By MS/MS	By MS/MS	By MS/MS	By MS/MS	By MS/MS	By MS/MS	By MS/MS
	1.4827	0.680937	Rv0042c_Rv0042c	Rv0042c_Rv0042c	9	9	9	Rv0042c_Rv0042c	1	8	8	8	8	8	9	7	6	9	8	8	8	8	8	9	7	6	9	8	8	8	8	8	9	7	6	9	208	208	1	108	By MS/MS	By MS/MS	By MS/MS	By MS/MS	By MS/MS	By MS/MS	By MS/MS	By MS/MS	By MS/MS
	0.781489	-0.426928	Rv0043c_Rv0043c	Rv0043c_Rv0043c	11	11	11	Rv0043c_Rv0043c	1	8	7	5	9	8	7	4	3	6	8	7	5	9	8	7	4	3	6	8	7	5	9	8	7	4	3	6	244	244	1	88	By MS/MS	By MS/MS	By MS/MS	By MS/MS	By MS/MS	By MS/MS	By MS/MS	By MS/MS	By MS/MS
	0.551271	0.100238	Rv0044c_Rv0044c	Rv0044c_Rv0044c	13	13	13	Rv0044c_Rv0044c	1	13	13	13	13	13	13	12	13	13	13	13	13	13	13	13	12	13	13	13	13	13	13	13	13	12	13	13	264	264	1	279	By MS/MS	By MS/MS	By MS/MS	By MS/MS	By MS/MS	By MS/MS	By MS/MS	By MS/MS	By MS/MS
	0.145688	-0.0685492	Rv0045c_Rv0045c	Rv0045c_Rv0045c	10	10	10	Rv0045c_Rv0045c	1	10	9	6	10	10	9	9	10	8	10	9	6	10	10	9	9	10	8	10	9	6	10	10	9	9	10	8	298	298	1	125	By MS/MS	By MS/MS	By MS/MS	By MS/MS	By MS/MS	By MS/MS	By MS/MS	By MS/MS	By MS/MS
	1.67528	0.185742	Rv0046c_ino1	Rv0046c_ino1	21	21	21	Rv0046c_ino1	1	20	20	20	20	19	19	19	19	20	20	20	20	20	19	19	19	19	20	20	20	20	20	19	19	19	19	20	367	367	1	452	By MS/MS	By MS/MS	By MS/MS	By MS/MS	By MS/MS	By MS/MS	By MS/MS	By MS/MS	By MS/MS
	0.178896	-0.500065	Rv0048c_Rv0048c	Rv0048c_Rv0048c	8	8	8	Rv0048c_Rv0048c	1	5	3	4	5	4	4	4	4	3	5	3	4	5	4	4	4	4	3	5	3	4	5	4	4	4	4	3	289	289	1	53	By MS/MS	By matching	By MS/MS	By MS/MS	By MS/MS	By MS/MS	By MS/MS	By MS/MS	By MS/MS
	1.37439	-0.777078	Rv0050_ponA1	Rv0050_ponA1	13	13	13	Rv0050_ponA1	1	10	10	9	10	8	10	12	11	9	10	10	9	10	8	10	12	11	9	10	10	9	10	8	10	12	11	9	678	678	1	147	By MS/MS	By MS/MS	By MS/MS	By MS/MS	By MS/MS	By MS/MS	By MS/MS	By MS/MS	By MS/MS
	0.720227	-0.154191	Rv0052_Rv0052	Rv0052_Rv0052	9	9	9	Rv0052_Rv0052	1	9	9	9	9	9	9	8	8	8	9	9	9	9	9	9	8	8	8	9	9	9	9	9	9	8	8	8	187	187	1	254	By MS/MS	By MS/MS	By MS/MS	By MS/MS	By MS/MS	By MS/MS	By MS/MS	By MS/MS	By MS/MS
	0.0962565	-0.0903571	Rv0053_rpsF	Rv0053_rpsF	6	6	6	Rv0053_rpsF	1	4	5	4	6	6	6	4	4	4	4	5	4	6	6	6	4	4	4	4	5	4	6	6	6	4	4	4	96	96	1	94	By MS/MS	By MS/MS	By MS/MS	By MS/MS	By MS/MS	By MS/MS	By MS/MS	By MS/MS	By MS/MS
	0.727613	-0.189172	Rv0054_ssb	Rv0054_ssb	7	7	7	Rv0054_ssb	1	7	6	6	7	7	7	7	7	7	7	6	6	7	7	7	7	7	7	7	6	6	7	7	7	7	7	7	164	164	1	396	By MS/MS	By MS/MS	By MS/MS	By MS/MS	By MS/MS	By MS/MS	By MS/MS	By MS/MS	By MS/MS
	0.137246	-0.15016	Rv0055_rpsR1	Rv0055_rpsR1	6	6	6	Rv0055_rpsR1	1	6	5	6	6	6	6	5	6	5	6	5	6	6	6	6	5	6	5	6	5	6	6	6	6	5	6	5	84	84	1	92	By MS/MS	By MS/MS	By MS/MS	By MS/MS	By MS/MS	By MS/MS	By MS/MS	By MS/MS	By MS/MS
	0.765376	-0.433684	Rv0056_rplI	Rv0056_rplI	10	10	10	Rv0056_rplI	1	8	9	10	10	10	9	10	9	8	8	9	10	10	10	9	10	9	8	8	9	10	10	10	9	10	9	8	152	152	1	149	By MS/MS	By MS/MS	By MS/MS	By MS/MS	By MS/MS	By MS/MS	By MS/MS	By MS/MS	By MS/MS
	0.782487	-0.347611	Rv0058_dnaB	Rv0058_dnaB	5	5	5	Rv0058_dnaB	1	4	2	4	4	4	4	4	3	4	4	2	4	4	4	4	4	3	4	4	2	4	4	4	4	4	3	4	874	874	1	65	By MS/MS	By MS/MS	By MS/MS	By MS/MS	By MS/MS	By matching	By MS/MS	By MS/MS	By MS/MS
	0.966351	0.621296	Rv0060_Rv0060	Rv0060_Rv0060	7	7	7	Rv0060_Rv0060	1	5	6	4	6	5	4	4	2	3	5	6	4	6	5	4	4	2	3	5	6	4	6	5	4	4	2	3	352	352	1	57	By MS/MS	By MS/MS	By MS/MS	By MS/MS	By MS/MS	By MS/MS	By MS/MS	By MS/MS	By matching
	1.06518	-0.794927	Rv0061c_Rv0061c	Rv0061c_Rv0061c	2	2	2	Rv0061c_Rv0061c	1	2	2	2	2	2	2	2	2	2	2	2	2	2	2	2	2	2	2	2	2	2	2	2	2	2	2	2	112	112	1	202	By MS/MS	By MS/MS	By MS/MS	By MS/MS	By MS/MS	By MS/MS	By MS/MS	By MS/MS	By MS/MS
	0.932975	-0.771159	Rv0062_celA1	Rv0062_celA1	16	16	16	Rv0062_celA1	1	13	13	13	13	13	14	13	14	15	13	13	13	13	13	14	13	14	15	13	13	13	13	13	14	13	14	15	380	380	1	941	By MS/MS	By MS/MS	By MS/MS	By MS/MS	By MS/MS	By MS/MS	By MS/MS	By MS/MS	By MS/MS
	1.41933	-1.46488	Rv0063_Rv0063	Rv0063_Rv0063	14	14	14	Rv0063_Rv0063	1	14	12	13	13	14	13	13	14	14	14	12	13	13	14	13	13	14	14	14	12	13	13	14	13	13	14	14	479	479	1	336	By MS/MS	By MS/MS	By MS/MS	By MS/MS	By MS/MS	By MS/MS	By MS/MS	By MS/MS	By MS/MS
	1.33127	-1.24623	Rv0064_Rv0064	Rv0064_Rv0064	10	10	10	Rv0064_Rv0064	1	7	7	5	7	5	6	5	5	6	7	7	5	7	5	6	5	5	6	7	7	5	7	5	6	5	5	6	979	979	1	113	By MS/MS	By MS/MS	By MS/MS	By MS/MS	By MS/MS	By MS/MS	By MS/MS	By MS/MS	By MS/MS
	1.9148	0.334407	Rv0066c_icd2	Rv0066c_icd2	46	46	46	Rv0066c_icd2	1	43	43	42	44	43	44	42	42	41	43	43	42	44	43	44	42	42	41	43	43	42	44	43	44	42	42	41	745	745	1	1489	By MS/MS	By MS/MS	By MS/MS	By MS/MS	By MS/MS	By MS/MS	By MS/MS	By MS/MS	By MS/MS
	1.98826	0.434061	Rv0068_Rv0068	Rv0068_Rv0068	7	5	5	Rv0068_Rv0068	1	7	6	5	7	7	5	5	5	6	5	4	3	5	5	3	3	3	4	5	4	3	5	5	3	3	3	4	303	303	1	49	By MS/MS	By MS/MS	By MS/MS	By MS/MS	By MS/MS	By MS/MS	By MS/MS	By MS/MS	By MS/MS
	0.693839	0.284061	Rv0069c_sdaA	Rv0069c_sdaA	17	17	17	Rv0069c_sdaA	1	12	11	12	14	17	13	6	9	10	12	11	12	14	17	13	6	9	10	12	11	12	14	17	13	6	9	10	461	461	1	177	By MS/MS	By MS/MS	By MS/MS	By MS/MS	By MS/MS	By MS/MS	By MS/MS	By MS/MS	By MS/MS
	0.165431	-0.0326411	Rv0070c_glyA2	Rv0070c_glyA2	15	15	15	Rv0070c_glyA2	1	13	13	12	15	14	13	12	13	15	13	13	12	15	14	13	12	13	15	13	13	12	15	14	13	12	13	15	425	425	1	213	By MS/MS	By MS/MS	By MS/MS	By MS/MS	By MS/MS	By MS/MS	By MS/MS	By MS/MS	By MS/MS
	0.00799443	0.019729	Rv0072_Rv0072	Rv0072_Rv0072	3	3	3	Rv0072_Rv0072	1	1	1	3	3	1	3	2	1	1	1	1	3	3	1	3	2	1	1	1	1	3	3	1	3	2	1	1	349	349	1	25	By matching	By matching	By MS/MS	By MS/MS	By matching	By MS/MS	By matching	By matching	By MS/MS
	0.0440791	0.0151033	Rv0074_Rv0074	Rv0074_Rv0074	18	18	18	Rv0074_Rv0074	1	17	18	17	18	18	18	15	16	17	17	18	17	18	18	18	15	16	17	17	18	17	18	18	18	15	16	17	411	411	1	335	By MS/MS	By MS/MS	By MS/MS	By MS/MS	By MS/MS	By MS/MS	By MS/MS	By MS/MS	By MS/MS
	1.73569	0.204408	Rv0075_Rv0075	Rv0075_Rv0075	18	18	18	Rv0075_Rv0075	1	17	18	15	17	16	15	13	14	12	17	18	15	17	16	15	13	14	12	17	18	15	17	16	15	13	14	12	390	390	1	311	By MS/MS	By MS/MS	By MS/MS	By MS/MS	By MS/MS	By MS/MS	By MS/MS	By MS/MS	By MS/MS
	1.09341	1.02635	Rv0077c_Rv0077c	Rv0077c_Rv0077c	7	7	7	Rv0077c_Rv0077c	1	5	3	3	6	4	3	2	1	2	5	3	3	6	4	3	2	1	2	5	3	3	6	4	3	2	1	2	276	276	1	44	By MS/MS	By MS/MS	By MS/MS	By MS/MS	By MS/MS	By MS/MS	By MS/MS	By MS/MS	By matching
	1.26856	1.50786	Rv0078_Rv0078	Rv0078_Rv0078	4	4	4	Rv0078_Rv0078	1	3	3	2	1	0	2	0	0	0	3	3	2	1	0	2	0	0	0	3	3	2	1	0	2	0	0	0	201	201	1	19	By MS/MS	By MS/MS	By MS/MS	By matching		By matching
	1.50272	-0.52763	Rv0078A_Rv0078A	Rv0078A_Rv0078A	12	12	12	Rv0078A_Rv0078A	1	11	10	11	9	10	12	8	9	11	11	10	11	9	10	12	8	9	11	11	10	11	9	10	12	8	9	11	197	197	1	195	By MS/MS	By MS/MS	By MS/MS	By MS/MS	By MS/MS	By MS/MS	By MS/MS	By MS/MS	By MS/MS
	1.07264	1.43857	Rv0079_Rv0079	Rv0079_Rv0079	5	5	5	Rv0079_Rv0079	1	3	4	4	5	5	4	3	2	3	3	4	4	5	5	4	3	2	3	3	4	4	5	5	4	3	2	3	273	273	1	59	By MS/MS	By MS/MS	By MS/MS	By MS/MS	By MS/MS	By MS/MS	By MS/MS	By matching	By MS/MS
	0.421552	0.275558	Rv0080_Rv0080	Rv0080_Rv0080	4	4	4	Rv0080_Rv0080	1	3	4	3	4	4	3	1	2	3	3	4	3	4	4	3	1	2	3	3	4	3	4	4	3	1	2	3	152	152	1	40	By MS/MS	By MS/MS	By MS/MS	By MS/MS	By MS/MS	By MS/MS	By MS/MS	By MS/MS	By MS/MS
	0.729294	0.276591	Rv0081_Rv0081	Rv0081_Rv0081	6	6	6	Rv0081_Rv0081	1	5	5	4	5	5	6	4	3	4	5	5	4	5	5	6	4	3	4	5	5	4	5	5	6	4	3	4	114	114	1	86	By MS/MS	By MS/MS	By MS/MS	By MS/MS	By MS/MS	By MS/MS	By MS/MS	By MS/MS	By MS/MS
	0.837379	0.594011	Rv0088_Rv0088	Rv0088_Rv0088	10	10	10	Rv0088_Rv0088	1	9	9	9	8	10	9	9	8	9	9	9	9	8	10	9	9	8	9	9	9	9	8	10	9	9	8	9	224	224	1	208	By MS/MS	By MS/MS	By MS/MS	By MS/MS	By MS/MS	By MS/MS	By MS/MS	By MS/MS	By MS/MS
	0.0856685	-0.0361303	Rv0091_mtn	Rv0091_mtn	8	8	8	Rv0091_mtn	1	6	8	6	7	6	6	6	7	5	6	8	6	7	6	6	6	7	5	6	8	6	7	6	6	6	7	5	255	255	1	84	By MS/MS	By MS/MS	By MS/MS	By MS/MS	By MS/MS	By MS/MS	By MS/MS	By MS/MS	By MS/MS
	1.44876	-1.4269	Rv0096_PPE1	Rv0096_PPE1	3	3	3	Rv0096_PPE1	1	2	2	2	1	2	2	3	3	3	2	2	2	1	2	2	3	3	3	2	2	2	1	2	2	3	3	3	463	463	1	40	By MS/MS	By MS/MS	By MS/MS	By MS/MS	By MS/MS	By MS/MS	By MS/MS	By MS/MS	By MS/MS
	0.780976	-0.344298	Rv0097_Rv0097	Rv0097_Rv0097	7	7	7	Rv0097_Rv0097	1	7	7	7	7	7	4	7	7	6	7	7	7	7	7	4	7	7	6	7	7	7	7	7	4	7	7	6	289	289	1	102	By MS/MS	By MS/MS	By MS/MS	By MS/MS	By MS/MS	By MS/MS	By MS/MS	By MS/MS	By MS/MS
	0.647678	-0.277974	Rv0098_fcoT	Rv0098_fcoT	7	7	7	Rv0098_fcoT	1	4	4	4	5	3	5	5	7	6	4	4	4	5	3	5	5	7	6	4	4	4	5	3	5	5	7	6	183	183	1	96	By MS/MS	By MS/MS	By MS/MS	By MS/MS	By MS/MS	By MS/MS	By MS/MS	By MS/MS	By MS/MS
	0.732689	-0.353181	Rv0099_fadD10	Rv0099_fadD10	22	22	22	Rv0099_fadD10	1	14	17	16	16	17	19	13	16	15	14	17	16	16	17	19	13	16	15	14	17	16	16	17	19	13	16	15	540	540	1	226	By MS/MS	By MS/MS	By MS/MS	By MS/MS	By MS/MS	By MS/MS	By MS/MS	By MS/MS	By MS/MS
	0.292582	1.23066	Rv0101_nrp	Rv0101_nrp	10	8	8	Rv0101_nrp	1	5	4	5	5	4	5	2	3	5	3	2	3	3	2	3	1	1	3	3	2	3	3	2	3	1	1	3	2512	2512	1	33	By MS/MS	By MS/MS	By MS/MS	By MS/MS	By matching	By MS/MS	By matching	By matching	By MS/MS
	0.0610702	-0.248315	Rv0107c_ctpI	Rv0107c_ctpI	8	8	8	Rv0107c_ctpI	1	2	3	4	4	4	5	3	2	2	2	3	4	4	4	5	3	2	2	2	3	4	4	4	5	3	2	2	1632	1632	1	39	By matching	By MS/MS	By MS/MS	By MS/MS	By MS/MS	By MS/MS	By matching	By matching	By matching
	0.704513	-0.28071	Rv0108c_Rv0108c	Rv0108c_Rv0108c	4	4	4	Rv0108c_Rv0108c	1	3	3	3	4	2	4	4	4	4	3	3	3	4	2	4	4	4	4	3	3	3	4	2	4	4	4	4	69	69	1	84	By MS/MS	By MS/MS	By MS/MS	By MS/MS	By MS/MS	By MS/MS	By MS/MS	By MS/MS	By MS/MS
	0.951077	1.45267	Rv0116c_ldtA	Rv0116c_ldtA	3	3	3	Rv0116c_ldtA	1	3	3	3	3	2	2	3	3	3	3	3	3	3	2	2	3	3	3	3	3	3	3	2	2	3	3	3	251	251	1	63	By MS/MS	By MS/MS	By MS/MS	By MS/MS	By MS/MS	By MS/MS	By MS/MS	By MS/MS	By MS/MS
	0.500727	0.533954	Rv0117_oxyS	Rv0117_oxyS	5	5	5	Rv0117_oxyS	1	4	5	5	5	4	3	1	3	4	4	5	5	5	4	3	1	3	4	4	5	5	5	4	3	1	3	4	314	314	1	50	By MS/MS	By MS/MS	By MS/MS	By MS/MS	By MS/MS	By MS/MS	By MS/MS	By MS/MS	By MS/MS
	0.119072	0.0811246	Rv0119_fadD7	Rv0119_fadD7	19	19	19	Rv0119_fadD7	1	16	18	16	18	18	15	16	15	18	16	18	16	18	18	15	16	15	18	16	18	16	18	18	15	16	15	18	525	525	1	308	By MS/MS	By MS/MS	By MS/MS	By MS/MS	By MS/MS	By MS/MS	By MS/MS	By MS/MS	By MS/MS
	1.07127	0.156534	Rv0120c_fusA2	Rv0120c_fusA2	30	30	30	Rv0120c_fusA2	1	23	22	20	25	24	24	19	21	19	23	22	20	25	24	24	19	21	19	23	22	20	25	24	24	19	21	19	714	714	1	400	By MS/MS	By MS/MS	By MS/MS	By MS/MS	By MS/MS	By MS/MS	By MS/MS	By MS/MS	By MS/MS
	0.599197	0.248888	Rv0121c_Rv0121c	Rv0121c_Rv0121c	7	7	7	Rv0121c_Rv0121c	1	6	5	6	6	6	6	4	5	5	6	5	6	6	6	6	4	5	5	6	5	6	6	6	6	4	5	5	144	144	1	75	By MS/MS	By MS/MS	By MS/MS	By MS/MS	By MS/MS	By MS/MS	By MS/MS	By MS/MS	By MS/MS
	0.225179	-0.117102	Rv0123_Rv0123	Rv0123_Rv0123	7	7	7	Rv0123_Rv0123	1	7	7	7	7	7	7	7	7	7	7	7	7	7	7	7	7	7	7	7	7	7	7	7	7	7	7	7	122	122	1	119	By MS/MS	By MS/MS	By MS/MS	By MS/MS	By MS/MS	By MS/MS	By MS/MS	By MS/MS	By MS/MS
	0.87173	-0.783377	Rv0125_pepA	Rv0125_pepA	6	6	6	Rv0125_pepA	1	5	5	5	5	5	5	5	5	5	5	5	5	5	5	5	5	5	5	5	5	5	5	5	5	5	5	5	355	355	1	1136	By MS/MS	By MS/MS	By MS/MS	By MS/MS	By MS/MS	By MS/MS	By MS/MS	By MS/MS	By MS/MS
	1.69185	-0.729415	Rv0126_treS	Rv0126_treS	29	29	29	Rv0126_treS	1	28	29	25	28	28	29	25	28	27	28	29	25	28	28	29	25	28	27	28	29	25	28	28	29	25	28	27	601	601	1	606	By MS/MS	By MS/MS	By MS/MS	By MS/MS	By MS/MS	By MS/MS	By MS/MS	By MS/MS	By MS/MS
	0.740803	0.12912	Rv0127_mak	Rv0127_mak	29	29	29	Rv0127_mak	1	28	28	28	28	28	28	28	28	29	28	28	28	28	28	28	28	28	29	28	28	28	28	28	28	28	28	29	455	455	1	596	By MS/MS	By MS/MS	By MS/MS	By MS/MS	By MS/MS	By MS/MS	By MS/MS	By MS/MS	By MS/MS
	1.90274	-1.03647	Rv0129c_fbpC	Rv0129c_fbpC	14	13	13	Rv0129c_fbpC	1	14	14	14	14	14	13	14	14	13	13	13	13	13	13	12	13	13	12	13	13	13	13	13	12	13	13	12	340	340	1	971	By MS/MS	By MS/MS	By MS/MS	By MS/MS	By MS/MS	By MS/MS	By MS/MS	By MS/MS	By MS/MS
	0.948705	0.277501	Rv0131c_fadE1	Rv0131c_fadE1	21	21	21	Rv0131c_fadE1	1	21	18	18	19	20	19	18	18	17	21	18	18	19	20	19	18	18	17	21	18	18	19	20	19	18	18	17	447	447	1	318	By MS/MS	By MS/MS	By MS/MS	By MS/MS	By MS/MS	By MS/MS	By MS/MS	By MS/MS	By MS/MS
	0.588658	0.328238	Rv0134_ephF	Rv0134_ephF	12	12	12	Rv0134_ephF	1	9	10	6	9	11	8	8	7	7	9	10	6	9	11	8	8	7	7	9	10	6	9	11	8	8	7	7	300	300	1	108	By MS/MS	By MS/MS	By MS/MS	By MS/MS	By MS/MS	By MS/MS	By MS/MS	By MS/MS	By MS/MS
	2.23596	-0.35834	Rv0137c_msrA	Rv0137c_msrA	11	11	11	Rv0137c_msrA	1	10	9	10	9	10	10	9	10	11	10	9	10	9	10	10	9	10	11	10	9	10	9	10	10	9	10	11	182	182	1	162	By MS/MS	By MS/MS	By MS/MS	By MS/MS	By MS/MS	By MS/MS	By MS/MS	By MS/MS	By MS/MS
	0.493332	0.874035	Rv0138_Rv0138	Rv0138_Rv0138	4	4	4	Rv0138_Rv0138	1	4	4	3	4	2	3	3	2	1	4	4	3	4	2	3	3	2	1	4	4	3	4	2	3	3	2	1	167	167	1	42	By MS/MS	By MS/MS	By MS/MS	By MS/MS	By MS/MS	By MS/MS	By MS/MS	By MS/MS	By matching
	0.0854354	-0.0629266	Rv0140_Rv0140	Rv0140_Rv0140	6	6	6	Rv0140_Rv0140	1	6	5	5	5	5	4	5	4	4	6	5	5	5	5	4	5	4	4	6	5	5	5	5	4	5	4	4	126	126	1	99	By MS/MS	By MS/MS	By MS/MS	By MS/MS	By MS/MS	By MS/MS	By MS/MS	By MS/MS	By MS/MS
	1.51642	0.607343	Rv0141c_Rv0141c	Rv0141c_Rv0141c	7	7	7	Rv0141c_Rv0141c	1	7	6	7	7	7	7	7	7	7	7	6	7	7	7	7	7	7	7	7	6	7	7	7	7	7	7	7	136	136	1	172	By MS/MS	By MS/MS	By MS/MS	By MS/MS	By MS/MS	By MS/MS	By MS/MS	By MS/MS	By MS/MS
	1.24796	0.341206	Rv0144_Rv0144	Rv0144_Rv0144	10	10	10	Rv0144_Rv0144	1	9	8	9	9	10	9	8	9	9	9	8	9	9	10	9	8	9	9	9	8	9	9	10	9	8	9	9	280	280	1	174	By MS/MS	By MS/MS	By MS/MS	By MS/MS	By MS/MS	By MS/MS	By MS/MS	By MS/MS	By MS/MS
	0.661652	-0.39802	Rv0146_Rv0146	Rv0146_Rv0146	18	18	17	Rv0146_Rv0146	1	14	16	16	17	17	17	17	16	17	14	16	16	17	17	17	17	16	17	13	15	15	16	16	16	16	15	16	310	310	1	337	By MS/MS	By MS/MS	By MS/MS	By MS/MS	By MS/MS	By MS/MS	By MS/MS	By MS/MS	By MS/MS
	1.14328	0.59125	Rv0147_Rv0147	Rv0147_Rv0147	16	16	16	Rv0147_Rv0147	1	14	14	10	15	15	15	8	10	9	14	14	10	15	15	15	8	10	9	14	14	10	15	15	15	8	10	9	506	506	1	185	By MS/MS	By MS/MS	By MS/MS	By MS/MS	By MS/MS	By MS/MS	By MS/MS	By MS/MS	By MS/MS
	0.332961	0.0779222	Rv0148_Rv0148	Rv0148_Rv0148	16	16	16	Rv0148_Rv0148	1	15	15	15	15	15	16	14	14	16	15	15	15	15	15	16	14	14	16	15	15	15	15	15	16	14	14	16	286	286	1	418	By MS/MS	By MS/MS	By MS/MS	By MS/MS	By MS/MS	By MS/MS	By MS/MS	By MS/MS	By MS/MS
	0.940485	0.345996	Rv0149_Rv0149	Rv0149_Rv0149	8	8	8	Rv0149_Rv0149	1	6	7	6	7	7	5	5	6	6	6	7	6	7	7	5	5	6	6	6	7	6	7	7	5	5	6	6	322	322	1	104	By MS/MS	By MS/MS	By MS/MS	By MS/MS	By MS/MS	By MS/MS	By MS/MS	By MS/MS	By MS/MS
	0.270175	0.29189	Rv0153c_ptbB	Rv0153c_ptbB	14	14	14	Rv0153c_ptbB	1	12	13	10	12	13	12	7	6	9	12	13	10	12	13	12	7	6	9	12	13	10	12	13	12	7	6	9	276	276	1	147	By MS/MS	By MS/MS	By MS/MS	By MS/MS	By MS/MS	By MS/MS	By MS/MS	By MS/MS	By MS/MS
	0.892609	0.217412	Rv0154c_fadE2	Rv0154c_fadE2	24	24	24	Rv0154c_fadE2	1	23	24	23	23	23	22	23	23	23	23	24	23	23	23	22	23	23	23	23	24	23	23	23	22	23	23	23	403	403	1	525	By MS/MS	By MS/MS	By MS/MS	By MS/MS	By MS/MS	By MS/MS	By MS/MS	By MS/MS	By MS/MS
	1.08986	0.72348	Rv0155_pntAa	Rv0155_pntAa	19	19	19	Rv0155_pntAa	1	17	18	16	7	9	8	14	14	15	17	18	16	7	9	8	14	14	15	17	18	16	7	9	8	14	14	15	366	366	1	211	By MS/MS	By MS/MS	By MS/MS	By MS/MS	By MS/MS	By MS/MS	By MS/MS	By MS/MS	By MS/MS
	1.04477	1.12855	Rv0157_pntB	Rv0157_pntB	4	4	4	Rv0157_pntB	1	2	1	2	1	0	0	3	1	2	2	1	2	1	0	0	3	1	2	2	1	2	1	0	0	3	1	2	475	475	1	16	By MS/MS	By MS/MS	By MS/MS	By matching			By MS/MS	By MS/MS	By MS/MS
	1.24931	-1.5591	Rv0157A_Rv0157A	Rv0157A_Rv0157A	2	2	2	Rv0157A_Rv0157A	1	2	2	2	2	2	2	2	2	2	2	2	2	2	2	2	2	2	2	2	2	2	2	2	2	2	2	2	42	42	1	79	By MS/MS	By MS/MS	By MS/MS	By MS/MS	By MS/MS	By MS/MS	By MS/MS	By MS/MS	By MS/MS
	2.35323	0.372506	Rv0158_Rv0158	Rv0158_Rv0158	10	10	10	Rv0158_Rv0158	1	7	8	8	9	9	10	7	7	8	7	8	8	9	9	10	7	7	8	7	8	8	9	9	10	7	7	8	214	214	1	113	By MS/MS	By MS/MS	By MS/MS	By MS/MS	By MS/MS	By MS/MS	By MS/MS	By MS/MS	By MS/MS
	0.232244	0.0924244	Rv0161_Rv0161	Rv0161_Rv0161	24	24	24	Rv0161_Rv0161	1	23	23	23	24	23	23	23	23	21	23	23	23	24	23	23	23	23	21	23	23	23	24	23	23	23	23	21	449	449	1	621	By MS/MS	By MS/MS	By MS/MS	By MS/MS	By MS/MS	By MS/MS	By MS/MS	By MS/MS	By MS/MS
	0.402517	0.21813	Rv0162c_adhE1	Rv0162c_adhE1	11	11	11	Rv0162c_adhE1	1	6	7	4	7	9	7	8	8	7	6	7	4	7	9	7	8	8	7	6	7	4	7	9	7	8	8	7	383	383	1	99	By MS/MS	By MS/MS	By MS/MS	By MS/MS	By MS/MS	By MS/MS	By MS/MS	By MS/MS	By MS/MS
	2.36184	0.354637	Rv0163_Rv0163	Rv0163_Rv0163	4	4	4	Rv0163_Rv0163	1	3	4	4	3	2	2	3	4	3	3	4	4	3	2	2	3	4	3	3	4	4	3	2	2	3	4	3	151	151	1	43	By MS/MS	By MS/MS	By MS/MS	By MS/MS	By matching	By matching	By matching	By MS/MS	By MS/MS
	0.724829	-0.246066	Rv0164_TB185	Rv0164_TB185	10	10	10	Rv0164_TB185	1	8	8	8	8	8	8	8	9	8	8	8	8	8	8	8	8	9	8	8	8	8	8	8	8	8	9	8	161	161	1	781	By MS/MS	By MS/MS	By MS/MS	By MS/MS	By MS/MS	By MS/MS	By MS/MS	By MS/MS	By MS/MS
+	2.53132	-1.78599	Rv0169_mce1A	Rv0169_mce1A	10	10	9	Rv0169_mce1A	1	5	4	4	1	2	1	4	4	5	5	4	4	1	2	1	4	4	5	4	4	4	1	2	1	4	4	5	454	454	1	56	By MS/MS	By MS/MS	By MS/MS	By matching	By MS/MS	By matching	By MS/MS	By MS/MS	By MS/MS
	1.60396	-1.12809	Rv0171_mce1C	Rv0171_mce1C	8	8	6	Rv0171_mce1C	1	7	7	8	5	5	5	7	7	6	7	7	8	5	5	5	7	7	6	6	6	6	4	4	4	6	6	5	515	515	1	154	By MS/MS	By MS/MS	By MS/MS	By MS/MS	By MS/MS	By MS/MS	By MS/MS	By MS/MS	By MS/MS
	1.45191	-1.55884	Rv0172_mce1D	Rv0172_mce1D	11	11	11	Rv0172_mce1D	1	9	6	10	6	8	8	8	8	9	9	6	10	6	8	8	8	8	9	9	6	10	6	8	8	8	8	9	530	530	1	169	By MS/MS	By MS/MS	By MS/MS	By MS/MS	By MS/MS	By MS/MS	By MS/MS	By MS/MS	By MS/MS
	2.21926	-1.34877	Rv0174_mce1F	Rv0174_mce1F	22	22	22	Rv0174_mce1F	1	16	14	15	10	11	12	18	18	18	16	14	15	10	11	12	18	18	18	16	14	15	10	11	12	18	18	18	515	515	1	285	By MS/MS	By MS/MS	By MS/MS	By MS/MS	By MS/MS	By MS/MS	By MS/MS	By MS/MS	By MS/MS
	0.134519	-0.10877	Rv0175_Rv0175	Rv0175_Rv0175	8	8	8	Rv0175_Rv0175	1	7	5	6	6	6	6	6	6	6	7	5	6	6	6	6	6	6	6	7	5	6	6	6	6	6	6	6	213	213	1	135	By MS/MS	By MS/MS	By MS/MS	By MS/MS	By MS/MS	By MS/MS	By MS/MS	By MS/MS	By MS/MS
	0.356691	0.437776	Rv0176_Rv0176	Rv0176_Rv0176	2	2	2	Rv0176_Rv0176	1	2	2	1	2	2	1	2	1	1	2	2	1	2	2	1	2	1	1	2	2	1	2	2	1	2	1	1	322	322	1	20	By MS/MS	By MS/MS	By MS/MS	By MS/MS	By matching	By matching	By matching	By MS/MS	By matching
	0.286771	-0.363586	Rv0178_Rv0178	Rv0178_Rv0178	5	5	5	Rv0178_Rv0178	1	4	5	4	4	4	4	4	5	4	4	5	4	4	4	4	4	5	4	4	5	4	4	4	4	4	5	4	244	244	1	98	By MS/MS	By MS/MS	By MS/MS	By MS/MS	By MS/MS	By MS/MS	By MS/MS	By MS/MS	By MS/MS
	1.50982	-1.3954	Rv0179c_lprO	Rv0179c_lprO	6	6	6	Rv0179c_lprO	1	4	4	5	5	3	3	4	4	4	4	4	5	5	3	3	4	4	4	4	4	5	5	3	3	4	4	4	369	369	1	84	By MS/MS	By MS/MS	By MS/MS	By MS/MS	By matching	By MS/MS	By MS/MS	By MS/MS	By MS/MS
	0.951477	0.245463	Rv0180c_Rv0180c	Rv0180c_Rv0180c	5	5	5	Rv0180c_Rv0180c	1	5	5	5	5	4	5	4	4	5	5	5	5	5	4	5	4	4	5	5	5	5	5	4	5	4	4	5	452	452	1	64	By MS/MS	By MS/MS	By MS/MS	By MS/MS	By MS/MS	By MS/MS	By MS/MS	By MS/MS	By MS/MS
	0.24543	0.0944316	Rv0181c_Rv0181c	Rv0181c_Rv0181c	5	5	5	Rv0181c_Rv0181c	1	3	5	4	4	3	3	2	3	2	3	5	4	4	3	3	2	3	2	3	5	4	4	3	3	2	3	2	244	244	1	48	By MS/MS	By MS/MS	By MS/MS	By MS/MS	By MS/MS	By MS/MS	By matching	By matching	By MS/MS
+	1.99497	2.88224	Rv0183_Rv0183	Rv0183_Rv0183	13	13	13	Rv0183_Rv0183	1	9	12	8	9	9	9	2	2	4	9	12	8	9	9	9	2	2	4	9	12	8	9	9	9	2	2	4	279	279	1	112	By MS/MS	By MS/MS	By MS/MS	By MS/MS	By MS/MS	By MS/MS	By matching	By matching	By matching
	0.109098	-0.0994441	Rv0184_Rv0184	Rv0184_Rv0184	4	4	4	Rv0184_Rv0184	1	2	2	1	4	4	1	1	2	2	2	2	1	4	4	1	1	2	2	2	2	1	4	4	1	1	2	2	249	249	1	32	By MS/MS	By MS/MS	By MS/MS	By MS/MS	By MS/MS	By MS/MS	By MS/MS	By MS/MS	By MS/MS
	0.550557	-0.165501	Rv0186_bglS	Rv0186_bglS	25	25	25	Rv0186_bglS	1	19	20	18	23	22	21	19	19	18	19	20	18	23	22	21	19	19	18	19	20	18	23	22	21	19	19	18	691	691	1	418	By MS/MS	By MS/MS	By MS/MS	By MS/MS	By MS/MS	By MS/MS	By MS/MS	By MS/MS	By MS/MS
	0.645395	-0.805599	Rv0186A_mymT	Rv0186A_mymT	2	2	2	Rv0186A_mymT	1	2	2	2	2	2	2	2	2	2	2	2	2	2	2	2	2	2	2	2	2	2	2	2	2	2	2	2	53	53	1	39	By MS/MS	By MS/MS	By MS/MS	By MS/MS	By MS/MS	By MS/MS	By MS/MS	By MS/MS	By MS/MS
	1.81963	0.511652	Rv0187_Rv0187	Rv0187_Rv0187	11	11	11	Rv0187_Rv0187	1	10	10	10	10	11	11	10	10	10	10	10	10	10	11	11	10	10	10	10	10	10	10	11	11	10	10	10	220	220	1	236	By MS/MS	By MS/MS	By MS/MS	By MS/MS	By MS/MS	By MS/MS	By MS/MS	By MS/MS	By MS/MS
	0.305208	-0.0653092	Rv0189c_ilvD	Rv0189c_ilvD	32	32	32	Rv0189c_ilvD	1	30	29	30	29	32	28	27	28	28	30	29	30	29	32	28	27	28	28	30	29	30	29	32	28	27	28	28	575	575	1	952	By MS/MS	By MS/MS	By MS/MS	By MS/MS	By MS/MS	By MS/MS	By MS/MS	By MS/MS	By MS/MS
	0.488209	0.477212	Rv0190_Rv0190	Rv0190_Rv0190	6	6	6	Rv0190_Rv0190	1	6	6	6	6	6	6	5	6	6	6	6	6	6	6	6	5	6	6	6	6	6	6	6	6	5	6	6	96	96	1	131	By MS/MS	By MS/MS	By MS/MS	By MS/MS	By MS/MS	By MS/MS	By MS/MS	By MS/MS	By MS/MS
	1.34889	-0.271039	Rv0198c_zmp1	Rv0198c_zmp1	34	34	34	Rv0198c_zmp1	1	31	27	30	33	32	32	30	32	29	31	27	30	33	32	32	30	32	29	31	27	30	33	32	32	30	32	29	663	663	1	766	By MS/MS	By MS/MS	By MS/MS	By MS/MS	By MS/MS	By MS/MS	By MS/MS	By MS/MS	By MS/MS
	1.51651	0.992019	Rv0199_Rv0199	Rv0199_Rv0199	3	3	3	Rv0199_Rv0199	1	3	2	3	3	2	1	2	2	2	3	2	3	3	2	1	2	2	2	3	2	3	3	2	1	2	2	2	219	219	1	32	By MS/MS	By MS/MS	By MS/MS	By MS/MS	By MS/MS	By MS/MS	By MS/MS	By matching	By MS/MS
	2.37609	-1.7291	Rv0203_Rv0203	Rv0203_Rv0203	4	4	4	Rv0203_Rv0203	1	4	4	4	4	4	4	4	4	4	4	4	4	4	4	4	4	4	4	4	4	4	4	4	4	4	4	4	136	136	1	238	By MS/MS	By MS/MS	By MS/MS	By MS/MS	By MS/MS	By MS/MS	By MS/MS	By MS/MS	By MS/MS
	0.287691	-0.170376	Rv0206c_mmpL3	Rv0206c_mmpL3	13	13	13	Rv0206c_mmpL3	1	10	10	11	11	12	12	10	9	11	10	10	11	11	12	12	10	9	11	10	10	11	11	12	12	10	9	11	944	944	1	258	By MS/MS	By MS/MS	By MS/MS	By MS/MS	By MS/MS	By MS/MS	By MS/MS	By MS/MS	By MS/MS
	0.40897	0.192552	Rv0207c_Rv0207c	Rv0207c_Rv0207c	11	11	11	Rv0207c_Rv0207c	1	7	10	6	7	8	6	6	7	6	7	10	6	7	8	6	6	7	6	7	10	6	7	8	6	6	7	6	242	242	1	106	By MS/MS	By MS/MS	By MS/MS	By MS/MS	By MS/MS	By MS/MS	By MS/MS	By MS/MS	By MS/MS
	1.2204	0.225727	Rv0208c_Rv0208c	Rv0208c_Rv0208c	12	12	12	Rv0208c_Rv0208c	1	10	9	8	12	12	11	8	9	11	10	9	8	12	12	11	8	9	11	10	9	8	12	12	11	8	9	11	263	263	1	183	By MS/MS	By MS/MS	By MS/MS	By MS/MS	By MS/MS	By MS/MS	By MS/MS	By MS/MS	By MS/MS
	0.996459	0.204629	Rv0211_pckA	Rv0211_pckA	39	39	39	Rv0211_pckA	1	37	37	36	36	35	35	34	34	35	37	37	36	36	35	35	34	34	35	37	37	36	36	35	35	34	34	35	606	606	1	3286	By MS/MS	By MS/MS	By MS/MS	By MS/MS	By MS/MS	By MS/MS	By MS/MS	By MS/MS	By MS/MS
	1.90784	0.427822	Rv0214_fadD4	Rv0214_fadD4	9	9	9	Rv0214_fadD4	1	5	4	3	7	7	4	3	5	4	5	4	3	7	7	4	3	5	4	5	4	3	7	7	4	3	5	4	537	537	1	65	By MS/MS	By MS/MS	By MS/MS	By MS/MS	By MS/MS	By MS/MS	By MS/MS	By MS/MS	By MS/MS
	1.1662	-0.241553	Rv0216_Rv0216	Rv0216_Rv0216	17	17	17	Rv0216_Rv0216	1	14	13	14	16	15	15	15	13	13	14	13	14	16	15	15	15	13	13	14	13	14	16	15	15	15	13	13	337	337	1	252	By MS/MS	By MS/MS	By MS/MS	By MS/MS	By MS/MS	By MS/MS	By MS/MS	By MS/MS	By MS/MS
	0.370104	0.104925	Rv0222_echA1	Rv0222_echA1	13	13	13	Rv0222_echA1	1	12	12	12	13	12	12	13	12	13	12	12	12	13	12	12	13	12	13	12	12	12	13	12	12	13	12	13	262	262	1	254	By MS/MS	By MS/MS	By MS/MS	By MS/MS	By MS/MS	By MS/MS	By MS/MS	By MS/MS	By MS/MS
	0.267541	-0.0929206	Rv0223c_Rv0223c	Rv0223c_Rv0223c	19	19	19	Rv0223c_Rv0223c	1	16	16	15	18	19	16	13	16	15	16	16	15	18	19	16	13	16	15	16	16	15	18	19	16	13	16	15	487	487	1	252	By MS/MS	By MS/MS	By MS/MS	By MS/MS	By MS/MS	By MS/MS	By MS/MS	By MS/MS	By MS/MS
	0.808369	-0.373636	Rv0227c_Rv0227c	Rv0227c_Rv0227c	12	12	12	Rv0227c_Rv0227c	1	9	7	8	8	5	7	8	9	9	9	7	8	8	5	7	8	9	9	9	7	8	8	5	7	8	9	9	421	421	1	132	By MS/MS	By MS/MS	By MS/MS	By MS/MS	By MS/MS	By MS/MS	By MS/MS	By MS/MS	By MS/MS
	0.639594	0.916889	Rv0229c_Rv0229c	Rv0229c_Rv0229c	6	6	6	Rv0229c_Rv0229c	1	4	5	4	5	5	6	4	1	3	4	5	4	5	5	6	4	1	3	4	5	4	5	5	6	4	1	3	226	226	1	49	By MS/MS	By MS/MS	By MS/MS	By MS/MS	By MS/MS	By MS/MS	By matching	By MS/MS	By MS/MS
	0.634424	0.188309	Rv0230c_php	Rv0230c_php	10	10	10	Rv0230c_php	1	10	9	10	9	9	10	9	9	9	10	9	10	9	9	10	9	9	9	10	9	10	9	9	10	9	9	9	326	326	1	239	By MS/MS	By MS/MS	By MS/MS	By MS/MS	By MS/MS	By MS/MS	By MS/MS	By MS/MS	By MS/MS
	0.482477	0.137133	Rv0231_fadE4	Rv0231_fadE4	32	32	32	Rv0231_fadE4	1	30	31	30	31	31	29	31	28	29	30	31	30	31	31	29	31	28	29	30	31	30	31	31	29	31	28	29	568	568	1	808	By MS/MS	By MS/MS	By MS/MS	By MS/MS	By MS/MS	By MS/MS	By MS/MS	By MS/MS	By MS/MS
	0.876567	1.26282	Rv0232_Rv0232	Rv0232_Rv0232	4	4	4	Rv0232_Rv0232	1	2	4	2	2	3	3	2	1	2	2	4	2	2	3	3	2	1	2	2	4	2	2	3	3	2	1	2	229	229	1	31	By matching	By MS/MS	By MS/MS	By MS/MS	By MS/MS	By MS/MS	By matching	By matching	By matching
	1.91518	0.487058	Rv0233_nrdB	Rv0233_nrdB	17	17	17	Rv0233_nrdB	1	15	14	14	15	14	13	14	14	15	15	14	14	15	14	13	14	14	15	15	14	14	15	14	13	14	14	15	314	314	1	236	By MS/MS	By MS/MS	By MS/MS	By MS/MS	By MS/MS	By MS/MS	By MS/MS	By MS/MS	By MS/MS
	1.93777	0.600703	Rv0234c_gabD1	Rv0234c_gabD1	20	20	20	Rv0234c_gabD1	1	20	20	19	20	20	20	18	19	19	20	20	19	20	20	20	18	19	19	20	20	19	20	20	20	18	19	19	511	511	1	658	By MS/MS	By MS/MS	By MS/MS	By MS/MS	By MS/MS	By MS/MS	By MS/MS	By MS/MS	By MS/MS
	0.0440205	-0.0429494	Rv0237_lpqI	Rv0237_lpqI	17	17	17	Rv0237_lpqI	1	15	14	13	14	16	15	16	17	15	15	14	13	14	16	15	16	17	15	15	14	13	14	16	15	16	17	15	388	388	1	325	By MS/MS	By MS/MS	By MS/MS	By MS/MS	By MS/MS	By MS/MS	By MS/MS	By MS/MS	By MS/MS
	1.14942	0.480227	Rv0238_Rv0238	Rv0238_Rv0238	8	8	8	Rv0238_Rv0238	1	6	7	7	7	7	6	4	4	6	6	7	7	7	7	6	4	4	6	6	7	7	7	7	6	4	4	6	204	204	1	100	By MS/MS	By MS/MS	By MS/MS	By MS/MS	By MS/MS	By MS/MS	By MS/MS	By MS/MS	By MS/MS
	0.435995	0.594677	Rv0239_vapB24	Rv0239_vapB24	4	4	4	Rv0239_vapB24	1	3	2	3	1	1	3	2	4	2	3	2	3	1	1	3	2	4	2	3	2	3	1	1	3	2	4	2	77	77	1	33	By MS/MS	By MS/MS	By MS/MS	By MS/MS	By matching	By matching	By MS/MS	By matching	By MS/MS
	0.0226589	0.0178754	Rv0240_vapC24	Rv0240_vapC24	3	3	3	Rv0240_vapC24	1	3	3	2	3	2	2	2	3	3	3	3	2	3	2	2	2	3	3	3	3	2	3	2	2	2	3	3	145	145	1	31	By MS/MS	By MS/MS	By MS/MS	By MS/MS	By MS/MS	By MS/MS	By MS/MS	By MS/MS	By MS/MS
	0.593953	0.504796	Rv0241c_htdX	Rv0241c_htdX	7	7	7	Rv0241c_htdX	1	7	7	6	7	7	6	6	6	5	7	7	6	7	7	6	6	6	5	7	7	6	7	7	6	6	6	5	280	280	1	110	By MS/MS	By MS/MS	By MS/MS	By MS/MS	By MS/MS	By MS/MS	By MS/MS	By MS/MS	By MS/MS
	0.592711	-0.192647	Rv0242c_fabG4	Rv0242c_fabG4	32	32	32	Rv0242c_fabG4	1	32	31	31	32	32	32	31	32	31	32	31	31	32	32	32	31	32	31	32	31	31	32	32	32	31	32	31	454	454	1	1152	By MS/MS	By MS/MS	By MS/MS	By MS/MS	By MS/MS	By MS/MS	By MS/MS	By MS/MS	By MS/MS
	1.89764	0.857919	Rv0243_fadA2	Rv0243_fadA2	16	16	16	Rv0243_fadA2	1	15	16	15	16	16	16	14	12	15	15	16	15	16	16	16	14	12	15	15	16	15	16	16	16	14	12	15	440	440	1	383	By MS/MS	By MS/MS	By MS/MS	By MS/MS	By MS/MS	By MS/MS	By MS/MS	By MS/MS	By MS/MS
	1.11176	0.34877	Rv0244c_fadE5	Rv0244c_fadE5	34	34	32	Rv0244c_fadE5	1	29	31	30	33	31	31	28	30	25	29	31	30	33	31	31	28	30	25	27	29	28	31	30	29	26	28	23	611	611	1	568	By MS/MS	By MS/MS	By MS/MS	By MS/MS	By MS/MS	By MS/MS	By MS/MS	By MS/MS	By MS/MS
	0.687721	-0.110633	Rv0247c_Rv0247c	Rv0247c_Rv0247c	16	16	16	Rv0247c_Rv0247c	1	15	16	16	14	15	15	15	14	14	15	16	16	14	15	15	15	14	14	15	16	16	14	15	15	15	14	14	248	248	1	324	By MS/MS	By MS/MS	By MS/MS	By MS/MS	By MS/MS	By MS/MS	By MS/MS	By MS/MS	By MS/MS
	0.275011	-0.0416088	Rv0248c_Rv0248c	Rv0248c_Rv0248c	34	34	34	Rv0248c_Rv0248c	1	32	33	32	32	33	33	30	29	31	32	33	32	32	33	33	30	29	31	32	33	32	32	33	33	30	29	31	646	646	1	755	By MS/MS	By MS/MS	By MS/MS	By MS/MS	By MS/MS	By MS/MS	By MS/MS	By MS/MS	By MS/MS
	1.22084	-0.242836	Rv0250c_Rv0250c	Rv0250c_Rv0250c	9	9	9	Rv0250c_Rv0250c	1	9	8	8	9	9	9	8	9	8	9	8	8	9	9	9	8	9	8	9	8	8	9	9	9	8	9	8	97	97	1	216	By MS/MS	By MS/MS	By MS/MS	By MS/MS	By MS/MS	By MS/MS	By MS/MS	By MS/MS	By MS/MS
	0.276556	-1.19658	Rv0251c_hsp	Rv0251c_hsp	4	4	4	Rv0251c_hsp	1	2	2	2	2	2	1	1	1	1	2	2	2	2	2	1	1	1	1	2	2	2	2	2	1	1	1	1	159	159	1	29	By MS/MS	By MS/MS	By MS/MS	By MS/MS	By MS/MS	By MS/MS	By MS/MS	By MS/MS	By MS/MS
	0.184193	-0.0941817	Rv0254c_cobU	Rv0254c_cobU	6	6	6	Rv0254c_cobU	1	5	4	4	6	5	2	4	4	5	5	4	4	6	5	2	4	4	5	5	4	4	6	5	2	4	4	5	174	174	1	57	By MS/MS	By MS/MS	By MS/MS	By MS/MS	By MS/MS	By MS/MS	By MS/MS	By MS/MS	By MS/MS
	1.95445	-1.19556	Rv0256c_PPE2	Rv0256c_PPE2	5	5	5	Rv0256c_PPE2	1	4	4	4	4	3	2	4	5	4	4	4	4	4	3	2	4	5	4	4	4	4	4	3	2	4	5	4	556	556	1	70	By MS/MS	By MS/MS	By MS/MS	By MS/MS	By MS/MS	By MS/MS	By MS/MS	By MS/MS	By MS/MS
	0.0967001	-0.0789623	Rv0262c_aac	Rv0262c_aac	4	4	4	Rv0262c_aac	1	3	2	2	3	3	2	2	2	3	3	2	2	3	3	2	2	2	3	3	2	2	3	3	2	2	2	3	181	181	1	47	By MS/MS	By MS/MS	By MS/MS	By MS/MS	By MS/MS	By MS/MS	By MS/MS	By MS/MS	By MS/MS
	0.165117	0.510548	Rv0263c_Rv0263c	Rv0263c_Rv0263c	4	4	4	Rv0263c_Rv0263c	1	1	3	1	3	3	2	1	0	1	1	3	1	3	3	2	1	0	1	1	3	1	3	3	2	1	0	1	300	300	1	23	By matching	By MS/MS	By matching	By MS/MS	By MS/MS	By MS/MS	By matching		By matching
	0.674711	-0.230442	Rv0265c_Rv0265c	Rv0265c_Rv0265c	12	12	12	Rv0265c_Rv0265c	1	9	10	9	10	9	9	10	11	9	9	10	9	10	9	9	10	11	9	9	10	9	10	9	9	10	11	9	330	330	1	195	By MS/MS	By MS/MS	By MS/MS	By MS/MS	By MS/MS	By MS/MS	By MS/MS	By MS/MS	By MS/MS
	1.21959	0.540232	Rv0266c_oplA	Rv0266c_oplA	52	52	52	Rv0266c_oplA	1	44	47	41	50	51	44	37	39	40	44	47	41	50	51	44	37	39	40	44	47	41	50	51	44	37	39	40	1209	1209	1	619	By MS/MS	By MS/MS	By MS/MS	By MS/MS	By MS/MS	By MS/MS	By MS/MS	By MS/MS	By MS/MS
	0.599884	0.703197	Rv0269c_Rv0269c	Rv0269c_Rv0269c	12	12	12	Rv0269c_Rv0269c	1	5	3	8	8	8	7	5	3	6	5	3	8	8	8	7	5	3	6	5	3	8	8	8	7	5	3	6	397	397	1	90	By MS/MS	By MS/MS	By MS/MS	By MS/MS	By MS/MS	By MS/MS	By MS/MS	By MS/MS	By MS/MS
	2.6155	0.358631	Rv0270_fadD2	Rv0270_fadD2	30	30	30	Rv0270_fadD2	1	27	28	24	26	28	23	23	26	25	27	28	24	26	28	23	23	26	25	27	28	24	26	28	23	23	26	25	560	560	1	418	By MS/MS	By MS/MS	By MS/MS	By MS/MS	By MS/MS	By MS/MS	By MS/MS	By MS/MS	By MS/MS
	1.05617	0.407787	Rv0271c_fadE6	Rv0271c_fadE6	35	35	35	Rv0271c_fadE6	1	30	30	29	31	32	25	26	27	28	30	30	29	31	32	25	26	27	28	30	30	29	31	32	25	26	27	28	731	731	1	468	By MS/MS	By MS/MS	By MS/MS	By MS/MS	By MS/MS	By MS/MS	By MS/MS	By MS/MS	By MS/MS
	0.74118	0.119724	Rv0272c_Rv0272c	Rv0272c_Rv0272c	18	18	18	Rv0272c_Rv0272c	1	18	16	18	17	16	17	15	17	15	18	16	18	17	16	17	15	17	15	18	16	18	17	16	17	15	17	15	377	377	1	372	By MS/MS	By MS/MS	By MS/MS	By MS/MS	By MS/MS	By MS/MS	By MS/MS	By MS/MS	By MS/MS
	0.358615	-0.189607	Rv0274_Rv0274	Rv0274_Rv0274	7	7	7	Rv0274_Rv0274	1	7	6	6	7	7	7	6	7	6	7	6	6	7	7	7	6	7	6	7	6	6	7	7	7	6	7	6	193	193	1	137	By MS/MS	By MS/MS	By MS/MS	By MS/MS	By MS/MS	By MS/MS	By MS/MS	By MS/MS	By MS/MS
	0.374656	-0.328354	Rv0280_PPE3	Rv0280_PPE3	3	3	3	Rv0280_PPE3	1	3	2	3	3	2	3	3	3	3	3	2	3	3	2	3	3	3	3	3	2	3	3	2	3	3	3	3	536	536	1	39	By MS/MS	By MS/MS	By MS/MS	By MS/MS	By MS/MS	By MS/MS	By MS/MS	By MS/MS	By MS/MS
	0.276065	0.0904242	Rv0281_Rv0281	Rv0281_Rv0281	21	21	20	Rv0281_Rv0281	1	18	19	17	18	19	18	19	20	19	18	19	17	18	19	18	19	20	19	17	18	16	17	18	17	18	19	18	302	302	1	438	By MS/MS	By MS/MS	By MS/MS	By MS/MS	By MS/MS	By MS/MS	By MS/MS	By MS/MS	By MS/MS
	1.27375	0.687593	Rv0282_eccA3	Rv0282_eccA3	29	29	29	Rv0282_eccA3	1	23	23	23	27	27	26	19	15	20	23	23	23	27	27	26	19	15	20	23	23	23	27	27	26	19	15	20	631	631	1	348	By MS/MS	By MS/MS	By MS/MS	By MS/MS	By MS/MS	By MS/MS	By MS/MS	By MS/MS	By MS/MS
	2.69809	-1.09404	Rv0283_eccB3	Rv0283_eccB3	14	14	14	Rv0283_eccB3	1	9	11	10	11	11	11	11	11	10	9	11	10	11	11	11	11	11	10	9	11	10	11	11	11	11	11	10	538	538	1	150	By MS/MS	By MS/MS	By MS/MS	By MS/MS	By MS/MS	By MS/MS	By MS/MS	By MS/MS	By MS/MS
	1.92008	1.77978	Rv0284_eccC3	Rv0284_eccC3	5	5	5	Rv0284_eccC3	1	2	2	2	2	2	2	1	0	2	2	2	2	2	2	2	1	0	2	2	2	2	2	2	2	1	0	2	1330	1330	1	25	By matching	By matching	By MS/MS	By MS/MS	By MS/MS	By matching	By MS/MS		By matching
+	2.66713	-1.79996	Rv0285_PE5;Rv3022A_PE29	Rv0285_PE5;Rv3022A_PE29	2;1	2;1	2;1	Rv0285_PE5;Rv3022A_PE29	2	2	2	2	2	2	2	2	2	2	2	2	2	2	2	2	2	2	2	2	2	2	2	2	2	2	2	2	102	102;104	1	719	By MS/MS	By MS/MS	By MS/MS	By MS/MS	By MS/MS	By MS/MS	By MS/MS	By MS/MS	By MS/MS
	1.51153	-1.03307	Rv0286_PPE4	Rv0286_PPE4	7	7	7	Rv0286_PPE4	1	7	7	7	7	7	7	7	6	7	7	7	7	7	7	7	7	6	7	7	7	7	7	7	7	7	6	7	513	513	1	100	By MS/MS	By MS/MS	By MS/MS	By MS/MS	By MS/MS	By MS/MS	By MS/MS	By MS/MS	By MS/MS
+	3.70216	-2.45748	Rv0287_esxG	Rv0287_esxG	3	3	3	Rv0287_esxG	1	3	3	3	3	3	2	3	3	3	3	3	3	3	3	2	3	3	3	3	3	3	3	3	2	3	3	3	97	97	1	159	By MS/MS	By MS/MS	By MS/MS	By MS/MS	By MS/MS	By MS/MS	By MS/MS	By MS/MS	By MS/MS
	0.0892436	-0.0566349	Rv0289_espG3	Rv0289_espG3	7	7	7	Rv0289_espG3	1	6	6	6	4	5	3	6	4	4	6	6	6	4	5	3	6	4	4	6	6	6	4	5	3	6	4	4	295	295	1	65	By MS/MS	By MS/MS	By MS/MS	By MS/MS	By MS/MS	By MS/MS	By MS/MS	By MS/MS	By MS/MS
	1.1679	-0.827679	Rv0291_mycP3	Rv0291_mycP3	8	8	8	Rv0291_mycP3	1	7	8	6	7	7	5	8	6	7	7	8	6	7	7	5	8	6	7	7	8	6	7	7	5	8	6	7	461	461	1	142	By MS/MS	By MS/MS	By MS/MS	By MS/MS	By MS/MS	By MS/MS	By MS/MS	By MS/MS	By MS/MS
	0.614156	1.06727	Rv0293c_Rv0293c	Rv0293c_Rv0293c	6	6	6	Rv0293c_Rv0293c	1	5	5	4	5	2	2	3	1	3	5	5	4	5	2	2	3	1	3	5	5	4	5	2	2	3	1	3	400	400	1	44	By MS/MS	By MS/MS	By matching	By MS/MS	By MS/MS	By matching	By matching	By matching	By matching
	0.901633	0.335693	Rv0294_tam	Rv0294_tam	6	6	6	Rv0294_tam	1	5	4	3	4	5	4	3	3	3	5	4	3	4	5	4	3	3	3	5	4	3	4	5	4	3	3	3	261	261	1	65	By MS/MS	By MS/MS	By MS/MS	By MS/MS	By MS/MS	By MS/MS	By MS/MS	By MS/MS	By MS/MS
	0.227075	0.185647	Rv0295c_Rv0295c	Rv0295c_Rv0295c	11	11	11	Rv0295c_Rv0295c	1	5	6	5	9	11	7	6	4	7	5	6	5	9	11	7	6	4	7	5	6	5	9	11	7	6	4	7	267	267	1	90	By MS/MS	By MS/MS	By MS/MS	By MS/MS	By MS/MS	By MS/MS	By MS/MS	By MS/MS	By MS/MS
	0.831167	0.357814	Rv0296c_Rv0296c	Rv0296c_Rv0296c	19	19	19	Rv0296c_Rv0296c	1	12	14	13	18	18	14	12	8	11	12	14	13	18	18	14	12	8	11	12	14	13	18	18	14	12	8	11	465	465	1	220	By MS/MS	By MS/MS	By MS/MS	By MS/MS	By MS/MS	By MS/MS	By MS/MS	By MS/MS	By MS/MS
	0.243633	0.0961793	Rv0301_vapC2	Rv0301_vapC2	7	7	7	Rv0301_vapC2	1	7	6	7	6	6	5	5	6	7	7	6	7	6	6	5	5	6	7	7	6	7	6	6	5	5	6	7	141	141	1	100	By MS/MS	By MS/MS	By MS/MS	By MS/MS	By MS/MS	By MS/MS	By MS/MS	By MS/MS	By MS/MS
	0.681462	0.69964	Rv0303_Rv0303	Rv0303_Rv0303	4	4	4	Rv0303_Rv0303	1	4	4	4	4	4	4	2	1	2	4	4	4	4	4	4	2	1	2	4	4	4	4	4	4	2	1	2	302	302	1	47	By MS/MS	By MS/MS	By MS/MS	By MS/MS	By MS/MS	By MS/MS	By MS/MS	By MS/MS	By MS/MS
	0.339774	-0.359718	Rv0308_Rv0308	Rv0308_Rv0308	3	3	3	Rv0308_Rv0308	1	3	3	3	3	2	3	3	2	3	3	3	3	3	2	3	3	2	3	3	3	3	3	2	3	3	2	3	238	238	1	59	By MS/MS	By MS/MS	By MS/MS	By MS/MS	By MS/MS	By MS/MS	By MS/MS	By MS/MS	By MS/MS
	2.44985	-1.24781	Rv0309_Rv0309	Rv0309_Rv0309	7	7	7	Rv0309_Rv0309	1	6	7	7	6	7	7	7	7	6	6	7	7	6	7	7	7	7	6	6	7	7	6	7	7	7	7	6	218	218	1	326	By MS/MS	By MS/MS	By MS/MS	By MS/MS	By MS/MS	By MS/MS	By MS/MS	By MS/MS	By MS/MS
	0.292307	0.135351	Rv0310c_Rv0310c	Rv0310c_Rv0310c	7	7	7	Rv0310c_Rv0310c	1	4	5	4	6	6	4	6	5	4	4	5	4	6	6	4	6	5	4	4	5	4	6	6	4	6	5	4	163	163	1	118	By MS/MS	By MS/MS	By MS/MS	By MS/MS	By MS/MS	By MS/MS	By MS/MS	By MS/MS	By MS/MS
	1.42413	0.482985	Rv0311_Rv0311	Rv0311_Rv0311	13	13	13	Rv0311_Rv0311	1	9	10	10	11	12	10	9	10	9	9	10	10	11	12	10	9	10	9	9	10	10	11	12	10	9	10	9	409	409	1	214	By MS/MS	By MS/MS	By MS/MS	By MS/MS	By MS/MS	By MS/MS	By MS/MS	By MS/MS	By MS/MS
	0.47035	0.37823	Rv0313_Rv0313	Rv0313_Rv0313	4	4	4	Rv0313_Rv0313	1	4	4	3	4	4	4	2	4	4	4	4	3	4	4	4	2	4	4	4	4	3	4	4	4	2	4	4	128	128	1	53	By MS/MS	By MS/MS	By matching	By MS/MS	By MS/MS	By MS/MS	By MS/MS	By MS/MS	By MS/MS
	0.827434	-0.861276	Rv0314c_Rv0314c	Rv0314c_Rv0314c	3	3	3	Rv0314c_Rv0314c	1	2	2	2	2	3	3	2	3	2	2	2	2	2	3	3	2	3	2	2	2	2	2	3	3	2	3	2	220	220	1	43	By MS/MS	By MS/MS	By MS/MS	By MS/MS	By MS/MS	By MS/MS	By MS/MS	By MS/MS	By MS/MS
	0.216455	-0.147439	Rv0315_Rv0315	Rv0315_Rv0315	17	17	17	Rv0315_Rv0315	1	13	13	14	13	13	13	14	15	14	13	13	14	13	13	13	14	15	14	13	13	14	13	13	13	14	15	14	294	294	1	999	By MS/MS	By MS/MS	By MS/MS	By MS/MS	By MS/MS	By MS/MS	By MS/MS	By MS/MS	By MS/MS
	0.615543	-0.614741	Rv0316_Rv0316	Rv0316_Rv0316	7	7	7	Rv0316_Rv0316	1	6	5	4	6	6	6	3	3	5	6	5	4	6	6	6	3	3	5	6	5	4	6	6	6	3	3	5	204	204	1	69	By MS/MS	By MS/MS	By MS/MS	By MS/MS	By MS/MS	By MS/MS	By MS/MS	By MS/MS	By MS/MS
	0.744816	-0.26885	Rv0319_pcp	Rv0319_pcp	9	9	9	Rv0319_pcp	1	8	9	8	8	8	8	8	8	7	8	9	8	8	8	8	8	8	7	8	9	8	8	8	8	8	8	7	222	222	1	141	By MS/MS	By MS/MS	By MS/MS	By MS/MS	By MS/MS	By MS/MS	By MS/MS	By MS/MS	By MS/MS
	2.19093	-0.847993	Rv0321_dcd	Rv0321_dcd	5	5	5	Rv0321_dcd	1	5	5	5	5	5	5	5	5	5	5	5	5	5	5	5	5	5	5	5	5	5	5	5	5	5	5	5	190	190	1	104	By MS/MS	By MS/MS	By MS/MS	By MS/MS	By MS/MS	By MS/MS	By MS/MS	By MS/MS	By MS/MS
	0.530376	0.245726	Rv0324_Rv0324	Rv0324_Rv0324	9	9	9	Rv0324_Rv0324	1	5	6	6	5	6	5	3	3	2	5	6	6	5	6	5	3	3	2	5	6	6	5	6	5	3	3	2	226	226	1	75	By MS/MS	By MS/MS	By MS/MS	By MS/MS	By MS/MS	By MS/MS	By MS/MS	By MS/MS	By MS/MS
	0.42615	0.112567	Rv0331_Rv0331	Rv0331_Rv0331	17	17	17	Rv0331_Rv0331	1	17	16	15	17	15	17	17	15	17	17	16	15	17	15	17	17	15	17	17	16	15	17	15	17	17	15	17	388	388	1	444	By MS/MS	By MS/MS	By MS/MS	By MS/MS	By MS/MS	By MS/MS	By MS/MS	By MS/MS	By MS/MS
	0.241723	0.192256	Rv0332_Rv0332	Rv0332_Rv0332	13	13	13	Rv0332_Rv0332	1	12	11	10	11	11	11	12	11	11	12	11	10	11	11	11	12	11	11	12	11	10	11	11	11	12	11	11	261	261	1	221	By MS/MS	By MS/MS	By MS/MS	By MS/MS	By MS/MS	By MS/MS	By MS/MS	By MS/MS	By MS/MS
	0.0298734	0.0184094	Rv0333_Rv0333	Rv0333_Rv0333	5	5	5	Rv0333_Rv0333	1	5	5	5	5	5	5	5	5	5	5	5	5	5	5	5	5	5	5	5	5	5	5	5	5	5	5	5	124	124	1	273	By MS/MS	By MS/MS	By MS/MS	By MS/MS	By MS/MS	By MS/MS	By MS/MS	By MS/MS	By MS/MS
	0.735662	0.409966	Rv0334_rmlA	Rv0334_rmlA	13	13	13	Rv0334_rmlA	1	12	11	10	12	12	9	8	8	8	12	11	10	12	12	9	8	8	8	12	11	10	12	12	9	8	8	8	288	288	1	190	By MS/MS	By MS/MS	By MS/MS	By MS/MS	By MS/MS	By MS/MS	By MS/MS	By MS/MS	By MS/MS
	0.810044	1.31518	Rv0337c_aspC	Rv0337c_aspC	9	9	9	Rv0337c_aspC	1	6	7	3	9	6	3	0	2	4	6	7	3	9	6	3	0	2	4	6	7	3	9	6	3	0	2	4	429	429	1	61	By MS/MS	By MS/MS	By MS/MS	By MS/MS	By MS/MS	By MS/MS		By MS/MS	By MS/MS
	1.498	-0.551371	Rv0338c_Rv0338c	Rv0338c_Rv0338c	11	11	11	Rv0338c_Rv0338c	1	8	7	7	6	6	7	5	4	6	8	7	7	6	6	7	5	4	6	8	7	7	6	6	7	5	4	6	882	882	1	103	By MS/MS	By MS/MS	By MS/MS	By MS/MS	By MS/MS	By MS/MS	By MS/MS	By MS/MS	By MS/MS
	0.574215	-0.535393	Rv0340_Rv0340	Rv0340_Rv0340	3	3	3	Rv0340_Rv0340	1	3	3	3	3	3	3	3	3	3	3	3	3	3	3	3	3	3	3	3	3	3	3	3	3	3	3	3	179	179	1	162	By MS/MS	By MS/MS	By MS/MS	By MS/MS	By MS/MS	By MS/MS	By MS/MS	By MS/MS	By MS/MS
	0.502649	2.08444	Rv0341_iniB	Rv0341_iniB	3	3	3	Rv0341_iniB	1	1	2	2	2	2	2	1	1	2	1	2	2	2	2	2	1	1	2	1	2	2	2	2	2	1	1	2	479	479	1	27	By MS/MS	By MS/MS	By MS/MS	By MS/MS	By MS/MS	By MS/MS	By MS/MS	By MS/MS	By MS/MS
	0.00806919	0.0266816	Rv0342_iniA	Rv0342_iniA	6	6	6	Rv0342_iniA	1	1	2	2	3	4	2	0	0	0	1	2	2	3	4	2	0	0	0	1	2	2	3	4	2	0	0	0	640	640	1	20	By matching	By MS/MS	By MS/MS	By MS/MS	By MS/MS	By MS/MS
	0.0117195	0.0060091	Rv0343_iniC	Rv0343_iniC	7	7	7	Rv0343_iniC	1	4	6	4	6	4	4	2	2	2	4	6	4	6	4	4	2	2	2	4	6	4	6	4	4	2	2	2	493	493	1	56	By MS/MS	By MS/MS	By MS/MS	By MS/MS	By MS/MS	By MS/MS	By MS/MS	By MS/MS	By MS/MS
	1.07417	-0.960155	Rv0344c_lpqJ	Rv0344c_lpqJ	3	3	3	Rv0344c_lpqJ	1	3	3	3	2	3	2	3	3	3	3	3	3	2	3	2	3	3	3	3	3	3	2	3	2	3	3	3	186	186	1	41	By MS/MS	By MS/MS	By MS/MS	By MS/MS	By MS/MS	By MS/MS	By MS/MS	By MS/MS	By MS/MS
	1.28009	0.299955	Rv0347_Rv0347	Rv0347_Rv0347	15	15	15	Rv0347_Rv0347	1	14	15	15	13	14	15	12	13	12	14	15	15	13	14	15	12	13	12	14	15	15	13	14	15	12	13	12	328	328	1	325	By MS/MS	By MS/MS	By MS/MS	By MS/MS	By MS/MS	By MS/MS	By MS/MS	By MS/MS	By MS/MS
	0.439692	0.471146	Rv0348_Rv0348	Rv0348_Rv0348	7	7	7	Rv0348_Rv0348	1	3	5	3	3	4	3	1	4	1	3	5	3	3	4	3	1	4	1	3	5	3	3	4	3	1	4	1	217	217	1	51	By MS/MS	By MS/MS	By matching	By MS/MS	By MS/MS	By MS/MS	By matching	By matching	By matching
	0.0401185	-0.024113	Rv0349_Rv0349	Rv0349_Rv0349	6	6	6	Rv0349_Rv0349	1	5	5	5	4	4	2	5	4	5	5	5	5	4	4	2	5	4	5	5	5	5	4	4	2	5	4	5	219	219	1	69	By MS/MS	By MS/MS	By MS/MS	By MS/MS	By MS/MS	By MS/MS	By MS/MS	By MS/MS	By MS/MS
	0.670999	0.301638	Rv0350_dnaK	Rv0350_dnaK	63	63	63	Rv0350_dnaK	1	62	61	59	57	60	59	54	55	58	62	61	59	57	60	59	54	55	58	62	61	59	57	60	59	54	55	58	625	625	1	4614	By MS/MS	By MS/MS	By MS/MS	By MS/MS	By MS/MS	By MS/MS	By MS/MS	By MS/MS	By MS/MS
;387785;387786;387787;387788;387789;387790;387791;387792;387793;387794;387795;387796;387797;387798;387799;387800;387801;387802;387803;387804;387805;387806;387807;387808;387809;387810;387811;387812;387813;387814;387815;387816;387817;387818;387819;387820;387821;387822;387823;387824;387825;387826;387827;387828;387829;387830;387831;387832;387833;387834;387835;387836;387837;387838;387839;387840;387841…	10901;44775;74940;78078;88233;88626;88796;88950;89926;105887;121740;127243;127277;145295;145415;147983;167464;199530;220483;220565;223118;223249;236730;237286;256592;256619;276470;276550;280695;280814;284458;284537;284566;292501;295967;295985;330313;341897;369833;374025;387819;387847;394890;395594;396022;398232;398275;411808;432516;433825;436386;436416;442003;442190;452037;513970;517699;534643;56…	231;232	153;678	73;319	86;92	Color2 [DarkGray]	1	4		63	63	63	79	79	79	880060000000	6224	35.2502	35.2347	35.2148	35.1769	35.1937	35.2303	35.1594	35.2104	35.351
	0.841135	0.92414	Rv0351_grpE	Rv0351_grpE	14	14	14	Rv0351_grpE	1	13	12	10	13	14	14	10	8	9	13	12	10	13	14	14	10	8	9	13	12	10	13	14	14	10	8	9	235	235	1	432	By MS/MS	By MS/MS	By MS/MS	By MS/MS	By MS/MS	By MS/MS	By MS/MS	By MS/MS	By MS/MS
	0.209272	-0.140484	Rv0352_dnaJ1	Rv0352_dnaJ1	9	9	9	Rv0352_dnaJ1	1	8	8	5	7	7	6	7	7	8	8	8	5	7	7	6	7	7	8	8	8	5	7	7	6	7	7	8	395	395	1	136	By MS/MS	By MS/MS	By MS/MS	By MS/MS	By MS/MS	By MS/MS	By MS/MS	By MS/MS	By MS/MS
	0.261926	0.145461	Rv0356c_Rv0356c	Rv0356c_Rv0356c	10	10	10	Rv0356c_Rv0356c	1	9	10	8	9	9	8	7	9	9	9	10	8	9	9	8	7	9	9	9	10	8	9	9	8	7	9	9	214	214	1	202	By MS/MS	By MS/MS	By MS/MS	By MS/MS	By MS/MS	By MS/MS	By MS/MS	By MS/MS	By MS/MS
	0.804909	-0.185116	Rv0357c_purA	Rv0357c_purA	20	20	20	Rv0357c_purA	1	18	18	17	18	18	18	17	18	16	18	18	17	18	18	18	17	18	16	18	18	17	18	18	18	17	18	16	432	432	1	335	By MS/MS	By MS/MS	By MS/MS	By MS/MS	By MS/MS	By MS/MS	By MS/MS	By MS/MS	By MS/MS
	0.141777	0.0981544	Rv0360c_Rv0360c	Rv0360c_Rv0360c	6	6	6	Rv0360c_Rv0360c	1	3	5	3	5	5	6	4	4	5	3	5	3	5	5	6	4	4	5	3	5	3	5	5	6	4	4	5	145	145	1	67	By MS/MS	By MS/MS	By MS/MS	By MS/MS	By MS/MS	By MS/MS	By MS/MS	By MS/MS	By MS/MS
	0.246605	-0.193226	Rv0361_Rv0361	Rv0361_Rv0361	12	12	12	Rv0361_Rv0361	1	9	7	9	8	9	9	10	12	11	9	7	9	8	9	9	10	12	11	9	7	9	8	9	9	10	12	11	275	275	1	168	By MS/MS	By MS/MS	By MS/MS	By MS/MS	By MS/MS	By MS/MS	By MS/MS	By MS/MS	By MS/MS
	0.0842952	-0.0178833	Rv0363c_fba	Rv0363c_fba	27	27	27	Rv0363c_fba	1	27	27	27	27	27	26	27	27	27	27	27	27	27	27	26	27	27	27	27	27	27	27	27	26	27	27	27	344	344	1	1813	By MS/MS	By MS/MS	By MS/MS	By MS/MS	By MS/MS	By MS/MS	By MS/MS	By MS/MS	By MS/MS
	0.699877	-0.191809	Rv0379_secE2	Rv0379_secE2	10	10	10	Rv0379_secE2	1	9	9	9	9	9	7	9	8	9	9	9	9	9	9	7	9	8	9	9	9	9	9	9	7	9	8	9	71	71	1	544	By MS/MS	By MS/MS	By MS/MS	By MS/MS	By MS/MS	By MS/MS	By MS/MS	By MS/MS	By MS/MS
	1.45281	0.514568	Rv0380c_Rv0380c	Rv0380c_Rv0380c	7	7	7	Rv0380c_Rv0380c	1	4	3	5	3	5	6	5	3	6	4	3	5	3	5	6	5	3	6	4	3	5	3	5	6	5	3	6	183	183	1	73	By MS/MS	By MS/MS	By MS/MS	By MS/MS	By MS/MS	By MS/MS	By MS/MS	By MS/MS	By MS/MS
	1.63104	0.80655	Rv0382c_pyrE	Rv0382c_pyrE	8	8	8	Rv0382c_pyrE	1	7	6	7	6	8	7	5	5	6	7	6	7	6	8	7	5	5	6	7	6	7	6	8	7	5	5	6	179	179	1	96	By MS/MS	By MS/MS	By MS/MS	By MS/MS	By MS/MS	By MS/MS	By MS/MS	By MS/MS	By MS/MS
	1.1612	0.419615	Rv0384c_clpB	Rv0384c_clpB	64	64	61	Rv0384c_clpB	1	59	53	58	59	58	55	55	52	52	59	53	58	59	58	55	55	52	52	56	50	55	56	55	53	52	49	49	848	848	1	1186	By MS/MS	By MS/MS	By MS/MS	By MS/MS	By MS/MS	By MS/MS	By MS/MS	By MS/MS	By MS/MS
	0.0381662	0.106461	Rv0385_Rv0385	Rv0385_Rv0385	6	6	6	Rv0385_Rv0385	1	3	3	2	3	1	1	3	3	4	3	3	2	3	1	1	3	3	4	3	3	2	3	1	1	3	3	4	390	390	1	36	By matching	By matching	By matching	By MS/MS	By matching	By matching	By MS/MS	By matching	By matching
	0.0194528	-0.00837231	Rv0389_purT	Rv0389_purT	12	12	12	Rv0389_purT	1	11	11	11	11	12	11	10	10	11	11	11	11	11	12	11	10	10	11	11	11	11	11	12	11	10	10	11	419	419	1	201	By MS/MS	By MS/MS	By MS/MS	By MS/MS	By MS/MS	By MS/MS	By MS/MS	By MS/MS	By MS/MS
	0.19666	0.0443799	Rv0390_Rv0390	Rv0390_Rv0390	10	10	10	Rv0390_Rv0390	1	10	10	9	10	10	10	10	10	10	10	10	9	10	10	10	10	10	10	10	10	9	10	10	10	10	10	10	140	140	1	252	By MS/MS	By MS/MS	By MS/MS	By MS/MS	By MS/MS	By MS/MS	By MS/MS	By MS/MS	By MS/MS
	0.0742526	-0.0273183	Rv0391_metZ	Rv0391_metZ	25	25	25	Rv0391_metZ	1	22	24	22	23	23	23	23	24	24	22	24	22	23	23	23	23	24	24	22	24	22	23	23	23	23	24	24	406	406	1	549	By MS/MS	By MS/MS	By MS/MS	By MS/MS	By MS/MS	By MS/MS	By MS/MS	By MS/MS	By MS/MS
	0.655382	-1.20856	Rv0392c_ndhA	Rv0392c_ndhA	2	2	2	Rv0392c_ndhA	1	2	2	2	2	2	1	2	1	1	2	2	2	2	2	1	2	1	1	2	2	2	2	2	1	2	1	1	470	470	1	21	By MS/MS	By MS/MS	By MS/MS	By MS/MS	By MS/MS	By MS/MS	By MS/MS	By MS/MS	By MS/MS
	1.04059	0.332003	Rv0394c_Rv0394c	Rv0394c_Rv0394c	7	7	7	Rv0394c_Rv0394c	1	6	6	6	7	6	7	5	5	6	6	6	6	7	6	7	5	5	6	6	6	6	7	6	7	5	5	6	239	239	1	141	By MS/MS	By MS/MS	By MS/MS	By MS/MS	By MS/MS	By MS/MS	By MS/MS	By MS/MS	By MS/MS
	0.660681	-2.25025	Rv0397A_Rv0397A	Rv0397A_Rv0397A	2	2	2	Rv0397A_Rv0397A	1	2	1	2	2	2	2	2	2	2	2	1	2	2	2	2	2	2	2	2	1	2	2	2	2	2	2	2	82	82	1	37	By MS/MS	By MS/MS	By MS/MS	By MS/MS	By MS/MS	By MS/MS	By MS/MS	By MS/MS	By MS/MS
	1.47126	-0.958412	Rv0398c_Rv0398c	Rv0398c_Rv0398c	12	12	12	Rv0398c_Rv0398c	1	12	12	12	12	12	12	12	11	12	12	12	12	12	12	12	12	11	12	12	12	12	12	12	12	12	11	12	213	213	1	720	By MS/MS	By MS/MS	By MS/MS	By MS/MS	By MS/MS	By MS/MS	By MS/MS	By MS/MS	By MS/MS
	0.25149	-0.0789827	Rv0400c_fadE7	Rv0400c_fadE7	25	25	25	Rv0400c_fadE7	1	21	22	24	24	22	20	22	20	22	21	22	24	24	22	20	22	20	22	21	22	24	24	22	20	22	20	22	395	395	1	600	By MS/MS	By MS/MS	By MS/MS	By MS/MS	By MS/MS	By MS/MS	By MS/MS	By MS/MS	By MS/MS
	0.0399117	-0.0262512	Rv0405_pks6	Rv0405_pks6	6	6	6	Rv0405_pks6	1	3	2	2	2	3	2	4	4	4	3	2	2	2	3	2	4	4	4	3	2	2	2	3	2	4	4	4	1402	1402	1	85	By matching	By MS/MS	By MS/MS	By MS/MS	By MS/MS	By matching	By MS/MS	By MS/MS	By MS/MS
	1.39725	0.248472	Rv0407_fgd1	Rv0407_fgd1	22	22	22	Rv0407_fgd1	1	21	21	21	21	21	21	19	17	20	21	21	21	21	21	21	19	17	20	21	21	21	21	21	21	19	17	20	336	336	1	471	By MS/MS	By MS/MS	By MS/MS	By MS/MS	By MS/MS	By MS/MS	By MS/MS	By MS/MS	By MS/MS
	0.0695153	-0.0223325	Rv0408_pta	Rv0408_pta	36	36	36	Rv0408_pta	1	31	30	29	30	31	30	23	26	26	31	30	29	30	31	30	23	26	26	31	30	29	30	31	30	23	26	26	690	690	1	576	By MS/MS	By MS/MS	By MS/MS	By MS/MS	By MS/MS	By MS/MS	By MS/MS	By MS/MS	By MS/MS
	1.21915	-0.379485	Rv0409_ackA	Rv0409_ackA	16	16	16	Rv0409_ackA	1	12	12	12	15	14	15	11	12	12	12	12	12	15	14	15	11	12	12	12	12	12	15	14	15	11	12	12	385	385	1	207	By MS/MS	By MS/MS	By MS/MS	By MS/MS	By MS/MS	By MS/MS	By MS/MS	By MS/MS	By MS/MS
	0.394022	1.28248	Rv0410c_pknG	Rv0410c_pknG	7	7	7	Rv0410c_pknG	1	5	4	5	4	4	5	4	3	3	5	4	5	4	4	5	4	3	3	5	4	5	4	4	5	4	3	3	750	750	1	58	By MS/MS	By MS/MS	By MS/MS	By matching	By matching	By matching	By MS/MS	By matching	By matching
	0.571202	-0.429815	Rv0411c_glnH	Rv0411c_glnH	14	14	14	Rv0411c_glnH	1	13	12	13	14	13	14	11	13	14	13	12	13	14	13	14	11	13	14	13	12	13	14	13	14	11	13	14	328	328	1	269	By MS/MS	By MS/MS	By MS/MS	By MS/MS	By MS/MS	By MS/MS	By MS/MS	By MS/MS	By MS/MS
	0.438143	0.47843	Rv0413_mutT3	Rv0413_mutT3	3	3	3	Rv0413_mutT3	1	1	1	0	1	1	0	2	0	0	1	1	0	1	1	0	2	0	0	1	1	0	1	1	0	2	0	0	217	217	1	16	By MS/MS	By matching		By matching	By matching		By MS/MS
	0.759029	0.16731	Rv0414c_thiE	Rv0414c_thiE	13	13	13	Rv0414c_thiE	1	13	12	12	11	13	12	13	10	13	13	12	12	11	13	12	13	10	13	13	12	12	11	13	12	13	10	13	222	222	1	183	By MS/MS	By MS/MS	By MS/MS	By MS/MS	By MS/MS	By MS/MS	By MS/MS	By MS/MS	By MS/MS
	1.73095	0.297483	Rv0415_thiO	Rv0415_thiO	11	11	11	Rv0415_thiO	1	6	7	7	10	9	8	6	6	8	6	7	7	10	9	8	6	6	8	6	7	7	10	9	8	6	6	8	340	340	1	109	By MS/MS	By MS/MS	By MS/MS	By MS/MS	By MS/MS	By MS/MS	By MS/MS	By MS/MS	By MS/MS
	0.379746	-0.179667	Rv0417_thiG	Rv0417_thiG	4	4	4	Rv0417_thiG	1	3	3	2	3	3	3	3	2	4	3	3	2	3	3	3	3	2	4	3	3	2	3	3	3	3	2	4	252	252	1	39	By MS/MS	By MS/MS	By MS/MS	By MS/MS	By MS/MS	By MS/MS	By MS/MS	By MS/MS	By MS/MS
	1.14932	-0.581154	Rv0418_lpqL	Rv0418_lpqL	23	23	23	Rv0418_lpqL	1	21	22	23	23	21	21	22	20	21	21	22	23	23	21	21	22	20	21	21	22	23	23	21	21	22	20	21	500	500	1	397	By MS/MS	By MS/MS	By MS/MS	By MS/MS	By MS/MS	By MS/MS	By MS/MS	By MS/MS	By MS/MS
	0.00624362	0.00527128	Rv0419_lpqM	Rv0419_lpqM	6	6	6	Rv0419_lpqM	1	3	1	2	3	2	3	2	4	2	3	1	2	3	2	3	2	4	2	3	1	2	3	2	3	2	4	2	498	498	1	36	By matching	By matching	By matching	By MS/MS	By MS/MS	By MS/MS	By MS/MS	By MS/MS	By MS/MS
	0.57617	-0.158786	Rv0421c_Rv0421c	Rv0421c_Rv0421c	9	9	9	Rv0421c_Rv0421c	1	8	8	8	9	9	8	6	5	5	8	8	8	9	9	8	6	5	5	8	8	8	9	9	8	6	5	5	209	209	1	115	By MS/MS	By MS/MS	By MS/MS	By MS/MS	By MS/MS	By MS/MS	By MS/MS	By MS/MS	By MS/MS
	1.68452	1.31535	Rv0422c_thiD	Rv0422c_thiD	7	7	7	Rv0422c_thiD	1	5	6	4	7	6	2	2	2	3	5	6	4	7	6	2	2	2	3	5	6	4	7	6	2	2	2	3	265	265	1	67	By MS/MS	By MS/MS	By MS/MS	By MS/MS	By MS/MS	By MS/MS	By MS/MS	By MS/MS	By MS/MS
	0.122257	-0.0633567	Rv0423c_thiC	Rv0423c_thiC	34	34	34	Rv0423c_thiC	1	32	33	31	31	31	31	32	31	28	32	33	31	31	31	31	32	31	28	32	33	31	31	31	31	32	31	28	547	547	1	818	By MS/MS	By MS/MS	By MS/MS	By MS/MS	By MS/MS	By MS/MS	By MS/MS	By MS/MS	By MS/MS
	1.43679	0.838795	Rv0425c_ctpH	Rv0425c_ctpH	5	5	5	Rv0425c_ctpH	1	3	4	3	3	2	2	3	4	3	3	4	3	3	2	2	3	4	3	3	4	3	3	2	2	3	4	3	1539	1539	1	50	By MS/MS	By MS/MS	By MS/MS	By MS/MS	By matching	By MS/MS	By matching	By MS/MS	By matching
	1.21229	-0.402404	Rv0426c_Rv0426c	Rv0426c_Rv0426c	5	5	5	Rv0426c_Rv0426c	1	4	4	3	4	5	4	4	4	4	4	4	3	4	5	4	4	4	4	4	4	3	4	5	4	4	4	4	147	147	1	79	By MS/MS	By MS/MS	By MS/MS	By MS/MS	By MS/MS	By MS/MS	By MS/MS	By MS/MS	By MS/MS
	0.0217716	-0.00936286	Rv0427c_xthA	Rv0427c_xthA	13	13	13	Rv0427c_xthA	1	11	12	10	13	13	12	11	11	12	11	12	10	13	13	12	11	11	12	11	12	10	13	13	12	11	11	12	291	291	1	183	By MS/MS	By MS/MS	By MS/MS	By MS/MS	By MS/MS	By MS/MS	By MS/MS	By MS/MS	By MS/MS
	0.131495	0.0905867	Rv0428c_Rv0428c	Rv0428c_Rv0428c	11	11	11	Rv0428c_Rv0428c	1	7	8	8	9	9	8	9	8	7	7	8	8	9	9	8	9	8	7	7	8	8	9	9	8	9	8	7	302	302	1	108	By MS/MS	By MS/MS	By MS/MS	By MS/MS	By MS/MS	By MS/MS	By MS/MS	By MS/MS	By MS/MS
	0.734944	-0.0702842	Rv0429c_def	Rv0429c_def	5	5	5	Rv0429c_def	1	5	4	5	5	5	5	5	5	5	5	4	5	5	5	5	5	5	5	5	4	5	5	5	5	5	5	5	197	197	1	180	By MS/MS	By MS/MS	By MS/MS	By MS/MS	By MS/MS	By MS/MS	By MS/MS	By MS/MS	By MS/MS
	0.940753	-0.640891	Rv0431_Rv0431	Rv0431_Rv0431	6	6	6	Rv0431_Rv0431	1	6	6	5	6	6	6	6	5	6	6	6	5	6	6	6	6	5	6	6	6	5	6	6	6	6	5	6	164	164	1	137	By MS/MS	By MS/MS	By MS/MS	By MS/MS	By MS/MS	By MS/MS	By MS/MS	By MS/MS	By MS/MS
	0.676477	-0.198242	Rv0432_sodC	Rv0432_sodC	7	7	7	Rv0432_sodC	1	7	7	7	7	7	7	7	7	7	7	7	7	7	7	7	7	7	7	7	7	7	7	7	7	7	7	7	240	240	1	205	By MS/MS	By MS/MS	By MS/MS	By MS/MS	By MS/MS	By MS/MS	By MS/MS	By MS/MS	By MS/MS
	0.0401529	0.0173063	Rv0433_Rv0433	Rv0433_Rv0433	11	11	11	Rv0433_Rv0433	1	8	8	7	11	11	8	8	9	5	8	8	7	11	11	8	8	9	5	8	8	7	11	11	8	8	9	5	376	376	1	130	By MS/MS	By MS/MS	By MS/MS	By MS/MS	By MS/MS	By MS/MS	By MS/MS	By MS/MS	By MS/MS
	0.406863	0.453149	Rv0435c_Rv0435c	Rv0435c_Rv0435c	12	11	11	Rv0435c_Rv0435c	1	9	9	7	10	11	6	2	5	5	8	8	6	9	10	6	2	4	4	8	8	6	9	10	6	2	4	4	728	728	1	85	By MS/MS	By MS/MS	By MS/MS	By MS/MS	By MS/MS	By MS/MS	By MS/MS	By MS/MS	By MS/MS
	0.286354	0.136738	Rv0437c_psd	Rv0437c_psd	9	9	9	Rv0437c_psd	1	7	7	8	7	8	7	4	6	5	7	7	8	7	8	7	4	6	5	7	7	8	7	8	7	4	6	5	231	231	1	97	By MS/MS	By MS/MS	By MS/MS	By MS/MS	By MS/MS	By MS/MS	By MS/MS	By MS/MS	By MS/MS
	0.519668	-0.3	Rv0438c_moeA2	Rv0438c_moeA2	6	6	6	Rv0438c_moeA2	1	6	5	4	5	4	4	4	2	2	6	5	4	5	4	4	4	2	2	6	5	4	5	4	4	4	2	2	405	405	1	56	By MS/MS	By MS/MS	By MS/MS	By MS/MS	By MS/MS	By MS/MS	By MS/MS	By MS/MS	By MS/MS
	0.742289	0.341976	Rv0439c_Rv0439c	Rv0439c_Rv0439c	12	12	10	Rv0439c_Rv0439c	1	7	8	8	9	11	8	8	7	7	7	8	8	9	11	8	8	7	7	5	6	6	7	9	6	6	5	5	311	311	1	133	By MS/MS	By MS/MS	By MS/MS	By MS/MS	By MS/MS	By MS/MS	By MS/MS	By MS/MS	By MS/MS
	1.08255	0.426505	Rv0440_groEL2	Rv0440_groEL2	45	45	44	Rv0440_groEL2	1	42	39	38	36	43	38	37	38	35	42	39	38	36	43	38	37	38	35	41	38	37	35	42	37	36	37	34	540	540	1	1849	By MS/MS	By MS/MS	By MS/MS	By MS/MS	By MS/MS	By MS/MS	By MS/MS	By MS/MS	By MS/MS
	0.150932	-0.0838159	Rv0441c_Rv0441c	Rv0441c_Rv0441c	3	3	3	Rv0441c_Rv0441c	1	2	3	2	3	3	3	3	2	3	2	3	2	3	3	3	3	2	3	2	3	2	3	3	3	3	2	3	142	142	1	33	By MS/MS	By MS/MS	By MS/MS	By MS/MS	By MS/MS	By MS/MS	By MS/MS	By MS/MS	By MS/MS
	1.68311	-1.99996	Rv0442c_PPE10	Rv0442c_PPE10	5	5	5	Rv0442c_PPE10	1	5	5	5	5	4	5	5	5	5	5	5	5	5	4	5	5	5	5	5	5	5	5	4	5	5	5	5	487	487	1	83	By MS/MS	By MS/MS	By MS/MS	By MS/MS	By MS/MS	By MS/MS	By MS/MS	By MS/MS	By MS/MS
	0.647242	-0.186971	Rv0443_Rv0443	Rv0443_Rv0443	9	9	9	Rv0443_Rv0443	1	8	8	8	8	9	9	8	8	9	8	8	8	8	9	9	8	8	9	8	8	8	8	9	9	8	8	9	171	171	1	213	By MS/MS	By MS/MS	By MS/MS	By MS/MS	By MS/MS	By MS/MS	By MS/MS	By MS/MS	By MS/MS
	0.420011	-0.106949	Rv0444c_rskA	Rv0444c_rskA	4	4	4	Rv0444c_rskA	1	3	2	2	3	2	2	3	3	4	3	2	2	3	2	2	3	3	4	3	2	2	3	2	2	3	3	4	232	232	1	51	By MS/MS	By MS/MS	By MS/MS	By MS/MS	By MS/MS	By MS/MS	By MS/MS	By MS/MS	By MS/MS
	1.9541	0.57512	Rv0445c_sigK	Rv0445c_sigK	10	10	10	Rv0445c_sigK	1	9	8	10	9	9	10	7	8	7	9	8	10	9	9	10	7	8	7	9	8	10	9	9	10	7	8	7	187	187	1	140	By MS/MS	By MS/MS	By MS/MS	By MS/MS	By MS/MS	By MS/MS	By MS/MS	By MS/MS	By MS/MS
	1.7584	-1.08296	Rv0450c_mmpL4	Rv0450c_mmpL4	8	8	8	Rv0450c_mmpL4	1	7	7	7	6	7	7	7	7	7	7	7	7	6	7	7	7	7	7	7	7	7	6	7	7	7	7	7	967	967	1	151	By MS/MS	By MS/MS	By MS/MS	By MS/MS	By MS/MS	By MS/MS	By MS/MS	By MS/MS	By MS/MS
	1.64593	-1.133	Rv0451c_mmpS4	Rv0451c_mmpS4	3	3	3	Rv0451c_mmpS4	1	3	2	3	3	2	2	3	3	3	3	2	3	3	2	2	3	3	3	3	2	3	3	2	2	3	3	3	140	140	1	55	By MS/MS	By MS/MS	By MS/MS	By MS/MS	By MS/MS	By MS/MS	By MS/MS	By MS/MS	By MS/MS
+	3.79224	-1.98621	Rv0455c_Rv0455c	Rv0455c_Rv0455c	8	8	8	Rv0455c_Rv0455c	1	6	7	6	7	6	6	7	7	7	6	7	6	7	6	6	7	7	7	6	7	6	7	6	6	7	7	7	148	148	1	464	By MS/MS	By MS/MS	By MS/MS	By MS/MS	By MS/MS	By MS/MS	By MS/MS	By MS/MS	By MS/MS
	0.812133	0.304701	Rv0456c_echA2	Rv0456c_echA2	10	10	10	Rv0456c_echA2	1	7	8	7	8	9	8	8	7	6	7	8	7	8	9	8	8	7	6	7	8	7	8	9	8	8	7	6	304	304	1	111	By MS/MS	By MS/MS	By MS/MS	By MS/MS	By MS/MS	By MS/MS	By MS/MS	By MS/MS	By MS/MS
	0.662852	0.142452	Rv0457c_Rv0457c	Rv0457c_Rv0457c	43	43	43	Rv0457c_Rv0457c	1	38	39	40	40	40	39	38	38	39	38	39	40	40	40	39	38	38	39	38	39	40	40	40	39	38	38	39	673	673	1	943	By MS/MS	By MS/MS	By MS/MS	By MS/MS	By MS/MS	By MS/MS	By MS/MS	By MS/MS	By MS/MS
	0.502513	0.242123	Rv0458_Rv0458	Rv0458_Rv0458	23	23	23	Rv0458_Rv0458	1	22	22	22	22	22	20	19	22	21	22	22	22	22	22	20	19	22	21	22	22	22	22	22	20	19	22	21	507	507	1	520	By MS/MS	By MS/MS	By MS/MS	By MS/MS	By MS/MS	By MS/MS	By MS/MS	By MS/MS	By MS/MS
	3.15788	-0.307747	Rv0462_lpdC	Rv0462_lpdC	26	26	26	Rv0462_lpdC	1	25	25	22	25	26	25	25	24	25	25	25	22	25	26	25	25	24	25	25	25	22	25	26	25	25	24	25	464	464	1	1193	By MS/MS	By MS/MS	By MS/MS	By MS/MS	By MS/MS	By MS/MS	By MS/MS	By MS/MS	By MS/MS
	1.72355	0.439028	Rv0464c_Rv0464c	Rv0464c_Rv0464c	9	9	9	Rv0464c_Rv0464c	1	8	7	6	7	8	8	5	7	5	8	7	6	7	8	8	5	7	5	8	7	6	7	8	8	5	7	5	190	190	1	94	By MS/MS	By MS/MS	By MS/MS	By MS/MS	By MS/MS	By MS/MS	By MS/MS	By MS/MS	By MS/MS
	1.07914	0.530707	Rv0466_Rv0466	Rv0466_Rv0466	18	18	18	Rv0466_Rv0466	1	15	14	14	16	17	16	12	13	11	15	14	14	16	17	16	12	13	11	15	14	14	16	17	16	12	13	11	264	264	1	283	By MS/MS	By MS/MS	By MS/MS	By MS/MS	By MS/MS	By MS/MS	By MS/MS	By MS/MS	By MS/MS
	2.01376	0.487133	Rv0467_icl1	Rv0467_icl1	26	26	26	Rv0467_icl1	1	25	25	23	25	25	25	22	25	24	25	25	23	25	25	25	22	25	24	25	25	23	25	25	25	22	25	24	428	428	1	735	By MS/MS	By MS/MS	By MS/MS	By MS/MS	By MS/MS	By MS/MS	By MS/MS	By MS/MS	By MS/MS
	1.07363	-0.213515	Rv0468_fadB2	Rv0468_fadB2	18	18	18	Rv0468_fadB2	1	16	17	17	17	17	17	16	15	16	16	17	17	17	17	17	16	15	16	16	17	17	17	17	17	16	15	16	286	286	1	1107	By MS/MS	By MS/MS	By MS/MS	By MS/MS	By MS/MS	By MS/MS	By MS/MS	By MS/MS	By MS/MS
	0.79634	0.330237	Rv0469_umaA	Rv0469_umaA	22	22	21	Rv0469_umaA	1	22	22	22	22	22	22	22	21	22	22	22	22	22	22	22	22	21	22	21	21	21	21	21	21	21	20	21	286	286	1	509	By MS/MS	By MS/MS	By MS/MS	By MS/MS	By MS/MS	By MS/MS	By MS/MS	By MS/MS	By MS/MS
	0.454503	0.0964053	Rv0470c_pcaA	Rv0470c_pcaA	19	18	16	Rv0470c_pcaA	1	17	15	18	17	17	17	15	16	15	16	14	17	16	16	16	15	16	15	14	12	15	14	14	14	13	14	13	287	287	1	289	By MS/MS	By MS/MS	By MS/MS	By MS/MS	By MS/MS	By MS/MS	By MS/MS	By MS/MS	By MS/MS
	0.871319	0.352123	Rv0472c_Rv0472c	Rv0472c_Rv0472c	9	9	9	Rv0472c_Rv0472c	1	9	8	9	8	9	8	8	6	8	9	8	9	8	9	8	8	6	8	9	8	9	8	9	8	8	6	8	234	234	1	158	By MS/MS	By MS/MS	By MS/MS	By MS/MS	By MS/MS	By MS/MS	By MS/MS	By MS/MS	By MS/MS
	1.02759	1.72877	Rv0474_Rv0474	Rv0474_Rv0474	4	4	4	Rv0474_Rv0474	1	3	2	3	4	1	4	3	0	1	3	2	3	4	1	4	3	0	1	3	2	3	4	1	4	3	0	1	140	140	1	33	By MS/MS	By MS/MS	By MS/MS	By MS/MS	By MS/MS	By MS/MS	By MS/MS		By MS/MS
	1.43413	0.911371	Rv0475_hbhA	Rv0475_hbhA	12	12	12	Rv0475_hbhA	1	11	12	11	11	12	10	12	12	12	11	12	11	11	12	10	12	12	12	11	12	11	11	12	10	12	12	12	199	199	1	219	By MS/MS	By MS/MS	By MS/MS	By MS/MS	By MS/MS	By MS/MS	By MS/MS	By MS/MS	By MS/MS
	1.6784	-0.998857	Rv0477_Rv0477	Rv0477_Rv0477	8	8	8	Rv0477_Rv0477	1	7	7	8	7	7	7	7	7	7	7	7	8	7	7	7	7	7	7	7	7	8	7	7	7	7	7	7	148	148	1	342	By MS/MS	By MS/MS	By MS/MS	By MS/MS	By MS/MS	By MS/MS	By MS/MS	By MS/MS	By MS/MS
	0.404827	-0.142605	Rv0478_deoC	Rv0478_deoC	10	10	10	Rv0478_deoC	1	8	8	8	8	10	10	9	10	7	8	8	8	8	10	10	9	10	7	8	8	8	8	10	10	9	10	7	224	224	1	177	By MS/MS	By MS/MS	By MS/MS	By MS/MS	By MS/MS	By MS/MS	By MS/MS	By MS/MS	By MS/MS
	0.942556	-0.3361	Rv0479c_Rv0479c	Rv0479c_Rv0479c	10	10	10	Rv0479c_Rv0479c	1	8	6	5	9	8	9	4	5	5	8	6	5	9	8	9	4	5	5	8	6	5	9	8	9	4	5	5	348	348	1	89	By MS/MS	By MS/MS	By MS/MS	By MS/MS	By MS/MS	By MS/MS	By MS/MS	By MS/MS	By MS/MS
	1.317	-0.496142	Rv0480c_Rv0480c	Rv0480c_Rv0480c	16	16	16	Rv0480c_Rv0480c	1	12	14	13	12	14	13	14	14	13	12	14	13	12	14	13	14	14	13	12	14	13	12	14	13	14	14	13	280	280	1	270	By MS/MS	By MS/MS	By MS/MS	By MS/MS	By MS/MS	By MS/MS	By MS/MS	By MS/MS	By MS/MS
	0.061255	0.0272996	Rv0482_murB	Rv0482_murB	17	17	17	Rv0482_murB	1	16	15	16	15	15	13	13	13	13	16	15	16	15	15	13	13	13	13	16	15	16	15	15	13	13	13	13	369	369	1	222	By MS/MS	By MS/MS	By MS/MS	By MS/MS	By MS/MS	By MS/MS	By MS/MS	By MS/MS	By MS/MS
	0.678927	-0.333435	Rv0483_lprQ	Rv0483_lprQ	16	16	16	Rv0483_lprQ	1	15	13	14	15	16	11	14	11	14	15	13	14	15	16	11	14	11	14	15	13	14	15	16	11	14	11	14	451	451	1	234	By MS/MS	By MS/MS	By MS/MS	By MS/MS	By MS/MS	By MS/MS	By MS/MS	By MS/MS	By MS/MS
	0.300032	0.194594	Rv0484c_Rv0484c	Rv0484c_Rv0484c	11	11	11	Rv0484c_Rv0484c	1	8	9	8	11	11	10	8	8	9	8	9	8	11	11	10	8	8	9	8	9	8	11	11	10	8	8	9	251	251	1	145	By MS/MS	By MS/MS	By MS/MS	By MS/MS	By MS/MS	By MS/MS	By MS/MS	By MS/MS	By MS/MS
	1.23557	-0.135809	Rv0489_gpm1	Rv0489_gpm1	18	18	18	Rv0489_gpm1	1	18	18	18	16	17	17	18	18	18	18	18	18	16	17	17	18	18	18	18	18	18	16	17	17	18	18	18	249	249	1	498	By MS/MS	By MS/MS	By MS/MS	By MS/MS	By MS/MS	By MS/MS	By MS/MS	By MS/MS	By MS/MS
	0.00577298	0.00968647	Rv0491_regX3	Rv0491_regX3	12	12	12	Rv0491_regX3	1	7	10	6	10	12	10	7	6	8	7	10	6	10	12	10	7	6	8	7	10	6	10	12	10	7	6	8	227	227	1	122	By MS/MS	By MS/MS	By MS/MS	By MS/MS	By MS/MS	By MS/MS	By MS/MS	By MS/MS	By MS/MS
	0.67212	1.21128	Rv0492c_Rv0492c	Rv0492c_Rv0492c	6	6	6	Rv0492c_Rv0492c	1	3	3	2	3	6	1	1	1	3	3	3	2	3	6	1	1	1	3	3	3	2	3	6	1	1	1	3	629	629	1	34	By MS/MS	By MS/MS	By matching	By MS/MS	By MS/MS	By MS/MS	By matching	By matching	By MS/MS
	1.24763	0.481695	Rv0493c_Rv0493c	Rv0493c_Rv0493c	9	9	9	Rv0493c_Rv0493c	1	7	8	8	8	9	5	6	6	6	7	8	8	8	9	5	6	6	6	7	8	8	8	9	5	6	6	6	329	329	1	88	By MS/MS	By MS/MS	By MS/MS	By MS/MS	By MS/MS	By MS/MS	By MS/MS	By MS/MS	By MS/MS
	1.16044	0.677114	Rv0495c_Rv0495c	Rv0495c_Rv0495c	9	9	9	Rv0495c_Rv0495c	1	7	4	5	6	4	3	4	4	3	7	4	5	6	4	3	4	4	3	7	4	5	6	4	3	4	4	3	296	296	1	77	By MS/MS	By MS/MS	By MS/MS	By MS/MS	By MS/MS	By MS/MS	By MS/MS	By MS/MS	By MS/MS
	0.0373295	-0.0187562	Rv0496_Rv0496	Rv0496_Rv0496	19	19	19	Rv0496_Rv0496	1	17	17	16	17	16	16	15	13	16	17	17	16	17	16	16	15	13	16	17	17	16	17	16	16	15	13	16	328	328	1	251	By MS/MS	By MS/MS	By MS/MS	By MS/MS	By MS/MS	By MS/MS	By MS/MS	By MS/MS	By MS/MS
	0.275054	-0.123999	Rv0497_Rv0497	Rv0497_Rv0497	12	12	12	Rv0497_Rv0497	1	11	11	10	11	10	11	10	10	10	11	11	10	11	10	11	10	10	10	11	11	10	11	10	11	10	10	10	310	310	1	199	By MS/MS	By MS/MS	By MS/MS	By MS/MS	By MS/MS	By MS/MS	By MS/MS	By MS/MS	By MS/MS
	0.432181	0.629589	Rv0498_Rv0498	Rv0498_Rv0498	7	7	7	Rv0498_Rv0498	1	4	6	5	5	6	4	1	2	2	4	6	5	5	6	4	1	2	2	4	6	5	5	6	4	1	2	2	280	280	1	50	By MS/MS	By MS/MS	By MS/MS	By MS/MS	By MS/MS	By MS/MS	By matching	By matching	By MS/MS
	0.233635	0.562281	Rv0499_Rv0499	Rv0499_Rv0499	2	2	2	Rv0499_Rv0499	1	2	1	1	2	2	2	1	0	1	2	1	1	2	2	2	1	0	1	2	1	1	2	2	2	1	0	1	291	291	1	17	By matching	By matching	By matching	By MS/MS	By MS/MS	By MS/MS	By matching		By MS/MS
	1.78422	0.280105	Rv0500_proC	Rv0500_proC	10	10	10	Rv0500_proC	1	10	10	10	10	10	10	10	10	10	10	10	10	10	10	10	10	10	10	10	10	10	10	10	10	10	10	10	295	295	1	515	By MS/MS	By MS/MS	By MS/MS	By MS/MS	By MS/MS	By MS/MS	By MS/MS	By MS/MS	By MS/MS
	2.39898	0.663534	Rv0501_galE2	Rv0501_galE2	7	7	7	Rv0501_galE2	1	5	5	5	6	5	5	4	4	4	5	5	5	6	5	5	4	4	4	5	5	5	6	5	5	4	4	4	376	376	1	61	By MS/MS	By MS/MS	By matching	By MS/MS	By MS/MS	By MS/MS	By MS/MS	By MS/MS	By MS/MS
	0.249558	0.226155	Rv0502_Rv0502	Rv0502_Rv0502	9	9	9	Rv0502_Rv0502	1	2	4	4	7	3	3	2	2	1	2	4	4	7	3	3	2	2	1	2	4	4	7	3	3	2	2	1	358	358	1	44	By matching	By MS/MS	By matching	By MS/MS	By MS/MS	By MS/MS	By matching	By matching	By matching
	0.0209171	-0.00696818	Rv0503c_cmaA2	Rv0503c_cmaA2	22	22	21	Rv0503c_cmaA2	1	21	20	20	21	21	20	21	20	20	21	20	20	21	21	20	21	20	20	21	20	20	21	21	20	21	20	20	302	302	1	582	By MS/MS	By MS/MS	By MS/MS	By MS/MS	By MS/MS	By MS/MS	By MS/MS	By MS/MS	By MS/MS
	1.33	0.391752	Rv0504c_Rv0504c	Rv0504c_Rv0504c	10	10	10	Rv0504c_Rv0504c	1	9	10	9	9	9	9	10	9	9	9	10	9	9	9	9	10	9	9	9	10	9	9	9	9	10	9	9	166	166	1	185	By MS/MS	By MS/MS	By MS/MS	By MS/MS	By MS/MS	By MS/MS	By MS/MS	By MS/MS	By MS/MS
	0.833889	0.508099	Rv0505c_serB1	Rv0505c_serB1	5	5	5	Rv0505c_serB1	1	3	3	4	4	5	3	2	3	2	3	3	4	4	5	3	2	3	2	3	3	4	4	5	3	2	3	2	373	373	1	41	By MS/MS	By MS/MS	By MS/MS	By MS/MS	By MS/MS	By MS/MS	By MS/MS	By MS/MS	By MS/MS
	1.52293	-1.12879	Rv0506_mmpS2	Rv0506_mmpS2	6	6	6	Rv0506_mmpS2	1	6	6	6	6	6	6	6	6	6	6	6	6	6	6	6	6	6	6	6	6	6	6	6	6	6	6	6	147	147	1	115	By MS/MS	By MS/MS	By MS/MS	By MS/MS	By MS/MS	By MS/MS	By MS/MS	By MS/MS	By MS/MS
	1.22265	-0.733189	Rv0507_mmpL2	Rv0507_mmpL2	8	8	8	Rv0507_mmpL2	1	4	5	5	4	4	4	4	5	5	4	5	5	4	4	4	4	5	5	4	5	5	4	4	4	4	5	5	968	968	1	100	By MS/MS	By MS/MS	By MS/MS	By MS/MS	By MS/MS	By MS/MS	By MS/MS	By MS/MS	By MS/MS
	1.50378	-0.762602	Rv0508_Rv0508	Rv0508_Rv0508	7	7	7	Rv0508_Rv0508	1	7	6	7	6	6	6	7	7	7	7	6	7	6	6	6	7	7	7	7	6	7	6	6	6	7	7	7	97	97	1	120	By MS/MS	By MS/MS	By MS/MS	By MS/MS	By MS/MS	By MS/MS	By MS/MS	By MS/MS	By MS/MS
	0.887999	-0.410112	Rv0509_hemA	Rv0509_hemA	10	10	10	Rv0509_hemA	1	8	9	5	9	8	6	6	3	4	8	9	5	9	8	6	6	3	4	8	9	5	9	8	6	6	3	4	468	468	1	84	By MS/MS	By MS/MS	By MS/MS	By MS/MS	By MS/MS	By MS/MS	By MS/MS	By matching	By MS/MS
	0.606144	-0.358478	Rv0510_hemC	Rv0510_hemC	17	17	17	Rv0510_hemC	1	15	13	12	15	15	16	13	11	15	15	13	12	15	15	16	13	11	15	15	13	12	15	15	16	13	11	15	309	309	1	240	By MS/MS	By MS/MS	By MS/MS	By MS/MS	By MS/MS	By MS/MS	By MS/MS	By MS/MS	By MS/MS
	1.1003	0.284791	Rv0511_hemD	Rv0511_hemD	31	31	31	Rv0511_hemD	1	27	30	29	31	30	31	29	26	29	27	30	29	31	30	31	29	26	29	27	30	29	31	30	31	29	26	29	565	565	1	585	By MS/MS	By MS/MS	By MS/MS	By MS/MS	By MS/MS	By MS/MS	By MS/MS	By MS/MS	By MS/MS
	0.0461341	0.013676	Rv0512_hemB	Rv0512_hemB	17	17	17	Rv0512_hemB	1	16	16	16	15	15	16	16	16	16	16	16	16	15	15	16	16	16	16	16	16	16	15	15	16	16	16	16	329	329	1	362	By MS/MS	By MS/MS	By MS/MS	By MS/MS	By MS/MS	By MS/MS	By MS/MS	By MS/MS	By MS/MS
	0.708919	-0.455733	Rv0518_Rv0518	Rv0518_Rv0518	13	13	13	Rv0518_Rv0518	1	11	11	10	11	11	11	11	11	12	11	11	10	11	11	11	11	11	12	11	11	10	11	11	11	11	11	12	231	231	1	463	By MS/MS	By MS/MS	By MS/MS	By MS/MS	By MS/MS	By MS/MS	By MS/MS	By MS/MS	By MS/MS
	1.11501	-2.30471	Rv0519c_Rv0519c	Rv0519c_Rv0519c	3	3	3	Rv0519c_Rv0519c	1	3	2	2	2	1	0	3	2	1	3	2	2	2	1	0	3	2	1	3	2	2	2	1	0	3	2	1	300	300	1	26	By MS/MS	By MS/MS	By matching	By MS/MS	By MS/MS		By MS/MS	By matching	By MS/MS
	0.792794	0.43954	Rv0523c_Rv0523c	Rv0523c_Rv0523c	7	7	7	Rv0523c_Rv0523c	1	7	7	6	7	7	7	6	5	7	7	7	6	7	7	7	6	5	7	7	7	6	7	7	7	6	5	7	131	131	1	83	By MS/MS	By MS/MS	By MS/MS	By MS/MS	By MS/MS	By MS/MS	By matching	By MS/MS	By MS/MS
	1.43676	0.186003	Rv0524_hemL	Rv0524_hemL	20	20	20	Rv0524_hemL	1	20	20	19	18	20	19	18	19	19	20	20	19	18	20	19	18	19	19	20	20	19	18	20	19	18	19	19	462	462	1	622	By MS/MS	By MS/MS	By MS/MS	By MS/MS	By MS/MS	By MS/MS	By MS/MS	By MS/MS	By MS/MS
	0.244737	0.207293	Rv0525_Rv0525	Rv0525_Rv0525	7	7	7	Rv0525_Rv0525	1	5	6	5	7	6	4	4	4	5	5	6	5	7	6	4	4	4	5	5	6	5	7	6	4	4	4	5	202	202	1	69	By MS/MS	By MS/MS	By MS/MS	By MS/MS	By MS/MS	By MS/MS	By MS/MS	By MS/MS	By MS/MS
	0.773544	-0.497838	Rv0526_Rv0526	Rv0526_Rv0526	14	14	14	Rv0526_Rv0526	1	13	13	12	13	13	11	13	13	11	13	13	12	13	13	11	13	13	11	13	13	12	13	13	11	13	13	11	216	216	1	270	By MS/MS	By MS/MS	By MS/MS	By MS/MS	By MS/MS	By MS/MS	By MS/MS	By MS/MS	By MS/MS
	0.535949	0.321869	Rv0530_Rv0530	Rv0530_Rv0530	12	12	12	Rv0530_Rv0530	1	8	10	9	12	11	11	5	5	5	8	10	9	12	11	11	5	5	5	8	10	9	12	11	11	5	5	5	405	405	1	118	By MS/MS	By MS/MS	By MS/MS	By MS/MS	By MS/MS	By MS/MS	By MS/MS	By MS/MS	By MS/MS
	1.44894	0.549802	Rv0530A_Rv0530A	Rv0530A_Rv0530A	3	3	3	Rv0530A_Rv0530A	1	3	2	3	3	3	3	2	2	3	3	2	3	3	3	3	2	2	3	3	2	3	3	3	3	2	2	3	53	53	1	32	By MS/MS	By MS/MS	By MS/MS	By MS/MS	By MS/MS	By MS/MS	By matching	By matching	By matching
	0.472776	-0.439479	Rv0531_Rv0531	Rv0531_Rv0531	2	2	2	Rv0531_Rv0531	1	1	2	2	2	2	2	1	0	0	1	2	2	2	2	2	1	0	0	1	2	2	2	2	2	1	0	0	105	105	1	17	By matching	By MS/MS	By MS/MS	By MS/MS	By MS/MS	By MS/MS	By matching
	0.809546	-0.261501	Rv0533c_fabH	Rv0533c_fabH	13	13	13	Rv0533c_fabH	1	13	12	11	13	13	11	11	9	10	13	12	11	13	13	11	11	9	10	13	12	11	13	13	11	11	9	10	335	335	1	210	By MS/MS	By MS/MS	By MS/MS	By MS/MS	By MS/MS	By MS/MS	By MS/MS	By MS/MS	By MS/MS
	0.192163	0.231331	Rv0535_pnp	Rv0535_pnp	6	6	6	Rv0535_pnp	1	5	5	4	4	4	5	4	4	4	5	5	4	4	4	5	4	4	4	5	5	4	4	4	5	4	4	4	264	264	1	66	By MS/MS	By MS/MS	By MS/MS	By MS/MS	By MS/MS	By MS/MS	By matching	By MS/MS	By MS/MS
	0.767945	0.12493	Rv0536_galE3	Rv0536_galE3	14	14	14	Rv0536_galE3	1	12	11	9	13	12	11	10	11	11	12	11	9	13	12	11	10	11	11	12	11	9	13	12	11	10	11	11	346	346	1	163	By MS/MS	By MS/MS	By MS/MS	By MS/MS	By MS/MS	By MS/MS	By MS/MS	By MS/MS	By MS/MS
	0.45497	0.365096	Rv0537c_Rv0537c	Rv0537c_Rv0537c	2	2	2	Rv0537c_Rv0537c	1	2	2	2	1	2	2	1	1	1	2	2	2	1	2	2	1	1	1	2	2	2	1	2	2	1	1	1	477	477	1	33	By matching	By MS/MS	By MS/MS	By MS/MS	By MS/MS	By MS/MS	By matching	By matching	By matching
	0.638583	-0.45557	Rv0538_Rv0538	Rv0538_Rv0538	8	8	8	Rv0538_Rv0538	1	7	7	7	7	7	7	8	8	8	7	7	7	7	7	7	8	8	8	7	7	7	7	7	7	8	8	8	548	548	1	228	By MS/MS	By MS/MS	By MS/MS	By MS/MS	By MS/MS	By MS/MS	By MS/MS	By MS/MS	By MS/MS
	0.599642	0.225369	Rv0540_Rv0540	Rv0540_Rv0540	6	6	6	Rv0540_Rv0540	1	4	4	3	5	5	4	3	3	3	4	4	3	5	5	4	3	3	3	4	4	3	5	5	4	3	3	3	220	220	1	49	By MS/MS	By MS/MS	By MS/MS	By MS/MS	By MS/MS	By MS/MS	By MS/MS	By matching	By MS/MS
	0.689406	-0.849877	Rv0542c_menE	Rv0542c_menE	4	4	4	Rv0542c_menE	1	1	1	1	2	4	2	1	0	1	1	1	1	2	4	2	1	0	1	1	1	1	2	4	2	1	0	1	362	362	1	19	By matching	By matching	By matching	By MS/MS	By MS/MS	By MS/MS	By matching		By matching
	1.77994	-0.224147	Rv0543c_Rv0543c	Rv0543c_Rv0543c	8	8	8	Rv0543c_Rv0543c	1	8	8	6	8	8	8	7	7	6	8	8	6	8	8	8	7	7	6	8	8	6	8	8	8	7	7	6	100	100	1	178	By MS/MS	By MS/MS	By MS/MS	By MS/MS	By MS/MS	By MS/MS	By MS/MS	By MS/MS	By MS/MS
	0.63614	-0.240038	Rv0546c_Rv0546c	Rv0546c_Rv0546c	6	6	6	Rv0546c_Rv0546c	1	6	6	6	6	5	6	6	6	6	6	6	6	6	5	6	6	6	6	6	6	6	6	5	6	6	6	6	128	128	1	144	By MS/MS	By MS/MS	By MS/MS	By MS/MS	By MS/MS	By MS/MS	By MS/MS	By MS/MS	By MS/MS
	0.751947	0.610511	Rv0547c_Rv0547c	Rv0547c_Rv0547c	8	8	8	Rv0547c_Rv0547c	1	7	8	7	8	8	6	5	5	3	7	8	7	8	8	6	5	5	3	7	8	7	8	8	6	5	5	3	294	294	1	80	By MS/MS	By MS/MS	By MS/MS	By MS/MS	By MS/MS	By MS/MS	By MS/MS	By MS/MS	By MS/MS
	0.291435	-0.120316	Rv0548c_menB	Rv0548c_menB	14	14	14	Rv0548c_menB	1	12	14	12	14	13	14	13	12	13	12	14	12	14	13	14	13	12	13	12	14	12	14	13	14	13	12	13	314	314	1	324	By MS/MS	By MS/MS	By MS/MS	By MS/MS	By MS/MS	By MS/MS	By MS/MS	By MS/MS	By MS/MS
	0.00865265	-0.0196282	Rv0549c_vapC3	Rv0549c_vapC3	4	4	4	Rv0549c_vapC3	1	2	3	3	3	4	4	3	2	1	2	3	3	3	4	4	3	2	1	2	3	3	3	4	4	3	2	1	137	137	1	46	By MS/MS	By matching	By MS/MS	By MS/MS	By MS/MS	By MS/MS	By MS/MS	By matching	By matching
	0.326861	0.082716	Rv0550c_vapB3	Rv0550c_vapB3	4	4	4	Rv0550c_vapB3	1	3	3	3	4	3	4	3	2	3	3	3	3	4	3	4	3	2	3	3	3	3	4	3	4	3	2	3	88	88	1	49	By MS/MS	By MS/MS	By MS/MS	By MS/MS	By MS/MS	By MS/MS	By MS/MS	By MS/MS	By MS/MS
	0.448712	0.313147	Rv0551c_fadD8	Rv0551c_fadD8	11	11	11	Rv0551c_fadD8	1	8	9	9	10	8	5	5	3	7	8	9	9	10	8	5	5	3	7	8	9	9	10	8	5	5	3	7	571	571	1	101	By MS/MS	By MS/MS	By matching	By MS/MS	By MS/MS	By MS/MS	By MS/MS	By MS/MS	By MS/MS
	0.31543	0.110773	Rv0552_Rv0552	Rv0552_Rv0552	23	23	23	Rv0552_Rv0552	1	19	19	20	20	18	21	17	17	19	19	19	20	20	18	21	17	17	19	19	19	20	20	18	21	17	17	19	534	534	1	373	By MS/MS	By MS/MS	By MS/MS	By MS/MS	By MS/MS	By MS/MS	By MS/MS	By MS/MS	By MS/MS
	0.746016	1.38273	Rv0553_menC	Rv0553_menC	8	8	8	Rv0553_menC	1	4	4	4	7	5	6	2	1	2	4	4	4	7	5	6	2	1	2	4	4	4	7	5	6	2	1	2	326	326	1	50	By MS/MS	By MS/MS	By MS/MS	By MS/MS	By MS/MS	By MS/MS	By MS/MS	By matching	By matching
	0.489186	0.135243	Rv0554_bpoC	Rv0554_bpoC	11	11	11	Rv0554_bpoC	1	10	9	9	9	9	8	9	9	11	10	9	9	9	9	8	9	9	11	10	9	9	9	9	8	9	9	11	262	262	1	275	By MS/MS	By MS/MS	By MS/MS	By MS/MS	By MS/MS	By MS/MS	By MS/MS	By MS/MS	By MS/MS
	0.360509	-0.129292	Rv0555_menD	Rv0555_menD	21	21	21	Rv0555_menD	1	17	17	16	16	18	15	13	13	14	17	17	16	16	18	15	13	13	14	17	17	16	16	18	15	13	13	14	554	554	1	263	By MS/MS	By MS/MS	By MS/MS	By MS/MS	By MS/MS	By MS/MS	By MS/MS	By MS/MS	By MS/MS
	1.01873	0.6086	Rv0558_menH	Rv0558_menH	6	6	6	Rv0558_menH	1	3	5	5	5	4	3	4	5	2	3	5	5	5	4	3	4	5	2	3	5	5	5	4	3	4	5	2	234	234	1	52	By MS/MS	By MS/MS	By MS/MS	By MS/MS	By MS/MS	By matching	By MS/MS	By MS/MS	By MS/MS
	1.93629	-1.02281	Rv0559c_Rv0559c	Rv0559c_Rv0559c	5	5	5	Rv0559c_Rv0559c	1	5	5	5	5	5	5	5	4	4	5	5	5	5	5	5	5	4	4	5	5	5	5	5	5	5	4	4	112	112	1	203	By MS/MS	By MS/MS	By MS/MS	By MS/MS	By MS/MS	By MS/MS	By MS/MS	By MS/MS	By MS/MS
	0.439864	-0.163266	Rv0560c_Rv0560c	Rv0560c_Rv0560c	11	11	11	Rv0560c_Rv0560c	1	9	9	9	10	11	10	9	9	10	9	9	9	10	11	10	9	9	10	9	9	9	10	11	10	9	9	10	241	241	1	165	By MS/MS	By MS/MS	By MS/MS	By MS/MS	By MS/MS	By MS/MS	By MS/MS	By MS/MS	By MS/MS
	1.71813	0.299945	Rv0562_grcC1	Rv0562_grcC1	19	19	19	Rv0562_grcC1	1	18	18	16	18	18	17	18	17	17	18	18	16	18	18	17	18	17	17	18	18	16	18	18	17	18	17	17	335	335	1	437	By MS/MS	By MS/MS	By MS/MS	By MS/MS	By MS/MS	By MS/MS	By MS/MS	By MS/MS	By MS/MS
	0.289633	0.163657	Rv0564c_gpdA1	Rv0564c_gpdA1	11	11	10	Rv0564c_gpdA1	1	8	6	5	10	9	8	9	6	6	8	6	5	10	9	8	9	6	6	8	6	5	10	9	8	9	6	6	341	341	1	113	By MS/MS	By MS/MS	By MS/MS	By MS/MS	By MS/MS	By MS/MS	By MS/MS	By MS/MS	By MS/MS
	0.596684	-0.0778135	Rv0566c_Rv0566c	Rv0566c_Rv0566c	14	14	14	Rv0566c_Rv0566c	1	14	13	12	13	13	13	10	11	12	14	13	12	13	13	13	10	11	12	14	13	12	13	13	13	10	11	12	163	163	1	263	By MS/MS	By MS/MS	By MS/MS	By MS/MS	By MS/MS	By MS/MS	By MS/MS	By MS/MS	By MS/MS
	2.45633	-1.47266	Rv0567_Rv0567	Rv0567_Rv0567	5	5	5	Rv0567_Rv0567	1	2	3	4	4	1	3	1	1	1	2	3	4	4	1	3	1	1	1	2	3	4	4	1	3	1	1	1	339	339	1	33	By matching	By MS/MS	By MS/MS	By MS/MS	By MS/MS	By MS/MS	By matching	By MS/MS	By matching
	0.499493	0.146948	Rv0568_cyp135B1	Rv0568_cyp135B1	9	9	9	Rv0568_cyp135B1	1	7	9	6	7	6	6	5	6	8	7	9	6	7	6	6	5	6	8	7	9	6	7	6	6	5	6	8	472	472	1	84	By MS/MS	By MS/MS	By MS/MS	By MS/MS	By MS/MS	By MS/MS	By MS/MS	By MS/MS	By MS/MS
	1.13403	0.900376	Rv0569_Rv0569	Rv0569_Rv0569	6	6	6	Rv0569_Rv0569	1	6	6	6	6	6	6	6	6	6	6	6	6	6	6	6	6	6	6	6	6	6	6	6	6	6	6	6	88	88	1	235	By MS/MS	By MS/MS	By MS/MS	By MS/MS	By MS/MS	By MS/MS	By MS/MS	By MS/MS	By MS/MS
	1.11047	0.952609	Rv0570_nrdZ	Rv0570_nrdZ	21	21	21	Rv0570_nrdZ	1	16	17	16	17	19	20	6	7	15	16	17	16	17	19	20	6	7	15	16	17	16	17	19	20	6	7	15	692	692	1	179	By MS/MS	By MS/MS	By MS/MS	By MS/MS	By MS/MS	By MS/MS	By MS/MS	By MS/MS	By MS/MS
	0.229247	0.112833	Rv0571c_Rv0571c	Rv0571c_Rv0571c	16	16	16	Rv0571c_Rv0571c	1	12	13	9	14	13	11	9	7	10	12	13	9	14	13	11	9	7	10	12	13	9	14	13	11	9	7	10	443	443	1	158	By MS/MS	By MS/MS	By MS/MS	By MS/MS	By MS/MS	By MS/MS	By MS/MS	By MS/MS	By MS/MS
	0.0229433	-0.0221771	Rv0572c_Rv0572c	Rv0572c_Rv0572c	6	6	6	Rv0572c_Rv0572c	1	3	4	4	4	5	3	4	2	4	3	4	4	4	5	3	4	2	4	3	4	4	4	5	3	4	2	4	113	113	1	48	By MS/MS	By MS/MS	By MS/MS	By MS/MS	By MS/MS	By MS/MS	By MS/MS	By MS/MS	By MS/MS
	1.53123	2.18639	Rv0573c_pncB2	Rv0573c_pncB2	6	6	6	Rv0573c_pncB2	1	3	3	3	4	2	5	1	1	2	3	3	3	4	2	5	1	1	2	3	3	3	4	2	5	1	1	2	463	463	1	36	By MS/MS	By MS/MS	By MS/MS	By MS/MS	By MS/MS	By MS/MS	By MS/MS	By MS/MS	By MS/MS
	1.74169	0.783765	Rv0576_Rv0576	Rv0576_Rv0576	13	13	13	Rv0576_Rv0576	1	10	10	11	11	9	10	11	10	9	10	10	11	11	9	10	11	10	9	10	10	11	11	9	10	11	10	9	434	434	1	212	By MS/MS	By MS/MS	By MS/MS	By MS/MS	By MS/MS	By MS/MS	By MS/MS	By MS/MS	By MS/MS
	0.118907	0.0362736	Rv0577_TB273	Rv0577_TB273	8	8	8	Rv0577_TB273	1	7	7	8	8	7	7	7	8	8	7	7	8	8	7	7	7	8	8	7	7	8	8	7	7	7	8	8	261	261	1	727	By MS/MS	By MS/MS	By MS/MS	By MS/MS	By MS/MS	By MS/MS	By MS/MS	By MS/MS	By MS/MS
	1.48746	0.685418	Rv0580c_Rv0580c	Rv0580c_Rv0580c	11	11	11	Rv0580c_Rv0580c	1	11	11	11	11	11	11	9	9	10	11	11	11	11	11	11	9	9	10	11	11	11	11	11	11	9	9	10	163	163	1	204	By MS/MS	By MS/MS	By MS/MS	By MS/MS	By MS/MS	By MS/MS	By MS/MS	By MS/MS	By MS/MS
	0.732274	-0.459813	Rv0582_vapC26	Rv0582_vapC26	3	3	3	Rv0582_vapC26	1	2	3	2	2	3	1	2	2	2	2	3	2	2	3	1	2	2	2	2	3	2	2	3	1	2	2	2	135	135	1	32	By MS/MS	By MS/MS	By MS/MS	By MS/MS	By MS/MS	By MS/MS	By MS/MS	By MS/MS	By MS/MS
	0.725963	-0.475924	Rv0583c_lpqN	Rv0583c_lpqN	7	7	7	Rv0583c_lpqN	1	7	6	7	6	6	5	6	7	6	7	6	7	6	6	5	6	7	6	7	6	7	6	6	5	6	7	6	228	228	1	170	By MS/MS	By MS/MS	By MS/MS	By MS/MS	By MS/MS	By MS/MS	By MS/MS	By MS/MS	By MS/MS
	0.0468695	0.461208	Rv0586_mce2R	Rv0586_mce2R	3	3	3	Rv0586_mce2R	1	3	2	3	3	2	3	1	3	2	3	2	3	3	2	3	1	3	2	3	2	3	3	2	3	1	3	2	240	240	1	44	By MS/MS	By matching	By MS/MS	By MS/MS	By MS/MS	By MS/MS	By matching	By MS/MS	By matching
	0.80323	-0.518801	Rv0595c_vapC4	Rv0595c_vapC4	2	2	2	Rv0595c_vapC4	1	2	2	2	2	2	2	2	2	2	2	2	2	2	2	2	2	2	2	2	2	2	2	2	2	2	2	2	130	130	1	24	By MS/MS	By MS/MS	By MS/MS	By MS/MS	By MS/MS	By MS/MS	By MS/MS	By MS/MS	By MS/MS
	0.527062	-0.13118	Rv0596c_vapB4	Rv0596c_vapB4	4	4	4	Rv0596c_vapB4	1	3	4	4	3	3	4	4	4	4	3	4	4	3	3	4	4	4	4	3	4	4	3	3	4	4	4	4	85	85	1	49	By MS/MS	By MS/MS	By matching	By MS/MS	By matching	By MS/MS	By MS/MS	By MS/MS	By MS/MS
	0.311312	-0.108391	Rv0598c_vapC27	Rv0598c_vapC27	4	4	4	Rv0598c_vapC27	1	2	3	3	2	3	3	2	2	2	2	3	3	2	3	3	2	2	2	2	3	3	2	3	3	2	2	2	137	137	1	29	By MS/MS	By MS/MS	By MS/MS	By MS/MS	By MS/MS	By MS/MS	By matching	By matching	By matching
	1.98734	-1.49639	Rv0603_Rv0603	Rv0603_Rv0603	4	4	4	Rv0603_Rv0603	1	4	3	3	4	3	4	4	4	4	4	3	3	4	3	4	4	4	4	4	3	3	4	3	4	4	4	4	103	103	1	130	By MS/MS	By MS/MS	By MS/MS	By MS/MS	By MS/MS	By MS/MS	By MS/MS	By MS/MS	By MS/MS
	0.319901	0.260368	Rv0604_lpqO	Rv0604_lpqO	4	4	4	Rv0604_lpqO	1	3	3	3	3	1	2	1	2	3	3	3	3	3	1	2	1	2	3	3	3	3	3	1	2	1	2	3	316	316	1	38	By MS/MS	By MS/MS	By MS/MS	By MS/MS	By MS/MS	By MS/MS	By MS/MS	By MS/MS	By MS/MS
	0.1792	-0.253792	Rv0608_vapB28	Rv0608_vapB28	2	2	2	Rv0608_vapB28	1	2	2	2	2	2	1	2	2	2	2	2	2	2	2	1	2	2	2	2	2	2	2	2	1	2	2	2	81	81	1	32	By MS/MS	By MS/MS	By MS/MS	By MS/MS	By MS/MS	By MS/MS	By MS/MS	By MS/MS	By MS/MS
	0.444295	0.356916	Rv0609_vapC28	Rv0609_vapC28	2	2	2	Rv0609_vapC28	1	2	2	2	2	2	2	1	1	1	2	2	2	2	2	2	1	1	1	2	2	2	2	2	2	1	1	1	133	133	1	30	By MS/MS	By MS/MS	By MS/MS	By MS/MS	By MS/MS	By MS/MS	By MS/MS	By MS/MS	By MS/MS
	0.370691	-0.254343	Rv0613c_Rv0613c	Rv0613c_Rv0613c	43	43	43	Rv0613c_Rv0613c	1	40	39	33	39	39	39	33	36	37	40	39	33	39	39	39	33	36	37	40	39	33	39	39	39	33	36	37	855	855	1	639	By MS/MS	By MS/MS	By MS/MS	By MS/MS	By MS/MS	By MS/MS	By MS/MS	By MS/MS	By MS/MS
	2.18272	-0.938197	Rv0617_vapC29	Rv0617_vapC29	4	4	4	Rv0617_vapC29	1	4	4	3	3	4	3	3	2	4	4	4	3	3	4	3	3	2	4	4	4	3	3	4	3	3	2	4	133	133	1	49	By MS/MS	By MS/MS	By MS/MS	By MS/MS	By MS/MS	By MS/MS	By MS/MS	By MS/MS	By MS/MS
	0.232844	0.108453	Rv0624_vapC30	Rv0624_vapC30	5	5	5	Rv0624_vapC30	1	5	5	5	5	4	3	4	4	4	5	5	5	5	4	3	4	4	4	5	5	5	5	4	3	4	4	4	131	131	1	65	By MS/MS	By MS/MS	By MS/MS	By MS/MS	By MS/MS	By MS/MS	By MS/MS	By MS/MS	By MS/MS
	0.781371	-1.14046	Rv0628c_Rv0628c	Rv0628c_Rv0628c	3	3	3	Rv0628c_Rv0628c	1	3	2	2	2	2	3	1	2	1	3	2	2	2	2	3	1	2	1	3	2	2	2	2	3	1	2	1	383	383	1	29	By MS/MS	By matching	By MS/MS	By MS/MS	By MS/MS	By MS/MS	By matching	By MS/MS	By MS/MS
	0.360914	-0.141443	Rv0632c_echA3	Rv0632c_echA3	20	20	20	Rv0632c_echA3	1	18	19	20	20	18	18	18	17	18	18	19	20	20	18	18	18	17	18	18	19	20	20	18	18	18	17	18	231	231	1	1312	By MS/MS	By MS/MS	By MS/MS	By MS/MS	By MS/MS	By MS/MS	By MS/MS	By MS/MS	By MS/MS
	0.117161	-0.0354246	Rv0634A_Rv0634A	Rv0634A_Rv0634A	4	4	4	Rv0634A_Rv0634A	1	4	4	4	4	4	4	2	3	4	4	4	4	4	4	4	2	3	4	4	4	4	4	4	4	2	3	4	83	83	1	77	By MS/MS	By MS/MS	By MS/MS	By MS/MS	By MS/MS	By MS/MS	By MS/MS	By MS/MS	By MS/MS
	0.0797977	0.107666	Rv0634B_rpmG2	Rv0634B_rpmG2	9	9	9	Rv0634B_rpmG2	1	5	7	4	6	8	5	5	7	5	5	7	4	6	8	5	5	7	5	5	7	4	6	8	5	5	7	5	55	55	1	97	By MS/MS	By MS/MS	By MS/MS	By MS/MS	By MS/MS	By MS/MS	By MS/MS	By MS/MS	By MS/MS
	1.19143	0.130355	Rv0634c_Rv0634c	Rv0634c_Rv0634c	12	12	12	Rv0634c_Rv0634c	1	12	12	12	12	12	12	11	11	10	12	12	12	12	12	12	11	11	10	12	12	12	12	12	12	11	11	10	237	237	1	255	By MS/MS	By MS/MS	By MS/MS	By MS/MS	By MS/MS	By MS/MS	By MS/MS	By MS/MS	By MS/MS
	0.0940507	0.0444253	Rv0635_hadA	Rv0635_hadA	9	9	9	Rv0635_hadA	1	9	9	7	7	8	8	8	6	8	9	9	7	7	8	8	8	6	8	9	9	7	7	8	8	8	6	8	158	158	1	156	By MS/MS	By MS/MS	By MS/MS	By MS/MS	By MS/MS	By MS/MS	By MS/MS	By MS/MS	By MS/MS
	0.443431	0.182686	Rv0636_hadB	Rv0636_hadB	7	7	7	Rv0636_hadB	1	6	6	6	6	7	6	5	6	6	6	6	6	6	7	6	5	6	6	6	6	6	6	7	6	5	6	6	142	142	1	152	By MS/MS	By MS/MS	By MS/MS	By MS/MS	By MS/MS	By MS/MS	By MS/MS	By MS/MS	By MS/MS
	0.793871	0.286367	Rv0637_hadC	Rv0637_hadC	10	10	10	Rv0637_hadC	1	10	10	9	10	9	9	9	9	8	10	10	9	10	9	9	9	9	8	10	10	9	10	9	9	9	9	8	166	166	1	176	By MS/MS	By MS/MS	By MS/MS	By MS/MS	By MS/MS	By MS/MS	By MS/MS	By MS/MS	By MS/MS
	0.226008	0.0764011	Rv0638_secE1	Rv0638_secE1	2	2	2	Rv0638_secE1	1	2	2	2	2	2	2	1	2	2	2	2	2	2	2	2	1	2	2	2	2	2	2	2	2	1	2	2	161	161	1	42	By MS/MS	By MS/MS	By MS/MS	By MS/MS	By MS/MS	By MS/MS	By MS/MS	By MS/MS	By MS/MS
	0.0220135	0.0225951	Rv0639_nusG	Rv0639_nusG	10	10	10	Rv0639_nusG	1	10	10	10	10	10	10	8	9	10	10	10	10	10	10	10	8	9	10	10	10	10	10	10	10	8	9	10	238	238	1	198	By MS/MS	By MS/MS	By MS/MS	By MS/MS	By MS/MS	By MS/MS	By MS/MS	By MS/MS	By MS/MS
	0.437718	-0.266089	Rv0640_rplK	Rv0640_rplK	9	9	9	Rv0640_rplK	1	9	8	9	8	9	9	8	9	7	9	8	9	8	9	9	8	9	7	9	8	9	8	9	9	8	9	7	142	142	1	180	By MS/MS	By MS/MS	By MS/MS	By MS/MS	By MS/MS	By MS/MS	By MS/MS	By MS/MS	By MS/MS
	0.203462	-0.0401923	Rv0641_rplA	Rv0641_rplA	13	13	13	Rv0641_rplA	1	11	11	12	12	11	11	11	9	11	11	11	12	12	11	11	11	9	11	11	11	12	12	11	11	11	9	11	235	235	1	212	By MS/MS	By MS/MS	By MS/MS	By MS/MS	By MS/MS	By MS/MS	By MS/MS	By MS/MS	By MS/MS
	1.04866	0.189258	Rv0642c_mmaA4	Rv0642c_mmaA4	23	23	22	Rv0642c_mmaA4	1	22	21	21	21	22	20	19	19	17	22	21	21	21	22	20	19	19	17	21	20	20	20	21	19	18	18	16	301	301	1	539	By MS/MS	By MS/MS	By MS/MS	By MS/MS	By MS/MS	By MS/MS	By MS/MS	By MS/MS	By MS/MS
	1.0545	0.370906	Rv0643c_mmaA3	Rv0643c_mmaA3	18	17	16	Rv0643c_mmaA3	1	15	17	16	17	16	16	13	12	13	14	16	15	16	15	15	13	12	13	13	15	14	15	14	14	12	11	12	293	293	1	233	By MS/MS	By MS/MS	By MS/MS	By MS/MS	By MS/MS	By MS/MS	By MS/MS	By MS/MS	By MS/MS
	0.928696	0.262004	Rv0644c_mmaA2	Rv0644c_mmaA2	20	20	19	Rv0644c_mmaA2	1	20	18	19	20	20	18	17	18	19	20	18	19	20	20	18	17	18	19	19	17	18	19	19	17	17	18	19	287	287	1	509	By MS/MS	By MS/MS	By MS/MS	By MS/MS	By MS/MS	By MS/MS	By MS/MS	By MS/MS	By MS/MS
	1.39874	0.428192	Rv0645c_mmaA1	Rv0645c_mmaA1	16	15	15	Rv0645c_mmaA1	1	15	16	14	16	15	15	12	14	15	14	15	13	15	14	14	11	13	14	14	15	13	15	14	14	11	13	14	286	286	1	246	By MS/MS	By MS/MS	By MS/MS	By MS/MS	By MS/MS	By MS/MS	By MS/MS	By MS/MS	By MS/MS
	0.95135	0.204011	Rv0646c_lipG	Rv0646c_lipG	9	9	9	Rv0646c_lipG	1	4	5	5	6	6	7	4	3	4	4	5	5	6	6	7	4	3	4	4	5	5	6	6	7	4	3	4	301	301	1	57	By MS/MS	By MS/MS	By MS/MS	By MS/MS	By MS/MS	By MS/MS	By MS/MS	By MS/MS	By MS/MS
	0.660481	0.301624	Rv0647c_Rv0647c	Rv0647c_Rv0647c	24	24	24	Rv0647c_Rv0647c	1	21	19	16	19	21	17	16	15	16	21	19	16	19	21	17	16	15	16	21	19	16	19	21	17	16	15	16	488	488	1	232	By MS/MS	By MS/MS	By MS/MS	By MS/MS	By MS/MS	By MS/MS	By MS/MS	By MS/MS	By MS/MS
	1.20968	0.602737	Rv0651_rplJ	Rv0651_rplJ	12	12	12	Rv0651_rplJ	1	12	12	12	12	12	11	11	10	11	12	12	12	12	12	11	11	10	11	12	12	12	12	12	11	11	10	11	178	178	1	257	By MS/MS	By MS/MS	By MS/MS	By MS/MS	By MS/MS	By MS/MS	By MS/MS	By MS/MS	By MS/MS
	0.315001	-0.252783	Rv0652_rplL	Rv0652_rplL	9	9	9	Rv0652_rplL	1	9	8	7	7	9	8	7	7	8	9	8	7	7	9	8	7	7	8	9	8	7	7	9	8	7	7	8	130	130	1	595	By MS/MS	By MS/MS	By MS/MS	By MS/MS	By MS/MS	By MS/MS	By MS/MS	By MS/MS	By MS/MS
+	2.31525	1.94978	Rv0654_Rv0654	Rv0654_Rv0654	19	19	19	Rv0654_Rv0654	1	15	17	16	17	18	14	7	6	7	15	17	16	17	18	14	7	6	7	15	17	16	17	18	14	7	6	7	501	501	1	237	By MS/MS	By MS/MS	By MS/MS	By MS/MS	By MS/MS	By MS/MS	By MS/MS	By MS/MS	By MS/MS
	0.250706	-1.27718	Rv0655_mkl	Rv0655_mkl	5	5	5	Rv0655_mkl	1	4	4	3	4	4	2	2	3	3	4	4	3	4	4	2	2	3	3	4	4	3	4	4	2	2	3	3	359	359	1	42	By MS/MS	By MS/MS	By MS/MS	By MS/MS	By MS/MS	By MS/MS	By matching	By matching	By matching
	1.28443	-0.464255	Rv0660c_mazE2	Rv0660c_mazE2	2	2	2	Rv0660c_mazE2	1	2	2	2	2	2	2	2	2	2	2	2	2	2	2	2	2	2	2	2	2	2	2	2	2	2	2	2	81	81	1	45	By MS/MS	By MS/MS	By MS/MS	By MS/MS	By MS/MS	By MS/MS	By MS/MS	By MS/MS	By MS/MS
	0.514788	0.131632	Rv0667_rpoB	Rv0667_rpoB	73	73	73	Rv0667_rpoB	1	65	62	64	69	71	70	61	64	66	65	62	64	69	71	70	61	64	66	65	62	64	69	71	70	61	64	66	1172	1172	1	1258	By MS/MS	By MS/MS	By MS/MS	By MS/MS	By MS/MS	By MS/MS	By MS/MS	By MS/MS	By MS/MS
	0.299318	0.0938759	Rv0668_rpoC	Rv0668_rpoC	90	90	90	Rv0668_rpoC	1	84	85	84	88	87	83	82	83	84	84	85	84	88	87	83	82	83	84	84	85	84	88	87	83	82	83	84	1316	1316	1	1664	By MS/MS	By MS/MS	By MS/MS	By MS/MS	By MS/MS	By MS/MS	By MS/MS	By MS/MS	By MS/MS
	0.563868	0.316604	Rv0669c_Rv0669c	Rv0669c_Rv0669c	18	18	18	Rv0669c_Rv0669c	1	16	13	14	15	16	11	12	12	14	16	13	14	15	16	11	12	12	14	16	13	14	15	16	11	12	12	14	637	637	1	189	By MS/MS	By MS/MS	By MS/MS	By MS/MS	By MS/MS	By MS/MS	By MS/MS	By MS/MS	By MS/MS
	1.40102	0.223487	Rv0670_end	Rv0670_end	13	13	13	Rv0670_end	1	13	12	11	13	13	13	13	12	11	13	12	11	13	13	13	13	12	11	13	12	11	13	13	13	13	12	11	252	252	1	333	By MS/MS	By MS/MS	By MS/MS	By MS/MS	By MS/MS	By MS/MS	By MS/MS	By MS/MS	By MS/MS
	0.0231383	0.0488828	Rv0671_lpqP	Rv0671_lpqP	2	2	2	Rv0671_lpqP	1	2	2	1	0	0	1	1	1	1	2	2	1	0	0	1	1	1	1	2	2	1	0	0	1	1	1	1	280	280	1	17	By MS/MS	By MS/MS	By matching			By matching	By matching	By matching	By matching
	0.968211	0.188769	Rv0672_fadE8	Rv0672_fadE8	27	27	27	Rv0672_fadE8	1	25	25	25	27	27	27	25	25	25	25	25	25	27	27	27	25	25	25	25	25	25	27	27	27	25	25	25	542	542	1	1005	By MS/MS	By MS/MS	By MS/MS	By MS/MS	By MS/MS	By MS/MS	By MS/MS	By MS/MS	By MS/MS
	0.853554	-0.111702	Rv0673_echA4	Rv0673_echA4	15	15	15	Rv0673_echA4	1	13	13	14	14	15	14	13	11	13	13	13	14	14	15	14	13	11	13	13	13	14	14	15	14	13	11	13	312	312	1	272	By MS/MS	By MS/MS	By MS/MS	By MS/MS	By MS/MS	By MS/MS	By MS/MS	By MS/MS	By MS/MS
	0.792853	0.667297	Rv0675_echA5	Rv0675_echA5	13	13	13	Rv0675_echA5	1	13	12	11	12	12	12	10	11	11	13	12	11	12	12	12	10	11	11	13	12	11	12	12	12	10	11	11	263	263	1	242	By MS/MS	By MS/MS	By MS/MS	By MS/MS	By MS/MS	By MS/MS	By MS/MS	By MS/MS	By MS/MS
	1.17365	-1.01509	Rv0676c_mmpL5	Rv0676c_mmpL5	8	8	8	Rv0676c_mmpL5	1	7	7	6	5	5	4	8	7	6	7	7	6	5	5	4	8	7	6	7	7	6	5	5	4	8	7	6	964	964	1	119	By MS/MS	By MS/MS	By MS/MS	By MS/MS	By MS/MS	By MS/MS	By MS/MS	By MS/MS	By MS/MS
	0.800078	-0.402607	Rv0677c_mmpS5	Rv0677c_mmpS5	7	7	7	Rv0677c_mmpS5	1	7	6	7	6	7	7	7	7	7	7	6	7	6	7	7	7	7	7	7	6	7	6	7	7	7	7	7	142	142	1	194	By MS/MS	By MS/MS	By MS/MS	By MS/MS	By MS/MS	By MS/MS	By MS/MS	By MS/MS	By MS/MS
	0.314335	-0.164134	Rv0678_Rv0678	Rv0678_Rv0678	8	8	8	Rv0678_Rv0678	1	7	7	5	5	6	6	6	7	5	7	7	5	5	6	6	6	7	5	7	7	5	5	6	6	6	7	5	165	165	1	146	By MS/MS	By MS/MS	By MS/MS	By MS/MS	By MS/MS	By MS/MS	By MS/MS	By MS/MS	By MS/MS
	0.23449	-0.293372	Rv0679c_Rv0679c	Rv0679c_Rv0679c	4	4	4	Rv0679c_Rv0679c	1	3	3	3	3	3	3	4	4	3	3	3	3	3	3	3	4	4	3	3	3	3	3	3	3	4	4	3	165	165	1	51	By MS/MS	By MS/MS	By MS/MS	By MS/MS	By MS/MS	By MS/MS	By MS/MS	By MS/MS	By MS/MS
	2.0548	-1.93054	Rv0680c_Rv0680c	Rv0680c_Rv0680c	3	3	3	Rv0680c_Rv0680c	1	3	3	3	3	3	3	3	3	3	3	3	3	3	3	3	3	3	3	3	3	3	3	3	3	3	3	3	124	124	1	184	By MS/MS	By MS/MS	By MS/MS	By MS/MS	By MS/MS	By MS/MS	By MS/MS	By MS/MS	By MS/MS
	0.967471	-0.875334	Rv0681_Rv0681	Rv0681_Rv0681	2	2	2	Rv0681_Rv0681	1	1	2	2	2	2	2	0	0	1	1	2	2	2	2	2	0	0	1	1	2	2	2	2	2	0	0	1	196	196	1	16	By matching	By MS/MS	By MS/MS	By MS/MS	By matching	By MS/MS			By matching
	0.996328	-0.713362	Rv0682_rpsL	Rv0682_rpsL	5	5	5	Rv0682_rpsL	1	3	4	5	5	5	5	4	3	5	3	4	5	5	5	5	4	3	5	3	4	5	5	5	5	4	3	5	124	124	1	61	By MS/MS	By MS/MS	By MS/MS	By MS/MS	By MS/MS	By MS/MS	By MS/MS	By MS/MS	By MS/MS
	0.161903	-0.07851	Rv0683_rpsG	Rv0683_rpsG	12	12	12	Rv0683_rpsG	1	11	11	12	12	11	11	12	12	12	11	11	12	12	11	11	12	12	12	11	11	12	12	11	11	12	12	12	156	156	1	275	By MS/MS	By MS/MS	By MS/MS	By MS/MS	By MS/MS	By MS/MS	By MS/MS	By MS/MS	By MS/MS
	1.35428	0.214774	Rv0684_fusA1	Rv0684_fusA1	45	45	45	Rv0684_fusA1	1	40	44	38	43	43	40	39	36	39	40	44	38	43	43	40	39	36	39	40	44	38	43	43	40	39	36	39	701	701	1	956	By MS/MS	By MS/MS	By MS/MS	By MS/MS	By MS/MS	By MS/MS	By MS/MS	By MS/MS	By MS/MS
	0.593634	0.330333	Rv0685_tuf	Rv0685_tuf	26	26	26	Rv0685_tuf	1	25	26	23	26	25	24	26	25	25	25	26	23	26	25	24	26	25	25	25	26	23	26	25	24	26	25	25	396	396	1	1008	By MS/MS	By MS/MS	By MS/MS	By MS/MS	By MS/MS	By MS/MS	By MS/MS	By MS/MS	By MS/MS
	0.42173	-0.11166	Rv0686_Rv0686	Rv0686_Rv0686	6	6	6	Rv0686_Rv0686	1	6	5	6	6	4	5	6	4	4	6	5	6	6	4	5	6	4	4	6	5	6	6	4	5	6	4	4	265	265	1	66	By MS/MS	By MS/MS	By MS/MS	By MS/MS	By MS/MS	By MS/MS	By MS/MS	By MS/MS	By MS/MS
	0.986506	0.685265	Rv0687_Rv0687	Rv0687_Rv0687	4	4	4	Rv0687_Rv0687	1	3	3	2	2	4	2	2	1	2	3	3	2	2	4	2	2	1	2	3	3	2	2	4	2	2	1	2	275	275	1	38	By MS/MS	By MS/MS	By MS/MS	By MS/MS	By MS/MS	By MS/MS	By MS/MS	By MS/MS	By MS/MS
	0.243442	0.15078	Rv0688_Rv0688	Rv0688_Rv0688	18	18	18	Rv0688_Rv0688	1	15	16	10	16	16	16	13	11	13	15	16	10	16	16	16	13	11	13	15	16	10	16	16	16	13	11	13	406	406	1	259	By MS/MS	By MS/MS	By MS/MS	By MS/MS	By MS/MS	By MS/MS	By MS/MS	By MS/MS	By MS/MS
	0.195691	-0.139651	Rv0690c_Rv0690c	Rv0690c_Rv0690c	7	7	7	Rv0690c_Rv0690c	1	5	5	5	6	5	4	6	6	4	5	5	5	6	5	4	6	6	4	5	5	5	6	5	4	6	6	4	349	349	1	68	By MS/MS	By MS/MS	By MS/MS	By MS/MS	By MS/MS	By MS/MS	By MS/MS	By MS/MS	By MS/MS
	1.73445	0.797098	Rv0694_lldD1	Rv0694_lldD1	4	4	4	Rv0694_lldD1	1	4	4	3	3	4	3	2	3	3	4	4	3	3	4	3	2	3	3	4	4	3	3	4	3	2	3	3	396	396	1	47	By MS/MS	By MS/MS	By MS/MS	By MS/MS	By MS/MS	By MS/MS	By MS/MS	By MS/MS	By MS/MS
	1.89892	0.992241	Rv0700_rpsJ	Rv0700_rpsJ	9	9	9	Rv0700_rpsJ	1	6	9	5	7	9	9	6	7	7	6	9	5	7	9	9	6	7	7	6	9	5	7	9	9	6	7	7	101	101	1	125	By MS/MS	By MS/MS	By MS/MS	By MS/MS	By MS/MS	By MS/MS	By MS/MS	By MS/MS	By MS/MS
	0.503134	0.25079	Rv0701_rplC	Rv0701_rplC	13	13	13	Rv0701_rplC	1	12	12	12	13	12	13	11	10	11	12	12	12	13	12	13	11	10	11	12	12	12	13	12	13	11	10	11	217	217	1	317	By MS/MS	By MS/MS	By MS/MS	By MS/MS	By MS/MS	By MS/MS	By MS/MS	By MS/MS	By MS/MS
	0.0151373	-0.0123053	Rv0702_rplD	Rv0702_rplD	10	10	10	Rv0702_rplD	1	8	9	8	9	9	9	6	9	8	8	9	8	9	9	9	6	9	8	8	9	8	9	9	9	6	9	8	223	223	1	164	By MS/MS	By MS/MS	By MS/MS	By MS/MS	By MS/MS	By MS/MS	By MS/MS	By MS/MS	By MS/MS
	3.36915	-0.566091	Rv0703_rplW	Rv0703_rplW	6	6	6	Rv0703_rplW	1	5	6	5	6	5	5	6	6	5	5	6	5	6	5	5	6	6	5	5	6	5	6	5	5	6	6	5	100	100	1	82	By MS/MS	By MS/MS	By MS/MS	By MS/MS	By MS/MS	By MS/MS	By MS/MS	By MS/MS	By MS/MS
	1.01931	0.368937	Rv0704_rplB	Rv0704_rplB	18	18	18	Rv0704_rplB	1	17	16	17	18	18	17	17	17	17	17	16	17	18	18	17	17	17	17	17	16	17	18	18	17	17	17	17	280	280	1	622	By MS/MS	By MS/MS	By MS/MS	By MS/MS	By MS/MS	By MS/MS	By MS/MS	By MS/MS	By MS/MS
	0.708247	-0.342428	Rv0705_rpsS	Rv0705_rpsS	12	12	12	Rv0705_rpsS	1	11	10	10	11	10	11	10	9	10	11	10	10	11	10	11	10	9	10	11	10	10	11	10	11	10	9	10	93	93	1	185	By MS/MS	By MS/MS	By MS/MS	By MS/MS	By MS/MS	By MS/MS	By MS/MS	By MS/MS	By MS/MS
	1.37882	-0.394306	Rv0706_rplV	Rv0706_rplV	11	11	11	Rv0706_rplV	1	7	7	7	9	8	8	6	7	7	7	7	7	9	8	8	6	7	7	7	7	7	9	8	8	6	7	7	197	197	1	147	By MS/MS	By MS/MS	By MS/MS	By MS/MS	By MS/MS	By MS/MS	By MS/MS	By MS/MS	By MS/MS
	0.0172943	0.0091149	Rv0707_rpsC	Rv0707_rpsC	24	24	24	Rv0707_rpsC	1	19	18	22	22	21	20	20	19	20	19	18	22	22	21	20	20	19	20	19	18	22	22	21	20	20	19	20	274	274	1	536	By MS/MS	By MS/MS	By MS/MS	By MS/MS	By MS/MS	By MS/MS	By MS/MS	By MS/MS	By MS/MS
	1.00778	-0.355277	Rv0708_rplP	Rv0708_rplP	5	5	5	Rv0708_rplP	1	5	5	4	5	5	4	4	4	4	5	5	4	5	5	4	4	4	4	5	5	4	5	5	4	4	4	4	138	138	1	94	By MS/MS	By MS/MS	By MS/MS	By MS/MS	By MS/MS	By MS/MS	By MS/MS	By MS/MS	By MS/MS
	0.724547	-0.22199	Rv0709_rpmC	Rv0709_rpmC	10	10	10	Rv0709_rpmC	1	9	9	9	9	10	9	9	9	9	9	9	9	9	10	9	9	9	9	9	9	9	9	10	9	9	9	9	77	77	1	194	By MS/MS	By MS/MS	By MS/MS	By MS/MS	By MS/MS	By MS/MS	By MS/MS	By MS/MS	By MS/MS
	1.30351	-0.445056	Rv0710_rpsQ	Rv0710_rpsQ	8	8	8	Rv0710_rpsQ	1	7	7	7	8	8	7	7	7	7	7	7	7	8	8	7	7	7	7	7	7	7	8	8	7	7	7	7	136	136	1	227	By MS/MS	By MS/MS	By MS/MS	By MS/MS	By MS/MS	By MS/MS	By MS/MS	By MS/MS	By MS/MS
	0.0157336	0.00433636	Rv0711_atsA	Rv0711_atsA	23	23	23	Rv0711_atsA	1	21	22	23	21	23	22	19	19	20	21	22	23	21	23	22	19	19	20	21	22	23	21	23	22	19	19	20	787	787	1	422	By MS/MS	By MS/MS	By MS/MS	By MS/MS	By MS/MS	By MS/MS	By MS/MS	By MS/MS	By MS/MS
	0.544005	0.179647	Rv0712_Rv0712	Rv0712_Rv0712	9	9	9	Rv0712_Rv0712	1	8	9	9	9	8	7	9	8	7	8	9	9	9	8	7	9	8	7	8	9	9	9	8	7	9	8	7	299	299	1	122	By MS/MS	By MS/MS	By MS/MS	By MS/MS	By MS/MS	By MS/MS	By MS/MS	By MS/MS	By MS/MS
	1.0542	0.697413	Rv0714_rplN	Rv0714_rplN	7	7	7	Rv0714_rplN	1	6	6	7	7	7	7	6	6	4	6	6	7	7	7	7	6	6	4	6	6	7	7	7	7	6	6	4	122	122	1	113	By MS/MS	By MS/MS	By MS/MS	By MS/MS	By MS/MS	By MS/MS	By MS/MS	By MS/MS	By MS/MS
	1.4984	-0.860516	Rv0715_rplX	Rv0715_rplX	8	8	8	Rv0715_rplX	1	6	7	7	8	7	6	7	7	6	6	7	7	8	7	6	7	7	6	6	7	7	8	7	6	7	7	6	105	105	1	188	By MS/MS	By MS/MS	By MS/MS	By MS/MS	By MS/MS	By MS/MS	By MS/MS	By MS/MS	By MS/MS
	0.184299	0.190983	Rv0716_rplE	Rv0716_rplE	14	14	14	Rv0716_rplE	1	13	14	13	14	14	12	12	12	11	13	14	13	14	14	12	12	12	11	13	14	13	14	14	12	12	12	11	187	187	1	329	By MS/MS	By MS/MS	By MS/MS	By MS/MS	By MS/MS	By MS/MS	By MS/MS	By MS/MS	By MS/MS
	0.128377	0.109708	Rv0718_rpsH	Rv0718_rpsH	9	9	9	Rv0718_rpsH	1	8	9	9	9	9	8	8	8	8	8	9	9	9	9	8	8	8	8	8	9	9	9	9	8	8	8	8	132	132	1	199	By MS/MS	By MS/MS	By MS/MS	By MS/MS	By MS/MS	By MS/MS	By MS/MS	By MS/MS	By MS/MS
	0.0777915	-0.0892976	Rv0719_rplF	Rv0719_rplF	10	10	10	Rv0719_rplF	1	10	10	10	10	10	9	8	9	9	10	10	10	10	10	9	8	9	9	10	10	10	10	10	9	8	9	9	179	179	1	160	By MS/MS	By MS/MS	By MS/MS	By MS/MS	By MS/MS	By MS/MS	By MS/MS	By MS/MS	By MS/MS
	0.415007	-0.220536	Rv0720_rplR	Rv0720_rplR	11	11	11	Rv0720_rplR	1	6	7	8	7	8	9	9	7	9	6	7	8	7	8	9	9	7	9	6	7	8	7	8	9	9	7	9	122	122	1	110	By MS/MS	By MS/MS	By MS/MS	By MS/MS	By MS/MS	By MS/MS	By MS/MS	By MS/MS	By MS/MS
	0.651023	0.335006	Rv0721_rpsE	Rv0721_rpsE	13	13	13	Rv0721_rpsE	1	12	13	12	12	12	11	12	12	12	12	13	12	12	12	11	12	12	12	12	13	12	12	12	11	12	12	12	220	220	1	255	By MS/MS	By MS/MS	By MS/MS	By MS/MS	By MS/MS	By MS/MS	By MS/MS	By MS/MS	By MS/MS
	1.25614	0.341345	Rv0722_rpmD	Rv0722_rpmD	3	3	3	Rv0722_rpmD	1	1	2	2	2	2	2	2	2	1	1	2	2	2	2	2	2	2	1	1	2	2	2	2	2	2	2	1	65	65	1	45	By MS/MS	By MS/MS	By MS/MS	By MS/MS	By MS/MS	By MS/MS	By MS/MS	By MS/MS	By MS/MS
	0.616972	0.352671	Rv0723_rplO	Rv0723_rplO	8	8	8	Rv0723_rplO	1	8	8	7	7	7	7	7	7	7	8	8	7	7	7	7	7	7	7	8	8	7	7	7	7	7	7	7	146	146	1	183	By MS/MS	By MS/MS	By MS/MS	By MS/MS	By MS/MS	By MS/MS	By MS/MS	By MS/MS	By MS/MS
	0.754143	0.206785	Rv0724_sppA	Rv0724_sppA	26	26	26	Rv0724_sppA	1	21	25	23	24	25	25	22	21	23	21	25	23	24	25	25	22	21	23	21	25	23	24	25	25	22	21	23	623	623	1	384	By MS/MS	By MS/MS	By MS/MS	By MS/MS	By MS/MS	By MS/MS	By MS/MS	By MS/MS	By MS/MS
	0.393973	0.0614614	Rv0727c_fucA	Rv0727c_fucA	11	11	11	Rv0727c_fucA	1	11	10	11	10	11	11	10	9	10	11	10	11	10	11	11	10	9	10	11	10	11	10	11	11	10	9	10	218	218	1	170	By MS/MS	By MS/MS	By MS/MS	By MS/MS	By MS/MS	By MS/MS	By MS/MS	By MS/MS	By MS/MS
	1.63689	-1.66348	Rv0729_xylB	Rv0729_xylB	3	3	3	Rv0729_xylB	1	2	2	1	2	0	1	0	1	1	2	2	1	2	0	1	0	1	1	2	2	1	2	0	1	0	1	1	448	448	1	20	By MS/MS	By MS/MS	By matching	By matching		By matching		By matching	By MS/MS
	1.05591	0.488454	Rv0730_Rv0730	Rv0730_Rv0730	13	13	13	Rv0730_Rv0730	1	11	11	10	9	8	10	10	9	9	11	11	10	9	8	10	10	9	9	11	11	10	9	8	10	10	9	9	242	242	1	139	By MS/MS	By MS/MS	By MS/MS	By MS/MS	By MS/MS	By MS/MS	By MS/MS	By MS/MS	By MS/MS
	1.00109	-0.191657	Rv0731c_Rv0731c	Rv0731c_Rv0731c	22	22	21	Rv0731c_Rv0731c	1	22	22	22	22	21	22	22	21	22	22	22	22	22	21	22	22	21	22	21	21	21	21	20	21	21	20	21	318	318	1	736	By MS/MS	By MS/MS	By MS/MS	By MS/MS	By MS/MS	By MS/MS	By MS/MS	By MS/MS	By MS/MS
	0.12546	-0.0500857	Rv0733_adk	Rv0733_adk	17	17	17	Rv0733_adk	1	16	16	16	16	17	16	15	16	16	16	16	16	16	17	16	15	16	16	16	16	16	16	17	16	15	16	16	181	181	1	735	By MS/MS	By MS/MS	By MS/MS	By MS/MS	By MS/MS	By MS/MS	By MS/MS	By MS/MS	By MS/MS
	0.55071	0.210382	Rv0734_mapA	Rv0734_mapA	9	9	9	Rv0734_mapA	1	9	8	8	9	9	8	6	6	8	9	8	8	9	9	8	6	6	8	9	8	8	9	9	8	6	6	8	266	266	1	188	By MS/MS	By MS/MS	By MS/MS	By MS/MS	By MS/MS	By MS/MS	By MS/MS	By MS/MS	By MS/MS
	0.103043	0.35514	Rv0737_Rv0737	Rv0737_Rv0737	2	2	2	Rv0737_Rv0737	1	1	2	1	2	2	1	2	0	1	1	2	1	2	2	1	2	0	1	1	2	1	2	2	1	2	0	1	165	165	1	17	By matching	By matching	By matching	By MS/MS	By MS/MS	By MS/MS	By matching		By MS/MS
	1.0517	0.379591	Rv0738_Rv0738	Rv0738_Rv0738	6	6	6	Rv0738_Rv0738	1	5	5	5	6	5	6	4	4	5	5	5	5	6	5	6	4	4	5	5	5	5	6	5	6	4	4	5	182	182	1	98	By MS/MS	By MS/MS	By MS/MS	By MS/MS	By MS/MS	By MS/MS	By MS/MS	By MS/MS	By MS/MS
	1.2651	-0.407035	Rv0740_Rv0740	Rv0740_Rv0740	9	9	7	Rv0740_Rv0740	1	8	8	8	7	9	8	7	7	9	8	8	8	7	9	8	7	7	9	6	6	6	5	7	6	5	5	7	175	175	1	141	By MS/MS	By MS/MS	By MS/MS	By MS/MS	By MS/MS	By MS/MS	By MS/MS	By MS/MS	By MS/MS
	0.285415	-0.0669216	Rv0743c_Rv0743c	Rv0743c_Rv0743c	7	7	7	Rv0743c_Rv0743c	1	6	7	5	7	7	6	6	7	7	6	7	5	7	7	6	6	7	7	6	7	5	7	7	6	6	7	7	185	185	1	97	By MS/MS	By MS/MS	By MS/MS	By MS/MS	By MS/MS	By MS/MS	By MS/MS	By MS/MS	By MS/MS
	0.495408	0.194504	Rv0751c_mmsB	Rv0751c_mmsB	14	14	14	Rv0751c_mmsB	1	13	11	11	10	12	11	11	13	10	13	11	11	10	12	11	11	13	10	13	11	11	10	12	11	11	13	10	294	294	1	342	By MS/MS	By MS/MS	By MS/MS	By MS/MS	By MS/MS	By MS/MS	By MS/MS	By MS/MS	By MS/MS
	1.29396	0.600167	Rv0752c_fadE9	Rv0752c_fadE9	15	15	15	Rv0752c_fadE9	1	13	13	11	13	13	11	8	8	11	13	13	11	13	13	11	8	8	11	13	13	11	13	13	11	8	8	11	390	390	1	149	By MS/MS	By MS/MS	By MS/MS	By MS/MS	By MS/MS	By MS/MS	By MS/MS	By MS/MS	By MS/MS
	3.29461	0.670978	Rv0753c_mmsA	Rv0753c_mmsA	27	27	27	Rv0753c_mmsA	1	24	25	27	26	27	25	24	25	24	24	25	27	26	27	25	24	25	24	24	25	27	26	27	25	24	25	24	510	510	1	680	By MS/MS	By MS/MS	By MS/MS	By MS/MS	By MS/MS	By MS/MS	By MS/MS	By MS/MS	By MS/MS
	1.4876	0.971923	Rv0757_phoP	Rv0757_phoP	11	11	10	Rv0757_phoP	1	10	11	7	11	11	11	7	5	6	10	11	7	11	11	11	7	5	6	9	10	6	10	10	10	6	4	5	247	247	1	121	By MS/MS	By MS/MS	By MS/MS	By MS/MS	By MS/MS	By MS/MS	By MS/MS	By MS/MS	By MS/MS
	1.40753	0.539135	Rv0759c_Rv0759c	Rv0759c_Rv0759c	6	6	6	Rv0759c_Rv0759c	1	5	5	5	6	6	5	5	5	5	5	5	5	6	6	5	5	5	5	5	5	5	6	6	5	5	5	5	110	110	1	91	By MS/MS	By MS/MS	By MS/MS	By MS/MS	By MS/MS	By MS/MS	By MS/MS	By MS/MS	By MS/MS
	0.244425	-0.0584548	Rv0760c_Rv0760c	Rv0760c_Rv0760c	8	8	8	Rv0760c_Rv0760c	1	6	7	7	7	8	7	6	7	8	6	7	7	7	8	7	6	7	8	6	7	7	7	8	7	6	7	8	139	139	1	217	By MS/MS	By MS/MS	By MS/MS	By MS/MS	By MS/MS	By MS/MS	By MS/MS	By MS/MS	By MS/MS
	0.227032	0.110861	Rv0761c_adhB	Rv0761c_adhB	14	14	14	Rv0761c_adhB	1	14	14	13	14	14	14	14	13	14	14	14	13	14	14	14	14	13	14	14	14	13	14	14	14	14	13	14	375	375	1	486	By MS/MS	By MS/MS	By MS/MS	By MS/MS	By MS/MS	By MS/MS	By MS/MS	By MS/MS	By MS/MS
	0.10377	-0.0765031	Rv0762c_Rv0762c	Rv0762c_Rv0762c	6	6	6	Rv0762c_Rv0762c	1	4	6	4	5	6	5	5	4	5	4	6	4	5	6	5	5	4	5	4	6	4	5	6	5	5	4	5	181	181	1	64	By MS/MS	By MS/MS	By MS/MS	By MS/MS	By MS/MS	By MS/MS	By MS/MS	By MS/MS	By MS/MS
	0.402668	-0.325997	Rv0763c_Rv0763c	Rv0763c_Rv0763c	4	4	4	Rv0763c_Rv0763c	1	3	2	4	4	2	3	2	2	3	3	2	4	4	2	3	2	2	3	3	2	4	4	2	3	2	2	3	68	68	1	45	By MS/MS	By MS/MS	By MS/MS	By MS/MS	By MS/MS	By MS/MS	By MS/MS	By MS/MS	By MS/MS
	0.287071	-0.563976	Rv0764c_cyp51	Rv0764c_cyp51	10	10	10	Rv0764c_cyp51	1	2	1	1	6	2	3	3	1	1	2	1	1	6	2	3	3	1	1	2	1	1	6	2	3	3	1	1	451	451	1	53	By matching	By matching	By matching	By MS/MS	By matching	By matching	By MS/MS	By matching	By matching
	0.18999	0.0988146	Rv0766c_cyp123	Rv0766c_cyp123	21	21	21	Rv0766c_cyp123	1	17	14	14	15	15	14	13	13	10	17	14	14	15	15	14	13	13	10	17	14	14	15	15	14	13	13	10	402	402	1	208	By MS/MS	By MS/MS	By MS/MS	By MS/MS	By MS/MS	By MS/MS	By MS/MS	By MS/MS	By MS/MS
	0.207558	0.0593236	Rv0768_aldA	Rv0768_aldA	15	15	15	Rv0768_aldA	1	14	9	12	13	13	10	7	9	9	14	9	12	13	13	10	7	9	9	14	9	12	13	13	10	7	9	9	489	489	1	169	By MS/MS	By MS/MS	By MS/MS	By MS/MS	By MS/MS	By MS/MS	By MS/MS	By MS/MS	By MS/MS
	0.27626	0.279429	Rv0769_Rv0769	Rv0769_Rv0769	9	9	9	Rv0769_Rv0769	1	7	8	5	9	9	7	7	6	6	7	8	5	9	9	7	7	6	6	7	8	5	9	9	7	7	6	6	248	248	1	115	By MS/MS	By MS/MS	By MS/MS	By MS/MS	By MS/MS	By MS/MS	By MS/MS	By MS/MS	By MS/MS
	0.849073	0.278078	Rv0770_Rv0770	Rv0770_Rv0770	12	12	12	Rv0770_Rv0770	1	12	11	12	12	12	12	12	12	12	12	11	12	12	12	12	12	12	12	12	11	12	12	12	12	12	12	12	295	295	1	243	By MS/MS	By MS/MS	By MS/MS	By MS/MS	By MS/MS	By MS/MS	By MS/MS	By MS/MS	By MS/MS
	0.840345	-0.315686	Rv0771_Rv0771	Rv0771_Rv0771	6	6	6	Rv0771_Rv0771	1	4	5	4	4	5	5	5	4	4	4	5	4	4	5	5	5	4	4	4	5	4	4	5	5	5	4	4	144	144	1	62	By MS/MS	By MS/MS	By MS/MS	By MS/MS	By MS/MS	By MS/MS	By MS/MS	By MS/MS	By MS/MS
	0.227805	-0.0489861	Rv0772_purD	Rv0772_purD	26	26	26	Rv0772_purD	1	23	23	23	24	25	22	22	22	25	23	23	23	24	25	22	22	22	25	23	23	23	24	25	22	22	22	25	422	422	1	422	By MS/MS	By MS/MS	By MS/MS	By MS/MS	By MS/MS	By MS/MS	By MS/MS	By MS/MS	By MS/MS
	0.368693	0.202546	Rv0773c_ggtA	Rv0773c_ggtA	22	22	22	Rv0773c_ggtA	1	22	21	22	21	21	20	19	19	19	22	21	22	21	21	20	19	19	19	22	21	22	21	21	20	19	19	19	512	512	1	364	By MS/MS	By MS/MS	By MS/MS	By MS/MS	By MS/MS	By MS/MS	By MS/MS	By MS/MS	By MS/MS
	0.29988	-0.697963	Rv0774c_Rv0774c	Rv0774c_Rv0774c	4	4	4	Rv0774c_Rv0774c	1	4	4	4	4	3	4	4	4	3	4	4	4	4	3	4	4	4	3	4	4	4	4	3	4	4	4	3	303	303	1	107	By MS/MS	By MS/MS	By MS/MS	By MS/MS	By MS/MS	By MS/MS	By MS/MS	By MS/MS	By MS/MS
	0.182225	0.0498301	Rv0777_purB	Rv0777_purB	25	25	25	Rv0777_purB	1	22	24	24	24	25	23	19	21	22	22	24	24	24	25	23	19	21	22	22	24	24	24	25	23	19	21	22	472	472	1	575	By MS/MS	By MS/MS	By MS/MS	By MS/MS	By MS/MS	By MS/MS	By MS/MS	By MS/MS	By MS/MS
	1.55531	-0.342218	Rv0778_cyp126	Rv0778_cyp126	15	15	15	Rv0778_cyp126	1	10	11	3	11	10	8	9	10	5	10	11	3	11	10	8	9	10	5	10	11	3	11	10	8	9	10	5	414	414	1	125	By MS/MS	By MS/MS	By matching	By MS/MS	By MS/MS	By MS/MS	By MS/MS	By MS/MS	By MS/MS
	0.0799391	0.0463483	Rv0780_purC	Rv0780_purC	22	22	22	Rv0780_purC	1	18	21	18	20	18	17	18	21	18	18	21	18	20	18	17	18	21	18	18	21	18	20	18	17	18	21	18	297	297	1	373	By MS/MS	By MS/MS	By MS/MS	By MS/MS	By MS/MS	By MS/MS	By MS/MS	By MS/MS	By MS/MS
	0.164864	0.079023	Rv0785_Rv0785	Rv0785_Rv0785	20	20	20	Rv0785_Rv0785	1	14	16	12	16	11	10	12	10	13	14	16	12	16	11	10	12	10	13	14	16	12	16	11	10	12	10	13	566	566	1	176	By MS/MS	By MS/MS	By MS/MS	By MS/MS	By MS/MS	By MS/MS	By MS/MS	By MS/MS	By MS/MS
	1.35414	0.37298	Rv0786c_Rv0786c	Rv0786c_Rv0786c	6	6	6	Rv0786c_Rv0786c	1	6	5	6	5	5	4	4	4	6	6	5	6	5	5	4	4	4	6	6	5	6	5	5	4	4	4	6	129	129	1	98	By MS/MS	By MS/MS	By MS/MS	By MS/MS	By MS/MS	By MS/MS	By MS/MS	By MS/MS	By MS/MS
	0.994806	-0.796974	Rv0787_Rv0787	Rv0787_Rv0787	6	6	6	Rv0787_Rv0787	1	6	6	6	6	6	6	6	6	6	6	6	6	6	6	6	6	6	6	6	6	6	6	6	6	6	6	6	319	319	1	411	By MS/MS	By MS/MS	By MS/MS	By MS/MS	By MS/MS	By MS/MS	By MS/MS	By MS/MS	By MS/MS
	1.3554	0.436932	Rv0787A_Rv0787A	Rv0787A_Rv0787A	3	3	3	Rv0787A_Rv0787A	1	3	3	3	3	3	3	3	3	3	3	3	3	3	3	3	3	3	3	3	3	3	3	3	3	3	3	3	79	79	1	91	By MS/MS	By MS/MS	By MS/MS	By MS/MS	By MS/MS	By MS/MS	By MS/MS	By MS/MS	By MS/MS
	1.06954	0.338301	Rv0788_purQ	Rv0788_purQ	11	11	11	Rv0788_purQ	1	10	10	7	10	9	9	10	8	10	10	10	7	10	9	9	10	8	10	10	10	7	10	9	9	10	8	10	224	224	1	190	By MS/MS	By MS/MS	By MS/MS	By MS/MS	By MS/MS	By MS/MS	By MS/MS	By MS/MS	By MS/MS
	2.17066	0.681752	Rv0790c_Rv0790c	Rv0790c_Rv0790c	6	6	6	Rv0790c_Rv0790c	1	6	5	3	6	5	5	4	5	5	6	5	3	6	5	5	4	5	5	6	5	3	6	5	5	4	5	5	242	242	1	78	By MS/MS	By MS/MS	By MS/MS	By MS/MS	By MS/MS	By MS/MS	By MS/MS	By MS/MS	By MS/MS
	0.522149	0.518621	Rv0791c_Rv0791c	Rv0791c_Rv0791c	15	15	15	Rv0791c_Rv0791c	1	12	12	13	15	13	13	11	10	10	12	12	13	15	13	13	11	10	10	12	12	13	15	13	13	11	10	10	347	347	1	149	By MS/MS	By MS/MS	By MS/MS	By MS/MS	By MS/MS	By MS/MS	By MS/MS	By MS/MS	By MS/MS
	0.399178	-0.185889	Rv0794c_Rv0794c	Rv0794c_Rv0794c	22	22	22	Rv0794c_Rv0794c	1	20	20	21	20	21	22	21	20	20	20	20	21	20	21	22	21	20	20	20	20	21	20	21	22	21	20	20	499	499	1	408	By MS/MS	By MS/MS	By MS/MS	By MS/MS	By MS/MS	By MS/MS	By MS/MS	By MS/MS	By MS/MS
	0.600524	0.293019	Rv3474_Rv3474;Rv3381c_Rv3381c;Rv3325_Rv3325;Rv3186_Rv3186;Rv3184_Rv3184;Rv2815c_Rv2815c;Rv2648_Rv2648;Rv2480c_Rv2480c;Rv2354_Rv2354;Rv2278_Rv2278;Rv2168c_Rv2168c;Rv2105_Rv2105;Rv1763_Rv1763;Rv1757c_Rv1757c;Rv1370c_Rv1370c;Rv0795_Rv0795	Rv3474_Rv3474;Rv3381c_Rv3381c;Rv3325_Rv3325;Rv3186_Rv3186;Rv3184_Rv3184;Rv2815c_Rv2815c;Rv2648_Rv2648;Rv2480c_Rv2480c;Rv2354_Rv2354;Rv2278_Rv2278;Rv2168c_Rv2168c;Rv2105_Rv2105;Rv1763_Rv1763;Rv1757c_Rv1757c;Rv1370c_Rv1370c;Rv0795_Rv0795	11;11;11;11;11;11;11;11;11;11;11;11;11;11;11;11	11;11;11;11;11;11;11;11;11;11;11;11;11;11;11;11	11;11;11;11;11;11;11;11;11;11;11;11;11;11;11;11	Rv3474_Rv3474;Rv3381c_Rv3381c;Rv3325_Rv3325;Rv3186_Rv3186;Rv3184_Rv3184;Rv2815c_Rv2815c;Rv2648_Rv2648;Rv2480c_Rv2480c;Rv2354_Rv2354;Rv2278_Rv2278;Rv2168c_Rv2168c;Rv2105_Rv2105;Rv1763_Rv1763;Rv1757c_Rv1757c;Rv1370c_Rv1370c;Rv0795_Rv0795	16	10	10	9	11	10	8	9	8	7	10	10	9	11	10	8	9	8	7	10	10	9	11	10	8	9	8	7	108	108;108;108;108;108;108;108;108;108;108;108;108;108;108;108;108	1	180	By MS/MS	By MS/MS	By MS/MS	By MS/MS	By MS/MS	By MS/MS	By MS/MS	By MS/MS	By MS/MS
	0.962651	-0.41594	Rv0798c_cfp29	Rv0798c_cfp29	17	17	17	Rv0798c_cfp29	1	16	15	17	17	17	17	17	16	16	16	15	17	17	17	17	17	16	16	16	15	17	17	17	17	17	16	16	265	265	1	493	By MS/MS	By MS/MS	By MS/MS	By MS/MS	By MS/MS	By MS/MS	By MS/MS	By MS/MS	By MS/MS
	0.508064	-0.0824203	Rv0799c_Rv0799c	Rv0799c_Rv0799c	18	18	18	Rv0799c_Rv0799c	1	16	17	17	17	17	18	14	14	15	16	17	17	17	17	18	14	14	15	16	17	17	17	17	18	14	14	15	335	335	1	428	By MS/MS	By MS/MS	By MS/MS	By MS/MS	By MS/MS	By MS/MS	By MS/MS	By MS/MS	By MS/MS
	0.988606	-0.202338	Rv0800_pepC	Rv0800_pepC	22	22	21	Rv0800_pepC	1	22	21	22	20	20	22	20	18	21	22	21	22	20	20	22	20	18	21	21	20	21	19	19	21	19	17	20	433	433	1	581	By MS/MS	By MS/MS	By MS/MS	By MS/MS	By MS/MS	By MS/MS	By MS/MS	By MS/MS	By MS/MS
	0.0140499	-0.00484689	Rv0801_Rv0801	Rv0801_Rv0801	11	11	11	Rv0801_Rv0801	1	11	10	10	11	10	10	10	10	10	11	10	10	11	10	10	10	10	10	11	10	10	11	10	10	10	10	10	115	115	1	264	By MS/MS	By MS/MS	By MS/MS	By MS/MS	By MS/MS	By MS/MS	By MS/MS	By MS/MS	By MS/MS
	1.05708	-0.289303	Rv0802c_Rv0802c	Rv0802c_Rv0802c	9	9	9	Rv0802c_Rv0802c	1	7	8	8	7	9	9	6	7	7	7	8	8	7	9	9	6	7	7	7	8	8	7	9	9	6	7	7	218	218	1	113	By MS/MS	By MS/MS	By MS/MS	By MS/MS	By MS/MS	By MS/MS	By MS/MS	By MS/MS	By MS/MS
	0.132112	0.0643282	Rv0803_purL	Rv0803_purL	41	41	41	Rv0803_purL	1	33	35	29	38	40	35	29	31	27	33	35	29	38	40	35	29	31	27	33	35	29	38	40	35	29	31	27	754	754	1	595	By MS/MS	By MS/MS	By MS/MS	By MS/MS	By MS/MS	By MS/MS	By MS/MS	By MS/MS	By MS/MS
	1.34254	2.16311	Rv0805_Rv0805	Rv0805_Rv0805	8	8	8	Rv0805_Rv0805	1	3	4	5	5	5	5	1	1	2	3	4	5	5	5	5	1	1	2	3	4	5	5	5	5	1	1	2	318	318	1	46	By MS/MS	By MS/MS	By matching	By MS/MS	By MS/MS	By MS/MS	By MS/MS	By MS/MS	By MS/MS
	0.306231	0.236292	Rv0806c_cpsY	Rv0806c_cpsY	11	11	11	Rv0806c_cpsY	1	4	6	1	3	1	4	6	4	5	4	6	1	3	1	4	6	4	5	4	6	1	3	1	4	6	4	5	532	532	1	60	By matching	By MS/MS	By matching	By MS/MS	By matching	By matching	By MS/MS	By matching	By matching
	0.447833	0.229244	Rv0808_purF	Rv0808_purF	7	7	7	Rv0808_purF	1	5	6	5	6	5	3	4	2	4	5	6	5	6	5	3	4	2	4	5	6	5	6	5	3	4	2	4	527	527	1	56	By MS/MS	By MS/MS	By MS/MS	By MS/MS	By MS/MS	By MS/MS	By MS/MS	By matching	By MS/MS
	0.0951651	-0.0740932	Rv0809_purM	Rv0809_purM	13	13	13	Rv0809_purM	1	13	13	12	12	13	12	11	8	11	13	13	12	12	13	12	11	8	11	13	13	12	12	13	12	11	8	11	364	364	1	165	By MS/MS	By MS/MS	By MS/MS	By MS/MS	By MS/MS	By MS/MS	By MS/MS	By MS/MS	By MS/MS
	0.575195	-0.311237	Rv0810c_Rv0810c	Rv0810c_Rv0810c	6	6	6	Rv0810c_Rv0810c	1	6	3	5	5	3	5	5	4	5	6	3	5	5	3	5	5	4	5	6	3	5	5	3	5	5	4	5	60	60	1	109	By MS/MS	By MS/MS	By MS/MS	By MS/MS	By MS/MS	By MS/MS	By MS/MS	By MS/MS	By MS/MS
	0.354752	0.259227	Rv0811c_Rv0811c	Rv0811c_Rv0811c	12	12	12	Rv0811c_Rv0811c	1	8	8	8	12	6	8	6	7	6	8	8	8	12	6	8	6	7	6	8	8	8	12	6	8	6	7	6	368	368	1	106	By MS/MS	By MS/MS	By MS/MS	By MS/MS	By MS/MS	By MS/MS	By MS/MS	By MS/MS	By MS/MS
	0.636441	0.194022	Rv0812_Rv0812	Rv0812_Rv0812	12	12	12	Rv0812_Rv0812	1	7	8	7	9	8	9	9	6	5	7	8	7	9	8	9	9	6	5	7	8	7	9	8	9	9	6	5	289	289	1	115	By MS/MS	By MS/MS	By MS/MS	By MS/MS	By MS/MS	By MS/MS	By MS/MS	By MS/MS	By MS/MS
	0.255026	-0.158399	Rv0813c_Rv0813c	Rv0813c_Rv0813c	9	9	9	Rv0813c_Rv0813c	1	7	6	6	9	8	9	7	7	8	7	6	6	9	8	9	7	7	8	7	6	6	9	8	9	7	7	8	226	226	1	115	By MS/MS	By MS/MS	By MS/MS	By MS/MS	By MS/MS	By MS/MS	By MS/MS	By MS/MS	By MS/MS
	1.19819	-0.29718	Rv3118_sseC1;Rv0814c_sseC2	Rv3118_sseC1;Rv0814c_sseC2	7;7	7;7	7;7	Rv3118_sseC1;Rv0814c_sseC2	2	7	7	7	7	7	7	7	7	7	7	7	7	7	7	7	7	7	7	7	7	7	7	7	7	7	7	7	100	100;100	1	1199	By MS/MS	By MS/MS	By MS/MS	By MS/MS	By MS/MS	By MS/MS	By MS/MS	By MS/MS	By MS/MS
	0.64554	-0.206916	Rv3117_cysA3;Rv0815c_cysA2	Rv3117_cysA3;Rv0815c_cysA2	33;33	33;33	33;33	Rv3117_cysA3;Rv0815c_cysA2	2	31	31	30	32	31	31	29	29	31	31	31	30	32	31	31	29	29	31	31	31	30	32	31	31	29	29	31	277	277;277	1	1396	By MS/MS	By MS/MS	By MS/MS	By MS/MS	By MS/MS	By MS/MS	By MS/MS	By MS/MS	By MS/MS
	2.63407	0.868465	Rv0818_Rv0818;Rv2884_Rv2884	Rv0818_Rv0818	10;1	10;1	10;1	Rv0818_Rv0818	2	8	9	8	9	7	7	6	6	6	8	9	8	9	7	7	6	6	6	8	9	8	9	7	7	6	6	6	255	255;252	1	105	By MS/MS	By MS/MS	By MS/MS	By MS/MS	By MS/MS	By MS/MS	By MS/MS	By MS/MS	By MS/MS
	0.0724331	-0.0589952	Rv0819_mshD	Rv0819_mshD	12	12	12	Rv0819_mshD	1	11	9	10	11	11	10	8	9	9	11	9	10	11	11	10	8	9	9	11	9	10	11	11	10	8	9	9	315	315	1	143	By MS/MS	By MS/MS	By MS/MS	By MS/MS	By MS/MS	By MS/MS	By MS/MS	By MS/MS	By MS/MS
	0.756366	-0.220714	Rv0821c_phoY2	Rv0821c_phoY2	15	15	15	Rv0821c_phoY2	1	12	13	12	14	13	13	11	10	12	12	13	12	14	13	13	11	10	12	12	13	12	14	13	13	11	10	12	213	213	1	270	By MS/MS	By MS/MS	By MS/MS	By MS/MS	By MS/MS	By MS/MS	By MS/MS	By MS/MS	By MS/MS
	2.09997	-1.51557	Rv0822c_Rv0822c	Rv0822c_Rv0822c	12	12	12	Rv0822c_Rv0822c	1	9	9	9	8	6	7	10	9	8	9	9	9	8	6	7	10	9	8	9	9	9	8	6	7	10	9	8	684	684	1	159	By MS/MS	By MS/MS	By MS/MS	By MS/MS	By MS/MS	By MS/MS	By MS/MS	By MS/MS	By MS/MS
	0.583819	0.172048	Rv0823c_Rv0823c	Rv0823c_Rv0823c	11	11	11	Rv0823c_Rv0823c	1	8	9	9	10	10	8	7	9	9	8	9	9	10	10	8	7	9	9	8	9	9	10	10	8	7	9	9	389	389	1	127	By MS/MS	By MS/MS	By MS/MS	By MS/MS	By MS/MS	By MS/MS	By MS/MS	By MS/MS	By MS/MS
	1.18832	0.165427	Rv0824c_desA1	Rv0824c_desA1	24	24	24	Rv0824c_desA1	1	22	21	21	21	21	22	21	21	21	22	21	21	21	21	22	21	21	21	22	21	21	21	21	22	21	21	21	338	338	1	652	By MS/MS	By MS/MS	By MS/MS	By MS/MS	By MS/MS	By MS/MS	By MS/MS	By MS/MS	By MS/MS
	0.299283	0.162295	Rv0825c_Rv0825c	Rv0825c_Rv0825c	8	8	8	Rv0825c_Rv0825c	1	6	6	8	7	6	6	7	7	7	6	6	8	7	6	6	7	7	7	6	6	8	7	6	6	7	7	7	213	213	1	88	By MS/MS	By MS/MS	By MS/MS	By MS/MS	By MS/MS	By MS/MS	By MS/MS	By MS/MS	By MS/MS
	1.04471	-0.344208	Rv0830_Rv0830	Rv0830_Rv0830	10	9	9	Rv0830_Rv0830	1	10	9	10	10	10	8	9	9	10	9	8	9	9	9	7	8	8	9	9	8	9	9	9	7	8	8	9	301	301	1	157	By MS/MS	By MS/MS	By MS/MS	By MS/MS	By MS/MS	By MS/MS	By MS/MS	By MS/MS	By MS/MS
	0.943031	0.427606	Rv0831c_Rv0831c	Rv0831c_Rv0831c	18	18	18	Rv0831c_Rv0831c	1	16	17	16	16	18	17	16	16	16	16	17	16	16	18	17	16	16	16	16	17	16	16	18	17	16	16	16	271	271	1	1013	By MS/MS	By MS/MS	By MS/MS	By MS/MS	By MS/MS	By MS/MS	By MS/MS	By MS/MS	By MS/MS
	0.979916	1.66911	Rv0835_lpqQ	Rv0835_lpqQ	6	6	6	Rv0835_lpqQ	1	2	1	4	0	0	1	1	1	1	2	1	4	0	0	1	1	1	1	2	1	4	0	0	1	1	1	1	214	214	1	29	By matching	By matching	By matching			By matching	By matching	By matching	By matching
+	2.59165	-2.03601	Rv0838_lpqR	Rv0838_lpqR	10	10	10	Rv0838_lpqR	1	10	10	8	10	9	10	10	10	10	10	10	8	10	9	10	10	10	10	10	10	8	10	9	10	10	10	10	256	256	1	179	By MS/MS	By MS/MS	By MS/MS	By MS/MS	By MS/MS	By MS/MS	By MS/MS	By MS/MS	By MS/MS
	0.0174992	-0.0236645	Rv0840c_pip	Rv0840c_pip	4	4	4	Rv0840c_pip	1	2	2	2	4	2	3	2	2	2	2	2	2	4	2	3	2	2	2	2	2	2	4	2	3	2	2	2	286	286	1	29	By MS/MS	By MS/MS	By matching	By MS/MS	By MS/MS	By MS/MS	By MS/MS	By matching	By MS/MS
	0.976363	-0.657406	Rv0844c_narL	Rv0844c_narL	6	6	6	Rv0844c_narL	1	4	5	5	5	6	4	4	3	4	4	5	5	5	6	4	4	3	4	4	5	5	5	6	4	4	3	4	216	216	1	89	By MS/MS	By MS/MS	By MS/MS	By MS/MS	By MS/MS	By MS/MS	By MS/MS	By MS/MS	By MS/MS
	0.222243	-0.121507	Rv0846c_Rv0846c	Rv0846c_Rv0846c	11	11	11	Rv0846c_Rv0846c	1	10	10	9	9	8	8	9	8	8	10	10	9	9	8	8	9	8	8	10	10	9	9	8	8	9	8	8	504	504	1	148	By MS/MS	By MS/MS	By MS/MS	By MS/MS	By MS/MS	By MS/MS	By MS/MS	By MS/MS	By MS/MS
	0.524015	-0.407416	Rv0852_fadD16	Rv0852_fadD16	2	2	2	Rv0852_fadD16	1	2	2	2	2	2	2	1	1	1	2	2	2	2	2	2	1	1	1	2	2	2	2	2	2	1	1	1	278	278	1	50	By MS/MS	By MS/MS	By MS/MS	By MS/MS	By MS/MS	By MS/MS	By MS/MS	By MS/MS	By MS/MS
	0.167723	-0.0534452	Rv0853c_pdc	Rv0853c_pdc	26	26	26	Rv0853c_pdc	1	24	24	23	26	25	25	24	24	21	24	24	23	26	25	25	24	24	21	24	24	23	26	25	25	24	24	21	560	560	1	616	By MS/MS	By MS/MS	By MS/MS	By MS/MS	By MS/MS	By MS/MS	By MS/MS	By MS/MS	By MS/MS
	0.350521	0.191202	Rv0854_Rv0854	Rv0854_Rv0854	5	5	5	Rv0854_Rv0854	1	5	4	4	5	5	4	4	4	4	5	4	4	5	5	4	4	4	4	5	4	4	5	5	4	4	4	4	147	147	1	82	By MS/MS	By MS/MS	By MS/MS	By MS/MS	By MS/MS	By MS/MS	By MS/MS	By MS/MS	By MS/MS
	0.185019	-0.0865466	Rv0855_far	Rv0855_far	13	13	13	Rv0855_far	1	10	11	10	11	11	10	11	11	13	10	11	10	11	11	10	11	11	13	10	11	10	11	11	10	11	11	13	359	359	1	208	By MS/MS	By MS/MS	By MS/MS	By MS/MS	By MS/MS	By MS/MS	By MS/MS	By MS/MS	By MS/MS
	0.704539	0.166568	Rv0858c_dapC	Rv0858c_dapC	21	21	21	Rv0858c_dapC	1	20	20	20	19	20	18	16	19	17	20	20	20	19	20	18	16	19	17	20	20	20	19	20	18	16	19	17	397	397	1	424	By MS/MS	By MS/MS	By MS/MS	By MS/MS	By MS/MS	By MS/MS	By MS/MS	By MS/MS	By MS/MS
	1.36215	0.399285	Rv0859_fadA	Rv0859_fadA	19	19	19	Rv0859_fadA	1	18	18	16	17	18	16	14	12	16	18	18	16	17	18	16	14	12	16	18	18	16	17	18	16	14	12	16	403	403	1	501	By MS/MS	By MS/MS	By MS/MS	By MS/MS	By MS/MS	By MS/MS	By MS/MS	By MS/MS	By MS/MS
	1.69852	0.530656	Rv0860_fadB	Rv0860_fadB	47	47	47	Rv0860_fadB	1	43	42	42	46	44	44	40	39	41	43	42	42	46	44	44	40	39	41	43	42	42	46	44	44	40	39	41	720	720	1	1213	By MS/MS	By MS/MS	By MS/MS	By MS/MS	By MS/MS	By MS/MS	By MS/MS	By MS/MS	By MS/MS
	0.624642	0.655937	Rv0861c_ercc3	Rv0861c_ercc3	19	19	19	Rv0861c_ercc3	1	10	13	7	15	11	14	3	6	10	10	13	7	15	11	14	3	6	10	10	13	7	15	11	14	3	6	10	542	542	1	142	By MS/MS	By MS/MS	By MS/MS	By MS/MS	By MS/MS	By MS/MS	By matching	By matching	By matching
	0.763353	-0.634212	Rv0863_Rv0863	Rv0863_Rv0863	2	2	2	Rv0863_Rv0863	1	2	2	2	2	2	1	1	2	2	2	2	2	2	2	1	1	2	2	2	2	2	2	2	1	1	2	2	93	93	1	73	By MS/MS	By MS/MS	By MS/MS	By MS/MS	By MS/MS	By MS/MS	By MS/MS	By MS/MS	By MS/MS
	0.256437	-0.171321	Rv0864_moaC2	Rv0864_moaC2	8	8	8	Rv0864_moaC2	1	8	8	8	8	8	7	8	8	8	8	8	8	8	8	7	8	8	8	8	8	8	8	8	7	8	8	8	167	167	1	207	By MS/MS	By MS/MS	By MS/MS	By MS/MS	By MS/MS	By MS/MS	By MS/MS	By MS/MS	By MS/MS
	0.278446	-0.204857	Rv0865_mog	Rv0865_mog	5	5	5	Rv0865_mog	1	4	4	4	3	3	4	4	2	4	4	4	4	3	3	4	4	2	4	4	4	4	3	3	4	4	2	4	160	160	1	48	By MS/MS	By MS/MS	By MS/MS	By MS/MS	By MS/MS	By MS/MS	By MS/MS	By MS/MS	By MS/MS
	0.239963	-0.121365	Rv0866_moaE2	Rv0866_moaE2	7	7	7	Rv0866_moaE2	1	7	7	7	7	7	7	6	7	7	7	7	7	7	7	7	6	7	7	7	7	7	7	7	7	6	7	7	141	141	1	160	By MS/MS	By MS/MS	By MS/MS	By MS/MS	By MS/MS	By MS/MS	By MS/MS	By MS/MS	By MS/MS
	0.955301	-0.341391	Rv0867c_rpfA	Rv0867c_rpfA	6	6	6	Rv0867c_rpfA	1	6	6	5	6	5	6	5	6	5	6	6	5	6	5	6	5	6	5	6	6	5	6	5	6	5	6	5	407	407	1	130	By MS/MS	By MS/MS	By MS/MS	By MS/MS	By MS/MS	By MS/MS	By MS/MS	By MS/MS	By MS/MS
	0.305275	0.807615	Rv0868c_moaD2	Rv0868c_moaD2	2	2	2	Rv0868c_moaD2	1	0	0	1	2	2	2	1	1	1	0	0	1	2	2	2	1	1	1	0	0	1	2	2	2	1	1	1	92	92	1	14			By matching	By MS/MS	By MS/MS	By MS/MS	By matching	By MS/MS	By matching
	1.46203	1.04445	Rv0870c_Rv0870c	Rv0870c_Rv0870c	2	2	2	Rv0870c_Rv0870c	1	2	2	2	2	2	2	2	2	2	2	2	2	2	2	2	2	2	2	2	2	2	2	2	2	2	2	2	129	129	1	24	By MS/MS	By MS/MS	By MS/MS	By MS/MS	By MS/MS	By matching	By MS/MS	By matching	By matching
	0.245439	0.0893472	Rv0871_cspB	Rv0871_cspB	12	12	12	Rv0871_cspB	1	11	10	11	12	12	12	11	11	12	11	10	11	12	12	12	11	11	12	11	10	11	12	12	12	11	11	12	135	135	1	216	By MS/MS	By MS/MS	By MS/MS	By MS/MS	By MS/MS	By MS/MS	By MS/MS	By MS/MS	By MS/MS
	4.5401	0.767441	Rv0873_fadE10	Rv0873_fadE10	35	35	35	Rv0873_fadE10	1	33	35	32	33	34	33	31	32	31	33	35	32	33	34	33	31	32	31	33	35	32	33	34	33	31	32	31	650	650	1	578	By MS/MS	By MS/MS	By MS/MS	By MS/MS	By MS/MS	By MS/MS	By MS/MS	By MS/MS	By MS/MS
	0.238074	-0.413783	Rv0877_Rv0877	Rv0877_Rv0877	4	4	4	Rv0877_Rv0877	1	4	4	1	4	4	4	2	4	2	4	4	1	4	4	4	2	4	2	4	4	1	4	4	4	2	4	2	262	262	1	41	By MS/MS	By MS/MS	By MS/MS	By MS/MS	By MS/MS	By MS/MS	By MS/MS	By MS/MS	By MS/MS
	0.649659	0.625137	Rv0880_Rv0880	Rv0880_Rv0880	5	5	5	Rv0880_Rv0880	1	3	3	2	2	3	1	2	0	1	3	3	2	2	3	1	2	0	1	3	3	2	2	3	1	2	0	1	143	143	1	32	By MS/MS	By MS/MS	By MS/MS	By MS/MS	By MS/MS	By matching	By matching		By MS/MS
	2.35312	0.112928	Rv0884c_serC	Rv0884c_serC	16	16	16	Rv0884c_serC	1	14	15	14	14	14	14	15	16	15	14	15	14	14	14	14	15	16	15	14	15	14	14	14	14	15	16	15	376	376	1	569	By MS/MS	By MS/MS	By MS/MS	By MS/MS	By MS/MS	By MS/MS	By MS/MS	By MS/MS	By MS/MS
	1.59826	-1.04511	Rv0888_Rv0888	Rv0888_Rv0888	7	7	7	Rv0888_Rv0888	1	7	6	7	7	7	5	7	6	7	7	6	7	7	7	5	7	6	7	7	6	7	7	7	5	7	6	7	490	490	1	106	By MS/MS	By MS/MS	By MS/MS	By MS/MS	By MS/MS	By MS/MS	By MS/MS	By MS/MS	By MS/MS
	0.192005	-0.0722421	Rv0889c_citA	Rv0889c_citA	18	17	17	Rv0889c_citA	1	17	17	16	16	16	17	17	16	16	16	16	15	15	15	16	16	15	15	16	16	15	15	15	16	16	15	15	373	373	1	439	By MS/MS	By MS/MS	By MS/MS	By MS/MS	By MS/MS	By MS/MS	By MS/MS	By MS/MS	By MS/MS
	0.0224557	0.0153834	Rv0893c_Rv0893c	Rv0893c_Rv0893c	14	13	13	Rv0893c_Rv0893c	1	12	9	12	10	11	8	7	8	8	11	8	11	9	10	7	6	7	7	11	8	11	9	10	7	6	7	7	325	325	1	117	By MS/MS	By MS/MS	By MS/MS	By MS/MS	By MS/MS	By MS/MS	By MS/MS	By MS/MS	By matching
	0.321762	-0.078764	Rv0896_gltA2	Rv0896_gltA2	33	33	32	Rv0896_gltA2	1	28	30	29	31	32	28	29	29	29	28	30	29	31	32	28	29	29	29	27	29	28	30	31	27	28	28	28	431	431	1	2460	By MS/MS	By MS/MS	By MS/MS	By MS/MS	By MS/MS	By MS/MS	By MS/MS	By MS/MS	By MS/MS
	0.697841	1.44418	Rv0897c_Rv0897c	Rv0897c_Rv0897c	4	4	4	Rv0897c_Rv0897c	1	2	1	2	3	2	3	2	0	2	2	1	2	3	2	3	2	0	2	2	1	2	3	2	3	2	0	2	535	535	1	24	By MS/MS	By MS/MS	By MS/MS	By MS/MS	By MS/MS	By MS/MS	By MS/MS		By MS/MS
	0.499394	-0.171807	Rv0898c_Rv0898c	Rv0898c_Rv0898c	5	5	5	Rv0898c_Rv0898c	1	5	4	4	5	5	4	4	4	3	5	4	4	5	5	4	4	4	3	5	4	4	5	5	4	4	4	3	87	87	1	85	By MS/MS	By MS/MS	By MS/MS	By MS/MS	By MS/MS	By MS/MS	By MS/MS	By MS/MS	By MS/MS
	0.671349	-0.458172	Rv0899_ompA	Rv0899_ompA	12	12	12	Rv0899_ompA	1	9	7	8	9	9	10	7	9	9	9	7	8	9	9	10	7	9	9	9	7	8	9	9	10	7	9	9	326	326	1	161	By MS/MS	By MS/MS	By MS/MS	By MS/MS	By MS/MS	By MS/MS	By MS/MS	By MS/MS	By MS/MS
	0.24368	-0.109703	Rv0901_Rv0901	Rv0901_Rv0901	5	5	5	Rv0901_Rv0901	1	5	5	5	5	5	4	5	3	5	5	5	5	5	5	4	5	3	5	5	5	5	5	5	4	5	3	5	175	175	1	78	By MS/MS	By MS/MS	By MS/MS	By MS/MS	By MS/MS	By MS/MS	By MS/MS	By MS/MS	By MS/MS
	0.0140251	-0.031916	Rv0902c_prrB	Rv0902c_prrB	3	3	3	Rv0902c_prrB	1	1	0	1	1	2	3	0	0	0	1	0	1	1	2	3	0	0	0	1	0	1	1	2	3	0	0	0	446	446	1	11	By matching		By matching	By MS/MS	By MS/MS	By MS/MS
	1.25022	-0.708925	Rv0903c_prrA	Rv0903c_prrA	13	13	13	Rv0903c_prrA	1	12	12	11	13	13	13	10	10	11	12	12	11	13	13	13	10	10	11	12	12	11	13	13	13	10	10	11	236	236	1	262	By MS/MS	By MS/MS	By MS/MS	By MS/MS	By MS/MS	By MS/MS	By MS/MS	By MS/MS	By MS/MS
	1.79629	0.460002	Rv0904c_accD3	Rv0904c_accD3	19	19	19	Rv0904c_accD3	1	16	16	14	18	18	19	15	15	15	16	16	14	18	18	19	15	15	15	16	16	14	18	18	19	15	15	15	495	495	1	287	By MS/MS	By MS/MS	By MS/MS	By MS/MS	By MS/MS	By MS/MS	By MS/MS	By MS/MS	By MS/MS
	0.070606	0.045111	Rv0905_echA6	Rv0905_echA6	14	14	14	Rv0905_echA6	1	13	13	13	13	12	13	13	13	13	13	13	13	13	12	13	13	13	13	13	13	13	13	12	13	13	13	13	243	243	1	384	By MS/MS	By MS/MS	By MS/MS	By MS/MS	By MS/MS	By MS/MS	By MS/MS	By MS/MS	By MS/MS
	1.69265	0.418	Rv0906_Rv0906	Rv0906_Rv0906	14	14	14	Rv0906_Rv0906	1	11	11	9	14	13	13	9	7	9	11	11	9	14	13	13	9	7	9	11	11	9	14	13	13	9	7	9	372	372	1	140	By MS/MS	By MS/MS	By MS/MS	By MS/MS	By MS/MS	By MS/MS	By MS/MS	By MS/MS	By MS/MS
	0.871109	-0.953268	Rv0907_Rv0907	Rv0907_Rv0907	7	7	7	Rv0907_Rv0907	1	6	5	6	4	5	4	6	6	4	6	5	6	4	5	4	6	6	4	6	5	6	4	5	4	6	6	4	532	532	1	105	By MS/MS	By MS/MS	By MS/MS	By MS/MS	By MS/MS	By MS/MS	By MS/MS	By MS/MS	By MS/MS
	0.283252	0.248832	Rv0911_Rv0911	Rv0911_Rv0911	9	9	9	Rv0911_Rv0911	1	8	8	9	8	8	8	8	8	8	8	8	9	8	8	8	8	8	8	8	8	9	8	8	8	8	8	8	257	257	1	218	By MS/MS	By MS/MS	By MS/MS	By MS/MS	By MS/MS	By MS/MS	By MS/MS	By MS/MS	By MS/MS
	0.41453	0.138131	Rv0913c_Rv0913c	Rv0913c_Rv0913c	21	21	21	Rv0913c_Rv0913c	1	19	20	19	18	19	18	17	17	16	19	20	19	18	19	18	17	17	16	19	20	19	18	19	18	17	17	16	502	502	1	347	By MS/MS	By MS/MS	By MS/MS	By MS/MS	By MS/MS	By MS/MS	By MS/MS	By MS/MS	By MS/MS
	0.0870621	0.0301078	Rv0914c_Rv0914c	Rv0914c_Rv0914c	21	21	21	Rv0914c_Rv0914c	1	19	20	18	18	20	17	17	18	17	19	20	18	18	20	17	17	18	17	19	20	18	18	20	17	17	18	17	412	412	1	331	By MS/MS	By MS/MS	By MS/MS	By MS/MS	By MS/MS	By MS/MS	By MS/MS	By MS/MS	By MS/MS
	0.379466	-0.171606	Rv0925c_Rv0925c	Rv0925c_Rv0925c	14	14	14	Rv0925c_Rv0925c	1	13	13	13	13	13	13	13	13	13	13	13	13	13	13	13	13	13	13	13	13	13	13	13	13	13	13	13	245	245	1	467	By MS/MS	By MS/MS	By MS/MS	By MS/MS	By MS/MS	By MS/MS	By MS/MS	By MS/MS	By MS/MS
	0.474456	0.141445	Rv0926c_Rv0926c	Rv0926c_Rv0926c	12	12	12	Rv0926c_Rv0926c	1	11	12	11	12	11	8	9	10	11	11	12	11	12	11	8	9	10	11	11	12	11	12	11	8	9	10	11	358	358	1	194	By MS/MS	By MS/MS	By MS/MS	By MS/MS	By MS/MS	By MS/MS	By MS/MS	By MS/MS	By MS/MS
	0.128029	-0.187593	Rv0927c_Rv0927c	Rv0927c_Rv0927c	11	11	11	Rv0927c_Rv0927c	1	7	7	7	8	10	9	5	4	7	7	7	7	8	10	9	5	4	7	7	7	7	8	10	9	5	4	7	263	263	1	129	By MS/MS	By MS/MS	By MS/MS	By MS/MS	By MS/MS	By MS/MS	By MS/MS	By MS/MS	By MS/MS
	0.0637485	-0.0381962	Rv0928_pstS3	Rv0928_pstS3	11	11	11	Rv0928_pstS3	1	10	11	10	10	11	10	10	10	10	10	11	10	10	11	10	10	10	10	10	11	10	10	11	10	10	10	10	370	370	1	321	By MS/MS	By MS/MS	By MS/MS	By MS/MS	By MS/MS	By MS/MS	By MS/MS	By MS/MS	By MS/MS
	1.3898	0.224459	Rv0931c_pknD	Rv0931c_pknD	21	21	21	Rv0931c_pknD	1	18	15	16	14	20	18	15	14	16	18	15	16	14	20	18	15	14	16	18	15	16	14	20	18	15	14	16	664	664	1	344	By MS/MS	By MS/MS	By MS/MS	By MS/MS	By MS/MS	By MS/MS	By MS/MS	By MS/MS	By MS/MS
	0.243972	-0.105151	Rv0932c_pstS2	Rv0932c_pstS2	13	13	13	Rv0932c_pstS2	1	13	13	10	12	12	11	12	13	11	13	13	10	12	12	11	12	13	11	13	13	10	12	12	11	12	13	11	370	370	1	328	By MS/MS	By MS/MS	By MS/MS	By MS/MS	By MS/MS	By MS/MS	By MS/MS	By MS/MS	By MS/MS
	0.968155	1.17605	Rv0933_pstB	Rv0933_pstB	5	5	5	Rv0933_pstB	1	3	3	3	3	5	1	3	1	2	3	3	3	3	5	1	3	1	2	3	3	3	3	5	1	3	1	2	276	276	1	61	By MS/MS	By MS/MS	By MS/MS	By MS/MS	By MS/MS	By MS/MS	By MS/MS	By MS/MS	By MS/MS
	1.04486	-0.258853	Rv0934_pstS1	Rv0934_pstS1	12	12	12	Rv0934_pstS1	1	12	12	12	12	12	12	11	12	12	12	12	12	12	12	12	11	12	12	12	12	12	12	12	12	11	12	12	374	374	1	1205	By MS/MS	By MS/MS	By MS/MS	By MS/MS	By MS/MS	By MS/MS	By MS/MS	By MS/MS	By MS/MS
	0.717558	-0.154841	Rv0937c_mku	Rv0937c_mku	15	15	15	Rv0937c_mku	1	10	12	13	13	13	10	14	12	13	10	12	13	13	13	10	14	12	13	10	12	13	13	13	10	14	12	13	273	273	1	211	By MS/MS	By MS/MS	By MS/MS	By MS/MS	By MS/MS	By MS/MS	By MS/MS	By MS/MS	By MS/MS
	0.849995	0.393981	Rv0938_ligD	Rv0938_ligD	16	16	16	Rv0938_ligD	1	9	12	11	11	11	11	7	9	10	9	12	11	11	11	11	7	9	10	9	12	11	11	11	11	7	9	10	759	759	1	178	By MS/MS	By MS/MS	By MS/MS	By MS/MS	By MS/MS	By MS/MS	By MS/MS	By MS/MS	By MS/MS
	1.1379	0.185699	Rv0939_Rv0939	Rv0939_Rv0939	29	29	29	Rv0939_Rv0939	1	28	28	29	29	29	28	24	23	25	28	28	29	29	29	28	24	23	25	28	28	29	29	29	28	24	23	25	644	644	1	600	By MS/MS	By MS/MS	By MS/MS	By MS/MS	By MS/MS	By MS/MS	By MS/MS	By MS/MS	By MS/MS
	0.534629	0.072258	Rv0940c_Rv0940c	Rv0940c_Rv0940c	17	17	17	Rv0940c_Rv0940c	1	16	16	14	17	16	17	13	13	16	16	16	14	17	16	17	13	13	16	16	16	14	17	16	17	13	13	16	288	288	1	262	By MS/MS	By MS/MS	By MS/MS	By MS/MS	By MS/MS	By MS/MS	By MS/MS	By MS/MS	By MS/MS
	0.0222328	-0.00771268	Rv0946c_pgi	Rv0946c_pgi	29	29	29	Rv0946c_pgi	1	27	26	27	28	27	28	27	27	27	27	26	27	28	27	28	27	27	27	27	26	27	28	27	28	27	27	27	553	553	1	1124	By MS/MS	By MS/MS	By MS/MS	By MS/MS	By MS/MS	By MS/MS	By MS/MS	By MS/MS	By MS/MS
	0.213077	0.0768172	Rv0951_sucC	Rv0951_sucC	28	28	28	Rv0951_sucC	1	25	26	24	27	27	27	24	24	25	25	26	24	27	27	27	24	24	25	25	26	24	27	27	27	24	24	25	387	387	1	1118	By MS/MS	By MS/MS	By MS/MS	By MS/MS	By MS/MS	By MS/MS	By MS/MS	By MS/MS	By MS/MS
	0.200895	-0.0458317	Rv0952_sucD	Rv0952_sucD	20	20	20	Rv0952_sucD	1	17	19	17	18	18	19	18	18	17	17	19	17	18	18	19	18	18	17	17	19	17	18	18	19	18	18	17	303	303	1	889	By MS/MS	By MS/MS	By MS/MS	By MS/MS	By MS/MS	By MS/MS	By MS/MS	By MS/MS	By MS/MS
	0.352945	0.108193	Rv0953c_Rv0953c	Rv0953c_Rv0953c	19	19	19	Rv0953c_Rv0953c	1	16	18	16	17	16	16	16	17	17	16	18	16	17	16	16	16	17	17	16	18	16	17	16	16	16	17	17	282	282	1	298	By MS/MS	By MS/MS	By MS/MS	By MS/MS	By MS/MS	By MS/MS	By MS/MS	By MS/MS	By MS/MS
	1.76041	0.447366	Rv0956_purN	Rv0956_purN	8	8	8	Rv0956_purN	1	5	7	7	6	6	3	5	5	4	5	7	7	6	6	3	5	5	4	5	7	7	6	6	3	5	5	4	215	215	1	86	By MS/MS	By MS/MS	By MS/MS	By MS/MS	By MS/MS	By MS/MS	By MS/MS	By MS/MS	By MS/MS
	1.0619	-0.385597	Rv0957_purH	Rv0957_purH	17	17	17	Rv0957_purH	1	17	17	16	17	17	17	17	15	16	17	17	16	17	17	17	17	15	16	17	17	16	17	17	17	17	15	16	523	523	1	366	By MS/MS	By MS/MS	By MS/MS	By MS/MS	By MS/MS	By MS/MS	By MS/MS	By MS/MS	By MS/MS
	0.0316253	0.219267	Rv0959_Rv0959	Rv0959_Rv0959	6	6	6	Rv0959_Rv0959	1	2	3	2	2	4	2	2	1	1	2	3	2	2	4	2	2	1	1	2	3	2	2	4	2	2	1	1	672	672	1	51	By MS/MS	By MS/MS	By MS/MS	By MS/MS	By MS/MS	By MS/MS	By MS/MS	By MS/MS	By MS/MS
	0.345404	-0.228868	Rv0959A_vapB9	Rv0959A_vapB9	5	5	5	Rv0959A_vapB9	1	2	2	2	2	3	3	3	3	4	2	2	2	2	3	3	3	3	4	2	2	2	2	3	3	3	3	4	73	73	1	32	By MS/MS	By MS/MS	By MS/MS	By MS/MS	By MS/MS	By MS/MS	By MS/MS	By MS/MS	By MS/MS
	0.876819	1.2761	Rv0967_csoR	Rv0967_csoR	5	5	5	Rv0967_csoR	1	2	4	4	4	3	2	2	2	2	2	4	4	4	3	2	2	2	2	2	4	4	4	3	2	2	2	2	119	119	1	40	By MS/MS	By MS/MS	By MS/MS	By MS/MS	By MS/MS	By MS/MS	By MS/MS	By MS/MS	By MS/MS
	0.419078	-0.285003	Rv0968_Rv0968	Rv0968_Rv0968	9	9	9	Rv0968_Rv0968	1	7	6	7	7	8	7	7	7	7	7	6	7	7	8	7	7	7	7	7	6	7	7	8	7	7	7	7	98	98	1	153	By MS/MS	By MS/MS	By MS/MS	By MS/MS	By MS/MS	By MS/MS	By MS/MS	By MS/MS	By MS/MS
	1.16189	0.231888	Rv0969_ctpV	Rv0969_ctpV	23	23	23	Rv0969_ctpV	1	17	17	18	17	20	18	12	13	13	17	17	18	17	20	18	12	13	13	17	17	18	17	20	18	12	13	13	770	770	1	225	By MS/MS	By MS/MS	By MS/MS	By MS/MS	By MS/MS	By MS/MS	By MS/MS	By MS/MS	By MS/MS
	0.0514416	0.0184704	Rv0972c_fadE12	Rv0972c_fadE12	13	13	13	Rv0972c_fadE12	1	11	13	11	11	10	11	9	12	11	11	13	11	11	10	11	9	12	11	11	13	11	11	10	11	9	12	11	388	388	1	200	By MS/MS	By MS/MS	By MS/MS	By MS/MS	By MS/MS	By MS/MS	By MS/MS	By MS/MS	By MS/MS
	0.202521	-0.0662689	Rv0973c_accA2	Rv0973c_accA2	16	16	16	Rv0973c_accA2	1	14	13	14	13	15	13	11	9	12	14	13	14	13	15	13	11	9	12	14	13	14	13	15	13	11	9	12	667	667	1	174	By MS/MS	By MS/MS	By MS/MS	By MS/MS	By MS/MS	By MS/MS	By MS/MS	By MS/MS	By MS/MS
	0.161805	-0.0876834	Rv0974c_accD2	Rv0974c_accD2	10	10	10	Rv0974c_accD2	1	10	9	9	7	7	6	4	6	7	10	9	9	7	7	6	4	6	7	10	9	9	7	7	6	4	6	7	529	529	1	90	By MS/MS	By MS/MS	By MS/MS	By MS/MS	By MS/MS	By MS/MS	By MS/MS	By MS/MS	By MS/MS
	0.77269	-0.440789	Rv0979A_rpmF	Rv0979A_rpmF	3	3	3	Rv0979A_rpmF	1	3	3	3	3	3	3	3	3	3	3	3	3	3	3	3	3	3	3	3	3	3	3	3	3	3	3	3	57	57	1	60	By MS/MS	By MS/MS	By MS/MS	By MS/MS	By MS/MS	By MS/MS	By MS/MS	By MS/MS	By MS/MS
	0.646966	1.44449	Rv0981_mprA	Rv0981_mprA	6	5	5	Rv0981_mprA	1	5	2	3	4	5	2	2	2	1	4	1	2	3	4	1	1	1	0	4	1	2	3	4	1	1	1	0	228	228	1	26	By MS/MS	By MS/MS	By MS/MS	By MS/MS	By MS/MS	By matching	By MS/MS	By MS/MS	By matching
	1.09409	-0.585742	Rv0983_pepD	Rv0983_pepD	18	18	18	Rv0983_pepD	1	16	15	16	15	14	15	14	14	14	16	15	16	15	14	15	14	14	14	16	15	16	15	14	15	14	14	14	464	464	1	563	By MS/MS	By MS/MS	By MS/MS	By MS/MS	By MS/MS	By MS/MS	By MS/MS	By MS/MS	By MS/MS
	0.267621	-0.187939	Rv0984_moaB2	Rv0984_moaB2	8	8	8	Rv0984_moaB2	1	8	8	8	8	8	8	8	8	8	8	8	8	8	8	8	8	8	8	8	8	8	8	8	8	8	8	8	181	181	1	192	By MS/MS	By MS/MS	By MS/MS	By MS/MS	By MS/MS	By MS/MS	By MS/MS	By MS/MS	By MS/MS
	2.93919	0.61329	Rv0989c_grcC2	Rv0989c_grcC2	14	14	14	Rv0989c_grcC2	1	12	9	8	12	13	8	7	6	6	12	9	8	12	13	8	7	6	6	12	9	8	12	13	8	7	6	6	325	325	1	130	By MS/MS	By MS/MS	By MS/MS	By MS/MS	By MS/MS	By MS/MS	By MS/MS	By MS/MS	By MS/MS
	1.02933	0.871698	Rv0991c_Rv0991c	Rv0991c_Rv0991c	3	3	3	Rv0991c_Rv0991c	1	3	3	3	3	3	3	3	3	3	3	3	3	3	3	3	3	3	3	3	3	3	3	3	3	3	3	3	110	110	1	51	By MS/MS	By MS/MS	By MS/MS	By MS/MS	By MS/MS	By MS/MS	By MS/MS	By MS/MS	By MS/MS
	1.17346	2.51822	Rv0992c_Rv0992c	Rv0992c_Rv0992c	4	4	4	Rv0992c_Rv0992c	1	4	3	4	3	4	3	1	2	2	4	3	4	3	4	3	1	2	2	4	3	4	3	4	3	1	2	2	197	197	1	40	By MS/MS	By MS/MS	By MS/MS	By MS/MS	By MS/MS	By MS/MS	By matching	By matching	By matching
	0.516134	0.724482	Rv0993_galU	Rv0993_galU	4	4	4	Rv0993_galU	1	4	1	1	2	3	0	1	1	1	4	1	1	2	3	0	1	1	1	4	1	1	2	3	0	1	1	1	306	306	1	26	By MS/MS	By matching	By matching	By matching	By matching		By matching	By matching	By matching
	0.256228	0.137598	Rv0994_moeA1	Rv0994_moeA1	11	11	11	Rv0994_moeA1	1	8	10	6	11	7	8	8	8	6	8	10	6	11	7	8	8	8	6	8	10	6	11	7	8	8	8	6	426	426	1	112	By MS/MS	By MS/MS	By MS/MS	By MS/MS	By MS/MS	By MS/MS	By MS/MS	By MS/MS	By MS/MS
	0.641408	4.20241	Rv0998_Rv0998	Rv0998_Rv0998	3	3	3	Rv0998_Rv0998	1	3	3	1	2	2	2	1	0	2	3	3	1	2	2	2	1	0	2	3	3	1	2	2	2	1	0	2	333	333	1	25	By MS/MS	By MS/MS	By matching	By MS/MS	By MS/MS	By matching	By matching		By matching
	0.394411	-0.358597	Rv0999_Rv0999	Rv0999_Rv0999	9	9	9	Rv0999_Rv0999	1	5	7	7	5	6	7	5	5	5	5	7	7	5	6	7	5	5	5	5	7	7	5	6	7	5	5	5	252	252	1	89	By MS/MS	By MS/MS	By MS/MS	By MS/MS	By MS/MS	By MS/MS	By MS/MS	By MS/MS	By MS/MS
	0.145845	0.0774981	Rv1001_arcA	Rv1001_arcA	21	21	21	Rv1001_arcA	1	20	20	20	20	19	21	20	20	20	20	20	20	20	19	21	20	20	20	20	20	20	20	19	21	20	20	20	402	402	1	695	By MS/MS	By MS/MS	By MS/MS	By MS/MS	By MS/MS	By MS/MS	By MS/MS	By MS/MS	By MS/MS
	1.28252	-0.352818	Rv1003_Rv1003	Rv1003_Rv1003	12	12	12	Rv1003_Rv1003	1	10	10	9	10	9	8	9	10	10	10	10	9	10	9	8	9	10	10	10	10	9	10	9	8	9	10	10	285	285	1	151	By MS/MS	By MS/MS	By MS/MS	By MS/MS	By MS/MS	By MS/MS	By MS/MS	By MS/MS	By MS/MS
	0.634362	-1.08308	Rv1004c_Rv1004c	Rv1004c_Rv1004c	3	3	3	Rv1004c_Rv1004c	1	3	2	2	3	0	2	1	3	3	3	2	2	3	0	2	1	3	3	3	2	2	3	0	2	1	3	3	419	419	1	44	By MS/MS	By MS/MS	By MS/MS	By MS/MS		By matching	By MS/MS	By MS/MS	By MS/MS
	0.100865	0.0111071	Rv1006_Rv1006	Rv1006_Rv1006	21	21	21	Rv1006_Rv1006	1	20	18	21	19	18	19	18	18	20	20	18	21	19	18	19	18	18	20	20	18	21	19	18	19	18	18	20	567	567	1	287	By MS/MS	By MS/MS	By MS/MS	By MS/MS	By MS/MS	By MS/MS	By MS/MS	By MS/MS	By MS/MS
	0.176537	0.0792723	Rv1007c_metS	Rv1007c_metS	29	29	29	Rv1007c_metS	1	25	20	21	26	28	26	20	19	20	25	20	21	26	28	26	20	19	20	25	20	21	26	28	26	20	19	20	519	519	1	492	By MS/MS	By MS/MS	By MS/MS	By MS/MS	By MS/MS	By MS/MS	By MS/MS	By MS/MS	By MS/MS
	0.144649	0.0773013	Rv1008_tatD	Rv1008_tatD	16	16	16	Rv1008_tatD	1	16	14	14	16	16	15	13	12	14	16	14	14	16	16	15	13	12	14	16	14	14	16	16	15	13	12	14	264	264	1	256	By MS/MS	By MS/MS	By MS/MS	By MS/MS	By MS/MS	By MS/MS	By MS/MS	By MS/MS	By MS/MS
	1.33936	-0.86493	Rv1009_rpfB	Rv1009_rpfB	11	11	11	Rv1009_rpfB	1	9	8	9	9	7	6	9	9	9	9	8	9	9	7	6	9	9	9	9	8	9	9	7	6	9	9	9	362	362	1	205	By MS/MS	By MS/MS	By MS/MS	By MS/MS	By MS/MS	By MS/MS	By MS/MS	By MS/MS	By MS/MS
	0.654251	0.1609	Rv1011_ispE	Rv1011_ispE	13	13	13	Rv1011_ispE	1	12	11	11	12	13	12	10	11	11	12	11	11	12	13	12	10	11	11	12	11	11	12	13	12	10	11	11	306	306	1	235	By MS/MS	By MS/MS	By MS/MS	By MS/MS	By MS/MS	By MS/MS	By MS/MS	By MS/MS	By MS/MS
	0.117873	0.087999	Rv1013_pks16	Rv1013_pks16	20	20	20	Rv1013_pks16	1	15	16	13	17	15	16	12	10	11	15	16	13	17	15	16	12	10	11	15	16	13	17	15	16	12	10	11	544	544	1	211	By MS/MS	By MS/MS	By MS/MS	By MS/MS	By MS/MS	By MS/MS	By MS/MS	By MS/MS	By MS/MS
	0.184209	0.344509	Rv1014c_pth	Rv1014c_pth	4	4	4	Rv1014c_pth	1	2	4	3	3	2	2	0	2	3	2	4	3	3	2	2	0	2	3	2	4	3	3	2	2	0	2	3	191	191	1	28	By MS/MS	By MS/MS	By MS/MS	By MS/MS	By MS/MS	By MS/MS		By MS/MS	By MS/MS
	0.32489	-0.241257	Rv1015c_rplY	Rv1015c_rplY	8	8	8	Rv1015c_rplY	1	6	8	5	7	4	7	7	7	7	6	8	5	7	4	7	7	7	7	6	8	5	7	4	7	7	7	7	215	215	1	151	By MS/MS	By MS/MS	By MS/MS	By MS/MS	By MS/MS	By MS/MS	By MS/MS	By MS/MS	By MS/MS
	0.392659	-0.349912	Rv1016c_lpqT	Rv1016c_lpqT	7	7	7	Rv1016c_lpqT	1	5	5	6	5	6	4	4	4	4	5	5	6	5	6	4	4	4	4	5	5	6	5	6	4	4	4	4	226	226	1	73	By MS/MS	By MS/MS	By MS/MS	By MS/MS	By MS/MS	By MS/MS	By MS/MS	By MS/MS	By MS/MS
	1.54814	0.191186	Rv1017c_prsA	Rv1017c_prsA	22	22	22	Rv1017c_prsA	1	20	21	20	22	21	21	20	21	21	20	21	20	22	21	21	20	21	21	20	21	20	22	21	21	20	21	21	326	326	1	631	By MS/MS	By MS/MS	By MS/MS	By MS/MS	By MS/MS	By MS/MS	By MS/MS	By MS/MS	By MS/MS
	2.2061	0.431784	Rv1018c_glmU	Rv1018c_glmU	24	24	24	Rv1018c_glmU	1	20	20	13	23	19	17	14	12	14	20	20	13	23	19	17	14	12	14	20	20	13	23	19	17	14	12	14	495	495	1	245	By MS/MS	By MS/MS	By MS/MS	By MS/MS	By MS/MS	By MS/MS	By MS/MS	By MS/MS	By MS/MS
	0.0996695	-0.103235	Rv1019_Rv1019	Rv1019_Rv1019	6	6	6	Rv1019_Rv1019	1	3	5	3	5	6	3	3	2	2	3	5	3	5	6	3	3	2	2	3	5	3	5	6	3	3	2	2	197	197	1	53	By MS/MS	By MS/MS	By MS/MS	By MS/MS	By MS/MS	By MS/MS	By MS/MS	By MS/MS	By MS/MS
	1.34563	0.861653	Rv1020_mfd	Rv1020_mfd	25	25	24	Rv1020_mfd	1	17	18	10	21	18	17	7	4	10	17	18	10	21	18	17	7	4	10	17	18	10	21	18	17	7	4	10	1234	1234	1	176	By MS/MS	By MS/MS	By MS/MS	By MS/MS	By MS/MS	By MS/MS	By matching	By MS/MS	By MS/MS
	0.417082	0.406962	Rv1021_Rv1021	Rv1021_Rv1021	10	10	10	Rv1021_Rv1021	1	10	8	7	7	8	4	8	6	4	10	8	7	7	8	4	8	6	4	10	8	7	7	8	4	8	6	4	325	325	1	90	By MS/MS	By MS/MS	By MS/MS	By MS/MS	By MS/MS	By MS/MS	By MS/MS	By MS/MS	By MS/MS
	1.58537	0.237108	Rv1023_eno	Rv1023_eno	20	20	20	Rv1023_eno	1	20	18	19	19	20	18	19	19	19	20	18	19	19	20	18	19	19	19	20	18	19	19	20	18	19	19	19	429	429	1	648	By MS/MS	By MS/MS	By MS/MS	By MS/MS	By MS/MS	By MS/MS	By MS/MS	By MS/MS	By MS/MS
	1.58863	-1.00126	Rv1024_Rv1024	Rv1024_Rv1024	6	6	6	Rv1024_Rv1024	1	4	4	5	3	2	3	3	4	3	4	4	5	3	2	3	3	4	3	4	4	5	3	2	3	3	4	3	228	228	1	70	By MS/MS	By MS/MS	By MS/MS	By MS/MS	By MS/MS	By MS/MS	By MS/MS	By MS/MS	By MS/MS
	1.5563	2.33439	Rv1025_Rv1025	Rv1025_Rv1025	6	6	6	Rv1025_Rv1025	1	4	5	4	4	5	4	1	1	1	4	5	4	4	5	4	1	1	1	4	5	4	4	5	4	1	1	1	155	155	1	48	By MS/MS	By MS/MS	By MS/MS	By MS/MS	By MS/MS	By MS/MS	By matching	By matching	By matching
	0.639013	0.222537	Rv1026_Rv1026	Rv1026_Rv1026	11	11	11	Rv1026_Rv1026	1	8	9	8	10	10	9	8	7	8	8	9	8	10	10	9	8	7	8	8	9	8	10	10	9	8	7	8	319	319	1	121	By MS/MS	By MS/MS	By MS/MS	By MS/MS	By MS/MS	By MS/MS	By MS/MS	By MS/MS	By MS/MS
	1.59237	-2.28096	Rv1030_kdpB	Rv1030_kdpB	5	5	5	Rv1030_kdpB	1	3	3	2	3	3	1	4	3	3	3	3	2	3	3	1	4	3	3	3	3	2	3	3	1	4	3	3	709	709	1	77	By MS/MS	By MS/MS	By MS/MS	By MS/MS	By MS/MS	By matching	By MS/MS	By MS/MS	By MS/MS
	2.14439	-1.32711	Rv1056_Rv1056	Rv1056_Rv1056	18	18	18	Rv1056_Rv1056	1	11	13	11	13	12	12	13	13	15	11	13	11	13	12	12	13	13	15	11	13	11	13	12	12	13	13	15	254	254	1	232	By MS/MS	By MS/MS	By MS/MS	By MS/MS	By MS/MS	By MS/MS	By MS/MS	By MS/MS	By MS/MS
	0.213382	-0.0633974	Rv1058_fadD14	Rv1058_fadD14	22	22	22	Rv1058_fadD14	1	18	19	16	19	19	18	16	18	19	18	19	16	19	19	18	16	18	19	18	19	16	19	19	18	16	18	19	543	543	1	306	By MS/MS	By MS/MS	By MS/MS	By MS/MS	By MS/MS	By MS/MS	By MS/MS	By MS/MS	By MS/MS
	0.335807	0.223284	Rv1059_Rv1059	Rv1059_Rv1059	10	10	10	Rv1059_Rv1059	1	7	7	8	8	9	7	7	9	7	7	7	8	8	9	7	7	9	7	7	7	8	8	9	7	7	9	7	354	354	1	98	By MS/MS	By MS/MS	By MS/MS	By MS/MS	By MS/MS	By MS/MS	By MS/MS	By MS/MS	By MS/MS
	1.82574	0.260651	Rv1060_Rv1060	Rv1060_Rv1060	7	7	7	Rv1060_Rv1060	1	7	6	5	6	6	6	5	4	6	7	6	5	6	6	6	5	4	6	7	6	5	6	6	6	5	4	6	157	157	1	71	By MS/MS	By MS/MS	By MS/MS	By MS/MS	By MS/MS	By MS/MS	By MS/MS	By matching	By MS/MS
	0.206808	0.0739066	Rv1061_Rv1061	Rv1061_Rv1061	22	22	22	Rv1061_Rv1061	1	22	22	21	21	22	21	21	19	20	22	22	21	21	22	21	21	19	20	22	22	21	21	22	21	21	19	20	287	287	1	501	By MS/MS	By MS/MS	By MS/MS	By MS/MS	By MS/MS	By MS/MS	By MS/MS	By MS/MS	By MS/MS
	0.696138	-0.245456	Rv1062_Rv1062	Rv1062_Rv1062	5	5	5	Rv1062_Rv1062	1	4	4	3	5	5	3	4	4	5	4	4	3	5	5	3	4	4	5	4	4	3	5	5	3	4	4	5	285	285	1	51	By MS/MS	By MS/MS	By MS/MS	By MS/MS	By MS/MS	By MS/MS	By MS/MS	By MS/MS	By MS/MS
	0.151457	-0.239264	Rv1063c_Rv1063c	Rv1063c_Rv1063c	5	5	5	Rv1063c_Rv1063c	1	2	3	2	5	3	5	3	2	1	2	3	2	5	3	5	3	2	1	2	3	2	5	3	5	3	2	1	360	360	1	35	By MS/MS	By MS/MS	By matching	By MS/MS	By MS/MS	By MS/MS	By matching	By matching	By matching
	0.0505311	-0.205427	Rv1064c_lpqV	Rv1064c_lpqV	3	3	3	Rv1064c_lpqV	1	2	3	2	3	2	2	3	1	2	2	3	2	3	2	2	3	1	2	2	3	2	3	2	2	3	1	2	139	139	1	41	By MS/MS	By MS/MS	By MS/MS	By MS/MS	By MS/MS	By MS/MS	By MS/MS	By MS/MS	By MS/MS
	0.599094	-0.248512	Rv1070c_echA8;Rv3373_echA18	Rv1070c_echA8	15;1	15;1	15;1	Rv1070c_echA8	2	13	13	13	13	14	13	13	12	14	13	13	13	13	14	13	13	12	14	13	13	13	13	14	13	13	12	14	257	257;213	1	370	By MS/MS	By MS/MS	By MS/MS	By MS/MS	By MS/MS	By MS/MS	By MS/MS	By MS/MS	By MS/MS
	1.05221	0.299266	Rv1071c_echA9	Rv1071c_echA9	15	15	15	Rv1071c_echA9	1	13	12	14	15	15	13	12	13	13	13	12	14	15	15	13	12	13	13	13	12	14	15	15	13	12	13	13	345	345	1	481	By MS/MS	By MS/MS	By MS/MS	By MS/MS	By MS/MS	By MS/MS	By MS/MS	By MS/MS	By MS/MS
	0.238925	-0.122433	Rv1074c_fadA3	Rv1074c_fadA3	36	36	36	Rv1074c_fadA3	1	34	32	33	34	33	31	31	32	30	34	32	33	34	33	31	31	32	30	34	32	33	34	33	31	31	32	30	405	405	1	2693	By MS/MS	By MS/MS	By MS/MS	By MS/MS	By MS/MS	By MS/MS	By MS/MS	By MS/MS	By MS/MS
	0.0188234	-0.00406933	Rv1077_cbs	Rv1077_cbs	28	28	28	Rv1077_cbs	1	26	27	26	28	25	28	26	25	26	26	27	26	28	25	28	26	25	26	26	27	26	28	25	28	26	25	26	464	464	1	1100	By MS/MS	By MS/MS	By MS/MS	By MS/MS	By MS/MS	By MS/MS	By MS/MS	By MS/MS	By MS/MS
	0.712372	-0.242724	Rv1078_pra	Rv1078_pra	4	4	4	Rv1078_pra	1	4	4	3	3	4	3	4	4	3	4	4	3	3	4	3	4	4	3	4	4	3	3	4	3	4	4	3	240	240	1	88	By MS/MS	By MS/MS	By MS/MS	By MS/MS	By MS/MS	By MS/MS	By MS/MS	By MS/MS	By MS/MS
	0.209317	-0.0809848	Rv1079_metB	Rv1079_metB	17	17	17	Rv1079_metB	1	14	16	16	15	15	15	16	16	15	14	16	16	15	15	15	16	16	15	14	16	16	15	15	15	16	16	15	388	388	1	532	By MS/MS	By MS/MS	By MS/MS	By MS/MS	By MS/MS	By MS/MS	By MS/MS	By MS/MS	By MS/MS
	0.147914	-0.0708186	Rv1080c_greA	Rv1080c_greA	19	19	19	Rv1080c_greA	1	19	17	19	19	19	19	17	17	17	19	17	19	19	19	19	17	17	17	19	17	19	19	19	19	17	17	17	164	164	1	658	By MS/MS	By MS/MS	By MS/MS	By MS/MS	By MS/MS	By MS/MS	By MS/MS	By MS/MS	By MS/MS
	1.3832	0.268456	Rv1082_mca	Rv1082_mca	16	16	16	Rv1082_mca	1	15	16	16	16	16	15	13	15	15	15	16	16	16	16	15	13	15	15	15	16	16	16	16	15	13	15	15	288	288	1	323	By MS/MS	By MS/MS	By MS/MS	By MS/MS	By MS/MS	By MS/MS	By MS/MS	By MS/MS	By MS/MS
	0.356081	0.122228	Rv1084_Rv1084	Rv1084_Rv1084	29	29	29	Rv1084_Rv1084	1	26	25	25	29	26	28	22	25	25	26	25	25	29	26	28	22	25	25	26	25	25	29	26	28	22	25	25	673	673	1	394	By MS/MS	By MS/MS	By MS/MS	By MS/MS	By MS/MS	By MS/MS	By MS/MS	By MS/MS	By MS/MS
	0.239626	0.187825	Rv1092c_coaA	Rv1092c_coaA	6	6	6	Rv1092c_coaA	1	3	5	4	5	5	3	0	2	2	3	5	4	5	5	3	0	2	2	3	5	4	5	5	3	0	2	2	312	312	1	47	By MS/MS	By MS/MS	By MS/MS	By MS/MS	By MS/MS	By MS/MS		By matching	By MS/MS
	0.882115	0.143224	Rv1093_glyA1	Rv1093_glyA1	26	26	26	Rv1093_glyA1	1	24	25	26	26	25	26	26	24	26	24	25	26	26	25	26	26	24	26	24	25	26	26	25	26	26	24	26	426	426	1	1201	By MS/MS	By MS/MS	By MS/MS	By MS/MS	By MS/MS	By MS/MS	By MS/MS	By MS/MS	By MS/MS
	1.15981	-0.306578	Rv1094_desA2	Rv1094_desA2	24	24	24	Rv1094_desA2	1	22	23	23	24	24	22	24	23	23	22	23	23	24	24	22	24	23	23	22	23	23	24	24	22	24	23	23	275	275	1	686	By MS/MS	By MS/MS	By MS/MS	By MS/MS	By MS/MS	By MS/MS	By MS/MS	By MS/MS	By MS/MS
	0.326837	-0.554613	Rv1095_phoH2	Rv1095_phoH2	8	8	8	Rv1095_phoH2	1	5	2	1	6	4	2	1	1	1	5	2	1	6	4	2	1	1	1	5	2	1	6	4	2	1	1	1	433	433	1	39	By matching	By matching	By matching	By MS/MS	By MS/MS	By matching	By matching	By matching	By matching
	1.33436	-0.872168	Rv1096_Rv1096	Rv1096_Rv1096	15	15	15	Rv1096_Rv1096	1	13	13	11	13	12	13	13	13	13	13	13	11	13	12	13	13	13	13	13	13	11	13	12	13	13	13	13	291	291	1	318	By MS/MS	By MS/MS	By MS/MS	By MS/MS	By MS/MS	By MS/MS	By MS/MS	By MS/MS	By MS/MS
	0.700554	-0.516341	Rv1097c_Rv1097c	Rv1097c_Rv1097c	5	5	5	Rv1097c_Rv1097c	1	4	3	4	3	3	5	3	3	4	4	3	4	3	3	5	3	3	4	4	3	4	3	3	5	3	3	4	293	293	1	72	By MS/MS	By MS/MS	By MS/MS	By MS/MS	By MS/MS	By MS/MS	By MS/MS	By MS/MS	By MS/MS
	0.482496	0.0467904	Rv1098c_fum	Rv1098c_fum	26	26	26	Rv1098c_fum	1	24	24	24	25	24	24	23	23	23	24	24	24	25	24	24	23	23	23	24	24	24	25	24	24	23	23	23	474	474	1	1337	By MS/MS	By MS/MS	By MS/MS	By MS/MS	By MS/MS	By MS/MS	By MS/MS	By MS/MS	By MS/MS
	0.625516	0.158728	Rv1099c_glpX	Rv1099c_glpX	23	23	23	Rv1099c_glpX	1	20	20	20	20	19	19	18	20	20	20	20	20	20	19	19	18	20	20	20	20	20	20	19	19	18	20	20	362	362	1	591	By MS/MS	By MS/MS	By MS/MS	By MS/MS	By MS/MS	By MS/MS	By MS/MS	By MS/MS	By MS/MS
	0.342706	-0.204108	Rv1100_Rv1100	Rv1100_Rv1100	8	8	8	Rv1100_Rv1100	1	8	7	7	6	5	6	5	6	6	8	7	7	6	5	6	5	6	6	8	7	7	6	5	6	5	6	6	233	233	1	103	By MS/MS	By MS/MS	By MS/MS	By MS/MS	By MS/MS	By MS/MS	By MS/MS	By MS/MS	By MS/MS
	1.81275	1.74826	Rv1106c_Rv1106c	Rv1106c_Rv1106c	5	5	5	Rv1106c_Rv1106c	1	3	2	2	4	4	2	0	1	3	3	2	2	4	4	2	0	1	3	3	2	2	4	4	2	0	1	3	370	370	1	31	By MS/MS	By MS/MS	By matching	By MS/MS	By MS/MS	By MS/MS		By matching	By matching
	1.24489	-0.43135	Rv1107c_xseB	Rv1107c_xseB	8	8	8	Rv1107c_xseB	1	8	8	7	8	7	7	8	8	8	8	8	7	8	7	7	8	8	8	8	8	7	8	7	7	8	8	8	85	85	1	147	By MS/MS	By MS/MS	By MS/MS	By MS/MS	By MS/MS	By MS/MS	By MS/MS	By MS/MS	By MS/MS
	0.725831	0.305466	Rv1109c_Rv1109c	Rv1109c_Rv1109c	7	7	7	Rv1109c_Rv1109c	1	6	6	7	7	6	6	7	3	5	6	6	7	7	6	6	7	3	5	6	6	7	7	6	6	7	3	5	212	212	1	94	By MS/MS	By MS/MS	By MS/MS	By MS/MS	By MS/MS	By MS/MS	By MS/MS	By MS/MS	By MS/MS
	0.0773234	-0.0217752	Rv1110_lytB2	Rv1110_lytB2	13	13	13	Rv1110_lytB2	1	12	12	13	13	13	12	12	10	12	12	12	13	13	13	12	12	10	12	12	12	13	13	13	12	12	10	12	335	335	1	225	By MS/MS	By MS/MS	By MS/MS	By MS/MS	By MS/MS	By MS/MS	By MS/MS	By MS/MS	By MS/MS
	0.0269713	-0.0130892	Rv1111c_Rv1111c	Rv1111c_Rv1111c	6	6	6	Rv1111c_Rv1111c	1	3	5	6	4	4	6	6	4	5	3	5	6	4	4	6	6	4	5	3	5	6	4	4	6	6	4	5	327	327	1	63	By MS/MS	By MS/MS	By MS/MS	By MS/MS	By MS/MS	By MS/MS	By MS/MS	By MS/MS	By MS/MS
	0.747564	0.605119	Rv1112_Rv1112	Rv1112_Rv1112	12	12	12	Rv1112_Rv1112	1	10	10	8	9	10	8	7	8	6	10	10	8	9	10	8	7	8	6	10	10	8	9	10	8	7	8	6	357	357	1	113	By MS/MS	By MS/MS	By MS/MS	By MS/MS	By MS/MS	By MS/MS	By MS/MS	By MS/MS	By MS/MS
	1.06814	-0.470777	Rv1113_vapB32	Rv1113_vapB32	5	5	5	Rv1113_vapB32	1	4	4	4	4	4	4	3	4	4	4	4	4	4	4	4	3	4	4	4	4	4	4	4	4	3	4	4	65	65	1	50	By MS/MS	By MS/MS	By MS/MS	By MS/MS	By MS/MS	By MS/MS	By MS/MS	By MS/MS	By MS/MS
	1.20475	-2.22006	Rv1114_vapC32	Rv1114_vapC32	3	3	3	Rv1114_vapC32	1	1	3	1	2	2	2	1	1	1	1	3	1	2	2	2	1	1	1	1	3	1	2	2	2	1	1	1	124	124	1	29	By matching	By MS/MS	By MS/MS	By MS/MS	By MS/MS	By MS/MS	By MS/MS	By MS/MS	By matching
	0.164753	-0.0701214	Rv1117_Rv1117	Rv1117_Rv1117	6	6	6	Rv1117_Rv1117	1	6	6	6	6	6	6	6	6	6	6	6	6	6	6	6	6	6	6	6	6	6	6	6	6	6	6	6	107	107	1	211	By MS/MS	By MS/MS	By MS/MS	By MS/MS	By MS/MS	By MS/MS	By MS/MS	By MS/MS	By MS/MS
	0.779987	0.228438	Rv1118c_Rv1118c	Rv1118c_Rv1118c	9	9	9	Rv1118c_Rv1118c	1	5	7	4	6	7	3	4	4	5	5	7	4	6	7	3	4	4	5	5	7	4	6	7	3	4	4	5	286	286	1	62	By MS/MS	By MS/MS	By MS/MS	By MS/MS	By MS/MS	By MS/MS	By MS/MS	By MS/MS	By MS/MS
	1.04895	0.223199	Rv1121_zwf1	Rv1121_zwf1	23	23	23	Rv1121_zwf1	1	18	15	10	19	20	18	12	12	13	18	15	10	19	20	18	12	12	13	18	15	10	19	20	18	12	12	13	466	466	1	276	By MS/MS	By MS/MS	By MS/MS	By MS/MS	By MS/MS	By MS/MS	By MS/MS	By MS/MS	By MS/MS
	0.677313	-0.196596	Rv1122_gnd2	Rv1122_gnd2	21	21	21	Rv1122_gnd2	1	20	19	20	20	20	19	18	19	20	20	19	20	20	20	19	18	19	20	20	19	20	20	20	19	18	19	20	340	340	1	835	By MS/MS	By MS/MS	By MS/MS	By MS/MS	By MS/MS	By MS/MS	By MS/MS	By MS/MS	By MS/MS
	2.635	0.786882	Rv1124_ephC	Rv1124_ephC	7	7	7	Rv1124_ephC	1	4	6	7	7	7	7	5	4	6	4	6	7	7	7	7	5	4	6	4	6	7	7	7	7	5	4	6	316	316	1	86	By MS/MS	By MS/MS	By MS/MS	By MS/MS	By MS/MS	By MS/MS	By MS/MS	By MS/MS	By MS/MS
	1.28599	0.330056	Rv1126c_Rv1126c	Rv1126c_Rv1126c	12	12	12	Rv1126c_Rv1126c	1	9	10	12	12	11	10	8	10	10	9	10	12	12	11	10	8	10	10	9	10	12	12	11	10	8	10	10	201	201	1	157	By MS/MS	By MS/MS	By MS/MS	By MS/MS	By MS/MS	By MS/MS	By MS/MS	By MS/MS	By MS/MS
	0.0277966	0.0209535	Rv1130_prpD	Rv1130_prpD	31	31	31	Rv1130_prpD	1	26	27	26	25	28	28	23	23	25	26	27	26	25	28	28	23	23	25	26	27	26	25	28	28	23	23	25	526	526	1	515	By MS/MS	By MS/MS	By MS/MS	By MS/MS	By MS/MS	By MS/MS	By MS/MS	By MS/MS	By MS/MS
	0.886381	0.146069	Rv1133c_metE	Rv1133c_metE	57	57	57	Rv1133c_metE	1	55	54	55	55	53	52	50	51	52	55	54	55	55	53	52	50	51	52	55	54	55	55	53	52	50	51	52	759	759	1	6829	By MS/MS	By MS/MS	By MS/MS	By MS/MS	By MS/MS	By MS/MS	By MS/MS	By MS/MS	By MS/MS
7;426818;426819;426820;426821;426822;426823;426824;426825;426826;426827;426828;426829;426830;426831;426832;426833;426834;426835;426836;426837;426838;426839;426840;426841;426842;426843;426844;426845;426846;426847;426848;426849;426850;426851;426852;426853;426854;426855;426856;426857;426858;426859;426860;426861;426862;426863;426864;426865;426866;426867;426868;426869;426870;426871;426872;426873;42687…	11191;11192;21068;21069;21070;21071;21072;21073;21074;21075;21076;21077;21078;21079;21080;21081;21082;21083;21084;21085;21086;21087;21088;21089;21090;21091;21092;21093;21094;21095;21096;21097;21098;21099;21100;21101;21102;21103;21104;21105;21106;21107;21108;21109;21110;21111;21112;21113;21114;21115;21116;21117;21118;21119;21120;21121;21122;21123;21124;21125;21126;21127;21128;21129;21130;21131;211…
4;398785;398786;398787;398788;398789;398790;398791;398792;398793;398794;398795;398796;398797;398798;398799;398800;398801;398802;398803;398804;398805;398806;398807;398808;398809;398810;398811;398812;398813;398814;398815;398816;398817;398818;398819;398820;398821;398822;398823;398824;398825;398826;398827;398828;398829;398830;398831;398832;398833;398834;398835;398836;398837;398838;398839;398840;39884…	11191;21104;32461;32563;51705;56028;56512;65784;65791;73369;76814;87116;87287;93809;93849;96253;99602;119152;128729;128749;143902;154925;207594;218260;255241;303728;316915;322018;322307;359646;359716;376281;383453;399261;402109;406871;408212;414300;424793;431688;432310;433571;441899;451445;451493;457335;475992;476059;504052;509616;515625;515628;566503;573091;573156;589314;591936	692;693;694;695;696;697;698;699;700	268	77;116;467;496;538;557;677;710;749	41	Color2 [DarkGray]	1	4		57	57	57	78.8	78.8	78.8	1263900000000	8486	34.5476	35.6738	35.5357	35.7334	35.6374	35.7032	35.7033	35.3946	35.6921
	1.27322	1.54755	Rv1141c_echA11	Rv1141c_echA11	7	7	7	Rv1141c_echA11	1	5	6	5	6	6	6	1	2	2	5	6	5	6	6	6	1	2	2	5	6	5	6	6	6	1	2	2	268	268	1	69	By MS/MS	By MS/MS	By MS/MS	By MS/MS	By MS/MS	By MS/MS	By MS/MS	By MS/MS	By MS/MS
	0.382255	-1.05197	Rv1142c_echA10	Rv1142c_echA10	4	4	4	Rv1142c_echA10	1	3	2	1	3	3	2	1	2	2	3	2	1	3	3	2	1	2	2	3	2	1	3	3	2	1	2	2	268	268	1	31	By matching	By matching	By matching	By MS/MS	By MS/MS	By matching	By matching	By matching	By matching
	0.553832	-0.165398	Rv1143_mcr	Rv1143_mcr	17	17	17	Rv1143_mcr	1	16	17	16	16	16	16	16	16	16	16	17	16	16	16	16	16	16	16	16	17	16	16	16	16	16	16	16	360	360	1	462	By MS/MS	By MS/MS	By MS/MS	By MS/MS	By MS/MS	By MS/MS	By MS/MS	By MS/MS	By MS/MS
	0.310504	-0.105961	Rv1144_Rv1144	Rv1144_Rv1144	14	14	14	Rv1144_Rv1144	1	14	14	14	14	14	14	12	12	13	14	14	14	14	14	14	12	12	13	14	14	14	14	14	14	12	12	13	250	250	1	327	By MS/MS	By MS/MS	By MS/MS	By MS/MS	By MS/MS	By MS/MS	By MS/MS	By MS/MS	By MS/MS
	0.564138	0.38529	Rv1148c_Rv1148c	Rv1148c_Rv1148c	12	12	2	Rv1148c_Rv1148c	1	7	6	5	8	10	8	4	3	5	7	6	5	8	10	8	4	3	5	2	2	1	1	2	0	0	0	1	482	482	1	103	By MS/MS	By MS/MS	By MS/MS	By MS/MS	By MS/MS	By MS/MS	By MS/MS	By matching	By MS/MS
	0.245059	-0.0187149	Rv1151c_Rv1151c	Rv1151c_Rv1151c	6	6	6	Rv1151c_Rv1151c	1	5	4	3	5	5	4	5	4	4	5	4	3	5	5	4	5	4	4	5	4	3	5	5	4	5	4	4	237	237	1	72	By MS/MS	By MS/MS	By MS/MS	By MS/MS	By MS/MS	By MS/MS	By MS/MS	By MS/MS	By MS/MS
	1.42175	1.50011	Rv1152_Rv1152	Rv1152_Rv1152	7	7	7	Rv1152_Rv1152	1	5	5	5	4	4	2	1	2	2	5	5	5	4	4	2	1	2	2	5	5	5	4	4	2	1	2	2	121	121	1	50	By MS/MS	By MS/MS	By MS/MS	By MS/MS	By MS/MS	By MS/MS	By matching	By matching	By matching
	1.29728	-0.431142	Rv1155_Rv1155	Rv1155_Rv1155	6	6	6	Rv1155_Rv1155	1	4	4	4	5	6	6	3	4	2	4	4	4	5	6	6	3	4	2	4	4	4	5	6	6	3	4	2	147	147	1	80	By MS/MS	By MS/MS	By MS/MS	By MS/MS	By MS/MS	By MS/MS	By MS/MS	By MS/MS	By MS/MS
+	1.89807	3.62462	Rv1156_Rv1156	Rv1156_Rv1156	5	5	5	Rv1156_Rv1156	1	3	3	5	4	4	3	1	0	1	3	3	5	4	4	3	1	0	1	3	3	5	4	4	3	1	0	1	195	195	1	47	By MS/MS	By MS/MS	By MS/MS	By MS/MS	By MS/MS	By MS/MS	By matching		By matching
	1.68437	-1.55728	Rv1157c_Rv1157c	Rv1157c_Rv1157c	4	4	4	Rv1157c_Rv1157c	1	4	3	4	4	4	4	4	3	3	4	3	4	4	4	4	4	3	3	4	3	4	4	4	4	4	3	3	371	371	1	61	By MS/MS	By MS/MS	By MS/MS	By MS/MS	By MS/MS	By MS/MS	By MS/MS	By MS/MS	By MS/MS
	0.0117966	0.00855986	Rv1159A_Rv1159A	Rv1159A_Rv1159A	6	6	6	Rv1159A_Rv1159A	1	6	5	5	6	6	5	5	5	6	6	5	5	6	6	5	5	5	6	6	5	5	6	6	5	5	5	6	94	94	1	152	By MS/MS	By MS/MS	By MS/MS	By MS/MS	By MS/MS	By MS/MS	By MS/MS	By MS/MS	By MS/MS
	0.213145	-0.139856	Rv1160_mutT2	Rv1160_mutT2	10	10	10	Rv1160_mutT2	1	8	8	10	9	9	8	9	10	8	8	8	10	9	9	8	9	10	8	8	8	10	9	9	8	9	10	8	141	141	1	152	By MS/MS	By MS/MS	By MS/MS	By MS/MS	By MS/MS	By MS/MS	By MS/MS	By MS/MS	By MS/MS
	0.0328871	0.148004	Rv1161_narG	Rv1161_narG	6	6	6	Rv1161_narG	1	4	1	3	6	2	4	1	1	3	4	1	3	6	2	4	1	1	3	4	1	3	6	2	4	1	1	3	1232	1232	1	44	By MS/MS	By MS/MS	By matching	By MS/MS	By MS/MS	By matching	By matching	By matching	By matching
	0.348354	0.0783431	Rv1165_typA	Rv1165_typA	13	13	13	Rv1165_typA	1	5	7	6	7	8	7	5	6	5	5	7	6	7	8	7	5	6	5	5	7	6	7	8	7	5	6	5	628	628	1	94	By MS/MS	By MS/MS	By MS/MS	By MS/MS	By MS/MS	By MS/MS	By MS/MS	By MS/MS	By MS/MS
	1.8274	-0.40965	Rv1166_lpqW	Rv1166_lpqW	14	14	14	Rv1166_lpqW	1	11	12	10	13	14	13	10	8	10	11	12	10	13	14	13	10	8	10	11	12	10	13	14	13	10	8	10	635	635	1	173	By MS/MS	By MS/MS	By MS/MS	By MS/MS	By MS/MS	By MS/MS	By MS/MS	By MS/MS	By MS/MS
	0.0582095	0.0276769	Rv1170_mshB	Rv1170_mshB	12	12	12	Rv1170_mshB	1	11	11	11	11	11	10	11	11	10	11	11	11	11	11	10	11	11	10	11	11	11	11	11	10	11	11	10	303	303	1	180	By MS/MS	By MS/MS	By MS/MS	By MS/MS	By MS/MS	By MS/MS	By MS/MS	By MS/MS	By MS/MS
	0.146351	0.0651391	Rv1173_fbiC	Rv1173_fbiC	13	13	13	Rv1173_fbiC	1	8	10	5	9	9	7	6	4	7	8	10	5	9	9	7	6	4	7	8	10	5	9	9	7	6	4	7	856	856	1	101	By MS/MS	By MS/MS	By matching	By MS/MS	By MS/MS	By MS/MS	By matching	By matching	By MS/MS
	1.80667	-1.57843	Rv1174c_TB84	Rv1174c_TB84	3	3	3	Rv1174c_TB84	1	3	3	3	3	3	2	3	3	3	3	3	3	3	3	2	3	3	3	3	3	3	3	3	2	3	3	3	110	110	1	1406	By MS/MS	By MS/MS	By MS/MS	By MS/MS	By MS/MS	By MS/MS	By MS/MS	By MS/MS	By MS/MS
	1.09569	0.810844	Rv1175c_fadH	Rv1175c_fadH	14	14	14	Rv1175c_fadH	1	11	12	9	14	9	6	6	6	7	11	12	9	14	9	6	6	6	7	11	12	9	14	9	6	6	6	7	674	674	1	124	By MS/MS	By MS/MS	By MS/MS	By MS/MS	By MS/MS	By MS/MS	By matching	By matching	By MS/MS
	0.714368	-0.288344	Rv1177_fdxC	Rv1177_fdxC	5	5	5	Rv1177_fdxC	1	5	4	5	4	4	5	5	5	5	5	4	5	4	4	5	5	5	5	5	4	5	4	4	5	5	5	5	108	108	1	414	By MS/MS	By MS/MS	By MS/MS	By MS/MS	By MS/MS	By MS/MS	By MS/MS	By MS/MS	By MS/MS
	0.249116	0.120491	Rv1178_Rv1178	Rv1178_Rv1178	9	9	9	Rv1178_Rv1178	1	8	8	8	9	8	9	7	8	8	8	8	8	9	8	9	7	8	8	8	8	8	9	8	9	7	8	8	362	362	1	112	By MS/MS	By MS/MS	By MS/MS	By MS/MS	By MS/MS	By MS/MS	By MS/MS	By MS/MS	By MS/MS
	1.72685	-1.72242	Rv1184c_Rv1184c	Rv1184c_Rv1184c	13	13	13	Rv1184c_Rv1184c	1	12	10	12	5	5	7	12	12	11	12	10	12	5	5	7	12	12	11	12	10	12	5	5	7	12	12	11	359	359	1	164	By MS/MS	By MS/MS	By MS/MS	By MS/MS	By MS/MS	By MS/MS	By MS/MS	By MS/MS	By MS/MS
	1.11693	-0.223214	Rv1185c_fadD21	Rv1185c_fadD21	29	29	29	Rv1185c_fadD21	1	24	25	24	29	26	23	25	24	24	24	25	24	29	26	23	25	24	24	24	25	24	29	26	23	25	24	24	578	578	1	482	By MS/MS	By MS/MS	By MS/MS	By MS/MS	By MS/MS	By MS/MS	By MS/MS	By MS/MS	By MS/MS
	1.14781	-0.201973	Rv1187_rocA	Rv1187_rocA	21	21	21	Rv1187_rocA	1	19	18	18	19	19	19	19	18	19	19	18	18	19	19	19	19	18	19	19	18	18	19	19	19	19	18	19	543	543	1	349	By MS/MS	By MS/MS	By MS/MS	By MS/MS	By MS/MS	By MS/MS	By MS/MS	By MS/MS	By MS/MS
	1.31412	0.874798	Rv1191_Rv1191	Rv1191_Rv1191	15	15	15	Rv1191_Rv1191	1	9	11	9	11	12	9	5	5	6	9	11	9	11	12	9	5	5	6	9	11	9	11	12	9	5	5	6	304	304	1	115	By MS/MS	By MS/MS	By MS/MS	By MS/MS	By MS/MS	By MS/MS	By MS/MS	By matching	By MS/MS
	1.48728	1.1456	Rv1192_Rv1192	Rv1192_Rv1192	14	14	14	Rv1192_Rv1192	1	13	13	12	13	11	11	8	9	8	13	13	12	13	11	11	8	9	8	13	13	12	13	11	11	8	9	8	275	275	1	160	By MS/MS	By MS/MS	By MS/MS	By MS/MS	By MS/MS	By MS/MS	By MS/MS	By MS/MS	By MS/MS
	2.73894	-0.401646	Rv1193_fadD36	Rv1193_fadD36	15	15	15	Rv1193_fadD36	1	13	14	11	13	13	15	11	11	10	13	14	11	13	13	15	11	11	10	13	14	11	13	13	15	11	11	10	473	473	1	226	By MS/MS	By MS/MS	By MS/MS	By MS/MS	By MS/MS	By MS/MS	By MS/MS	By MS/MS	By MS/MS
	1.35262	0.384438	Rv1194c_Rv1194c	Rv1194c_Rv1194c	21	21	21	Rv1194c_Rv1194c	1	16	19	18	18	17	18	17	17	19	16	19	18	18	17	18	17	17	19	16	19	18	18	17	18	17	17	19	421	421	1	322	By MS/MS	By MS/MS	By MS/MS	By MS/MS	By MS/MS	By MS/MS	By MS/MS	By MS/MS	By MS/MS
	0.0678712	-0.0571874	Rv1196_PPE18	Rv1196_PPE18	7	7	6	Rv1196_PPE18	1	4	4	2	4	4	3	5	4	4	4	4	2	4	4	3	5	4	4	3	3	1	3	4	3	4	3	3	391	391	1	75	By MS/MS	By MS/MS	By MS/MS	By MS/MS	By MS/MS	By MS/MS	By MS/MS	By MS/MS	By MS/MS
+	2.58247	-1.90042	Rv2347c_esxP;Rv1197_esxK;Rv1792_esxM;Rv3620c_esxW;Rv1038c_esxJ	Rv2347c_esxP;Rv1197_esxK;Rv1792_esxM;Rv3620c_esxW;Rv1038c_esxJ	10;10;9;9;9	10;10;9;9;9	10;10;9;9;9	Rv2347c_esxP;Rv1197_esxK;Rv1792_esxM;Rv3620c_esxW;Rv1038c_esxJ	5	10	8	9	8	6	8	9	9	8	10	8	9	8	6	8	9	9	8	10	8	9	8	6	8	9	9	8	98	98;98;97;98;98	1	1057	By MS/MS	By MS/MS	By MS/MS	By MS/MS	By MS/MS	By MS/MS	By MS/MS	By MS/MS	By MS/MS
	1.66964	-0.872866	Rv1198_esxL	Rv1198_esxL	5	2	2	Rv1198_esxL	1	5	5	5	5	5	5	5	5	5	2	2	2	2	2	2	2	2	2	2	2	2	2	2	2	2	2	2	94	94	1	67	By MS/MS	By MS/MS	By MS/MS	By MS/MS	By MS/MS	By MS/MS	By MS/MS	By MS/MS	By MS/MS
	1.66157	0.272244	Rv1201c_dapD	Rv1201c_dapD	20	20	20	Rv1201c_dapD	1	18	17	17	19	19	18	15	16	15	18	17	17	19	19	18	15	16	15	18	17	17	19	19	18	15	16	15	317	317	1	724	By MS/MS	By MS/MS	By MS/MS	By MS/MS	By MS/MS	By MS/MS	By MS/MS	By MS/MS	By MS/MS
	0.871688	0.274918	Rv1202_dapE	Rv1202_dapE	16	16	16	Rv1202_dapE	1	15	14	14	14	15	14	12	12	14	15	14	14	14	15	14	12	12	14	15	14	14	14	15	14	12	12	14	354	354	1	275	By MS/MS	By MS/MS	By MS/MS	By MS/MS	By MS/MS	By MS/MS	By MS/MS	By MS/MS	By MS/MS
	0.285705	0.771101	Rv1205_Rv1205	Rv1205_Rv1205	5	5	5	Rv1205_Rv1205	1	2	5	4	4	4	2	2	2	3	2	5	4	4	4	2	2	2	3	2	5	4	4	4	2	2	2	3	187	187	1	46	By matching	By matching	By matching	By MS/MS	By MS/MS	By matching	By matching	By matching	By matching
	0.214673	0.140237	Rv1206_fadD6	Rv1206_fadD6	17	17	17	Rv1206_fadD6	1	12	15	9	15	14	14	12	11	14	12	15	9	15	14	14	12	11	14	12	15	9	15	14	14	12	11	14	597	597	1	180	By MS/MS	By MS/MS	By MS/MS	By MS/MS	By MS/MS	By MS/MS	By MS/MS	By MS/MS	By MS/MS
	0.603929	0.152531	Rv1207_folP2	Rv1207_folP2	11	11	11	Rv1207_folP2	1	7	10	7	10	10	7	6	6	6	7	10	7	10	10	7	6	6	6	7	10	7	10	10	7	6	6	6	318	318	1	106	By MS/MS	By MS/MS	By MS/MS	By MS/MS	By MS/MS	By MS/MS	By MS/MS	By MS/MS	By MS/MS
	0.457818	0.319064	Rv1208_gpgS	Rv1208_gpgS	6	6	6	Rv1208_gpgS	1	5	3	2	6	3	3	3	5	4	5	3	2	6	3	3	3	5	4	5	3	2	6	3	3	3	5	4	324	324	1	58	By MS/MS	By MS/MS	By MS/MS	By MS/MS	By MS/MS	By MS/MS	By MS/MS	By MS/MS	By MS/MS
	1.27471	0.421123	Rv1210_tagA	Rv1210_tagA	6	6	6	Rv1210_tagA	1	4	5	5	5	5	4	3	4	5	4	5	5	5	5	4	3	4	5	4	5	5	5	5	4	3	4	5	204	204	1	58	By MS/MS	By MS/MS	By MS/MS	By MS/MS	By MS/MS	By MS/MS	By MS/MS	By MS/MS	By MS/MS
	0.386245	-0.386029	Rv1211_Rv1211	Rv1211_Rv1211	5	5	5	Rv1211_Rv1211	1	5	4	5	5	4	4	4	4	4	5	4	5	5	4	4	4	4	4	5	4	5	5	4	4	4	4	4	75	75	1	121	By MS/MS	By MS/MS	By MS/MS	By MS/MS	By MS/MS	By MS/MS	By MS/MS	By MS/MS	By MS/MS
	0.1232	0.0811904	Rv1212c_glgA	Rv1212c_glgA	6	6	6	Rv1212c_glgA	1	4	3	2	6	6	3	3	4	2	4	3	2	6	6	3	3	4	2	4	3	2	6	6	3	3	4	2	387	387	1	51	By MS/MS	By MS/MS	By MS/MS	By MS/MS	By MS/MS	By MS/MS	By MS/MS	By MS/MS	By MS/MS
	0.675787	0.152861	Rv1213_glgC	Rv1213_glgC	21	21	21	Rv1213_glgC	1	18	20	18	18	16	18	17	16	17	18	20	18	18	16	18	17	16	17	18	20	18	18	16	18	17	16	17	404	404	1	353	By MS/MS	By MS/MS	By MS/MS	By MS/MS	By MS/MS	By MS/MS	By MS/MS	By MS/MS	By MS/MS
	1.17249	0.268469	Rv1215c_Rv1215c	Rv1215c_Rv1215c	8	8	8	Rv1215c_Rv1215c	1	4	5	6	5	4	5	4	6	6	4	5	6	5	4	5	4	6	6	4	5	6	5	4	5	4	6	6	561	561	1	64	By MS/MS	By MS/MS	By MS/MS	By MS/MS	By MS/MS	By MS/MS	By MS/MS	By MS/MS	By MS/MS
	0.161474	0.106028	Rv1220c_Rv1220c	Rv1220c_Rv1220c	6	6	6	Rv1220c_Rv1220c	1	3	6	4	6	6	5	3	2	4	3	6	4	6	6	5	3	2	4	3	6	4	6	6	5	3	2	4	215	215	1	56	By MS/MS	By MS/MS	By MS/MS	By MS/MS	By MS/MS	By MS/MS	By matching	By matching	By matching
	1.23074	-0.383222	Rv1223_htrA	Rv1223_htrA	26	26	26	Rv1223_htrA	1	25	23	24	25	25	25	23	24	24	25	23	24	25	25	25	23	24	24	25	23	24	25	25	25	23	24	24	528	528	1	570	By MS/MS	By MS/MS	By MS/MS	By MS/MS	By MS/MS	By MS/MS	By MS/MS	By MS/MS	By MS/MS
	0.486076	-0.481082	Rv1224_tatB	Rv1224_tatB	2	2	2	Rv1224_tatB	1	2	2	1	2	1	1	1	0	1	2	2	1	2	1	1	1	0	1	2	2	1	2	1	1	1	0	1	131	131	1	14	By MS/MS	By MS/MS	By MS/MS	By MS/MS	By MS/MS	By MS/MS	By MS/MS		By MS/MS
	0.928356	0.671923	Rv1229c_mrp	Rv1229c_mrp	15	15	15	Rv1229c_mrp	1	12	12	9	13	14	14	10	8	9	12	12	9	13	14	14	10	8	9	12	12	9	13	14	14	10	8	9	390	390	1	166	By MS/MS	By MS/MS	By MS/MS	By MS/MS	By MS/MS	By MS/MS	By MS/MS	By MS/MS	By MS/MS
	0.953323	0.478108	Rv1231c_Rv1231c	Rv1231c_Rv1231c	5	5	5	Rv1231c_Rv1231c	1	5	4	5	5	5	5	3	4	4	5	4	5	5	5	5	3	4	4	5	4	5	5	5	5	3	4	4	180	180	1	56	By MS/MS	By MS/MS	By MS/MS	By MS/MS	By MS/MS	By MS/MS	By matching	By MS/MS	By MS/MS
	0.478957	0.422886	Rv1232c_Rv1232c	Rv1232c_Rv1232c	11	11	11	Rv1232c_Rv1232c	1	7	9	4	8	8	8	3	4	6	7	9	4	8	8	8	3	4	6	7	9	4	8	8	8	3	4	6	435	435	1	79	By MS/MS	By MS/MS	By MS/MS	By MS/MS	By MS/MS	By MS/MS	By matching	By matching	By MS/MS
	1.69928	-2.33122	Rv1235_lpqY	Rv1235_lpqY	3	3	3	Rv1235_lpqY	1	1	1	1	3	2	2	2	2	1	1	1	1	3	2	2	2	2	1	1	1	1	3	2	2	2	2	1	468	468	1	24	By matching	By MS/MS	By matching	By MS/MS	By matching	By MS/MS	By matching	By matching	By matching
	0.2001	0.265934	Rv1238_sugC	Rv1238_sugC	4	4	4	Rv1238_sugC	1	3	1	3	4	4	3	3	3	2	3	1	3	4	4	3	3	3	2	3	1	3	4	4	3	3	3	2	393	393	1	39	By matching	By matching	By matching	By MS/MS	By MS/MS	By MS/MS	By matching	By matching	By matching
	0.955626	0.230498	Rv1240_mdh	Rv1240_mdh	19	19	19	Rv1240_mdh	1	18	18	19	19	19	17	18	19	17	18	18	19	19	19	17	18	19	17	18	18	19	19	19	17	18	19	17	329	329	1	557	By MS/MS	By MS/MS	By MS/MS	By MS/MS	By MS/MS	By MS/MS	By MS/MS	By MS/MS	By MS/MS
	1.40645	-0.400238	Rv1244_lpqZ	Rv1244_lpqZ	10	10	10	Rv1244_lpqZ	1	9	5	7	7	7	5	8	9	8	9	5	7	7	7	5	8	9	8	9	5	7	7	7	5	8	9	8	286	286	1	121	By MS/MS	By MS/MS	By MS/MS	By MS/MS	By MS/MS	By MS/MS	By MS/MS	By MS/MS	By MS/MS
	1.12464	0.42638	Rv1245c_Rv1245c;Rv3085_Rv3085	Rv1245c_Rv1245c	13;1	13;1	13;1	Rv1245c_Rv1245c	2	12	13	13	13	13	13	12	12	13	12	13	13	13	13	13	12	12	13	12	13	13	13	13	13	12	12	13	276	276;276	1	222	By MS/MS	By MS/MS	By MS/MS	By MS/MS	By MS/MS	By MS/MS	By MS/MS	By MS/MS	By MS/MS
	1.55525	-1.95144	Rv1246c_relE	Rv1246c_relE	2	2	2	Rv1246c_relE	1	2	1	1	2	1	2	1	0	0	2	1	1	2	1	2	1	0	0	2	1	1	2	1	2	1	0	0	97	97	1	16	By MS/MS	By matching	By MS/MS	By MS/MS	By MS/MS	By MS/MS	By matching
	0.847086	-0.461037	Rv1247c_relB	Rv1247c_relB	4	4	4	Rv1247c_relB	1	4	3	4	3	3	3	4	4	4	4	3	4	3	3	3	4	4	4	4	3	4	3	3	3	4	4	4	89	89	1	50	By MS/MS	By MS/MS	By MS/MS	By MS/MS	By MS/MS	By MS/MS	By MS/MS	By MS/MS	By MS/MS
	0.0246784	-0.0106964	Rv1248c_Rv1248c	Rv1248c_Rv1248c	66	66	66	Rv1248c_Rv1248c	1	52	58	55	63	63	56	53	50	54	52	58	55	63	63	56	53	50	54	52	58	55	63	63	56	53	50	54	1231	1231	1	989	By MS/MS	By MS/MS	By MS/MS	By MS/MS	By MS/MS	By MS/MS	By MS/MS	By MS/MS	By MS/MS
	0.387367	0.286186	Rv1249c_Rv1249c	Rv1249c_Rv1249c	6	6	6	Rv1249c_Rv1249c	1	5	4	5	6	4	4	3	3	4	5	4	5	6	4	4	3	3	4	5	4	5	6	4	4	3	3	4	262	262	1	58	By MS/MS	By MS/MS	By MS/MS	By MS/MS	By MS/MS	By MS/MS	By MS/MS	By MS/MS	By MS/MS
	0.731897	-0.374367	Rv1251c_Rv1251c	Rv1251c_Rv1251c	14	14	14	Rv1251c_Rv1251c	1	7	5	5	7	8	5	3	4	3	7	5	5	7	8	5	3	4	3	7	5	5	7	8	5	3	4	3	1139	1139	1	85	By MS/MS	By MS/MS	By MS/MS	By MS/MS	By MS/MS	By MS/MS	By MS/MS	By matching	By matching
	0.348052	-0.266323	Rv1252c_lprE	Rv1252c_lprE	6	6	6	Rv1252c_lprE	1	6	6	6	6	6	5	6	6	6	6	6	6	6	6	5	6	6	6	6	6	6	6	6	5	6	6	6	202	202	1	112	By MS/MS	By MS/MS	By MS/MS	By MS/MS	By MS/MS	By MS/MS	By MS/MS	By MS/MS	By MS/MS
	0.240394	0.762696	Rv1253_deaD	Rv1253_deaD	2	2	2	Rv1253_deaD	1	2	2	0	2	2	2	1	1	1	2	2	0	2	2	2	1	1	1	2	2	0	2	2	2	1	1	1	563	563	1	19	By matching	By MS/MS		By MS/MS	By MS/MS	By MS/MS	By MS/MS	By MS/MS	By MS/MS
	0.472869	-0.317727	Rv1256c_cyp130	Rv1256c_cyp130	7	7	7	Rv1256c_cyp130	1	1	2	2	1	1	0	2	0	1	1	2	2	1	1	0	2	0	1	1	2	2	1	1	0	2	0	1	405	405	1	27	By MS/MS	By matching	By matching	By MS/MS	By MS/MS		By matching		By matching
	0.591835	0.118665	Rv1257c_Rv1257c	Rv1257c_Rv1257c	23	23	23	Rv1257c_Rv1257c	1	21	19	21	23	22	22	17	18	19	21	19	21	23	22	22	17	18	19	21	19	21	23	22	22	17	18	19	455	455	1	427	By MS/MS	By MS/MS	By MS/MS	By MS/MS	By MS/MS	By MS/MS	By MS/MS	By MS/MS	By MS/MS
	0.0582687	-0.047898	Rv1259_udgB	Rv1259_udgB	5	5	5	Rv1259_udgB	1	2	3	4	3	2	4	4	2	0	2	3	4	3	2	4	4	2	0	2	3	4	3	2	4	4	2	0	299	299	1	33	By MS/MS	By MS/MS	By MS/MS	By MS/MS	By MS/MS	By MS/MS	By MS/MS	By MS/MS
	0.286965	0.0846933	Rv1260_Rv1260	Rv1260_Rv1260	23	23	23	Rv1260_Rv1260	1	22	22	21	22	22	21	21	20	22	22	22	21	22	22	21	21	20	22	22	22	21	22	22	21	21	20	22	372	372	1	438	By MS/MS	By MS/MS	By MS/MS	By MS/MS	By MS/MS	By MS/MS	By MS/MS	By MS/MS	By MS/MS
	1.21003	0.307282	Rv1261c_Rv1261c	Rv1261c_Rv1261c	9	9	9	Rv1261c_Rv1261c	1	7	8	7	7	8	7	8	6	7	7	8	7	7	8	7	8	6	7	7	8	7	7	8	7	8	6	7	149	149	1	98	By MS/MS	By MS/MS	By MS/MS	By MS/MS	By MS/MS	By MS/MS	By MS/MS	By MS/MS	By MS/MS
	1.76732	0.532669	Rv1263_amiB2	Rv1263_amiB2	17	17	16	Rv1263_amiB2	1	12	14	11	15	15	12	9	9	12	12	14	11	15	15	12	9	9	12	11	13	10	14	14	11	8	8	11	462	462	1	177	By MS/MS	By MS/MS	By MS/MS	By MS/MS	By MS/MS	By MS/MS	By MS/MS	By MS/MS	By MS/MS
	0.295753	-0.0781972	Rv1264_Rv1264	Rv1264_Rv1264	21	21	21	Rv1264_Rv1264	1	18	18	18	20	19	19	16	17	18	18	18	18	20	19	19	16	17	18	18	18	18	20	19	19	16	17	18	397	397	1	360	By MS/MS	By MS/MS	By MS/MS	By MS/MS	By MS/MS	By MS/MS	By MS/MS	By MS/MS	By MS/MS
	0.0358595	0.0165265	Rv1265_Rv1265	Rv1265_Rv1265	15	15	15	Rv1265_Rv1265	1	15	15	13	13	13	12	13	14	14	15	15	13	13	13	12	13	14	14	15	15	13	13	13	12	13	14	14	226	226	1	262	By MS/MS	By MS/MS	By MS/MS	By MS/MS	By MS/MS	By MS/MS	By MS/MS	By MS/MS	By MS/MS
	0.267763	-0.168403	Rv1266c_pknH	Rv1266c_pknH	10	10	10	Rv1266c_pknH	1	7	7	6	6	7	6	7	5	5	7	7	6	6	7	6	7	5	5	7	7	6	6	7	6	7	5	5	626	626	1	89	By MS/MS	By MS/MS	By MS/MS	By MS/MS	By MS/MS	By MS/MS	By MS/MS	By MS/MS	By MS/MS
	0.527439	0.322266	Rv1267c_embR	Rv1267c_embR	6	6	6	Rv1267c_embR	1	3	4	3	4	2	4	5	2	4	3	4	3	4	2	4	5	2	4	3	4	3	4	2	4	5	2	4	388	388	1	50	By MS/MS	By MS/MS	By MS/MS	By MS/MS	By MS/MS	By MS/MS	By MS/MS	By matching	By matching
	1.50935	-1.15526	Rv1269c_Rv1269c	Rv1269c_Rv1269c	6	6	6	Rv1269c_Rv1269c	1	6	6	6	6	6	6	6	6	6	6	6	6	6	6	6	6	6	6	6	6	6	6	6	6	6	6	6	124	124	1	200	By MS/MS	By MS/MS	By MS/MS	By MS/MS	By MS/MS	By MS/MS	By MS/MS	By MS/MS	By MS/MS
	0.138582	-0.0821212	Rv1270c_lprA	Rv1270c_lprA	12	12	12	Rv1270c_lprA	1	11	10	12	9	9	9	10	9	9	11	10	12	9	9	9	10	9	9	11	10	12	9	9	9	10	9	9	244	244	1	196	By MS/MS	By MS/MS	By MS/MS	By MS/MS	By MS/MS	By MS/MS	By MS/MS	By MS/MS	By MS/MS
	1.17326	-2.01515	Rv1271c_Rv1271c	Rv1271c_Rv1271c	5	5	5	Rv1271c_Rv1271c	1	4	4	4	4	4	3	5	5	4	4	4	4	4	4	3	5	5	4	4	4	4	4	4	3	5	5	4	113	113	1	85	By MS/MS	By MS/MS	By MS/MS	By MS/MS	By MS/MS	By MS/MS	By MS/MS	By MS/MS	By MS/MS
	0.0245051	-0.0140581	Rv1275_lprC	Rv1275_lprC	5	5	5	Rv1275_lprC	1	5	5	5	4	4	4	4	4	4	5	5	5	4	4	4	4	4	4	5	5	5	4	4	4	4	4	4	180	180	1	73	By MS/MS	By MS/MS	By MS/MS	By MS/MS	By MS/MS	By MS/MS	By MS/MS	By MS/MS	By MS/MS
	0.15364	0.067138	Rv1276c_Rv1276c	Rv1276c_Rv1276c	8	8	8	Rv1276c_Rv1276c	1	7	8	7	8	8	8	7	8	6	7	8	7	8	8	8	7	8	6	7	8	7	8	8	8	7	8	6	158	158	1	150	By MS/MS	By MS/MS	By MS/MS	By MS/MS	By MS/MS	By MS/MS	By MS/MS	By MS/MS	By MS/MS
	0.316879	0.564279	Rv1277_Rv1277	Rv1277_Rv1277	4	4	4	Rv1277_Rv1277	1	0	1	0	2	2	1	1	0	0	0	1	0	2	2	1	1	0	0	0	1	0	2	2	1	1	0	0	417	417	1	13		By matching		By MS/MS	By MS/MS	By matching	By matching
	0.484289	0.762062	Rv1278_Rv1278	Rv1278_Rv1278	3	3	3	Rv1278_Rv1278	1	2	2	2	3	3	2	0	1	2	2	2	2	3	3	2	0	1	2	2	2	2	3	3	2	0	1	2	875	875	1	27	By MS/MS	By MS/MS	By MS/MS	By MS/MS	By MS/MS	By MS/MS		By matching	By MS/MS
	1.11979	-0.608837	Rv1280c_oppA	Rv1280c_oppA	6	6	6	Rv1280c_oppA	1	5	5	6	4	4	6	5	4	3	5	5	6	4	4	6	5	4	3	5	5	6	4	4	6	5	4	3	591	591	1	68	By MS/MS	By MS/MS	By MS/MS	By MS/MS	By MS/MS	By MS/MS	By MS/MS	By MS/MS	By matching
	0.689526	-0.120629	Rv1284_canA	Rv1284_canA	12	12	12	Rv1284_canA	1	12	12	12	12	12	12	11	11	11	12	12	12	12	12	12	11	11	11	12	12	12	12	12	12	11	11	11	163	163	1	359	By MS/MS	By MS/MS	By MS/MS	By MS/MS	By MS/MS	By MS/MS	By MS/MS	By MS/MS	By MS/MS
	0.32537	1.30224	Rv1286_cysN	Rv1286_cysN	4	4	4	Rv1286_cysN	1	1	2	3	4	4	3	1	1	2	1	2	3	4	4	3	1	1	2	1	2	3	4	4	3	1	1	2	614	614	1	54	By MS/MS	By matching	By MS/MS	By MS/MS	By MS/MS	By matching	By matching	By MS/MS	By MS/MS
	2.46308	0.901815	Rv1287_Rv1287	Rv1287_Rv1287	7	7	7	Rv1287_Rv1287	1	5	5	4	4	5	5	4	4	2	5	5	4	4	5	5	4	4	2	5	5	4	4	5	5	4	4	2	161	161	1	69	By MS/MS	By MS/MS	By MS/MS	By MS/MS	By MS/MS	By MS/MS	By matching	By MS/MS	By matching
	2.20869	0.441864	Rv1288_Rv1288	Rv1288_Rv1288	19	19	19	Rv1288_Rv1288	1	17	17	18	18	17	15	13	15	16	17	17	18	18	17	15	13	15	16	17	17	18	18	17	15	13	15	16	456	456	1	311	By MS/MS	By MS/MS	By MS/MS	By MS/MS	By MS/MS	By MS/MS	By MS/MS	By MS/MS	By MS/MS
	0.828428	1.39718	Rv1289_Rv1289	Rv1289_Rv1289	6	6	6	Rv1289_Rv1289	1	3	5	2	6	4	4	2	2	2	3	5	2	6	4	4	2	2	2	3	5	2	6	4	4	2	2	2	210	210	1	43	By matching	By MS/MS	By matching	By MS/MS	By MS/MS	By MS/MS	By matching	By matching	By matching
	1.22641	-1.79422	Rv1291c_Rv1291c	Rv1291c_Rv1291c	2	2	2	Rv1291c_Rv1291c	1	1	2	2	2	1	1	2	2	2	1	2	2	2	1	1	2	2	2	1	2	2	2	1	1	2	2	2	111	111	1	38	By MS/MS	By MS/MS	By MS/MS	By MS/MS	By MS/MS	By MS/MS	By MS/MS	By MS/MS	By MS/MS
	0.0517285	-0.0192757	Rv1292_argS	Rv1292_argS	34	34	34	Rv1292_argS	1	30	31	31	32	34	32	31	29	31	30	31	31	32	34	32	31	29	31	30	31	31	32	34	32	31	29	31	550	550	1	669	By MS/MS	By MS/MS	By MS/MS	By MS/MS	By MS/MS	By MS/MS	By MS/MS	By MS/MS	By MS/MS
	0.328466	0.0827074	Rv1293_lysA	Rv1293_lysA	25	25	25	Rv1293_lysA	1	21	24	24	23	22	24	20	21	24	21	24	24	23	22	24	20	21	24	21	24	24	23	22	24	20	21	24	447	447	1	491	By MS/MS	By MS/MS	By MS/MS	By MS/MS	By MS/MS	By MS/MS	By MS/MS	By MS/MS	By MS/MS
	1.24724	0.675716	Rv1294_thrA	Rv1294_thrA	20	20	20	Rv1294_thrA	1	18	18	17	18	20	18	12	14	13	18	18	17	18	20	18	12	14	13	18	18	17	18	20	18	12	14	13	441	441	1	316	By MS/MS	By MS/MS	By MS/MS	By MS/MS	By MS/MS	By MS/MS	By MS/MS	By MS/MS	By MS/MS
	0.387538	0.115986	Rv1295_thrC	Rv1295_thrC	23	23	23	Rv1295_thrC	1	23	23	23	23	23	23	23	22	22	23	23	23	23	23	23	23	22	22	23	23	23	23	23	23	23	22	22	360	360	1	933	By MS/MS	By MS/MS	By MS/MS	By MS/MS	By MS/MS	By MS/MS	By MS/MS	By MS/MS	By MS/MS
	0.565205	0.250472	Rv1296_thrB	Rv1296_thrB	9	9	9	Rv1296_thrB	1	6	7	7	8	8	7	6	6	5	6	7	7	8	8	7	6	6	5	6	7	7	8	8	7	6	6	5	316	316	1	155	By MS/MS	By MS/MS	By MS/MS	By MS/MS	By MS/MS	By MS/MS	By MS/MS	By MS/MS	By MS/MS
	0.443899	0.11391	Rv1297_rho	Rv1297_rho	33	33	32	Rv1297_rho	1	29	28	28	32	31	30	23	22	26	29	28	28	32	31	30	23	22	26	28	27	27	31	30	29	22	21	25	602	602	1	432	By MS/MS	By MS/MS	By MS/MS	By MS/MS	By MS/MS	By MS/MS	By MS/MS	By MS/MS	By MS/MS
	2.32642	-0.841497	Rv1298_rpmE	Rv1298_rpmE	2	2	2	Rv1298_rpmE	1	2	2	2	2	2	1	2	2	2	2	2	2	2	2	1	2	2	2	2	2	2	2	2	1	2	2	2	80	80	1	26	By MS/MS	By MS/MS	By MS/MS	By MS/MS	By MS/MS	By MS/MS	By MS/MS	By MS/MS	By MS/MS
	0.111472	-0.0386772	Rv1299_prfA	Rv1299_prfA	19	19	19	Rv1299_prfA	1	19	18	18	16	17	17	16	18	18	19	18	18	16	17	17	16	18	18	19	18	18	16	17	17	16	18	18	357	357	1	383	By MS/MS	By MS/MS	By MS/MS	By MS/MS	By MS/MS	By MS/MS	By MS/MS	By MS/MS	By MS/MS
	1.15005	-0.330873	Rv1301_Rv1301	Rv1301_Rv1301	8	8	8	Rv1301_Rv1301	1	6	5	5	7	8	8	4	6	7	6	5	5	7	8	8	4	6	7	6	5	5	7	8	8	4	6	7	217	217	1	112	By MS/MS	By MS/MS	By MS/MS	By MS/MS	By MS/MS	By MS/MS	By MS/MS	By MS/MS	By MS/MS
	0.308368	1.01428	Rv1306_atpF	Rv1306_atpF	6	6	6	Rv1306_atpF	1	5	3	5	4	3	5	4	1	3	5	3	5	4	3	5	4	1	3	5	3	5	4	3	5	4	1	3	171	171	1	54	By MS/MS	By MS/MS	By MS/MS	By MS/MS	By MS/MS	By MS/MS	By MS/MS	By MS/MS	By MS/MS
	2.60088	1.56675	Rv1307_atpH	Rv1307_atpH	12	12	12	Rv1307_atpH	1	8	9	8	9	10	10	5	5	2	8	9	8	9	10	10	5	5	2	8	9	8	9	10	10	5	5	2	446	446	1	114	By MS/MS	By MS/MS	By MS/MS	By MS/MS	By MS/MS	By MS/MS	By MS/MS	By MS/MS	By MS/MS
	1.49165	-0.483719	Rv1308_atpA	Rv1308_atpA	40	40	40	Rv1308_atpA	1	36	34	31	35	37	37	37	36	33	36	34	31	35	37	37	37	36	33	36	34	31	35	37	37	37	36	33	549	549	1	827	By MS/MS	By MS/MS	By MS/MS	By MS/MS	By MS/MS	By MS/MS	By MS/MS	By MS/MS	By MS/MS
	1.01403	-0.551785	Rv1309_atpG	Rv1309_atpG	20	20	20	Rv1309_atpG	1	19	19	20	20	19	16	18	17	18	19	19	20	20	19	16	18	17	18	19	19	20	20	19	16	18	17	18	305	305	1	478	By MS/MS	By MS/MS	By MS/MS	By MS/MS	By MS/MS	By MS/MS	By MS/MS	By MS/MS	By MS/MS
	0.569695	-0.271787	Rv1310_atpD	Rv1310_atpD	33	33	33	Rv1310_atpD	1	29	33	28	32	32	30	31	32	30	29	33	28	32	32	30	31	32	30	29	33	28	32	32	30	31	32	30	486	486	1	819	By MS/MS	By MS/MS	By MS/MS	By MS/MS	By MS/MS	By MS/MS	By MS/MS	By MS/MS	By MS/MS
	1.22604	-0.90722	Rv1311_atpC	Rv1311_atpC	5	5	5	Rv1311_atpC	1	4	5	4	4	5	5	5	4	5	4	5	4	4	5	5	5	4	5	4	5	4	4	5	5	5	4	5	121	121	1	110	By MS/MS	By MS/MS	By MS/MS	By MS/MS	By MS/MS	By MS/MS	By MS/MS	By MS/MS	By MS/MS
	0.234632	0.060064	Rv1314c_Rv1314c	Rv1314c_Rv1314c	10	10	10	Rv1314c_Rv1314c	1	10	9	8	10	9	8	8	8	7	10	9	8	10	9	8	8	8	7	10	9	8	10	9	8	8	8	7	193	193	1	219	By MS/MS	By MS/MS	By MS/MS	By MS/MS	By MS/MS	By MS/MS	By MS/MS	By MS/MS	By MS/MS
	0.286588	0.084219	Rv1315_murA	Rv1315_murA	20	20	20	Rv1315_murA	1	17	17	16	16	17	16	14	15	16	17	17	16	16	17	16	14	15	16	17	17	16	16	17	16	14	15	16	418	418	1	278	By MS/MS	By MS/MS	By MS/MS	By MS/MS	By MS/MS	By MS/MS	By MS/MS	By MS/MS	By MS/MS
	0.00976304	0.0145168	Rv1316c_ogt	Rv1316c_ogt	4	4	4	Rv1316c_ogt	1	1	2	1	1	4	2	2	2	0	1	2	1	1	4	2	2	2	0	1	2	1	1	4	2	2	2	0	165	165	1	22	By MS/MS	By MS/MS	By MS/MS	By MS/MS	By MS/MS	By MS/MS	By MS/MS	By MS/MS
	0.0769254	0.137706	Rv1322_Rv1322	Rv1322_Rv1322	3	3	3	Rv1322_Rv1322	1	2	2	1	2	3	2	2	1	1	2	2	1	2	3	2	2	1	1	2	2	1	2	3	2	2	1	1	98	98	1	24	By MS/MS	By MS/MS	By MS/MS	By MS/MS	By MS/MS	By MS/MS	By MS/MS	By matching	By MS/MS
	0.185622	0.0596755	Rv1323_fadA4	Rv1323_fadA4	21	21	21	Rv1323_fadA4	1	20	20	20	19	21	21	19	19	20	20	20	20	19	21	21	19	19	20	20	20	20	19	21	21	19	19	20	389	389	1	998	By MS/MS	By MS/MS	By MS/MS	By MS/MS	By MS/MS	By MS/MS	By MS/MS	By MS/MS	By MS/MS
	0.3099	-0.0696481	Rv1324_Rv1324	Rv1324_Rv1324	17	17	17	Rv1324_Rv1324	1	16	17	15	16	16	15	16	15	16	16	17	15	16	16	15	16	15	16	16	17	15	16	16	15	16	15	16	304	304	1	505	By MS/MS	By MS/MS	By MS/MS	By MS/MS	By MS/MS	By MS/MS	By MS/MS	By MS/MS	By MS/MS
	0.323437	0.0498826	Rv1326c_glgB	Rv1326c_glgB	36	36	36	Rv1326c_glgB	1	36	36	35	36	36	36	36	35	35	36	36	35	36	36	36	36	35	35	36	36	35	36	36	36	36	35	35	731	731	1	956	By MS/MS	By MS/MS	By MS/MS	By MS/MS	By MS/MS	By MS/MS	By MS/MS	By MS/MS	By MS/MS
	0.195681	0.0446911	Rv1327c_glgE	Rv1327c_glgE	39	39	39	Rv1327c_glgE	1	35	36	35	37	37	37	34	34	36	35	36	35	37	37	37	34	34	36	35	36	35	37	37	37	34	34	36	701	701	1	843	By MS/MS	By MS/MS	By MS/MS	By MS/MS	By MS/MS	By MS/MS	By MS/MS	By MS/MS	By MS/MS
	0.324898	-0.0776421	Rv1328_glgP	Rv1328_glgP	50	50	50	Rv1328_glgP	1	42	43	42	47	47	45	43	41	44	42	43	42	47	47	45	43	41	44	42	43	42	47	47	45	43	41	44	863	863	1	1342	By MS/MS	By MS/MS	By MS/MS	By MS/MS	By MS/MS	By MS/MS	By MS/MS	By MS/MS	By MS/MS
	0.0509809	0.078523	Rv1331_Rv1331	Rv1331_Rv1331	4	4	4	Rv1331_Rv1331	1	3	2	1	3	3	2	0	1	2	3	2	1	3	3	2	0	1	2	3	2	1	3	3	2	0	1	2	101	101	1	25	By MS/MS	By matching	By matching	By MS/MS	By MS/MS	By MS/MS		By matching	By matching
	1.04479	0.334538	Rv1333_Rv1333	Rv1333_Rv1333	8	8	8	Rv1333_Rv1333	1	7	7	6	7	7	8	4	5	6	7	7	6	7	7	8	4	5	6	7	7	6	7	7	8	4	5	6	344	344	1	106	By MS/MS	By MS/MS	By MS/MS	By MS/MS	By MS/MS	By MS/MS	By MS/MS	By MS/MS	By MS/MS
	0.108169	-0.0359802	Rv1334_mec	Rv1334_mec	8	8	8	Rv1334_mec	1	8	8	8	8	8	8	8	8	8	8	8	8	8	8	8	8	8	8	8	8	8	8	8	8	8	8	8	146	146	1	328	By MS/MS	By MS/MS	By MS/MS	By MS/MS	By MS/MS	By MS/MS	By MS/MS	By MS/MS	By MS/MS
	0.232966	-0.219325	Rv1335_cysO	Rv1335_cysO	6	6	6	Rv1335_cysO	1	6	6	6	6	6	6	6	6	6	6	6	6	6	6	6	6	6	6	6	6	6	6	6	6	6	6	6	93	93	1	219	By MS/MS	By MS/MS	By MS/MS	By MS/MS	By MS/MS	By MS/MS	By MS/MS	By MS/MS	By MS/MS
	1.10787	0.285124	Rv1336_cysM	Rv1336_cysM	14	14	14	Rv1336_cysM	1	12	14	13	14	12	13	10	10	10	12	14	13	14	12	13	10	10	10	12	14	13	14	12	13	10	10	10	323	323	1	238	By MS/MS	By MS/MS	By MS/MS	By MS/MS	By MS/MS	By MS/MS	By MS/MS	By MS/MS	By MS/MS
	1.05019	1.13628	Rv1338_murI	Rv1338_murI	6	6	6	Rv1338_murI	1	3	4	3	5	4	4	1	1	1	3	4	3	5	4	4	1	1	1	3	4	3	5	4	4	1	1	1	271	271	1	34	By MS/MS	By MS/MS	By MS/MS	By MS/MS	By MS/MS	By MS/MS	By matching	By matching	By matching
	0.524357	0.301798	Rv1339_Rv1339	Rv1339_Rv1339	11	11	11	Rv1339_Rv1339	1	11	11	10	11	11	9	10	8	10	11	11	10	11	11	9	10	8	10	11	11	10	11	11	9	10	8	10	273	273	1	227	By MS/MS	By MS/MS	By MS/MS	By MS/MS	By MS/MS	By MS/MS	By MS/MS	By MS/MS	By MS/MS
	0.314115	-0.0866028	Rv1340_rphA	Rv1340_rphA	14	14	14	Rv1340_rphA	1	14	12	13	13	14	13	13	13	13	14	12	13	13	14	13	13	13	13	14	12	13	13	14	13	13	13	13	259	259	1	419	By MS/MS	By MS/MS	By MS/MS	By MS/MS	By MS/MS	By MS/MS	By MS/MS	By MS/MS	By MS/MS
	0.616768	0.302533	Rv1341_Rv1341	Rv1341_Rv1341	9	9	9	Rv1341_Rv1341	1	8	8	5	7	8	8	5	5	7	8	8	5	7	8	8	5	5	7	8	8	5	7	8	8	5	5	7	204	204	1	118	By MS/MS	By MS/MS	By MS/MS	By MS/MS	By MS/MS	By MS/MS	By MS/MS	By MS/MS	By MS/MS
	0.0649275	-0.18785	Rv1344_mbtL	Rv1344_mbtL	3	3	3	Rv1344_mbtL	1	2	2	2	2	2	3	3	3	1	2	2	2	2	2	3	3	3	1	2	2	2	2	2	3	3	3	1	106	106	1	34	By MS/MS	By MS/MS	By MS/MS	By MS/MS	By MS/MS	By MS/MS	By MS/MS	By MS/MS	By MS/MS
	0.0289105	-0.0768938	Rv1345_mbtM	Rv1345_mbtM	3	3	3	Rv1345_mbtM	1	1	3	1	3	2	2	1	1	2	1	3	1	3	2	2	1	1	2	1	3	1	3	2	2	1	1	2	521	521	1	21	By MS/MS	By MS/MS	By matching	By MS/MS	By MS/MS	By MS/MS	By MS/MS	By matching	By MS/MS
	0.138629	0.151427	Rv1346_mbtN	Rv1346_mbtN	14	14	14	Rv1346_mbtN	1	8	9	11	12	11	11	8	12	9	8	9	11	12	11	11	8	12	9	8	9	11	12	11	11	8	12	9	386	386	1	152	By MS/MS	By MS/MS	By MS/MS	By MS/MS	By MS/MS	By MS/MS	By MS/MS	By MS/MS	By MS/MS
	0.189495	-0.289934	Rv1350_fabG2	Rv1350_fabG2	6	6	6	Rv1350_fabG2	1	2	4	4	5	5	3	0	2	3	2	4	4	5	5	3	0	2	3	2	4	4	5	5	3	0	2	3	247	247	1	41	By matching	By MS/MS	By MS/MS	By MS/MS	By MS/MS	By matching		By matching	By matching
	0.146421	-0.0489839	Rv1360_Rv1360	Rv1360_Rv1360	17	17	17	Rv1360_Rv1360	1	16	14	15	13	15	16	13	15	15	16	14	15	13	15	16	13	15	15	16	14	15	13	15	16	13	15	15	340	340	1	265	By MS/MS	By MS/MS	By MS/MS	By MS/MS	By MS/MS	By MS/MS	By MS/MS	By MS/MS	By MS/MS
	0.207563	-0.174284	Rv1363c_Rv1363c	Rv1363c_Rv1363c	4	4	3	Rv1363c_Rv1363c	1	2	2	2	3	1	1	2	3	2	2	2	2	3	1	1	2	3	2	2	2	2	3	1	1	2	3	2	261	261	1	35	By MS/MS	By MS/MS	By MS/MS	By MS/MS	By matching	By MS/MS	By MS/MS	By MS/MS	By matching
	0.0449658	0.126682	Rv1364c_Rv1364c	Rv1364c_Rv1364c	4	4	4	Rv1364c_Rv1364c	1	0	2	2	2	3	1	2	1	2	0	2	2	2	3	1	2	1	2	0	2	2	2	3	1	2	1	2	653	653	1	25		By matching	By MS/MS	By MS/MS	By MS/MS	By matching	By matching	By MS/MS	By MS/MS
	1.58018	0.458364	Rv1366_Rv1366	Rv1366_Rv1366	9	9	9	Rv1366_Rv1366	1	6	6	6	8	9	8	5	3	5	6	6	6	8	9	8	5	3	5	6	6	6	8	9	8	5	3	5	273	273	1	96	By MS/MS	By MS/MS	By MS/MS	By MS/MS	By MS/MS	By MS/MS	By MS/MS	By MS/MS	By MS/MS
	0.76695	-0.318075	Rv1367c_Rv1367c	Rv1367c_Rv1367c	10	10	10	Rv1367c_Rv1367c	1	6	7	6	10	10	6	4	5	3	6	7	6	10	10	6	4	5	3	6	7	6	10	10	6	4	5	3	377	377	1	90	By MS/MS	By MS/MS	By MS/MS	By MS/MS	By MS/MS	By MS/MS	By MS/MS	By MS/MS	By MS/MS
	1.74907	-0.782092	Rv1368_lprF	Rv1368_lprF	10	10	10	Rv1368_lprF	1	9	8	9	6	6	7	9	9	9	9	8	9	6	6	7	9	9	9	9	8	9	6	6	7	9	9	9	261	261	1	147	By MS/MS	By MS/MS	By MS/MS	By MS/MS	By MS/MS	By MS/MS	By MS/MS	By MS/MS	By MS/MS
	1.44922	-0.32655	Rv1377c_Rv1377c	Rv1377c_Rv1377c	14	14	14	Rv1377c_Rv1377c	1	13	14	14	13	14	14	13	13	14	13	14	14	13	14	14	13	13	14	13	14	14	13	14	14	13	13	14	212	212	1	287	By MS/MS	By MS/MS	By MS/MS	By MS/MS	By MS/MS	By MS/MS	By MS/MS	By MS/MS	By MS/MS
	1.0729	1.64274	Rv1379_pyrR	Rv1379_pyrR	7	7	7	Rv1379_pyrR	1	6	7	6	7	7	5	1	3	2	6	7	6	7	7	5	1	3	2	6	7	6	7	7	5	1	3	2	193	193	1	68	By MS/MS	By MS/MS	By MS/MS	By MS/MS	By MS/MS	By MS/MS	By MS/MS	By MS/MS	By matching
	1.0966	0.242533	Rv1380_pyrB	Rv1380_pyrB	15	15	15	Rv1380_pyrB	1	14	14	11	14	14	14	12	12	13	14	14	11	14	14	14	12	12	13	14	14	11	14	14	14	12	12	13	319	319	1	359	By MS/MS	By MS/MS	By MS/MS	By MS/MS	By MS/MS	By MS/MS	By MS/MS	By MS/MS	By MS/MS
	1.10337	0.0674623	Rv1381_pyrC	Rv1381_pyrC	19	19	19	Rv1381_pyrC	1	19	18	17	17	19	17	18	18	19	19	18	17	17	19	17	18	18	19	19	18	17	17	19	17	18	18	19	430	430	1	482	By MS/MS	By MS/MS	By MS/MS	By MS/MS	By MS/MS	By MS/MS	By MS/MS	By MS/MS	By MS/MS
	0.230273	0.154725	Rv1383_carA	Rv1383_carA	8	8	8	Rv1383_carA	1	7	5	7	6	6	5	5	7	6	7	5	7	6	6	5	5	7	6	7	5	7	6	6	5	5	7	6	376	376	1	82	By MS/MS	By MS/MS	By MS/MS	By MS/MS	By MS/MS	By MS/MS	By MS/MS	By MS/MS	By MS/MS
	0.82869	0.335379	Rv1384_carB	Rv1384_carB	37	37	37	Rv1384_carB	1	23	23	17	27	31	21	18	19	18	23	23	17	27	31	21	18	19	18	23	23	17	27	31	21	18	19	18	1115	1115	1	328	By MS/MS	By MS/MS	By MS/MS	By MS/MS	By MS/MS	By MS/MS	By MS/MS	By MS/MS	By MS/MS
	0.432492	-0.0792952	Rv1385_pyrF	Rv1385_pyrF	10	10	10	Rv1385_pyrF	1	8	7	9	8	6	9	8	8	9	8	7	9	8	6	9	8	8	9	8	7	9	8	6	9	8	8	9	274	274	1	157	By MS/MS	By MS/MS	By MS/MS	By MS/MS	By MS/MS	By MS/MS	By MS/MS	By MS/MS	By MS/MS
	0.179053	0.182457	Rv1386_PE15	Rv1386_PE15	3	3	3	Rv1386_PE15	1	3	3	3	3	3	3	3	3	3	3	3	3	3	3	3	3	3	3	3	3	3	3	3	3	3	3	3	102	102	1	126	By MS/MS	By MS/MS	By MS/MS	By MS/MS	By MS/MS	By MS/MS	By MS/MS	By MS/MS	By MS/MS
	0.3939	-0.316321	Rv1387_PPE20	Rv1387_PPE20	6	6	6	Rv1387_PPE20	1	5	4	5	6	3	5	5	5	5	5	4	5	6	3	5	5	5	5	5	4	5	6	3	5	5	5	5	539	539	1	127	By MS/MS	By MS/MS	By MS/MS	By MS/MS	By MS/MS	By MS/MS	By MS/MS	By MS/MS	By MS/MS
	1.54946	0.488721	Rv1388_mihF	Rv1388_mihF	7	7	7	Rv1388_mihF	1	6	6	6	6	6	6	6	6	6	6	6	6	6	6	6	6	6	6	6	6	6	6	6	6	6	6	6	190	190	1	205	By MS/MS	By MS/MS	By MS/MS	By MS/MS	By MS/MS	By MS/MS	By MS/MS	By MS/MS	By MS/MS
	1.22318	-0.665495	Rv1390_rpoZ	Rv1390_rpoZ	5	5	5	Rv1390_rpoZ	1	4	5	5	5	5	5	5	4	4	4	5	5	5	5	5	5	4	4	4	5	5	5	5	5	5	4	4	110	110	1	86	By MS/MS	By MS/MS	By MS/MS	By MS/MS	By MS/MS	By MS/MS	By MS/MS	By MS/MS	By MS/MS
	0.753487	-0.200568	Rv1391_dfp	Rv1391_dfp	30	30	30	Rv1391_dfp	1	27	29	29	28	26	23	27	28	27	27	29	29	28	26	23	27	28	27	27	29	29	28	26	23	27	28	27	418	418	1	574	By MS/MS	By MS/MS	By MS/MS	By MS/MS	By MS/MS	By MS/MS	By MS/MS	By MS/MS	By MS/MS
	0.164384	0.0991036	Rv1392_metK	Rv1392_metK	32	32	32	Rv1392_metK	1	31	31	30	31	31	28	28	28	30	31	31	30	31	31	28	28	28	30	31	31	30	31	31	28	28	28	30	403	403	1	937	By MS/MS	By MS/MS	By MS/MS	By MS/MS	By MS/MS	By MS/MS	By MS/MS	By MS/MS	By MS/MS
	0.249684	0.273664	Rv1397c_vapC10	Rv1397c_vapC10	6	6	6	Rv1397c_vapC10	1	5	6	5	6	6	6	6	5	4	5	6	5	6	6	6	6	5	4	5	6	5	6	6	6	6	5	4	133	133	1	117	By MS/MS	By MS/MS	By MS/MS	By MS/MS	By MS/MS	By MS/MS	By MS/MS	By MS/MS	By MS/MS
	0.420272	-0.157012	Rv1398c_vapB10	Rv1398c_vapB10	5	5	5	Rv1398c_vapB10	1	4	4	5	5	5	5	5	5	4	4	4	5	5	5	5	5	5	4	4	4	5	5	5	5	5	5	4	85	85	1	102	By MS/MS	By MS/MS	By MS/MS	By MS/MS	By MS/MS	By MS/MS	By MS/MS	By MS/MS	By MS/MS
	0.0189085	0.0141233	Rv1399c_nlhH	Rv1399c_nlhH	11	11	11	Rv1399c_nlhH	1	9	10	9	11	11	8	7	8	9	9	10	9	11	11	8	7	8	9	9	10	9	11	11	8	7	8	9	319	319	1	143	By MS/MS	By MS/MS	By MS/MS	By MS/MS	By MS/MS	By MS/MS	By MS/MS	By MS/MS	By MS/MS
	0.2736	0.0970043	Rv1400c_lipI	Rv1400c_lipI	14	14	14	Rv1400c_lipI	1	12	12	11	12	12	10	12	12	12	12	12	11	12	12	10	12	12	12	12	12	11	12	12	10	12	12	12	320	320	1	186	By MS/MS	By MS/MS	By MS/MS	By MS/MS	By MS/MS	By MS/MS	By MS/MS	By MS/MS	By MS/MS
	1.3889	0.248802	Rv1402_priA	Rv1402_priA	17	17	17	Rv1402_priA	1	13	10	11	13	14	13	8	9	10	13	10	11	13	14	13	8	9	10	13	10	11	13	14	13	8	9	10	655	655	1	157	By MS/MS	By MS/MS	By MS/MS	By MS/MS	By MS/MS	By MS/MS	By MS/MS	By MS/MS	By MS/MS
	1.58142	0.934604	Rv1404_Rv1404	Rv1404_Rv1404	8	8	8	Rv1404_Rv1404	1	5	5	6	7	7	4	5	6	5	5	5	6	7	7	4	5	6	5	5	5	6	7	7	4	5	6	5	160	160	1	113	By MS/MS	By MS/MS	By MS/MS	By MS/MS	By MS/MS	By MS/MS	By MS/MS	By MS/MS	By MS/MS
	1.05109	0.208971	Rv1406_fmt	Rv1406_fmt	16	16	16	Rv1406_fmt	1	13	13	14	15	13	14	14	12	12	13	13	14	15	13	14	14	12	12	13	13	14	15	13	14	14	12	12	312	312	1	277	By MS/MS	By MS/MS	By MS/MS	By MS/MS	By MS/MS	By MS/MS	By MS/MS	By MS/MS	By MS/MS
	0.57804	0.279104	Rv1407_fmu	Rv1407_fmu	17	17	17	Rv1407_fmu	1	15	16	15	15	16	15	12	13	15	15	16	15	15	16	15	12	13	15	15	16	15	15	16	15	12	13	15	457	457	1	200	By MS/MS	By MS/MS	By MS/MS	By MS/MS	By MS/MS	By MS/MS	By MS/MS	By MS/MS	By MS/MS
	0.242976	-0.299968	Rv1408_rpe	Rv1408_rpe	4	4	4	Rv1408_rpe	1	3	3	3	4	3	3	2	3	3	3	3	3	4	3	3	2	3	3	3	3	3	4	3	3	2	3	3	232	232	1	49	By MS/MS	By MS/MS	By MS/MS	By MS/MS	By MS/MS	By MS/MS	By MS/MS	By MS/MS	By MS/MS
	0.931467	0.309367	Rv1409_ribG	Rv1409_ribG	18	18	18	Rv1409_ribG	1	16	18	16	17	17	15	16	16	17	16	18	16	17	17	15	16	16	17	16	18	16	17	17	15	16	16	17	339	339	1	276	By MS/MS	By MS/MS	By MS/MS	By MS/MS	By MS/MS	By MS/MS	By MS/MS	By MS/MS	By MS/MS
	0.695835	0.290166	Rv1411c_lprG	Rv1411c_lprG	7	7	7	Rv1411c_lprG	1	7	7	7	7	7	7	6	6	7	7	7	7	7	7	7	6	6	7	7	7	7	7	7	7	6	6	7	236	236	1	191	By MS/MS	By MS/MS	By MS/MS	By MS/MS	By MS/MS	By MS/MS	By MS/MS	By MS/MS	By MS/MS
	0.00512753	-0.00481764	Rv1412_ribC	Rv1412_ribC	10	10	10	Rv1412_ribC	1	10	9	8	9	9	9	7	7	9	10	9	8	9	9	9	7	7	9	10	9	8	9	9	9	7	7	9	201	201	1	126	By MS/MS	By MS/MS	By MS/MS	By MS/MS	By MS/MS	By MS/MS	By MS/MS	By MS/MS	By MS/MS
	1.39632	0.243845	Rv1415_ribA2	Rv1415_ribA2	18	18	18	Rv1415_ribA2	1	15	14	14	15	16	10	11	11	11	15	14	14	15	16	10	11	11	11	15	14	14	15	16	10	11	11	11	425	425	1	200	By MS/MS	By MS/MS	By MS/MS	By MS/MS	By MS/MS	By MS/MS	By MS/MS	By MS/MS	By MS/MS
	0.139168	0.0944351	Rv1416_ribH	Rv1416_ribH	12	12	12	Rv1416_ribH	1	12	12	12	11	11	11	11	12	11	12	12	12	11	11	11	11	12	11	12	12	12	11	11	11	11	12	11	160	160	1	234	By MS/MS	By MS/MS	By MS/MS	By MS/MS	By MS/MS	By MS/MS	By MS/MS	By MS/MS	By MS/MS
	0.331645	-1.90028	Rv1417_Rv1417	Rv1417_Rv1417	2	2	2	Rv1417_Rv1417	1	2	2	1	2	2	1	2	2	1	2	2	1	2	2	1	2	2	1	2	2	1	2	2	1	2	2	1	154	154	1	31	By MS/MS	By MS/MS	By MS/MS	By MS/MS	By MS/MS	By MS/MS	By MS/MS	By MS/MS	By MS/MS
	1.36677	-0.40217	Rv1419_Rv1419	Rv1419_Rv1419	6	6	6	Rv1419_Rv1419	1	6	6	6	6	6	6	6	6	6	6	6	6	6	6	6	6	6	6	6	6	6	6	6	6	6	6	6	157	157	1	275	By MS/MS	By MS/MS	By MS/MS	By MS/MS	By MS/MS	By MS/MS	By MS/MS	By MS/MS	By MS/MS
	0.0244534	0.13445	Rv1420_uvrC	Rv1420_uvrC	6	6	6	Rv1420_uvrC	1	2	5	3	5	5	3	0	3	2	2	5	3	5	5	3	0	3	2	2	5	3	5	5	3	0	3	2	646	646	1	43	By MS/MS	By MS/MS	By matching	By MS/MS	By MS/MS	By MS/MS		By matching	By MS/MS
	0.860491	0.782931	Rv1421_Rv1421	Rv1421_Rv1421	10	10	10	Rv1421_Rv1421	1	5	5	3	9	7	6	3	6	5	5	5	3	9	7	6	3	6	5	5	5	3	9	7	6	3	6	5	301	301	1	67	By MS/MS	By MS/MS	By MS/MS	By MS/MS	By MS/MS	By MS/MS	By MS/MS	By matching	By MS/MS
	1.84282	0.405441	Rv1422_Rv1422	Rv1422_Rv1422	10	10	10	Rv1422_Rv1422	1	7	7	5	9	8	10	2	4	5	7	7	5	9	8	10	2	4	5	7	7	5	9	8	10	2	4	5	342	342	1	85	By MS/MS	By MS/MS	By MS/MS	By MS/MS	By MS/MS	By MS/MS	By MS/MS	By MS/MS	By MS/MS
	1.22285	0.603001	Rv1423_whiA	Rv1423_whiA	13	13	12	Rv1423_whiA	1	10	10	10	9	9	9	4	8	8	10	10	10	9	9	9	4	8	8	10	10	10	9	9	9	4	8	8	325	325	1	130	By MS/MS	By MS/MS	By MS/MS	By MS/MS	By MS/MS	By MS/MS	By MS/MS	By MS/MS	By MS/MS
	0.432987	-0.361101	Rv1424c_Rv1424c	Rv1424c_Rv1424c	4	4	4	Rv1424c_Rv1424c	1	2	3	3	3	2	3	1	2	3	2	3	3	3	2	3	1	2	3	2	3	3	3	2	3	1	2	3	253	253	1	38	By MS/MS	By MS/MS	By MS/MS	By MS/MS	By MS/MS	By MS/MS	By MS/MS	By matching	By MS/MS
	1.49624	-1.00693	Rv1426c_lipO	Rv1426c_lipO	4	4	4	Rv1426c_lipO	1	3	2	2	3	2	1	1	1	2	3	2	2	3	2	1	1	1	2	3	2	2	3	2	1	1	1	2	420	420	1	25	By MS/MS	By MS/MS	By MS/MS	By MS/MS	By MS/MS	By MS/MS	By matching	By matching	By matching
	0.390387	-0.158969	Rv1427c_fadD12	Rv1427c_fadD12	6	6	6	Rv1427c_fadD12	1	6	5	6	6	6	5	3	5	6	6	5	6	6	6	5	3	5	6	6	5	6	6	6	5	3	5	6	535	535	1	79	By MS/MS	By MS/MS	By MS/MS	By MS/MS	By MS/MS	By MS/MS	By MS/MS	By MS/MS	By MS/MS
	0.286243	0.247631	Rv1428c_Rv1428c	Rv1428c_Rv1428c	3	3	3	Rv1428c_Rv1428c	1	2	2	2	2	2	2	1	1	0	2	2	2	2	2	2	1	1	0	2	2	2	2	2	2	1	1	0	275	275	1	20	By MS/MS	By matching	By matching	By MS/MS	By MS/MS	By MS/MS	By matching	By matching
	1.01676	0.419392	Rv1429_Rv1429	Rv1429_Rv1429	13	13	13	Rv1429_Rv1429	1	10	7	10	12	12	11	6	9	10	10	7	10	12	12	11	6	9	10	10	7	10	12	12	11	6	9	10	422	422	1	135	By MS/MS	By MS/MS	By MS/MS	By MS/MS	By MS/MS	By MS/MS	By MS/MS	By MS/MS	By MS/MS
	0.67176	-0.484783	Rv1433_Rv1433	Rv1433_Rv1433	3	3	3	Rv1433_Rv1433	1	3	3	3	2	2	3	3	3	2	3	3	3	2	2	3	3	3	2	3	3	3	2	2	3	3	3	2	271	271	1	64	By MS/MS	By MS/MS	By MS/MS	By MS/MS	By MS/MS	By MS/MS	By MS/MS	By MS/MS	By MS/MS
	0.978113	0.366564	Rv1436_gap	Rv1436_gap	21	21	21	Rv1436_gap	1	20	20	21	21	21	21	20	20	20	20	20	21	21	21	21	20	20	20	20	20	21	21	21	21	20	20	20	339	339	1	554	By MS/MS	By MS/MS	By MS/MS	By MS/MS	By MS/MS	By MS/MS	By MS/MS	By MS/MS	By MS/MS
	1.62743	0.192972	Rv1437_pgk	Rv1437_pgk	26	26	26	Rv1437_pgk	1	24	24	24	23	21	23	23	23	24	24	24	24	23	21	23	23	23	24	24	24	24	23	21	23	23	23	24	412	412	1	704	By MS/MS	By MS/MS	By MS/MS	By MS/MS	By MS/MS	By MS/MS	By MS/MS	By MS/MS	By MS/MS
	0.33208	0.0575523	Rv1438_tpi	Rv1438_tpi	22	22	22	Rv1438_tpi	1	20	20	20	21	21	21	20	20	20	20	20	20	21	21	21	20	20	20	20	20	20	21	21	21	20	20	20	261	261	1	786	By MS/MS	By MS/MS	By MS/MS	By MS/MS	By MS/MS	By MS/MS	By MS/MS	By MS/MS	By MS/MS
	0.335192	0.4365	Rv1439c_Rv1439c	Rv1439c_Rv1439c	3	3	3	Rv1439c_Rv1439c	1	3	2	3	2	3	3	2	2	2	3	2	3	2	3	3	2	2	2	3	2	3	2	3	3	2	2	2	141	141	1	32	By matching	By MS/MS	By matching	By MS/MS	By MS/MS	By MS/MS	By matching	By MS/MS	By MS/MS
	0.149355	0.0735683	Rv1442_bisC	Rv1442_bisC	28	28	28	Rv1442_bisC	1	24	24	26	26	25	24	22	23	24	24	24	26	26	25	24	22	23	24	24	24	26	26	25	24	22	23	24	766	766	1	424	By MS/MS	By MS/MS	By MS/MS	By MS/MS	By MS/MS	By MS/MS	By MS/MS	By MS/MS	By MS/MS
	1.83903	0.583995	Rv1443c_Rv1443c	Rv1443c_Rv1443c	9	9	9	Rv1443c_Rv1443c	1	9	8	8	8	7	6	7	6	8	9	8	8	8	7	6	7	6	8	9	8	8	8	7	6	7	6	8	161	161	1	93	By MS/MS	By MS/MS	By MS/MS	By MS/MS	By MS/MS	By MS/MS	By MS/MS	By MS/MS	By MS/MS
	0.386884	-0.138487	Rv1445c_devB	Rv1445c_devB	14	14	14	Rv1445c_devB	1	13	14	13	13	13	12	13	13	13	13	14	13	13	13	12	13	13	13	13	14	13	13	13	12	13	13	13	247	247	1	371	By MS/MS	By MS/MS	By MS/MS	By MS/MS	By MS/MS	By MS/MS	By MS/MS	By MS/MS	By MS/MS
	1.27429	0.798276	Rv1446c_opcA	Rv1446c_opcA	15	15	15	Rv1446c_opcA	1	14	14	14	15	13	14	8	8	10	14	14	14	15	13	14	8	8	10	14	14	14	15	13	14	8	8	10	303	303	1	180	By MS/MS	By MS/MS	By MS/MS	By MS/MS	By MS/MS	By MS/MS	By MS/MS	By MS/MS	By MS/MS
	1.85779	0.859292	Rv1447c_zwf2	Rv1447c_zwf2	19	19	19	Rv1447c_zwf2	1	17	14	13	17	15	18	12	7	11	17	14	13	17	15	18	12	7	11	17	14	13	17	15	18	12	7	11	514	514	1	200	By MS/MS	By MS/MS	By MS/MS	By MS/MS	By MS/MS	By MS/MS	By MS/MS	By MS/MS	By MS/MS
	0.242497	0.0612132	Rv1448c_tal	Rv1448c_tal	30	30	30	Rv1448c_tal	1	28	28	27	28	27	29	28	30	28	28	28	27	28	27	29	28	30	28	28	28	27	28	27	29	28	30	28	373	373	1	1286	By MS/MS	By MS/MS	By MS/MS	By MS/MS	By MS/MS	By MS/MS	By MS/MS	By MS/MS	By MS/MS
	0.23434	0.062774	Rv1449c_tkt	Rv1449c_tkt	37	37	37	Rv1449c_tkt	1	36	36	35	37	36	36	35	36	34	36	36	35	37	36	36	35	36	34	36	36	35	37	36	36	35	36	34	700	700	1	1830	By MS/MS	By MS/MS	By MS/MS	By MS/MS	By MS/MS	By MS/MS	By MS/MS	By MS/MS	By MS/MS
	0.304375	-0.181971	Rv1454c_qor	Rv1454c_qor	21	21	21	Rv1454c_qor	1	16	18	18	20	20	18	18	17	20	16	18	18	20	20	18	18	17	20	16	18	18	20	20	18	18	17	20	328	328	1	504	By MS/MS	By MS/MS	By MS/MS	By MS/MS	By MS/MS	By MS/MS	By MS/MS	By MS/MS	By MS/MS
	0.702053	-1.55397	Rv1455_Rv1455	Rv1455_Rv1455	5	5	5	Rv1455_Rv1455	1	1	2	2	3	3	2	1	1	2	1	2	2	3	3	2	1	1	2	1	2	2	3	3	2	1	1	2	287	287	1	32	By MS/MS	By MS/MS	By matching	By MS/MS	By MS/MS	By MS/MS	By matching	By matching	By matching
	0.946174	0.210471	Rv1461_Rv1461	Rv1461_Rv1461	39	39	39	Rv1461_Rv1461	1	33	30	30	34	35	31	26	22	21	33	30	30	34	35	31	26	22	21	33	30	30	34	35	31	26	22	21	846	846	1	418	By MS/MS	By MS/MS	By MS/MS	By MS/MS	By MS/MS	By MS/MS	By MS/MS	By MS/MS	By MS/MS
	1.27086	0.74354	Rv1462_Rv1462	Rv1462_Rv1462	20	20	20	Rv1462_Rv1462	1	14	13	12	15	18	12	9	10	5	14	13	12	15	18	12	9	10	5	14	13	12	15	18	12	9	10	5	397	397	1	189	By MS/MS	By MS/MS	By MS/MS	By MS/MS	By MS/MS	By MS/MS	By MS/MS	By MS/MS	By MS/MS
	0.528103	0.280461	Rv1463_Rv1463	Rv1463_Rv1463	14	14	14	Rv1463_Rv1463	1	14	14	14	14	14	13	13	11	10	14	14	14	14	14	13	13	11	10	14	14	14	14	14	13	13	11	10	266	266	1	256	By MS/MS	By MS/MS	By MS/MS	By MS/MS	By MS/MS	By MS/MS	By MS/MS	By MS/MS	By MS/MS
	2.0213	0.127204	Rv1464_csd	Rv1464_csd	27	27	27	Rv1464_csd	1	26	26	25	24	25	25	25	23	24	26	26	25	24	25	25	25	23	24	26	26	25	24	25	25	25	23	24	417	417	1	726	By MS/MS	By MS/MS	By MS/MS	By MS/MS	By MS/MS	By MS/MS	By MS/MS	By MS/MS	By MS/MS
	0.327531	-0.458438	Rv1466_Rv1466	Rv1466_Rv1466	4	4	4	Rv1466_Rv1466	1	4	4	4	4	4	4	4	4	4	4	4	4	4	4	4	4	4	4	4	4	4	4	4	4	4	4	4	115	115	1	130	By MS/MS	By MS/MS	By MS/MS	By MS/MS	By MS/MS	By MS/MS	By MS/MS	By MS/MS	By MS/MS
	0.848902	0.412173	Rv1467c_fadE15	Rv1467c_fadE15	24	22	22	Rv1467c_fadE15	1	19	19	18	18	19	19	16	16	15	17	17	16	16	18	17	14	14	13	17	17	16	16	18	17	14	14	13	609	609	1	309	By MS/MS	By MS/MS	By MS/MS	By MS/MS	By MS/MS	By MS/MS	By MS/MS	By MS/MS	By MS/MS
	0.477634	-0.195742	Rv1471_trxB1	Rv1471_trxB1	8	8	8	Rv1471_trxB1	1	8	8	8	8	8	8	8	8	8	8	8	8	8	8	8	8	8	8	8	8	8	8	8	8	8	8	8	123	123	1	196	By MS/MS	By MS/MS	By MS/MS	By MS/MS	By MS/MS	By MS/MS	By MS/MS	By MS/MS	By MS/MS
	0.297048	0.0535393	Rv1475c_acn	Rv1475c_acn	56	56	56	Rv1475c_acn	1	54	55	53	54	54	54	51	51	51	54	55	53	54	54	54	51	51	51	54	55	53	54	54	54	51	51	51	943	943	1	2973	By MS/MS	By MS/MS	By MS/MS	By MS/MS	By MS/MS	By MS/MS	By MS/MS	By MS/MS	By MS/MS
	0.752541	0.164623	Rv1476_Rv1476	Rv1476_Rv1476	5	5	5	Rv1476_Rv1476	1	3	3	4	4	5	3	4	5	4	3	3	4	4	5	3	4	5	4	3	3	4	4	5	3	4	5	4	186	186	1	70	By MS/MS	By MS/MS	By MS/MS	By MS/MS	By MS/MS	By MS/MS	By MS/MS	By MS/MS	By MS/MS
	1.93973	-1.47591	Rv1477_ripA	Rv1477_ripA	14	14	14	Rv1477_ripA	1	10	11	11	11	9	10	9	8	7	10	11	11	11	9	10	9	8	7	10	11	11	11	9	10	9	8	7	472	472	1	359	By MS/MS	By MS/MS	By MS/MS	By MS/MS	By MS/MS	By MS/MS	By MS/MS	By MS/MS	By MS/MS
	0.648857	0.552487	Rv1478_Rv1478	Rv1478_Rv1478	6	6	6	Rv1478_Rv1478	1	5	5	5	5	5	5	5	4	4	5	5	5	5	5	5	5	4	4	5	5	5	5	5	5	5	4	4	241	241	1	93	By MS/MS	By MS/MS	By MS/MS	By MS/MS	By MS/MS	By MS/MS	By MS/MS	By MS/MS	By MS/MS
	0.952553	0.690604	Rv1479_moxR1	Rv1479_moxR1	24	24	23	Rv1479_moxR1	1	24	23	21	23	24	22	20	20	19	24	23	21	23	24	22	20	20	19	23	22	20	22	23	21	19	19	18	377	377	1	540	By MS/MS	By MS/MS	By MS/MS	By MS/MS	By MS/MS	By MS/MS	By MS/MS	By MS/MS	By MS/MS
	0.861499	0.501045	Rv1480_Rv1480	Rv1480_Rv1480	12	12	12	Rv1480_Rv1480	1	7	10	7	10	10	5	6	3	5	7	10	7	10	10	5	6	3	5	7	10	7	10	10	5	6	3	5	317	317	1	103	By MS/MS	By MS/MS	By MS/MS	By MS/MS	By MS/MS	By matching	By MS/MS	By MS/MS	By MS/MS
	1.11813	-2.55105	Rv1481_Rv1481	Rv1481_Rv1481	3	3	3	Rv1481_Rv1481	1	3	1	2	2	2	2	1	1	1	3	1	2	2	2	2	1	1	1	3	1	2	2	2	2	1	1	1	335	335	1	33	By matching	By MS/MS	By MS/MS	By MS/MS	By MS/MS	By MS/MS	By MS/MS	By matching	By matching
	1.71712	0.821675	Rv1483_fabG1	Rv1483_fabG1	8	8	8	Rv1483_fabG1	1	7	7	7	8	6	7	6	3	7	7	7	7	8	6	7	6	3	7	7	7	7	8	6	7	6	3	7	247	247	1	89	By MS/MS	By MS/MS	By MS/MS	By MS/MS	By MS/MS	By MS/MS	By MS/MS	By MS/MS	By MS/MS
	0.601765	0.378388	Rv1484_inhA	Rv1484_inhA	15	15	15	Rv1484_inhA	1	12	14	14	15	15	13	12	12	14	12	14	14	15	15	13	12	12	14	12	14	14	15	15	13	12	12	14	269	269	1	423	By MS/MS	By MS/MS	By MS/MS	By MS/MS	By MS/MS	By MS/MS	By MS/MS	By MS/MS	By MS/MS
	0.796262	0.66267	Rv1485_hemZ	Rv1485_hemZ	11	11	11	Rv1485_hemZ	1	7	7	9	10	11	10	5	7	9	7	7	9	10	11	10	5	7	9	7	7	9	10	11	10	5	7	9	344	344	1	130	By MS/MS	By MS/MS	By MS/MS	By MS/MS	By MS/MS	By MS/MS	By MS/MS	By MS/MS	By MS/MS
	0.61384	0.477579	Rv1486c_Rv1486c	Rv1486c_Rv1486c	2	2	2	Rv1486c_Rv1486c	1	2	2	1	2	2	1	1	1	1	2	2	1	2	2	1	1	1	1	2	2	1	2	2	1	1	1	1	288	288	1	18	By MS/MS	By MS/MS	By matching	By MS/MS	By MS/MS	By MS/MS	By matching	By matching	By matching
	0.340058	-0.104976	Rv1488_Rv1488	Rv1488_Rv1488	16	16	16	Rv1488_Rv1488	1	13	12	13	14	14	14	14	13	14	13	12	13	14	14	14	14	13	14	13	12	13	14	14	14	14	13	14	381	381	1	208	By MS/MS	By MS/MS	By MS/MS	By MS/MS	By MS/MS	By MS/MS	By MS/MS	By MS/MS	By MS/MS
	0.194173	0.704982	Rv1489_Rv1489	Rv1489_Rv1489	3	3	3	Rv1489_Rv1489	1	3	3	3	3	3	3	3	3	3	3	3	3	3	3	3	3	3	3	3	3	3	3	3	3	3	3	3	118	118	1	41	By MS/MS	By MS/MS	By MS/MS	By MS/MS	By MS/MS	By MS/MS	By MS/MS	By MS/MS	By MS/MS
	0.681357	0.165464	Rv1492_mutA	Rv1492_mutA	12	12	12	Rv1492_mutA	1	5	8	7	9	7	9	5	4	4	5	8	7	9	7	9	5	4	4	5	8	7	9	7	9	5	4	4	615	615	1	97	By MS/MS	By MS/MS	By MS/MS	By MS/MS	By MS/MS	By MS/MS	By MS/MS	By MS/MS	By MS/MS
	0.366031	-0.138422	Rv1493_mutB	Rv1493_mutB	13	13	13	Rv1493_mutB	1	8	7	7	11	6	10	5	5	8	8	7	7	11	6	10	5	5	8	8	7	7	11	6	10	5	5	8	750	750	1	130	By MS/MS	By MS/MS	By MS/MS	By MS/MS	By MS/MS	By MS/MS	By MS/MS	By MS/MS	By MS/MS
	0.375262	1.00587	Rv1494_mazE4	Rv1494_mazE4	3	3	3	Rv1494_mazE4	1	1	2	2	2	2	2	1	1	1	1	2	2	2	2	2	1	1	1	1	2	2	2	2	2	1	1	1	100	100	1	22	By matching	By MS/MS	By MS/MS	By MS/MS	By MS/MS	By MS/MS	By MS/MS	By matching	By MS/MS
	0.00336579	0.00543372	Rv1495_mazF4	Rv1495_mazF4	2	2	2	Rv1495_mazF4	1	2	2	0	2	2	1	1	1	1	2	2	0	2	2	1	1	1	1	2	2	0	2	2	1	1	1	1	105	105	1	17	By MS/MS	By MS/MS		By MS/MS	By MS/MS	By MS/MS	By MS/MS	By MS/MS	By MS/MS
	0.2065	0.207995	Rv1496_Rv1496	Rv1496_Rv1496	13	13	13	Rv1496_Rv1496	1	10	8	7	10	10	8	7	5	8	10	8	7	10	10	8	7	5	8	10	8	7	10	10	8	7	5	8	334	334	1	103	By MS/MS	By MS/MS	By MS/MS	By MS/MS	By MS/MS	By MS/MS	By MS/MS	By MS/MS	By MS/MS
	0.274495	-0.166475	Rv1498A_Rv1498A	Rv1498A_Rv1498A	6	6	6	Rv1498A_Rv1498A	1	5	4	5	4	5	5	4	5	4	5	4	5	4	5	5	4	5	4	5	4	5	4	5	5	4	5	4	70	70	1	320	By MS/MS	By MS/MS	By MS/MS	By MS/MS	By MS/MS	By MS/MS	By MS/MS	By MS/MS	By MS/MS
	0.642063	1.41061	Rv1498c_Rv1498c	Rv1498c_Rv1498c	6	6	6	Rv1498c_Rv1498c	1	6	5	4	6	5	5	4	1	3	6	5	4	6	5	5	4	1	3	6	5	4	6	5	5	4	1	3	205	205	1	55	By MS/MS	By MS/MS	By MS/MS	By MS/MS	By MS/MS	By MS/MS	By MS/MS	By matching	By MS/MS
	0.134171	0.0883121	Rv1501_Rv1501	Rv1501_Rv1501	7	7	7	Rv1501_Rv1501	1	5	5	3	6	7	6	4	2	3	5	5	3	6	7	6	4	2	3	5	5	3	6	7	6	4	2	3	273	273	1	59	By MS/MS	By MS/MS	By MS/MS	By MS/MS	By MS/MS	By MS/MS	By MS/MS	By MS/MS	By MS/MS
	0.440081	0.888787	Rv1505c_Rv1505c	Rv1505c_Rv1505c	3	3	3	Rv1505c_Rv1505c	1	1	1	2	3	2	2	0	1	0	1	1	2	3	2	2	0	1	0	1	1	2	3	2	2	0	1	0	221	221	1	18	By MS/MS	By MS/MS	By MS/MS	By MS/MS	By MS/MS	By MS/MS		By matching
	0.344635	0.135191	Rv1507c_Rv1507c	Rv1507c_Rv1507c	7	7	7	Rv1507c_Rv1507c	1	7	7	6	7	7	7	7	7	7	7	7	6	7	7	7	7	7	7	7	7	6	7	7	7	7	7	7	231	231	1	88	By MS/MS	By MS/MS	By MS/MS	By MS/MS	By MS/MS	By MS/MS	By MS/MS	By MS/MS	By MS/MS
	0.103968	0.0324367	Rv1511_gmdA	Rv1511_gmdA	21	21	21	Rv1511_gmdA	1	21	21	21	21	21	21	21	21	21	21	21	21	21	21	21	21	21	21	21	21	21	21	21	21	21	21	21	340	340	1	616	By MS/MS	By MS/MS	By MS/MS	By MS/MS	By MS/MS	By MS/MS	By MS/MS	By MS/MS	By MS/MS
	0.805529	0.349165	Rv1512_epiA	Rv1512_epiA	17	17	17	Rv1512_epiA	1	12	13	10	12	13	11	7	9	9	12	13	10	12	13	11	7	9	9	12	13	10	12	13	11	7	9	9	322	322	1	145	By MS/MS	By MS/MS	By MS/MS	By MS/MS	By MS/MS	By MS/MS	By MS/MS	By MS/MS	By MS/MS
	1.43253	0.469865	Rv1513_Rv1513	Rv1513_Rv1513	4	4	4	Rv1513_Rv1513	1	3	4	4	3	3	3	3	4	3	3	4	4	3	3	3	3	4	3	3	4	4	3	3	3	3	4	3	243	243	1	40	By MS/MS	By MS/MS	By MS/MS	By MS/MS	By MS/MS	By MS/MS	By MS/MS	By matching	By MS/MS
	2.09473	-1.16202	Rv1516c_Rv1516c	Rv1516c_Rv1516c	4	4	4	Rv1516c_Rv1516c	1	0	3	1	2	1	2	0	0	1	0	3	1	2	1	2	0	0	1	0	3	1	2	1	2	0	0	1	336	336	1	16		By MS/MS	By matching	By MS/MS	By MS/MS	By MS/MS			By MS/MS
	0.177426	0.0833759	Rv1521_fadD25	Rv1521_fadD25	31	29	25	Rv1521_fadD25	1	27	27	26	28	29	30	24	24	23	25	25	24	26	27	28	22	22	21	21	21	20	22	23	24	18	18	17	583	583	1	455	By MS/MS	By MS/MS	By MS/MS	By MS/MS	By MS/MS	By MS/MS	By MS/MS	By MS/MS	By MS/MS
	0.575774	-0.103774	Rv1527c_pks5	Rv1527c_pks5	63	58	55	Rv1527c_pks5	1	49	50	41	53	58	47	44	42	46	44	45	36	48	53	42	40	37	41	42	42	33	45	51	39	37	34	38	2108	2108	1	648	By MS/MS	By MS/MS	By MS/MS	By MS/MS	By MS/MS	By MS/MS	By MS/MS	By MS/MS	By MS/MS
	0.180123	-0.0407743	Rv1529_fadD24	Rv1529_fadD24	15	11	11	Rv1529_fadD24	1	7	11	8	15	11	13	8	6	5	3	7	4	11	7	9	4	2	1	3	7	4	11	7	9	4	2	1	584	584	1	76	By MS/MS	By MS/MS	By MS/MS	By MS/MS	By MS/MS	By MS/MS	By MS/MS	By MS/MS	By matching
	0.149721	-0.0990451	Rv1530_adh	Rv1530_adh	13	13	13	Rv1530_adh	1	8	10	10	12	12	11	8	7	10	8	10	10	12	12	11	8	7	10	8	10	10	12	12	11	8	7	10	367	367	1	137	By MS/MS	By MS/MS	By MS/MS	By MS/MS	By MS/MS	By MS/MS	By MS/MS	By MS/MS	By MS/MS
	0.51941	-0.468206	Rv1531_Rv1531	Rv1531_Rv1531	8	8	8	Rv1531_Rv1531	1	8	8	8	8	8	8	8	8	8	8	8	8	8	8	8	8	8	8	8	8	8	8	8	8	8	8	8	188	188	1	203	By MS/MS	By MS/MS	By MS/MS	By MS/MS	By MS/MS	By MS/MS	By MS/MS	By MS/MS	By MS/MS
	1.73766	-0.26267	Rv1532c_Rv1532c	Rv1532c_Rv1532c	7	7	7	Rv1532c_Rv1532c	1	4	4	4	5	4	4	7	5	6	4	4	4	5	4	4	7	5	6	4	4	4	5	4	4	7	5	6	144	144	1	84	By MS/MS	By MS/MS	By MS/MS	By MS/MS	By MS/MS	By MS/MS	By MS/MS	By MS/MS	By MS/MS
	0.83438	0.41009	Rv1533_Rv1533	Rv1533_Rv1533	11	11	11	Rv1533_Rv1533	1	9	7	8	10	8	7	4	3	5	9	7	8	10	8	7	4	3	5	9	7	8	10	8	7	4	3	5	375	375	1	110	By MS/MS	By MS/MS	By MS/MS	By MS/MS	By MS/MS	By MS/MS	By MS/MS	By MS/MS	By MS/MS
	0.179891	0.0597455	Rv1536_ileS	Rv1536_ileS	42	42	42	Rv1536_ileS	1	37	34	37	39	40	38	32	32	37	37	34	37	39	40	38	32	32	37	37	34	37	39	40	38	32	32	37	1041	1041	1	562	By MS/MS	By MS/MS	By MS/MS	By MS/MS	By MS/MS	By MS/MS	By MS/MS	By MS/MS	By MS/MS
	0.048286	0.0266183	Rv1538c_ansA	Rv1538c_ansA	16	16	16	Rv1538c_ansA	1	15	15	13	15	14	14	13	14	13	15	15	13	15	14	14	13	14	13	15	15	13	15	14	14	13	14	13	326	326	1	333	By MS/MS	By MS/MS	By MS/MS	By MS/MS	By MS/MS	By MS/MS	By MS/MS	By MS/MS	By MS/MS
	0.926816	-0.565851	Rv1540_Rv1540	Rv1540_Rv1540	4	4	4	Rv1540_Rv1540	1	3	4	3	4	4	3	3	2	4	3	4	3	4	4	3	3	2	4	3	4	3	4	4	3	3	2	4	308	308	1	44	By MS/MS	By MS/MS	By MS/MS	By MS/MS	By MS/MS	By MS/MS	By MS/MS	By MS/MS	By MS/MS
	0.544018	0.539893	Rv1543_Rv1543	Rv1543_Rv1543	17	17	17	Rv1543_Rv1543	1	15	17	16	17	17	16	13	14	15	15	17	16	17	17	16	13	14	15	15	17	16	17	17	16	13	14	15	341	341	1	301	By MS/MS	By MS/MS	By MS/MS	By MS/MS	By MS/MS	By MS/MS	By MS/MS	By MS/MS	By MS/MS
	1.18576	0.806656	Rv1544_Rv1544	Rv1544_Rv1544	11	11	11	Rv1544_Rv1544	1	11	11	10	10	10	9	9	10	9	11	11	10	10	10	9	9	10	9	11	11	10	10	10	9	9	10	9	267	267	1	158	By MS/MS	By MS/MS	By MS/MS	By MS/MS	By MS/MS	By MS/MS	By MS/MS	By MS/MS	By MS/MS
	0.0799682	0.145021	Rv1546_Rv1546	Rv1546_Rv1546	3	3	3	Rv1546_Rv1546	1	3	3	3	1	2	0	0	1	1	3	3	3	1	2	0	0	1	1	3	3	3	1	2	0	0	1	1	143	143	1	20	By MS/MS	By matching	By MS/MS	By matching	By matching			By matching	By matching
	0.226126	0.852737	Rv1547_dnaE1	Rv1547_dnaE1	4	4	4	Rv1547_dnaE1	1	2	2	1	3	4	1	1	1	0	2	2	1	3	4	1	1	1	0	2	2	1	3	4	1	1	1	0	1184	1184	1	22	By MS/MS	By MS/MS	By matching	By MS/MS	By MS/MS	By matching	By matching	By matching
	0.416209	0.53194	Rv1556_Rv1556	Rv1556_Rv1556	6	6	6	Rv1556_Rv1556	1	4	4	3	3	3	3	3	1	2	4	4	3	3	3	3	3	1	2	4	4	3	3	3	3	3	1	2	202	202	1	38	By MS/MS	By MS/MS	By MS/MS	By MS/MS	By MS/MS	By MS/MS	By MS/MS	By matching	By MS/MS
	0.223216	-0.114133	Rv1558_Rv1558	Rv1558_Rv1558	11	11	11	Rv1558_Rv1558	1	11	11	11	11	11	11	11	11	11	11	11	11	11	11	11	11	11	11	11	11	11	11	11	11	11	11	11	148	148	1	305	By MS/MS	By MS/MS	By MS/MS	By MS/MS	By MS/MS	By MS/MS	By MS/MS	By MS/MS	By MS/MS
	1.37484	0.476278	Rv1559_ilvA	Rv1559_ilvA	16	16	16	Rv1559_ilvA	1	14	14	15	15	15	15	11	10	15	14	14	15	15	15	15	11	10	15	14	14	15	15	15	15	11	10	15	429	429	1	249	By MS/MS	By MS/MS	By MS/MS	By MS/MS	By MS/MS	By MS/MS	By MS/MS	By MS/MS	By MS/MS
	2.39488	0.213114	Rv1561_vapC11	Rv1561_vapC11	6	6	6	Rv1561_vapC11	1	4	5	4	6	4	6	6	5	4	4	5	4	6	4	6	6	5	4	4	5	4	6	4	6	6	5	4	134	134	1	63	By MS/MS	By MS/MS	By MS/MS	By MS/MS	By MS/MS	By MS/MS	By MS/MS	By MS/MS	By MS/MS
	1.06358	-1.77551	Rv1563c_treY	Rv1563c_treY	6	6	6	Rv1563c_treY	1	1	3	2	4	3	1	1	2	0	1	3	2	4	3	1	1	2	0	1	3	2	4	3	1	1	2	0	765	765	1	26	By matching	By matching	By MS/MS	By matching	By MS/MS	By matching	By MS/MS	By matching
	0.554384	-0.0367136	Rv1564c_treX	Rv1564c_treX	30	30	30	Rv1564c_treX	1	28	29	28	28	27	29	23	25	27	28	29	28	28	27	29	23	25	27	28	29	28	28	27	29	23	25	27	721	721	1	553	By MS/MS	By MS/MS	By MS/MS	By MS/MS	By MS/MS	By MS/MS	By MS/MS	By MS/MS	By MS/MS
	1.17191	-0.467223	Rv1566c_Rv1566c	Rv1566c_Rv1566c	6	6	6	Rv1566c_Rv1566c	1	4	2	5	2	4	3	5	4	3	4	2	5	2	4	3	5	4	3	4	2	5	2	4	3	5	4	3	230	230	1	83	By MS/MS	By MS/MS	By MS/MS	By MS/MS	By MS/MS	By MS/MS	By MS/MS	By MS/MS	By MS/MS
	0.194626	0.0978101	Rv1568_bioA	Rv1568_bioA	13	13	13	Rv1568_bioA	1	10	12	11	11	13	12	10	10	11	10	12	11	11	13	12	10	10	11	10	12	11	11	13	12	10	10	11	437	437	1	222	By MS/MS	By MS/MS	By MS/MS	By MS/MS	By MS/MS	By MS/MS	By MS/MS	By MS/MS	By MS/MS
	0.020313	0.0545975	Rv1570_bioD	Rv1570_bioD	2	2	2	Rv1570_bioD	1	2	2	1	2	1	2	0	0	1	2	2	1	2	1	2	0	0	1	2	2	1	2	1	2	0	0	1	226	226	1	16	By matching	By MS/MS	By MS/MS	By MS/MS	By matching	By MS/MS			By matching
	0.073291	-0.0651048	Rv1571_Rv1571	Rv1571_Rv1571	11	11	11	Rv1571_Rv1571	1	8	8	9	8	10	9	7	8	10	8	8	9	8	10	9	7	8	10	8	8	9	8	10	9	7	8	10	169	169	1	150	By MS/MS	By MS/MS	By MS/MS	By MS/MS	By MS/MS	By MS/MS	By MS/MS	By MS/MS	By MS/MS
	0.555762	0.467408	Rv1576c_Rv1576c	Rv1576c_Rv1576c	8	8	6	Rv1576c_Rv1576c	1	3	5	2	6	5	3	2	1	2	3	5	2	6	5	3	2	1	2	2	3	1	4	4	2	1	1	1	473	473	1	48	By MS/MS	By MS/MS	By MS/MS	By MS/MS	By MS/MS	By MS/MS	By matching	By MS/MS	By MS/MS
	0.185209	-0.22022	Rv1579c_Rv1579c	Rv1579c_Rv1579c	7	7	7	Rv1579c_Rv1579c	1	6	7	7	7	7	5	6	6	6	6	7	7	7	7	5	6	6	6	6	7	7	7	7	5	6	6	6	104	104	1	139	By MS/MS	By MS/MS	By MS/MS	By MS/MS	By MS/MS	By MS/MS	By MS/MS	By MS/MS	By MS/MS
	0.235273	-0.16288	Rv1580c_Rv1580c	Rv1580c_Rv1580c	5	5	5	Rv1580c_Rv1580c	1	4	4	5	5	4	3	2	3	4	4	4	5	5	4	3	2	3	4	4	4	5	5	4	3	2	3	4	90	90	1	87	By MS/MS	By MS/MS	By MS/MS	By MS/MS	By MS/MS	By MS/MS	By MS/MS	By MS/MS	By MS/MS
	0.127319	0.0309633	Rv1589_bioB	Rv1589_bioB	13	13	13	Rv1589_bioB	1	12	8	8	11	13	11	6	8	8	12	8	8	11	13	11	6	8	8	12	8	8	11	13	11	6	8	8	349	349	1	148	By MS/MS	By MS/MS	By MS/MS	By MS/MS	By MS/MS	By MS/MS	By MS/MS	By MS/MS	By MS/MS
	0.03776	0.0592073	Rv1590_Rv1590	Rv1590_Rv1590	3	3	3	Rv1590_Rv1590	1	2	2	3	2	2	3	2	1	2	2	2	3	2	2	3	2	1	2	2	2	3	2	2	3	2	1	2	79	79	1	46	By MS/MS	By MS/MS	By MS/MS	By MS/MS	By MS/MS	By MS/MS	By MS/MS	By MS/MS	By MS/MS
	0.156993	0.131895	Rv1592c_Rv1592c	Rv1592c_Rv1592c	14	14	14	Rv1592c_Rv1592c	1	10	9	9	13	12	9	9	8	7	10	9	9	13	12	9	9	8	7	10	9	9	13	12	9	9	8	7	446	446	1	189	By MS/MS	By MS/MS	By MS/MS	By MS/MS	By MS/MS	By MS/MS	By MS/MS	By MS/MS	By MS/MS
	0.764942	-0.373572	Rv1593c_Rv1593c	Rv1593c_Rv1593c	14	14	14	Rv1593c_Rv1593c	1	11	13	9	13	14	14	11	11	12	11	13	9	13	14	14	11	11	12	11	13	9	13	14	14	11	11	12	236	236	1	184	By MS/MS	By MS/MS	By MS/MS	By MS/MS	By MS/MS	By MS/MS	By MS/MS	By MS/MS	By MS/MS
	0.551444	0.207243	Rv1594_nadA	Rv1594_nadA	18	18	18	Rv1594_nadA	1	17	17	18	16	18	17	17	17	16	17	17	18	16	18	17	17	17	16	17	17	18	16	18	17	17	17	16	349	349	1	544	By MS/MS	By MS/MS	By MS/MS	By MS/MS	By MS/MS	By MS/MS	By MS/MS	By MS/MS	By MS/MS
	0.140891	-0.122497	Rv1595_nadB	Rv1595_nadB	20	20	20	Rv1595_nadB	1	18	19	13	19	20	17	17	16	16	18	19	13	19	20	17	17	16	16	18	19	13	19	20	17	17	16	16	527	527	1	240	By MS/MS	By MS/MS	By MS/MS	By MS/MS	By MS/MS	By MS/MS	By MS/MS	By MS/MS	By MS/MS
	0.538592	0.126342	Rv1596_nadC	Rv1596_nadC	15	15	15	Rv1596_nadC	1	14	14	14	14	15	14	14	14	14	14	14	14	14	15	14	14	14	14	14	14	14	14	15	14	14	14	14	285	285	1	510	By MS/MS	By MS/MS	By MS/MS	By MS/MS	By MS/MS	By MS/MS	By MS/MS	By MS/MS	By MS/MS
	1.22105	0.451595	Rv1598c_Rv1598c	Rv1598c_Rv1598c	6	6	6	Rv1598c_Rv1598c	1	5	6	6	6	6	5	3	4	4	5	6	6	6	6	5	3	4	4	5	6	6	6	6	5	3	4	4	136	136	1	82	By MS/MS	By MS/MS	By MS/MS	By MS/MS	By MS/MS	By MS/MS	By MS/MS	By MS/MS	By MS/MS
	0.386664	0.105398	Rv1599_hisD	Rv1599_hisD	14	14	14	Rv1599_hisD	1	14	14	13	14	14	14	13	14	14	14	14	13	14	14	14	13	14	14	14	14	13	14	14	14	13	14	14	438	438	1	339	By MS/MS	By MS/MS	By MS/MS	By MS/MS	By MS/MS	By MS/MS	By MS/MS	By MS/MS	By MS/MS
	0.0173022	-0.00264295	Rv1600_hisC1	Rv1600_hisC1	19	19	19	Rv1600_hisC1	1	18	18	17	18	19	18	16	17	16	18	18	17	18	19	18	16	17	16	18	18	17	18	19	18	16	17	16	380	380	1	324	By MS/MS	By MS/MS	By MS/MS	By MS/MS	By MS/MS	By MS/MS	By MS/MS	By MS/MS	By MS/MS
	0.257356	0.198028	Rv1601_hisB	Rv1601_hisB	8	8	8	Rv1601_hisB	1	8	7	7	8	7	8	7	7	7	8	7	7	8	7	8	7	7	7	8	7	7	8	7	8	7	7	7	210	210	1	148	By MS/MS	By MS/MS	By MS/MS	By MS/MS	By MS/MS	By MS/MS	By MS/MS	By MS/MS	By MS/MS
	0.86782	0.489981	Rv1602_hisH	Rv1602_hisH	5	5	5	Rv1602_hisH	1	4	5	5	4	3	2	2	2	3	4	5	5	4	3	2	2	2	3	4	5	5	4	3	2	2	2	3	206	206	1	46	By MS/MS	By MS/MS	By MS/MS	By MS/MS	By MS/MS	By matching	By MS/MS	By matching	By matching
	0.615369	0.221141	Rv1603_hisA	Rv1603_hisA	18	18	18	Rv1603_hisA	1	15	15	14	17	16	16	12	12	12	15	15	14	17	16	16	12	12	12	15	15	14	17	16	16	12	12	12	245	245	1	262	By MS/MS	By MS/MS	By MS/MS	By MS/MS	By MS/MS	By MS/MS	By MS/MS	By MS/MS	By MS/MS
	0.610798	1.97399	Rv1605_hisF	Rv1605_hisF	10	10	10	Rv1605_hisF	1	6	7	4	6	6	1	4	1	3	6	7	4	6	6	1	4	1	3	6	7	4	6	6	1	4	1	3	267	267	1	58	By MS/MS	By MS/MS	By MS/MS	By MS/MS	By MS/MS	By matching	By MS/MS	By matching	By matching
	0.821299	-0.438149	Rv1606_hisI	Rv1606_hisI	5	5	5	Rv1606_hisI	1	4	4	4	4	4	4	4	4	4	4	4	4	4	4	4	4	4	4	4	4	4	4	4	4	4	4	4	115	115	1	85	By MS/MS	By MS/MS	By MS/MS	By MS/MS	By MS/MS	By MS/MS	By MS/MS	By MS/MS	By MS/MS
	1.43372	1.16525	Rv1608c_bcpB	Rv1608c_bcpB	4	4	4	Rv1608c_bcpB	1	3	3	3	3	4	3	1	0	1	3	3	3	3	4	3	1	0	1	3	3	3	3	4	3	1	0	1	154	154	1	33	By MS/MS	By MS/MS	By MS/MS	By MS/MS	By MS/MS	By MS/MS	By matching		By matching
	0.0136137	-0.00549698	Rv1609_trpE	Rv1609_trpE	23	23	23	Rv1609_trpE	1	23	22	22	22	23	23	22	21	22	23	22	22	22	23	23	22	21	22	23	22	22	22	23	23	22	21	22	516	516	1	492	By MS/MS	By MS/MS	By MS/MS	By MS/MS	By MS/MS	By MS/MS	By MS/MS	By MS/MS	By MS/MS
	0.121486	0.0271676	Rv1611_trpC	Rv1611_trpC	20	20	20	Rv1611_trpC	1	19	20	19	20	19	20	20	20	20	19	20	19	20	19	20	20	20	20	19	20	19	20	19	20	20	20	20	272	272	1	535	By MS/MS	By MS/MS	By MS/MS	By MS/MS	By MS/MS	By MS/MS	By MS/MS	By MS/MS	By MS/MS
	0.909839	0.175747	Rv1612_trpB	Rv1612_trpB	23	23	23	Rv1612_trpB	1	23	23	23	23	21	22	21	23	23	23	23	23	23	21	22	21	23	23	23	23	23	23	21	22	21	23	23	410	410	1	488	By MS/MS	By MS/MS	By MS/MS	By MS/MS	By MS/MS	By MS/MS	By MS/MS	By MS/MS	By MS/MS
	0.458991	0.0836258	Rv1613_trpA	Rv1613_trpA	15	15	15	Rv1613_trpA	1	14	14	12	15	15	14	15	13	13	14	14	12	15	15	14	15	13	13	14	14	12	15	15	14	15	13	13	270	270	1	274	By MS/MS	By MS/MS	By MS/MS	By MS/MS	By MS/MS	By MS/MS	By MS/MS	By MS/MS	By MS/MS
	0.523008	-0.29968	Rv1614_lgt	Rv1614_lgt	9	9	9	Rv1614_lgt	1	7	7	7	7	7	7	8	8	6	7	7	7	7	7	7	8	8	6	7	7	7	7	7	7	8	8	6	468	468	1	105	By MS/MS	By MS/MS	By MS/MS	By MS/MS	By MS/MS	By MS/MS	By MS/MS	By MS/MS	By MS/MS
	0.470537	0.142715	Rv1615_Rv1615	Rv1615_Rv1615	2	2	2	Rv1615_Rv1615	1	1	1	1	1	1	1	2	2	2	1	1	1	1	1	1	2	2	2	1	1	1	1	1	1	2	2	2	146	146	1	22	By MS/MS	By MS/MS	By MS/MS	By MS/MS	By MS/MS	By MS/MS	By MS/MS	By MS/MS	By MS/MS
	0.1242	0.0268612	Rv1617_pykA	Rv1617_pykA	35	35	35	Rv1617_pykA	1	32	32	30	33	35	34	31	32	32	32	32	30	33	35	34	31	32	32	32	32	30	33	35	34	31	32	32	472	472	1	1536	By MS/MS	By MS/MS	By MS/MS	By MS/MS	By MS/MS	By MS/MS	By MS/MS	By MS/MS	By MS/MS
	0.382005	1.21388	Rv1623c_cydA	Rv1623c_cydA	5	5	5	Rv1623c_cydA	1	3	3	4	4	2	3	3	3	4	3	3	4	4	2	3	3	3	4	3	3	4	4	2	3	3	3	4	485	485	1	62	By MS/MS	By MS/MS	By MS/MS	By MS/MS	By MS/MS	By MS/MS	By MS/MS	By MS/MS	By MS/MS
	0.8364	0.215322	Rv1626_Rv1626	Rv1626_Rv1626	14	14	14	Rv1626_Rv1626	1	14	14	12	14	14	13	12	11	12	14	14	12	14	14	13	12	11	12	14	14	12	14	14	13	12	11	12	205	205	1	362	By MS/MS	By MS/MS	By MS/MS	By MS/MS	By MS/MS	By MS/MS	By MS/MS	By MS/MS	By MS/MS
	0.0764395	0.0191847	Rv1627c_Rv1627c	Rv1627c_Rv1627c	22	22	22	Rv1627c_Rv1627c	1	19	20	19	20	21	21	19	20	20	19	20	19	20	21	21	19	20	20	19	20	19	20	21	21	19	20	20	402	402	1	533	By MS/MS	By MS/MS	By MS/MS	By MS/MS	By MS/MS	By MS/MS	By MS/MS	By MS/MS	By MS/MS
	0.149689	-0.032685	Rv1628c_Rv1628c	Rv1628c_Rv1628c	10	10	10	Rv1628c_Rv1628c	1	8	8	7	9	8	6	9	7	8	8	8	7	9	8	6	9	7	8	8	8	7	9	8	6	9	7	8	163	163	1	163	By MS/MS	By MS/MS	By MS/MS	By MS/MS	By MS/MS	By MS/MS	By MS/MS	By MS/MS	By MS/MS
	0.920225	-0.277375	Rv1629_polA	Rv1629_polA	52	52	52	Rv1629_polA	1	43	46	46	44	45	47	42	40	43	43	46	46	44	45	47	42	40	43	43	46	46	44	45	47	42	40	43	904	904	1	830	By MS/MS	By MS/MS	By MS/MS	By MS/MS	By MS/MS	By MS/MS	By MS/MS	By MS/MS	By MS/MS
	1.07016	0.21211	Rv1630_rpsA	Rv1630_rpsA	32	32	32	Rv1630_rpsA	1	32	31	32	32	32	32	31	31	31	32	31	32	32	32	32	31	31	31	32	31	32	32	32	32	31	31	31	481	481	1	942	By MS/MS	By MS/MS	By MS/MS	By MS/MS	By MS/MS	By MS/MS	By MS/MS	By MS/MS	By MS/MS
	0.13759	0.0579551	Rv1631_coaE	Rv1631_coaE	9	9	9	Rv1631_coaE	1	6	8	6	9	7	5	5	4	6	6	8	6	9	7	5	5	4	6	6	8	6	9	7	5	5	4	6	407	407	1	87	By MS/MS	By MS/MS	By MS/MS	By MS/MS	By MS/MS	By MS/MS	By MS/MS	By MS/MS	By MS/MS
	0.0603017	-0.0290066	Rv1632c_Rv1632c	Rv1632c_Rv1632c	9	9	9	Rv1632c_Rv1632c	1	5	7	4	7	7	7	5	3	6	5	7	4	7	7	7	5	3	6	5	7	4	7	7	7	5	3	6	147	147	1	78	By MS/MS	By MS/MS	By MS/MS	By MS/MS	By MS/MS	By MS/MS	By MS/MS	By MS/MS	By MS/MS
	0.0714515	-0.0809781	Rv1636_TB153	Rv1636_TB153	10	10	10	Rv1636_TB153	1	10	10	10	10	10	10	10	10	10	10	10	10	10	10	10	10	10	10	10	10	10	10	10	10	10	10	10	146	146	1	268	By MS/MS	By MS/MS	By MS/MS	By MS/MS	By MS/MS	By MS/MS	By MS/MS	By MS/MS	By MS/MS
	0.0378185	0.0215734	Rv1637c_Rv1637c	Rv1637c_Rv1637c	9	9	9	Rv1637c_Rv1637c	1	8	8	8	8	9	7	9	9	9	8	8	8	8	9	7	9	9	9	8	8	8	8	9	7	9	9	9	264	264	1	234	By MS/MS	By MS/MS	By MS/MS	By MS/MS	By MS/MS	By MS/MS	By MS/MS	By MS/MS	By MS/MS
	0.412356	-0.772312	Rv1638_uvrA	Rv1638_uvrA	18	18	18	Rv1638_uvrA	1	13	9	10	16	12	12	8	7	10	13	9	10	16	12	12	8	7	10	13	9	10	16	12	12	8	7	10	972	972	1	156	By MS/MS	By MS/MS	By MS/MS	By MS/MS	By MS/MS	By MS/MS	By matching	By MS/MS	By MS/MS
	0.651575	-0.491726	Rv1638A_Rv1638A	Rv1638A_Rv1638A	6	6	6	Rv1638A_Rv1638A	1	5	4	5	6	5	6	6	6	6	5	4	5	6	5	6	6	6	6	5	4	5	6	5	6	6	6	6	85	85	1	134	By MS/MS	By MS/MS	By MS/MS	By MS/MS	By MS/MS	By MS/MS	By MS/MS	By MS/MS	By MS/MS
	0.887864	-0.185809	Rv1641_infC	Rv1641_infC	14	14	14	Rv1641_infC	1	12	13	13	13	12	12	13	13	13	12	13	13	13	12	12	13	13	13	12	13	13	13	12	12	13	13	13	201	201	1	239	By MS/MS	By MS/MS	By MS/MS	By MS/MS	By MS/MS	By MS/MS	By MS/MS	By MS/MS	By MS/MS
	2.02178	-0.244738	Rv1642_rpmI	Rv1642_rpmI	5	5	5	Rv1642_rpmI	1	5	5	5	5	5	5	4	5	4	5	5	5	5	5	5	4	5	4	5	5	5	5	5	5	4	5	4	64	64	1	132	By MS/MS	By MS/MS	By MS/MS	By MS/MS	By MS/MS	By MS/MS	By MS/MS	By MS/MS	By MS/MS
	0.947572	0.401457	Rv1643_rplT	Rv1643_rplT	8	8	8	Rv1643_rplT	1	8	8	8	7	8	8	8	7	8	8	8	8	7	8	8	8	7	8	8	8	8	7	8	8	8	7	8	129	129	1	183	By MS/MS	By MS/MS	By MS/MS	By MS/MS	By MS/MS	By MS/MS	By MS/MS	By MS/MS	By MS/MS
	1.04634	-1.05007	Rv1647_Rv1647	Rv1647_Rv1647	4	4	4	Rv1647_Rv1647	1	3	3	2	2	1	1	1	1	2	3	3	2	2	1	1	1	1	2	3	3	2	2	1	1	1	1	2	316	316	1	30	By matching	By MS/MS	By matching	By MS/MS	By MS/MS	By MS/MS	By MS/MS	By matching	By MS/MS
	0.55423	0.393354	Rv1649_pheS	Rv1649_pheS	12	12	12	Rv1649_pheS	1	8	10	6	11	10	8	7	7	8	8	10	6	11	10	8	7	7	8	8	10	6	11	10	8	7	7	8	341	341	1	119	By MS/MS	By MS/MS	By MS/MS	By MS/MS	By MS/MS	By MS/MS	By MS/MS	By MS/MS	By MS/MS
	0.0290075	-0.0124359	Rv1650_pheT	Rv1650_pheT	33	33	33	Rv1650_pheT	1	25	27	26	30	29	27	22	22	23	25	27	26	30	29	27	22	22	23	25	27	26	30	29	27	22	22	23	831	831	1	381	By MS/MS	By MS/MS	By MS/MS	By MS/MS	By MS/MS	By MS/MS	By MS/MS	By MS/MS	By MS/MS
	0.99784	0.207885	Rv1652_argC	Rv1652_argC	15	15	15	Rv1652_argC	1	15	15	15	15	15	14	15	15	15	15	15	15	15	15	14	15	15	15	15	15	15	15	15	14	15	15	15	352	352	1	400	By MS/MS	By MS/MS	By MS/MS	By MS/MS	By MS/MS	By MS/MS	By MS/MS	By MS/MS	By MS/MS
	0.140322	-0.0598688	Rv1653_argJ	Rv1653_argJ	18	18	18	Rv1653_argJ	1	15	14	12	13	15	12	13	13	14	15	14	12	13	15	12	13	13	14	15	14	12	13	15	12	13	13	14	404	404	1	265	By MS/MS	By MS/MS	By MS/MS	By MS/MS	By MS/MS	By MS/MS	By MS/MS	By MS/MS	By MS/MS
	0.714533	0.187233	Rv1654_argB	Rv1654_argB	19	19	19	Rv1654_argB	1	17	17	15	18	17	19	14	15	15	17	17	15	18	17	19	14	15	15	17	17	15	18	17	19	14	15	15	294	294	1	278	By MS/MS	By MS/MS	By MS/MS	By MS/MS	By MS/MS	By MS/MS	By MS/MS	By MS/MS	By MS/MS
	1.408	0.181969	Rv1655_argD	Rv1655_argD	16	16	16	Rv1655_argD	1	16	15	14	15	15	14	14	14	14	16	15	14	15	15	14	14	14	14	16	15	14	15	15	14	14	14	14	400	400	1	373	By MS/MS	By MS/MS	By MS/MS	By MS/MS	By MS/MS	By MS/MS	By MS/MS	By MS/MS	By MS/MS
	0.179563	0.0422309	Rv1656_argF	Rv1656_argF	13	13	13	Rv1656_argF	1	11	11	11	11	12	12	10	10	9	11	11	11	11	12	12	10	10	9	11	11	11	11	12	12	10	10	9	307	307	1	215	By MS/MS	By MS/MS	By MS/MS	By MS/MS	By MS/MS	By MS/MS	By MS/MS	By MS/MS	By MS/MS
	0.461448	-0.344201	Rv1657_argR	Rv1657_argR	7	7	7	Rv1657_argR	1	5	7	6	7	7	7	5	4	6	5	7	6	7	7	7	5	4	6	5	7	6	7	7	7	5	4	6	170	170	1	77	By MS/MS	By MS/MS	By matching	By MS/MS	By MS/MS	By MS/MS	By MS/MS	By MS/MS	By MS/MS
	0.427238	0.251616	Rv1658_argG	Rv1658_argG	20	20	20	Rv1658_argG	1	16	16	15	16	15	15	17	15	13	16	16	15	16	15	15	17	15	13	16	16	15	16	15	15	17	15	13	398	398	1	297	By MS/MS	By MS/MS	By MS/MS	By MS/MS	By MS/MS	By MS/MS	By MS/MS	By MS/MS	By MS/MS
	1.1387	1.68692	Rv1659_argH	Rv1659_argH	9	9	9	Rv1659_argH	1	6	5	7	7	7	6	2	3	4	6	5	7	7	7	6	2	3	4	6	5	7	7	7	6	2	3	4	470	470	1	79	By MS/MS	By MS/MS	By MS/MS	By MS/MS	By MS/MS	By MS/MS	By MS/MS	By MS/MS	By MS/MS
	0.0759802	-0.0434046	Rv1660_pks10	Rv1660_pks10	9	9	9	Rv1660_pks10	1	6	7	7	7	8	6	5	6	7	6	7	7	7	8	6	5	6	7	6	7	7	7	8	6	5	6	7	353	353	1	99	By MS/MS	By MS/MS	By MS/MS	By MS/MS	By MS/MS	By MS/MS	By MS/MS	By MS/MS	By MS/MS
	0.525485	0.127946	Rv1665_pks11	Rv1665_pks11	13	13	13	Rv1665_pks11	1	13	12	11	13	12	12	11	11	12	13	12	11	13	12	12	11	11	12	13	12	11	13	12	12	11	11	12	353	353	1	237	By MS/MS	By MS/MS	By MS/MS	By MS/MS	By MS/MS	By MS/MS	By MS/MS	By MS/MS	By MS/MS
	0.755592	0.704029	Rv1676_Rv1676	Rv1676_Rv1676	5	5	5	Rv1676_Rv1676	1	2	1	2	3	3	2	1	0	1	2	1	2	3	3	2	1	0	1	2	1	2	3	3	2	1	0	1	234	234	1	28	By MS/MS	By MS/MS	By MS/MS	By MS/MS	By MS/MS	By MS/MS	By matching		By matching
	0.133326	0.174836	Rv1677_dsbF	Rv1677_dsbF	6	6	6	Rv1677_dsbF	1	6	6	6	5	5	4	5	6	6	6	6	6	5	5	4	5	6	6	6	6	6	5	5	4	5	6	6	182	182	1	135	By MS/MS	By MS/MS	By MS/MS	By MS/MS	By MS/MS	By MS/MS	By MS/MS	By MS/MS	By MS/MS
	0.769885	0.186741	Rv1679_fadE16	Rv1679_fadE16	11	11	11	Rv1679_fadE16	1	10	8	11	10	9	8	10	9	10	10	8	11	10	9	8	10	9	10	10	8	11	10	9	8	10	9	10	373	373	1	148	By MS/MS	By MS/MS	By MS/MS	By MS/MS	By MS/MS	By MS/MS	By MS/MS	By MS/MS	By MS/MS
	0.138588	-0.0314811	Rv1680_Rv1680	Rv1680_Rv1680	15	15	15	Rv1680_Rv1680	1	15	14	14	15	15	14	13	14	15	15	14	14	15	15	14	13	14	15	15	14	14	15	15	14	13	14	15	274	274	1	265	By MS/MS	By MS/MS	By MS/MS	By MS/MS	By MS/MS	By MS/MS	By MS/MS	By MS/MS	By MS/MS
	1.79155	0.562327	Rv1683_Rv1683	Rv1683_Rv1683	22	22	22	Rv1683_Rv1683	1	11	15	11	19	18	15	6	5	8	11	15	11	19	18	15	6	5	8	11	15	11	19	18	15	6	5	8	999	999	1	189	By MS/MS	By MS/MS	By MS/MS	By MS/MS	By MS/MS	By MS/MS	By MS/MS	By MS/MS	By MS/MS
	0.0746976	0.0976718	Rv1684_Rv1684	Rv1684_Rv1684	5	5	5	Rv1684_Rv1684	1	4	4	4	5	4	4	3	4	4	4	4	4	5	4	4	3	4	4	4	4	4	5	4	4	3	4	4	74	74	1	110	By MS/MS	By MS/MS	By MS/MS	By MS/MS	By MS/MS	By MS/MS	By MS/MS	By MS/MS	By MS/MS
	0.607725	0.5105	Rv1689_tyrS	Rv1689_tyrS	16	16	16	Rv1689_tyrS	1	12	14	11	14	16	13	11	11	11	12	14	11	14	16	13	11	11	11	12	14	11	14	16	13	11	11	11	424	424	1	231	By MS/MS	By MS/MS	By MS/MS	By MS/MS	By MS/MS	By MS/MS	By MS/MS	By MS/MS	By MS/MS
	0.902025	-1.34276	Rv1691_Rv1691	Rv1691_Rv1691	4	4	4	Rv1691_Rv1691	1	4	3	3	3	2	3	3	3	3	4	3	3	3	2	3	3	3	3	4	3	3	3	2	3	3	3	3	250	250	1	46	By matching	By MS/MS	By MS/MS	By matching	By matching	By MS/MS	By MS/MS	By matching	By matching
	0.26752	-0.0412649	Rv1692_Rv1692	Rv1692_Rv1692	18	18	18	Rv1692_Rv1692	1	15	13	15	18	17	16	12	14	14	15	13	15	18	17	16	12	14	14	15	13	15	18	17	16	12	14	14	353	353	1	244	By MS/MS	By MS/MS	By MS/MS	By MS/MS	By MS/MS	By MS/MS	By MS/MS	By MS/MS	By MS/MS
	0.0950189	-0.243055	Rv1693_Rv1693	Rv1693_Rv1693	6	6	6	Rv1693_Rv1693	1	4	3	3	4	3	5	4	4	5	4	3	3	4	3	5	4	4	5	4	3	3	4	3	5	4	4	5	58	58	1	101	By MS/MS	By MS/MS	By MS/MS	By MS/MS	By MS/MS	By MS/MS	By MS/MS	By MS/MS	By MS/MS
	1.29209	0.473402	Rv1695_ppnK	Rv1695_ppnK	8	8	8	Rv1695_ppnK	1	4	5	4	5	5	6	3	3	4	4	5	4	5	5	6	3	3	4	4	5	4	5	5	6	3	3	4	307	307	1	60	By MS/MS	By MS/MS	By MS/MS	By MS/MS	By MS/MS	By MS/MS	By matching	By matching	By MS/MS
	0.877211	0.595844	Rv1696_recN	Rv1696_recN	11	11	11	Rv1696_recN	1	7	10	3	9	5	9	3	2	4	7	10	3	9	5	9	3	2	4	7	10	3	9	5	9	3	2	4	587	587	1	83	By MS/MS	By MS/MS	By MS/MS	By MS/MS	By MS/MS	By MS/MS	By matching	By matching	By MS/MS
	0.977249	-0.674501	Rv1698_mctB	Rv1698_mctB	5	5	5	Rv1698_mctB	1	4	3	3	3	4	3	5	4	3	4	3	3	3	4	3	5	4	3	4	3	3	3	4	3	5	4	3	314	314	1	52	By MS/MS	By MS/MS	By MS/MS	By MS/MS	By MS/MS	By MS/MS	By MS/MS	By MS/MS	By MS/MS
	0.428222	0.156478	Rv1699_pyrG	Rv1699_pyrG	24	24	24	Rv1699_pyrG	1	17	17	17	17	19	18	12	14	16	17	17	17	17	19	18	12	14	16	17	17	17	17	19	18	12	14	16	586	586	1	287	By MS/MS	By MS/MS	By MS/MS	By MS/MS	By MS/MS	By MS/MS	By MS/MS	By MS/MS	By MS/MS
	0.498954	-0.289302	Rv1700_Rv1700	Rv1700_Rv1700	9	9	9	Rv1700_Rv1700	1	6	7	7	6	8	4	5	5	5	6	7	7	6	8	4	5	5	5	6	7	7	6	8	4	5	5	5	207	207	1	147	By MS/MS	By MS/MS	By MS/MS	By MS/MS	By MS/MS	By MS/MS	By MS/MS	By MS/MS	By MS/MS
	2.51037	0.478654	Rv1703c_Rv1703c	Rv1703c_Rv1703c	12	12	12	Rv1703c_Rv1703c	1	10	8	10	11	9	10	7	6	6	10	8	10	11	9	10	7	6	6	10	8	10	11	9	10	7	6	6	196	196	1	157	By MS/MS	By MS/MS	By MS/MS	By MS/MS	By MS/MS	By MS/MS	By MS/MS	By MS/MS	By MS/MS
	0.880267	0.96124	Rv1708_Rv1708	Rv1708_Rv1708	9	9	9	Rv1708_Rv1708	1	7	8	6	9	9	7	3	2	3	7	8	6	9	9	7	3	2	3	7	8	6	9	9	7	3	2	3	318	318	1	79	By MS/MS	By MS/MS	By MS/MS	By MS/MS	By MS/MS	By MS/MS	By MS/MS	By MS/MS	By matching
	0.10069	0.502989	Rv1711_Rv1711	Rv1711_Rv1711	4	4	4	Rv1711_Rv1711	1	3	2	3	3	4	1	2	2	2	3	2	3	3	4	1	2	2	2	3	2	3	3	4	1	2	2	2	254	254	1	53	By MS/MS	By matching	By matching	By matching	By MS/MS	By matching	By matching	By matching	By MS/MS
	0.489054	-0.134753	Rv1712_cmk	Rv1712_cmk	10	10	10	Rv1712_cmk	1	10	10	10	10	10	10	10	10	10	10	10	10	10	10	10	10	10	10	10	10	10	10	10	10	10	10	10	230	230	1	163	By MS/MS	By MS/MS	By MS/MS	By MS/MS	By MS/MS	By MS/MS	By MS/MS	By MS/MS	By MS/MS
	1.0042	1.57962	Rv1719_Rv1719	Rv1719_Rv1719	6	6	6	Rv1719_Rv1719	1	6	5	3	4	5	3	1	3	0	6	5	3	4	5	3	1	3	0	6	5	3	4	5	3	1	3	0	259	259	1	49	By MS/MS	By MS/MS	By MS/MS	By MS/MS	By MS/MS	By MS/MS	By matching	By MS/MS
	0.341261	0.663805	Rv1721c_vapB12	Rv1721c_vapB12	5	5	5	Rv1721c_vapB12	1	3	4	1	4	5	5	3	1	1	3	4	1	4	5	5	3	1	1	3	4	1	4	5	5	3	1	1	75	75	1	35	By MS/MS	By MS/MS	By MS/MS	By MS/MS	By MS/MS	By MS/MS	By matching	By matching	By matching
	0.0696142	0.0213324	Rv1722_Rv1722	Rv1722_Rv1722	18	18	18	Rv1722_Rv1722	1	12	14	13	15	17	16	9	10	10	12	14	13	15	17	16	9	10	10	12	14	13	15	17	16	9	10	10	494	494	1	221	By MS/MS	By MS/MS	By MS/MS	By MS/MS	By MS/MS	By MS/MS	By MS/MS	By MS/MS	By MS/MS
	1.49647	0.299093	Rv1723_Rv1723	Rv1723_Rv1723	14	14	14	Rv1723_Rv1723	1	12	11	10	13	12	12	9	9	11	12	11	10	13	12	12	9	9	11	12	11	10	13	12	12	9	9	11	415	415	1	165	By MS/MS	By MS/MS	By MS/MS	By MS/MS	By MS/MS	By MS/MS	By MS/MS	By MS/MS	By MS/MS
	2.21208	-0.512546	Rv1727_Rv1727	Rv1727_Rv1727	3	3	3	Rv1727_Rv1727	1	2	1	2	2	3	3	2	2	2	2	1	2	2	3	3	2	2	2	2	1	2	2	3	3	2	2	2	189	189	1	34	By MS/MS	By MS/MS	By MS/MS	By MS/MS	By MS/MS	By MS/MS	By MS/MS	By MS/MS	By MS/MS
	0.157039	-0.0455758	Rv1730c_Rv1730c	Rv1730c_Rv1730c	14	14	14	Rv1730c_Rv1730c	1	12	12	12	12	10	13	9	9	11	12	12	12	12	10	13	9	9	11	12	12	12	12	10	13	9	9	11	517	517	1	156	By MS/MS	By MS/MS	By MS/MS	By MS/MS	By MS/MS	By MS/MS	By MS/MS	By MS/MS	By MS/MS
	2.2045	0.815448	Rv1731_gabD2	Rv1731_gabD2	22	22	22	Rv1731_gabD2	1	19	19	13	16	19	17	10	11	13	19	19	13	16	19	17	10	11	13	19	19	13	16	19	17	10	11	13	518	518	1	232	By MS/MS	By MS/MS	By MS/MS	By MS/MS	By MS/MS	By MS/MS	By MS/MS	By MS/MS	By MS/MS
	0.159732	-0.0566222	Rv1732c_Rv1732c	Rv1732c_Rv1732c	14	14	14	Rv1732c_Rv1732c	1	12	13	13	13	13	12	13	12	13	12	13	13	13	13	12	13	12	13	12	13	13	13	13	12	13	12	13	182	182	1	374	By MS/MS	By MS/MS	By MS/MS	By MS/MS	By MS/MS	By MS/MS	By MS/MS	By MS/MS	By MS/MS
	0.0687982	0.110913	Rv1733c_Rv1733c	Rv1733c_Rv1733c	4	4	4	Rv1733c_Rv1733c	1	2	1	3	2	2	4	2	2	3	2	1	3	2	2	4	2	2	3	2	1	3	2	2	4	2	2	3	210	210	1	33	By MS/MS	By MS/MS	By MS/MS	By MS/MS	By MS/MS	By MS/MS	By MS/MS	By MS/MS	By MS/MS
	1.22193	1.21589	Rv1738_Rv1738	Rv1738_Rv1738	5	5	5	Rv1738_Rv1738	1	3	3	4	5	4	4	3	3	3	3	3	4	5	4	4	3	3	3	3	3	4	5	4	4	3	3	3	94	94	1	98	By MS/MS	By MS/MS	By MS/MS	By MS/MS	By MS/MS	By MS/MS	By MS/MS	By MS/MS	By MS/MS
	0.219449	0.204788	Rv1743_pknE	Rv1743_pknE	8	8	8	Rv1743_pknE	1	6	5	4	5	4	6	5	5	5	6	5	4	5	4	6	5	5	5	6	5	4	5	4	6	5	5	5	566	566	1	83	By MS/MS	By MS/MS	By MS/MS	By MS/MS	By MS/MS	By MS/MS	By MS/MS	By MS/MS	By MS/MS
	0.323894	-0.153282	Rv1746_pknF	Rv1746_pknF	5	5	5	Rv1746_pknF	1	5	4	5	5	4	5	4	5	4	5	4	5	5	4	5	4	5	4	5	4	5	5	4	5	4	5	4	476	476	1	345	By MS/MS	By MS/MS	By MS/MS	By MS/MS	By MS/MS	By MS/MS	By MS/MS	By MS/MS	By MS/MS
	0.299513	-0.147906	Rv1748_Rv1748	Rv1748_Rv1748	9	9	9	Rv1748_Rv1748	1	7	7	8	5	8	6	6	7	6	7	7	8	5	8	6	6	7	6	7	7	8	5	8	6	6	7	6	243	243	1	103	By MS/MS	By MS/MS	By MS/MS	By MS/MS	By MS/MS	By MS/MS	By MS/MS	By MS/MS	By MS/MS
	0.368826	0.275849	Rv1750c_fadD1	Rv1750c_fadD1	12	12	12	Rv1750c_fadD1	1	6	3	4	6	8	7	6	6	2	6	3	4	6	8	7	6	6	2	6	3	4	6	8	7	6	6	2	532	532	1	81	By MS/MS	By MS/MS	By MS/MS	By MS/MS	By MS/MS	By MS/MS	By MS/MS	By MS/MS	By MS/MS
	0.629738	0.318371	Rv1751_Rv1751	Rv1751_Rv1751	15	15	15	Rv1751_Rv1751	1	14	13	14	14	14	13	12	10	14	14	13	14	14	14	13	12	10	14	14	13	14	14	14	13	12	10	14	460	460	1	193	By MS/MS	By MS/MS	By MS/MS	By MS/MS	By MS/MS	By MS/MS	By MS/MS	By MS/MS	By MS/MS
	0.765457	-0.471063	Rv1754c_Rv1754c	Rv1754c_Rv1754c	5	5	5	Rv1754c_Rv1754c	1	3	5	3	3	2	2	2	1	2	3	5	3	3	2	2	2	1	2	3	5	3	3	2	2	2	1	2	563	563	1	43	By MS/MS	By MS/MS	By MS/MS	By MS/MS	By MS/MS	By matching	By matching	By MS/MS	By MS/MS
	0.046321	-0.0502052	Rv1762c_Rv1762c	Rv1762c_Rv1762c	6	6	6	Rv1762c_Rv1762c	1	4	3	4	6	4	5	4	4	3	4	3	4	6	4	5	4	4	3	4	3	4	6	4	5	4	4	3	262	262	1	60	By MS/MS	By MS/MS	By MS/MS	By MS/MS	By matching	By MS/MS	By MS/MS	By MS/MS	By MS/MS
	0.688228	0.204107	Rv1767_Rv1767	Rv1767_Rv1767	4	4	4	Rv1767_Rv1767	1	4	3	3	4	4	4	2	4	3	4	3	3	4	4	4	2	4	3	4	3	3	4	4	4	2	4	3	119	119	1	63	By MS/MS	By MS/MS	By MS/MS	By MS/MS	By MS/MS	By MS/MS	By MS/MS	By MS/MS	By MS/MS
	0.669144	0.0982663	Rv1769_Rv1769	Rv1769_Rv1769	15	15	15	Rv1769_Rv1769	1	13	11	13	13	13	12	10	11	13	13	11	13	13	13	12	10	11	13	13	11	13	13	13	12	10	11	13	414	414	1	176	By MS/MS	By MS/MS	By MS/MS	By MS/MS	By MS/MS	By MS/MS	By MS/MS	By MS/MS	By MS/MS
	0.984627	0.402364	Rv1770_Rv1770	Rv1770_Rv1770	13	13	13	Rv1770_Rv1770	1	11	12	11	12	12	12	10	12	11	11	12	11	12	12	12	10	12	11	11	12	11	12	12	12	10	12	11	428	428	1	208	By MS/MS	By MS/MS	By MS/MS	By MS/MS	By MS/MS	By MS/MS	By MS/MS	By MS/MS	By MS/MS
	0.770904	0.21671	Rv1771_Rv1771	Rv1771_Rv1771	21	21	21	Rv1771_Rv1771	1	19	21	21	19	17	19	19	18	19	19	21	21	19	17	19	19	18	19	19	21	21	19	17	19	19	18	19	428	428	1	305	By MS/MS	By MS/MS	By MS/MS	By MS/MS	By MS/MS	By MS/MS	By MS/MS	By MS/MS	By MS/MS
	0.325453	0.232029	Rv1772_Rv1772	Rv1772_Rv1772	2	2	2	Rv1772_Rv1772	1	2	2	2	2	1	2	2	1	2	2	2	2	2	1	2	2	1	2	2	2	2	2	1	2	2	1	2	103	103	1	22	By MS/MS	By MS/MS	By MS/MS	By MS/MS	By MS/MS	By MS/MS	By MS/MS	By MS/MS	By MS/MS
	0.485664	0.184112	Rv1773c_Rv1773c	Rv1773c_Rv1773c	9	9	9	Rv1773c_Rv1773c	1	7	6	8	5	5	4	7	8	7	7	6	8	5	5	4	7	8	7	7	6	8	5	5	4	7	8	7	248	248	1	82	By MS/MS	By MS/MS	By MS/MS	By MS/MS	By MS/MS	By MS/MS	By MS/MS	By MS/MS	By MS/MS
	0.357169	-0.129761	Rv1774_Rv1774	Rv1774_Rv1774	16	16	16	Rv1774_Rv1774	1	12	13	14	12	13	12	12	11	9	12	13	14	12	13	12	12	11	9	12	13	14	12	13	12	12	11	9	446	446	1	234	By MS/MS	By MS/MS	By MS/MS	By MS/MS	By MS/MS	By MS/MS	By MS/MS	By MS/MS	By MS/MS
	1.39834	-0.26038	Rv1778c_Rv1778c	Rv1778c_Rv1778c	7	7	7	Rv1778c_Rv1778c	1	5	7	3	6	5	6	4	5	7	5	7	3	6	5	6	4	5	7	5	7	3	6	5	6	4	5	7	149	149	1	89	By MS/MS	By MS/MS	By MS/MS	By MS/MS	By MS/MS	By MS/MS	By MS/MS	By MS/MS	By MS/MS
	0.206131	-0.366326	Rv1781c_malQ	Rv1781c_malQ	4	4	4	Rv1781c_malQ	1	1	3	3	2	2	2	1	1	1	1	3	3	2	2	2	1	1	1	1	3	3	2	2	2	1	1	1	724	724	1	24	By matching	By MS/MS	By MS/MS	By MS/MS	By MS/MS	By MS/MS	By matching	By matching	By matching
	2.09391	-0.699204	Rv1782_eccB5	Rv1782_eccB5	13	13	13	Rv1782_eccB5	1	7	9	10	10	10	8	12	10	11	7	9	10	10	10	8	12	10	11	7	9	10	10	10	8	12	10	11	506	506	1	200	By MS/MS	By MS/MS	By MS/MS	By MS/MS	By MS/MS	By MS/MS	By MS/MS	By MS/MS	By MS/MS
	1.00725	0.800839	Rv1783_eccC5	Rv1783_eccC5	12	12	12	Rv1783_eccC5	1	9	8	6	10	10	6	4	2	3	9	8	6	10	10	6	4	2	3	9	8	6	10	10	6	4	2	3	1391	1391	1	99	By MS/MS	By MS/MS	By MS/MS	By MS/MS	By MS/MS	By matching	By matching	By MS/MS	By matching
	0.139239	0.0621395	Rv1785c_cyp143	Rv1785c_cyp143	16	16	16	Rv1785c_cyp143	1	14	13	14	14	15	13	11	11	10	14	13	14	14	15	13	11	11	10	14	13	14	14	15	13	11	11	10	393	393	1	201	By MS/MS	By MS/MS	By MS/MS	By MS/MS	By MS/MS	By MS/MS	By MS/MS	By MS/MS	By MS/MS
	2.11488	-1.71505	Rv1793_esxN	Rv1793_esxN	5	5	1	Rv1793_esxN	1	5	5	5	5	5	5	5	5	5	5	5	5	5	5	5	5	5	5	1	1	1	1	1	1	1	1	1	94	94	1	1300	By MS/MS	By MS/MS	By MS/MS	By MS/MS	By MS/MS	By MS/MS	By MS/MS	By MS/MS	By MS/MS
	0.525073	-0.389245	Rv1794_Rv1794	Rv1794_Rv1794	14	14	14	Rv1794_Rv1794	1	12	13	11	12	12	13	11	11	12	12	13	11	12	12	13	11	11	12	12	13	11	12	12	13	11	11	12	300	300	1	229	By MS/MS	By MS/MS	By MS/MS	By MS/MS	By MS/MS	By MS/MS	By MS/MS	By MS/MS	By MS/MS
	1.97923	-0.703237	Rv1796_mycP5	Rv1796_mycP5	16	16	16	Rv1796_mycP5	1	10	9	12	11	10	8	13	12	11	10	9	12	11	10	8	13	12	11	10	9	12	11	10	8	13	12	11	585	585	1	179	By MS/MS	By MS/MS	By MS/MS	By MS/MS	By MS/MS	By MS/MS	By MS/MS	By MS/MS	By MS/MS
	1.22568	0.477553	Rv1798_eccA5	Rv1798_eccA5	21	21	21	Rv1798_eccA5	1	14	15	12	18	16	14	9	12	7	14	15	12	18	16	14	9	12	7	14	15	12	18	16	14	9	12	7	610	610	1	194	By MS/MS	By MS/MS	By MS/MS	By MS/MS	By MS/MS	By MS/MS	By MS/MS	By MS/MS	By MS/MS
	1.46639	-1.5696	Rv1804c_Rv1804c	Rv1804c_Rv1804c	4	4	4	Rv1804c_Rv1804c	1	4	4	4	4	4	4	4	4	4	4	4	4	4	4	4	4	4	4	4	4	4	4	4	4	4	4	4	108	108	1	108	By MS/MS	By MS/MS	By MS/MS	By MS/MS	By MS/MS	By MS/MS	By MS/MS	By MS/MS	By MS/MS
	0.47284	-1.74821	Rv1808_PPE32	Rv1808_PPE32	4	4	4	Rv1808_PPE32	1	1	3	3	1	2	2	3	2	1	1	3	3	1	2	2	3	2	1	1	3	3	1	2	2	3	2	1	409	409	1	33	By MS/MS	By MS/MS	By MS/MS	By MS/MS	By MS/MS	By MS/MS	By MS/MS	By MS/MS	By MS/MS
	0.185587	-0.365605	Rv1809_PPE33	Rv1809_PPE33	3	3	3	Rv1809_PPE33	1	0	1	2	2	2	2	1	2	2	0	1	2	2	2	2	1	2	2	0	1	2	2	2	2	1	2	2	468	468	1	26		By MS/MS	By MS/MS	By matching	By MS/MS	By matching	By MS/MS	By MS/MS	By MS/MS
	1.12351	-0.954768	Rv1810_Rv1810	Rv1810_Rv1810	4	4	4	Rv1810_Rv1810	1	4	4	4	4	3	3	3	4	4	4	4	4	4	3	3	3	4	4	4	4	4	4	3	3	3	4	4	118	118	1	968	By MS/MS	By MS/MS	By MS/MS	By MS/MS	By MS/MS	By MS/MS	By MS/MS	By MS/MS	By MS/MS
	0.75287	-1.02394	Rv1812c_Rv1812c	Rv1812c_Rv1812c	7	7	7	Rv1812c_Rv1812c	1	3	2	2	5	4	4	2	1	3	3	2	2	5	4	4	2	1	3	3	2	2	5	4	4	2	1	3	400	400	1	45	By matching	By MS/MS	By matching	By MS/MS	By MS/MS	By MS/MS	By MS/MS	By matching	By matching
	1.24767	-0.755396	Rv1815_Rv1815	Rv1815_Rv1815	5	5	5	Rv1815_Rv1815	1	4	4	4	5	5	5	5	5	5	4	4	4	5	5	5	5	5	5	4	4	4	5	5	5	5	5	5	221	221	1	173	By MS/MS	By MS/MS	By MS/MS	By MS/MS	By MS/MS	By MS/MS	By MS/MS	By MS/MS	By MS/MS
	0.794206	0.229719	Rv1817_Rv1817	Rv1817_Rv1817	20	20	20	Rv1817_Rv1817	1	17	19	17	20	19	18	18	17	17	17	19	17	20	19	18	18	17	17	17	19	17	20	19	18	18	17	17	487	487	1	331	By MS/MS	By MS/MS	By MS/MS	By MS/MS	By MS/MS	By MS/MS	By MS/MS	By MS/MS	By MS/MS
	1.32497	0.24003	Rv1820_ilvG	Rv1820_ilvG	19	19	19	Rv1820_ilvG	1	15	16	17	19	18	18	16	17	15	15	16	17	19	18	18	16	17	15	15	16	17	19	18	18	16	17	15	547	547	1	358	By MS/MS	By MS/MS	By MS/MS	By MS/MS	By MS/MS	By MS/MS	By MS/MS	By MS/MS	By MS/MS
	1.44171	0.480092	Rv1821_secA2	Rv1821_secA2	28	28	28	Rv1821_secA2	1	21	23	16	26	24	19	14	13	11	21	23	16	26	24	19	14	13	11	21	23	16	26	24	19	14	13	11	808	808	1	316	By MS/MS	By MS/MS	By MS/MS	By MS/MS	By MS/MS	By MS/MS	By MS/MS	By MS/MS	By MS/MS
	0.047047	-0.249774	Rv1822_pgsA2	Rv1822_pgsA2	2	2	2	Rv1822_pgsA2	1	1	2	1	2	1	2	1	2	1	1	2	1	2	1	2	1	2	1	1	2	1	2	1	2	1	2	1	209	209	1	17	By MS/MS	By MS/MS	By matching	By MS/MS	By MS/MS	By MS/MS	By MS/MS	By matching	By MS/MS
	1.28596	-0.883799	Rv1825_Rv1825	Rv1825_Rv1825	10	10	10	Rv1825_Rv1825	1	8	8	8	9	7	7	7	9	8	8	8	8	9	7	7	7	9	8	8	8	8	9	7	7	7	9	8	292	292	1	240	By MS/MS	By MS/MS	By MS/MS	By MS/MS	By MS/MS	By MS/MS	By MS/MS	By MS/MS	By MS/MS
	0.272113	0.170918	Rv1826_gcvH	Rv1826_gcvH	3	3	3	Rv1826_gcvH	1	3	2	3	3	3	2	3	3	3	3	2	3	3	3	2	3	3	3	3	2	3	3	3	2	3	3	3	134	134	1	40	By MS/MS	By MS/MS	By MS/MS	By MS/MS	By MS/MS	By MS/MS	By MS/MS	By MS/MS	By MS/MS
	0.380854	-0.184533	Rv1827_garA	Rv1827_garA	13	13	13	Rv1827_garA	1	11	11	13	13	12	13	11	12	11	11	11	13	13	12	13	11	12	11	11	11	13	13	12	13	11	12	11	162	162	1	1018	By MS/MS	By MS/MS	By MS/MS	By MS/MS	By MS/MS	By MS/MS	By MS/MS	By MS/MS	By MS/MS
	0.52377	-0.687153	Rv1829_Rv1829	Rv1829_Rv1829	9	9	9	Rv1829_Rv1829	1	8	8	8	9	9	9	8	7	9	8	8	8	9	9	9	8	7	9	8	8	8	9	9	9	8	7	9	164	164	1	170	By MS/MS	By MS/MS	By MS/MS	By MS/MS	By MS/MS	By MS/MS	By MS/MS	By MS/MS	By MS/MS
	1.80189	1.47182	Rv1830_Rv1830	Rv1830_Rv1830	7	7	7	Rv1830_Rv1830	1	6	6	6	6	7	7	4	4	5	6	6	6	6	7	7	4	4	5	6	6	6	6	7	7	4	4	5	225	225	1	86	By MS/MS	By MS/MS	By MS/MS	By MS/MS	By MS/MS	By MS/MS	By MS/MS	By MS/MS	By MS/MS
	0.295782	-0.0539602	Rv1832_gcvB	Rv1832_gcvB	39	39	39	Rv1832_gcvB	1	35	36	33	33	37	35	34	33	34	35	36	33	33	37	35	34	33	34	35	36	33	33	37	35	34	33	34	941	941	1	740	By MS/MS	By MS/MS	By MS/MS	By MS/MS	By MS/MS	By MS/MS	By MS/MS	By MS/MS	By MS/MS
	1.757	0.593478	Rv1833c_Rv1833c	Rv1833c_Rv1833c	10	10	10	Rv1833c_Rv1833c	1	6	6	6	5	9	4	3	2	4	6	6	6	5	9	4	3	2	4	6	6	6	5	9	4	3	2	4	286	286	1	67	By MS/MS	By MS/MS	By MS/MS	By MS/MS	By MS/MS	By MS/MS	By MS/MS	By MS/MS	By MS/MS
	0.623763	-0.41428	Rv1836c_Rv1836c	Rv1836c_Rv1836c	18	18	18	Rv1836c_Rv1836c	1	18	16	17	16	17	15	16	16	14	18	16	17	16	17	15	16	16	14	18	16	17	16	17	15	16	16	14	677	677	1	330	By MS/MS	By MS/MS	By MS/MS	By MS/MS	By MS/MS	By MS/MS	By MS/MS	By MS/MS	By MS/MS
	0.253139	-0.0524871	Rv1837c_glcB	Rv1837c_glcB	46	46	46	Rv1837c_glcB	1	45	46	44	46	45	44	45	43	44	45	46	44	46	45	44	45	43	44	45	46	44	46	45	44	45	43	44	741	741	1	2766	By MS/MS	By MS/MS	By MS/MS	By MS/MS	By MS/MS	By MS/MS	By MS/MS	By MS/MS	By MS/MS
	0.676103	1.54472	Rv1838c_vapC13	Rv1838c_vapC13	5	5	5	Rv1838c_vapC13	1	3	5	5	3	3	1	1	3	4	3	5	5	3	3	1	1	3	4	3	5	5	3	3	1	1	3	4	131	131	1	42	By matching	By MS/MS	By MS/MS	By MS/MS	By MS/MS	By matching	By matching	By MS/MS	By MS/MS
	0.144143	-0.107942	Rv1842c_Rv1842c	Rv1842c_Rv1842c	7	7	7	Rv1842c_Rv1842c	1	5	4	6	3	5	5	5	4	4	5	4	6	3	5	5	5	4	4	5	4	6	3	5	5	5	4	4	455	455	1	63	By MS/MS	By MS/MS	By MS/MS	By MS/MS	By MS/MS	By MS/MS	By MS/MS	By MS/MS	By MS/MS
	2.55192	0.367309	Rv1843c_guaB1	Rv1843c_guaB1	37	37	37	Rv1843c_guaB1	1	34	33	34	36	36	34	34	34	33	34	33	34	36	36	34	34	34	33	34	33	34	36	36	34	34	34	33	479	479	1	1198	By MS/MS	By MS/MS	By MS/MS	By MS/MS	By MS/MS	By MS/MS	By MS/MS	By MS/MS	By MS/MS
	1.30449	0.758197	Rv1844c_gnd1	Rv1844c_gnd1	11	11	11	Rv1844c_gnd1	1	6	9	9	6	6	8	6	7	5	6	9	9	6	6	8	6	7	5	6	9	9	6	6	8	6	7	5	485	485	1	98	By MS/MS	By MS/MS	By MS/MS	By MS/MS	By MS/MS	By MS/MS	By MS/MS	By MS/MS	By MS/MS
	0.289032	-0.141931	Rv1848_ureA	Rv1848_ureA	5	5	5	Rv1848_ureA	1	5	5	5	5	5	5	5	4	5	5	5	5	5	5	5	5	4	5	5	5	5	5	5	5	5	4	5	100	100	1	90	By MS/MS	By MS/MS	By MS/MS	By MS/MS	By MS/MS	By MS/MS	By MS/MS	By MS/MS	By MS/MS
	1.43427	-0.488029	Rv1849_ureB	Rv1849_ureB	3	3	3	Rv1849_ureB	1	3	3	3	3	3	3	3	3	3	3	3	3	3	3	3	3	3	3	3	3	3	3	3	3	3	3	3	104	104	1	57	By MS/MS	By MS/MS	By matching	By matching	By MS/MS	By MS/MS	By MS/MS	By MS/MS	By MS/MS
	1.49931	-0.278512	Rv1850_ureC	Rv1850_ureC	24	24	24	Rv1850_ureC	1	20	19	20	19	20	19	21	20	21	20	19	20	19	20	19	21	20	21	20	19	20	19	20	19	21	20	21	577	577	1	334	By MS/MS	By MS/MS	By MS/MS	By MS/MS	By MS/MS	By MS/MS	By MS/MS	By MS/MS	By MS/MS
	0.0709321	-0.0703475	Rv1852_ureG	Rv1852_ureG	6	6	6	Rv1852_ureG	1	5	6	5	5	6	5	4	3	3	5	6	5	5	6	5	4	3	3	5	6	5	5	6	5	4	3	3	224	224	1	63	By MS/MS	By MS/MS	By MS/MS	By MS/MS	By MS/MS	By MS/MS	By MS/MS	By MS/MS	By MS/MS
	0.793752	-1.23784	Rv1854c_ndh	Rv1854c_ndh	3	3	3	Rv1854c_ndh	1	1	1	2	1	1	0	0	0	0	1	1	2	1	1	0	0	0	0	1	1	2	1	1	0	0	0	0	463	463	1	13	By matching	By matching	By matching	By matching	By matching
	0.226978	0.129542	Rv1855c_Rv1855c	Rv1855c_Rv1855c	16	16	16	Rv1855c_Rv1855c	1	16	14	13	16	16	15	13	14	12	16	14	13	16	16	15	13	14	12	16	14	13	16	16	15	13	14	12	307	307	1	243	By MS/MS	By MS/MS	By MS/MS	By MS/MS	By MS/MS	By MS/MS	By MS/MS	By MS/MS	By MS/MS
	0.61581	0.193164	Rv1856c_Rv1856c	Rv1856c_Rv1856c	13	13	13	Rv1856c_Rv1856c	1	11	12	12	13	13	13	10	10	13	11	12	12	13	13	13	10	10	13	11	12	12	13	13	13	10	10	13	225	225	1	213	By MS/MS	By MS/MS	By MS/MS	By MS/MS	By MS/MS	By MS/MS	By MS/MS	By MS/MS	By MS/MS
	1.16665	-0.552475	Rv1860_apa	Rv1860_apa	13	13	13	Rv1860_apa	1	12	12	12	11	11	12	12	11	12	12	12	12	11	11	12	12	11	12	12	12	12	11	11	12	12	11	12	325	325	1	2477	By MS/MS	By MS/MS	By MS/MS	By MS/MS	By MS/MS	By MS/MS	By MS/MS	By MS/MS	By MS/MS
	1.04928	0.389582	Rv1862_adhA	Rv1862_adhA	9	9	9	Rv1862_adhA	1	6	6	4	6	6	5	5	5	4	6	6	4	6	6	5	5	5	4	6	6	4	6	6	5	5	5	4	346	346	1	80	By MS/MS	By MS/MS	By MS/MS	By MS/MS	By MS/MS	By MS/MS	By MS/MS	By MS/MS	By MS/MS
	0.374342	-0.240169	Rv1864c_Rv1864c	Rv1864c_Rv1864c	5	5	5	Rv1864c_Rv1864c	1	2	3	2	4	4	2	0	1	0	2	3	2	4	4	2	0	1	0	2	3	2	4	4	2	0	1	0	251	251	1	28	By matching	By MS/MS	By matching	By MS/MS	By MS/MS	By MS/MS		By matching
	1.32786	1.54884	Rv1865c_Rv1865c	Rv1865c_Rv1865c	5	5	5	Rv1865c_Rv1865c	1	3	3	4	5	4	4	3	2	4	3	3	4	5	4	4	3	2	4	3	3	4	5	4	4	3	2	4	286	286	1	49	By MS/MS	By MS/MS	By MS/MS	By MS/MS	By MS/MS	By MS/MS	By matching	By matching	By MS/MS
	0.147653	-0.0934683	Rv1866_Rv1866	Rv1866_Rv1866	5	5	5	Rv1866_Rv1866	1	4	3	3	3	4	5	3	3	2	4	3	3	3	4	5	3	3	2	4	3	3	3	4	5	3	3	2	778	778	1	48	By MS/MS	By MS/MS	By MS/MS	By MS/MS	By MS/MS	By MS/MS	By MS/MS	By MS/MS	By MS/MS
	0.822703	0.157414	Rv1867_Rv1867	Rv1867_Rv1867	24	24	24	Rv1867_Rv1867	1	21	22	23	21	23	21	21	21	22	21	22	23	21	23	21	21	21	22	21	22	23	21	23	21	21	21	22	494	494	1	401	By MS/MS	By MS/MS	By MS/MS	By MS/MS	By MS/MS	By MS/MS	By MS/MS	By MS/MS	By MS/MS
	1.7685	0.298814	Rv1869c_Rv1869c;REV__Rv2382c_mbtC	Rv1869c_Rv1869c	22;1	22;1	22;1	Rv1869c_Rv1869c	2	21	22	20	21	21	21	21	20	21	21	22	20	21	21	21	21	20	21	21	22	20	21	21	21	21	20	21	411	411;444	1	484	By MS/MS	By MS/MS	By MS/MS	By MS/MS	By MS/MS	By MS/MS	By MS/MS	By MS/MS	By MS/MS
	0.251855	-0.970465	Rv1871c_Rv1871c	Rv1871c_Rv1871c	4	4	4	Rv1871c_Rv1871c	1	1	4	2	4	4	4	4	3	4	1	4	2	4	4	4	4	3	4	1	4	2	4	4	4	4	3	4	129	129	1	53	By matching	By MS/MS	By MS/MS	By MS/MS	By MS/MS	By MS/MS	By MS/MS	By MS/MS	By MS/MS
	1.06494	0.245582	Rv1872c_lldD2	Rv1872c_lldD2	26	26	26	Rv1872c_lldD2	1	19	20	16	24	25	18	17	18	17	19	20	16	24	25	18	17	18	17	19	20	16	24	25	18	17	18	17	414	414	1	542	By MS/MS	By MS/MS	By MS/MS	By MS/MS	By MS/MS	By MS/MS	By MS/MS	By MS/MS	By MS/MS
	0.202009	-0.237483	Rv1874_Rv1874	Rv1874_Rv1874	3	3	3	Rv1874_Rv1874	1	2	2	2	3	3	2	2	2	1	2	2	2	3	3	2	2	2	1	2	2	2	3	3	2	2	2	1	228	228	1	31	By MS/MS	By MS/MS	By matching	By MS/MS	By MS/MS	By MS/MS	By MS/MS	By MS/MS	By MS/MS
	0.0538589	0.0566867	Rv1875_Rv1875	Rv1875_Rv1875	8	8	8	Rv1875_Rv1875	1	8	8	8	8	8	7	8	8	6	8	8	8	8	8	7	8	8	6	8	8	8	8	8	7	8	8	6	147	147	1	133	By MS/MS	By MS/MS	By MS/MS	By MS/MS	By MS/MS	By MS/MS	By MS/MS	By MS/MS	By MS/MS
	1.40822	-0.283985	Rv1876_bfrA	Rv1876_bfrA	11	11	11	Rv1876_bfrA	1	10	11	11	11	11	9	9	11	11	10	11	11	11	11	9	9	11	11	10	11	11	11	11	9	9	11	11	159	159	1	194	By MS/MS	By MS/MS	By MS/MS	By MS/MS	By MS/MS	By MS/MS	By MS/MS	By MS/MS	By MS/MS
	0.401459	0.0304435	Rv1878_glnA3	Rv1878_glnA3	15	15	15	Rv1878_glnA3	1	13	12	14	12	14	12	12	14	13	13	12	14	12	14	12	12	14	13	13	12	14	12	14	12	12	14	13	450	450	1	273	By MS/MS	By MS/MS	By MS/MS	By MS/MS	By MS/MS	By MS/MS	By MS/MS	By MS/MS	By MS/MS
+	2.34339	2.41369	Rv1879_Rv1879	Rv1879_Rv1879	6	6	6	Rv1879_Rv1879	1	5	6	4	3	3	5	2	3	4	5	6	4	3	3	5	2	3	4	5	6	4	3	3	5	2	3	4	378	378	1	47	By MS/MS	By MS/MS	By MS/MS	By MS/MS	By MS/MS	By MS/MS	By matching	By MS/MS	By MS/MS
	1.04504	0.669928	Rv1880c_cyp140	Rv1880c_cyp140	13	13	13	Rv1880c_cyp140	1	9	10	6	11	11	8	4	5	5	9	10	6	11	11	8	4	5	5	9	10	6	11	11	8	4	5	5	438	438	1	113	By MS/MS	By MS/MS	By MS/MS	By MS/MS	By MS/MS	By MS/MS	By MS/MS	By MS/MS	By MS/MS
	1.85938	-1.15755	Rv1884c_rpfC	Rv1884c_rpfC	6	6	6	Rv1884c_rpfC	1	6	6	6	5	5	6	6	6	6	6	6	6	5	5	6	6	6	6	6	6	6	5	5	6	6	6	6	176	176	1	139	By MS/MS	By MS/MS	By MS/MS	By MS/MS	By MS/MS	By MS/MS	By MS/MS	By MS/MS	By MS/MS
	0.113634	0.0749928	Rv1885c_Rv1885c	Rv1885c_Rv1885c	12	12	12	Rv1885c_Rv1885c	1	9	10	10	9	10	10	10	10	10	9	10	10	9	10	10	10	10	10	9	10	10	9	10	10	10	10	10	199	199	1	173	By MS/MS	By MS/MS	By MS/MS	By MS/MS	By MS/MS	By MS/MS	By MS/MS	By MS/MS	By MS/MS
	1.06483	-0.445773	Rv1886c_fbpB	Rv1886c_fbpB	14	12	11	Rv1886c_fbpB	1	12	14	13	13	14	12	13	12	13	11	12	11	11	12	10	11	10	11	10	11	10	10	11	9	10	9	10	325	325	1	2581	By MS/MS	By MS/MS	By MS/MS	By MS/MS	By MS/MS	By MS/MS	By MS/MS	By MS/MS	By MS/MS
	1.54959	-1.3324	Rv1887_Rv1887	Rv1887_Rv1887	7	7	7	Rv1887_Rv1887	1	6	7	6	6	5	5	7	7	7	6	7	6	6	5	5	7	7	7	6	7	6	6	5	5	7	7	7	380	380	1	181	By MS/MS	By MS/MS	By MS/MS	By MS/MS	By MS/MS	By MS/MS	By MS/MS	By MS/MS	By MS/MS
	1.05852	-0.994879	Rv1891_Rv1891	Rv1891_Rv1891	3	3	3	Rv1891_Rv1891	1	3	3	3	3	3	3	3	3	3	3	3	3	3	3	3	3	3	3	3	3	3	3	3	3	3	3	3	135	135	1	702	By MS/MS	By MS/MS	By MS/MS	By MS/MS	By MS/MS	By MS/MS	By MS/MS	By MS/MS	By MS/MS
	1.14523	-0.531382	Rv1893_Rv1893	Rv1893_Rv1893	4	4	4	Rv1893_Rv1893	1	4	3	3	3	3	3	4	4	4	4	3	3	3	3	3	4	4	4	4	3	3	3	3	3	4	4	4	72	72	1	78	By MS/MS	By MS/MS	By MS/MS	By MS/MS	By MS/MS	By MS/MS	By MS/MS	By MS/MS	By MS/MS
	0.558207	-0.507185	Rv1894c_Rv1894c	Rv1894c_Rv1894c	9	9	9	Rv1894c_Rv1894c	1	8	6	6	7	7	6	4	3	6	8	6	6	7	7	6	4	3	6	8	6	6	7	7	6	4	3	6	376	376	1	111	By MS/MS	By MS/MS	By MS/MS	By MS/MS	By MS/MS	By MS/MS	By MS/MS	By MS/MS	By MS/MS
	0.845328	-0.620693	Rv1896c_Rv1896c	Rv1896c_Rv1896c	20	20	20	Rv1896c_Rv1896c	1	16	16	18	20	19	19	15	17	17	16	16	18	20	19	19	15	17	17	16	16	18	20	19	19	15	17	17	303	303	1	326	By MS/MS	By MS/MS	By MS/MS	By MS/MS	By MS/MS	By MS/MS	By MS/MS	By MS/MS	By MS/MS
	0.146578	0.113462	Rv1899c_lppD	Rv1899c_lppD	9	9	9	Rv1899c_lppD	1	6	5	5	6	6	5	7	4	6	6	5	5	6	6	5	7	4	6	6	5	5	6	6	5	7	4	6	343	343	1	89	By MS/MS	By MS/MS	By MS/MS	By MS/MS	By MS/MS	By MS/MS	By MS/MS	By MS/MS	By MS/MS
	0.0921549	0.104684	Rv1900c_lipJ	Rv1900c_lipJ	3	3	3	Rv1900c_lipJ	1	2	3	1	3	3	3	2	1	1	2	3	1	3	3	3	2	1	1	2	3	1	3	3	3	2	1	1	462	462	1	26	By MS/MS	By MS/MS	By matching	By MS/MS	By MS/MS	By MS/MS	By matching	By matching	By matching
	1.30267	1.51919	Rv1901_cinA	Rv1901_cinA	9	9	9	Rv1901_cinA	1	4	6	5	8	6	6	3	2	2	4	6	5	8	6	6	3	2	2	4	6	5	8	6	6	3	2	2	430	430	1	60	By MS/MS	By MS/MS	By MS/MS	By MS/MS	By MS/MS	By MS/MS	By MS/MS	By matching	By matching
	0.553149	0.179069	Rv1905c_aao	Rv1905c_aao	20	20	20	Rv1905c_aao	1	16	14	14	17	17	15	15	16	16	16	14	14	17	17	15	15	16	16	16	14	14	17	17	15	15	16	16	320	320	1	263	By MS/MS	By MS/MS	By MS/MS	By MS/MS	By MS/MS	By MS/MS	By MS/MS	By MS/MS	By MS/MS
	0.759906	-0.660197	Rv1906c_Rv1906c	Rv1906c_Rv1906c	6	6	6	Rv1906c_Rv1906c	1	6	6	6	5	5	6	5	5	5	6	6	6	5	5	6	5	5	5	6	6	6	5	5	6	5	5	5	156	156	1	663	By MS/MS	By MS/MS	By MS/MS	By MS/MS	By MS/MS	By MS/MS	By MS/MS	By MS/MS	By MS/MS
	0.7024	0.129862	Rv1908c_katG	Rv1908c_katG	43	43	43	Rv1908c_katG	1	39	38	37	39	40	37	37	37	36	39	38	37	39	40	37	37	37	36	39	38	37	39	40	37	37	37	36	740	740	1	2353	By MS/MS	By MS/MS	By MS/MS	By MS/MS	By MS/MS	By MS/MS	By MS/MS	By MS/MS	By MS/MS
	1.62072	-1.05646	Rv1910c_Rv1910c	Rv1910c_Rv1910c	5	5	5	Rv1910c_Rv1910c	1	5	5	5	5	5	5	5	5	5	5	5	5	5	5	5	5	5	5	5	5	5	5	5	5	5	5	5	197	197	1	369	By MS/MS	By MS/MS	By MS/MS	By MS/MS	By MS/MS	By MS/MS	By MS/MS	By MS/MS	By MS/MS
	0.771707	-0.452464	Rv1911c_lppC	Rv1911c_lppC	3	3	3	Rv1911c_lppC	1	3	3	3	3	3	3	3	3	3	3	3	3	3	3	3	3	3	3	3	3	3	3	3	3	3	3	3	201	201	1	444	By MS/MS	By MS/MS	By MS/MS	By MS/MS	By MS/MS	By MS/MS	By MS/MS	By MS/MS	By MS/MS
	1.13137	0.379709	Rv1912c_fadB5	Rv1912c_fadB5	13	13	13	Rv1912c_fadB5	1	8	8	6	8	8	5	4	4	7	8	8	6	8	8	5	4	4	7	8	8	6	8	8	5	4	4	7	334	334	1	103	By MS/MS	By MS/MS	By MS/MS	By MS/MS	By MS/MS	By MS/MS	By MS/MS	By MS/MS	By MS/MS
	0.559563	0.535142	Rv1913_Rv1913	Rv1913_Rv1913	5	5	5	Rv1913_Rv1913	1	3	3	1	3	2	2	2	1	3	3	3	1	3	2	2	2	1	3	3	3	1	3	2	2	2	1	3	250	250	1	37	By MS/MS	By MS/MS	By matching	By MS/MS	By matching	By MS/MS	By MS/MS	By matching	By MS/MS
	1.64946	0.617978	Rv1919c_Rv1919c	Rv1919c_Rv1919c	11	11	11	Rv1919c_Rv1919c	1	9	11	10	11	11	10	9	8	10	9	11	10	11	11	10	9	8	10	9	11	10	11	11	10	9	8	10	154	154	1	156	By MS/MS	By MS/MS	By MS/MS	By MS/MS	By MS/MS	By MS/MS	By MS/MS	By MS/MS	By MS/MS
	0.173503	-0.0750039	Rv1922_Rv1922	Rv1922_Rv1922	13	13	13	Rv1922_Rv1922	1	9	9	8	9	9	8	7	9	10	9	9	8	9	9	8	7	9	10	9	9	8	9	9	8	7	9	10	371	371	1	155	By MS/MS	By MS/MS	By MS/MS	By MS/MS	By MS/MS	By MS/MS	By MS/MS	By MS/MS	By MS/MS
	0.9907	0.634846	Rv1923_lipD	Rv1923_lipD	10	10	10	Rv1923_lipD	1	8	7	8	8	8	7	7	4	7	8	7	8	8	8	7	7	4	7	8	7	8	8	8	7	7	4	7	446	446	1	106	By MS/MS	By MS/MS	By MS/MS	By MS/MS	By MS/MS	By MS/MS	By MS/MS	By matching	By MS/MS
	2.12368	0.629643	Rv1925_fadD31	Rv1925_fadD31	31	31	31	Rv1925_fadD31	1	28	31	29	31	31	29	27	24	23	28	31	29	31	31	29	27	24	23	28	31	29	31	31	29	27	24	23	620	620	1	619	By MS/MS	By MS/MS	By MS/MS	By MS/MS	By MS/MS	By MS/MS	By MS/MS	By MS/MS	By MS/MS
	1.29922	-0.609465	Rv1926c_mpt63	Rv1926c_mpt63	8	8	8	Rv1926c_mpt63	1	7	5	6	7	7	6	5	6	6	7	5	6	7	7	6	5	6	6	7	5	6	7	7	6	5	6	6	159	159	1	710	By MS/MS	By MS/MS	By MS/MS	By MS/MS	By MS/MS	By MS/MS	By MS/MS	By MS/MS	By MS/MS
	1.09524	-0.203175	Rv1928c_Rv1928c	Rv1928c_Rv1928c	10	10	10	Rv1928c_Rv1928c	1	9	7	9	9	9	9	9	9	8	9	7	9	9	9	9	9	9	8	9	7	9	9	9	9	9	9	8	255	255	1	148	By MS/MS	By MS/MS	By MS/MS	By MS/MS	By MS/MS	By MS/MS	By MS/MS	By MS/MS	By MS/MS
	0.925642	0.105299	Rv1932_tpx	Rv1932_tpx	8	8	8	Rv1932_tpx	1	8	8	8	7	7	7	7	8	8	8	8	8	7	7	7	7	8	8	8	8	8	7	7	7	7	8	8	165	165	1	1305	By MS/MS	By MS/MS	By MS/MS	By MS/MS	By MS/MS	By MS/MS	By MS/MS	By MS/MS	By MS/MS
	1.27046	-0.260553	Rv1936_Rv1936	Rv1936_Rv1936	15	15	15	Rv1936_Rv1936	1	14	13	14	10	10	11	14	13	14	14	13	14	10	10	11	14	13	14	14	13	14	10	10	11	14	13	14	369	369	1	362	By MS/MS	By MS/MS	By MS/MS	By MS/MS	By MS/MS	By MS/MS	By MS/MS	By MS/MS	By MS/MS
	1.96599	-0.301558	Rv1938_ephB	Rv1938_ephB	12	12	12	Rv1938_ephB	1	11	11	9	11	10	9	9	10	9	11	11	9	11	10	9	9	10	9	11	11	9	11	10	9	9	10	9	356	356	1	221	By MS/MS	By MS/MS	By MS/MS	By MS/MS	By MS/MS	By MS/MS	By MS/MS	By MS/MS	By MS/MS
	0.866363	-0.168664	Rv1942c_mazF5	Rv1942c_mazF5	3	3	3	Rv1942c_mazF5	1	2	2	2	2	3	2	2	2	2	2	2	2	2	3	2	2	2	2	2	2	2	2	3	2	2	2	2	109	109	1	30	By MS/MS	By MS/MS	By MS/MS	By MS/MS	By MS/MS	By MS/MS	By MS/MS	By MS/MS	By MS/MS
	1.18931	-0.71537	Rv1943c_mazE5	Rv1943c_mazE5	2	2	2	Rv1943c_mazE5	1	2	2	2	2	1	2	2	2	2	2	2	2	2	1	2	2	2	2	2	2	2	2	1	2	2	2	2	125	125	1	29	By MS/MS	By MS/MS	By MS/MS	By MS/MS	By MS/MS	By MS/MS	By MS/MS	By MS/MS	By MS/MS
	0.052927	0.0314468	Rv1944c_Rv1944c	Rv1944c_Rv1944c	7	7	7	Rv1944c_Rv1944c	1	6	7	7	7	7	6	6	6	6	6	7	7	7	7	6	6	6	6	6	7	7	7	7	6	6	6	6	196	196	1	189	By MS/MS	By MS/MS	By MS/MS	By MS/MS	By MS/MS	By MS/MS	By MS/MS	By MS/MS	By MS/MS
	0.0635847	-0.107283	Rv1956_higA	Rv1956_higA	3	3	3	Rv1956_higA	1	3	1	2	2	2	2	0	2	1	3	1	2	2	2	2	0	2	1	3	1	2	2	2	2	0	2	1	149	149	1	22	By MS/MS	By MS/MS	By matching	By MS/MS	By MS/MS	By MS/MS		By matching	By matching
	0.326358	0.188111	Rv1957_Rv1957	Rv1957_Rv1957	7	7	7	Rv1957_Rv1957	1	7	6	6	7	6	7	5	4	5	7	6	6	7	6	7	5	4	5	7	6	6	7	6	7	5	4	5	181	181	1	86	By MS/MS	By MS/MS	By MS/MS	By MS/MS	By MS/MS	By MS/MS	By matching	By MS/MS	By MS/MS
	0.161565	-0.173646	Rv1962A_vapB35	Rv1962A_vapB35	5	5	5	Rv1962A_vapB35	1	3	3	2	2	2	4	3	3	3	3	3	2	2	2	4	3	3	3	3	3	2	2	2	4	3	3	3	90	90	1	40	By MS/MS	By MS/MS	By MS/MS	By MS/MS	By MS/MS	By MS/MS	By MS/MS	By MS/MS	By MS/MS
	0.554471	0.596803	Rv1962c_vapC35	Rv1962c_vapC35	6	6	6	Rv1962c_vapC35	1	4	3	4	4	4	4	3	5	5	4	3	4	4	4	4	3	5	5	4	3	4	4	4	4	3	5	5	135	135	1	59	By MS/MS	By MS/MS	By MS/MS	By MS/MS	By MS/MS	By MS/MS	By MS/MS	By MS/MS	By MS/MS
+	3.624	-1.69396	Rv1975_Rv1975	Rv1975_Rv1975	5	5	5	Rv1975_Rv1975	1	3	3	4	3	3	4	4	4	4	3	3	4	3	3	4	4	4	4	3	3	4	3	3	4	4	4	4	221	221	1	78	By MS/MS	By MS/MS	By MS/MS	By MS/MS	By MS/MS	By MS/MS	By MS/MS	By MS/MS	By MS/MS
	0.0698116	-0.0365483	Rv1977_Rv1977	Rv1977_Rv1977	19	19	19	Rv1977_Rv1977	1	15	15	12	18	16	17	14	14	13	15	15	12	18	16	17	14	14	13	15	15	12	18	16	17	14	14	13	348	348	1	187	By MS/MS	By MS/MS	By MS/MS	By MS/MS	By MS/MS	By MS/MS	By MS/MS	By MS/MS	By MS/MS
	1.00873	0.569614	Rv1978_Rv1978	Rv1978_Rv1978	16	16	16	Rv1978_Rv1978	1	13	12	12	15	12	11	13	11	15	13	12	12	15	12	11	13	11	15	13	12	12	15	12	11	13	11	15	282	282	1	180	By MS/MS	By MS/MS	By MS/MS	By MS/MS	By MS/MS	By MS/MS	By MS/MS	By MS/MS	By MS/MS
	1.1275	-0.545275	Rv1980c_mpt64	Rv1980c_mpt64	16	16	16	Rv1980c_mpt64	1	16	15	15	14	15	15	14	14	15	16	15	15	14	15	15	14	14	15	16	15	15	14	15	15	14	14	15	228	228	1	4851	By MS/MS	By MS/MS	By MS/MS	By MS/MS	By MS/MS	By MS/MS	By MS/MS	By MS/MS	By MS/MS
;546591;546592;546593;546594;546595;546596;546597;546598;546599;546600;546601;546602;546603;546604;546605;546606;546607;546608;546609;546610;546611;546612;546613;546614;546615;546616;546617;546618;546619;546620;546621;546622;546623;546624;546625;546626;546627;546628;546629;546630;546631;546632;546633;546634;546635;546636;546637;546638;546639;546640;546641;546642;546643;546644;546645;546646;546647…	28122;28123;28124;28125;28126;28127;28128;28129;28130;28131;28132;28133;28134;28135;28136;28137;28138;28139;28140;28141;28142;28143;28144;28145;28146;28147;28148;28149;28150;28151;28152;28153;28154;28155;28156;28157;28158;28159;28160;28161;28162;28163;28164;28165;28166;28167;28168;28169;28170;28171;28172;28173;28174;28175;28176;28177;28178;28179;28180;28181;28182;28183;28184;28185;28186;28187;281…
;460551;460552;460553;460554;460555;460556;460557;460558;460559;460560;460561;460562;460563;460564;460565;460566;460567;460568;460569;460570;460571;460572;460573;460574;460575;460576;460577;460578;460579;460580;460581;460582;460583;460584;460585;460586;460587;460588;460589;460590;460591;460592;460593;460594;460595;460596;460597;460598;460599;460600;460601;460602;460603;460604;460605;460606;460607…	28361;28505;105785;129891;130022;169451;218693;219985;220346;292691;405803;446207;460578;525400;525743;587550	1068;1069		45;226		Color2 [DarkGray]	1	4		16	16	16	65.8	65.8	65.8	1687200000000	6811	37.7938	35.8575	36.3913	35.3569	35.2102	35.2084	35.7373	36.7129	36.4166
	0.0345926	0.0238686	Rv1981c_nrdF1	Rv1981c_nrdF1	19	19	16	Rv1981c_nrdF1	1	17	16	16	18	18	18	16	15	14	17	16	16	18	18	18	16	15	14	14	13	13	15	15	15	13	12	11	322	322	1	331	By MS/MS	By MS/MS	By MS/MS	By MS/MS	By MS/MS	By MS/MS	By MS/MS	By MS/MS	By MS/MS
	1.20597	-1.13936	Rv1984c_cfp21	Rv1984c_cfp21	6	6	6	Rv1984c_cfp21	1	5	6	5	5	5	5	5	5	5	5	6	5	5	5	5	5	5	5	5	6	5	5	5	5	5	5	5	217	217	1	1018	By MS/MS	By MS/MS	By MS/MS	By MS/MS	By MS/MS	By MS/MS	By MS/MS	By MS/MS	By MS/MS
	0.847499	-0.626525	Rv1987_Rv1987	Rv1987_Rv1987	5	5	5	Rv1987_Rv1987	1	5	5	5	5	5	5	5	5	5	5	5	5	5	5	5	5	5	5	5	5	5	5	5	5	5	5	5	142	142	1	103	By MS/MS	By MS/MS	By MS/MS	By MS/MS	By MS/MS	By MS/MS	By MS/MS	By MS/MS	By MS/MS
	1.42842	1.49637	Rv1989c_Rv1989c	Rv1989c_Rv1989c	5	5	5	Rv1989c_Rv1989c	1	0	2	2	1	3	3	1	2	3	0	2	2	1	3	3	1	2	3	0	2	2	1	3	3	1	2	3	186	186	1	29		By MS/MS	By matching	By MS/MS	By MS/MS	By MS/MS	By matching	By MS/MS	By MS/MS
	0.671082	0.735409	Rv1990c_Rv1990c	Rv1990c_Rv1990c	7	7	7	Rv1990c_Rv1990c	1	6	5	3	7	7	3	4	4	5	6	5	3	7	7	3	4	4	5	6	5	3	7	7	3	4	4	5	113	113	1	66	By MS/MS	By MS/MS	By MS/MS	By MS/MS	By MS/MS	By matching	By MS/MS	By matching	By MS/MS
	1.47263	3.20261	Rv1992c_ctpG	Rv1992c_ctpG	9	9	9	Rv1992c_ctpG	1	5	5	6	5	6	4	1	2	5	5	5	6	5	6	4	1	2	5	5	5	6	5	6	4	1	2	5	771	771	1	59	By MS/MS	By MS/MS	By MS/MS	By MS/MS	By MS/MS	By MS/MS	By MS/MS	By matching	By MS/MS
	1.06267	0.465172	Rv1993c_Rv1993c	Rv1993c_Rv1993c	8	8	8	Rv1993c_Rv1993c	1	5	7	7	7	7	6	7	6	7	5	7	7	7	7	6	7	6	7	5	7	7	7	7	6	7	6	7	90	90	1	99	By MS/MS	By MS/MS	By MS/MS	By MS/MS	By MS/MS	By MS/MS	By MS/MS	By MS/MS	By MS/MS
	0.896598	0.409116	Rv1996_Rv1996	Rv1996_Rv1996	18	18	18	Rv1996_Rv1996	1	13	15	13	15	16	14	10	14	14	13	15	13	15	16	14	10	14	14	13	15	13	15	16	14	10	14	14	317	317	1	187	By MS/MS	By MS/MS	By MS/MS	By MS/MS	By MS/MS	By MS/MS	By MS/MS	By MS/MS	By MS/MS
	0.621495	0.469444	Rv2000_Rv2000	Rv2000_Rv2000	15	15	15	Rv2000_Rv2000	1	10	10	9	9	10	4	6	7	4	10	10	9	9	10	4	6	7	4	10	10	9	9	10	4	6	7	4	537	537	1	115	By MS/MS	By MS/MS	By MS/MS	By MS/MS	By MS/MS	By MS/MS	By MS/MS	By MS/MS	By MS/MS
	0.0101143	0.00600974	Rv2001_Rv2001	Rv2001_Rv2001	8	8	8	Rv2001_Rv2001	1	8	7	6	8	8	8	8	6	5	8	7	6	8	8	8	8	6	5	8	7	6	8	8	8	8	6	5	250	250	1	131	By MS/MS	By MS/MS	By MS/MS	By MS/MS	By MS/MS	By MS/MS	By MS/MS	By MS/MS	By MS/MS
	1.16167	0.367547	Rv2002_fabG3	Rv2002_fabG3	12	12	12	Rv2002_fabG3	1	11	11	10	12	11	12	10	10	11	11	11	10	12	11	12	10	10	11	11	11	10	12	11	12	10	10	11	260	260	1	201	By MS/MS	By MS/MS	By MS/MS	By MS/MS	By MS/MS	By MS/MS	By MS/MS	By MS/MS	By MS/MS
	2.01159	0.53939	Rv2003c_Rv2003c	Rv2003c_Rv2003c	14	14	14	Rv2003c_Rv2003c	1	11	12	12	10	12	11	11	10	12	11	12	12	10	12	11	11	10	12	11	12	12	10	12	11	11	10	12	285	285	1	160	By MS/MS	By MS/MS	By MS/MS	By MS/MS	By MS/MS	By MS/MS	By MS/MS	By MS/MS	By MS/MS
	0.855878	0.500064	Rv2005c_Rv2005c	Rv2005c_Rv2005c	11	10	10	Rv2005c_Rv2005c	1	9	10	8	11	9	7	8	6	8	8	9	7	10	8	6	7	5	7	8	9	7	10	8	6	7	5	7	295	295	1	128	By MS/MS	By MS/MS	By MS/MS	By MS/MS	By MS/MS	By MS/MS	By MS/MS	By MS/MS	By MS/MS
	0.457235	0.153444	Rv2006_otsB1	Rv2006_otsB1	54	54	54	Rv2006_otsB1	1	46	46	46	47	46	51	41	41	43	46	46	46	47	46	51	41	41	43	46	46	46	47	46	51	41	41	43	1327	1327	1	769	By MS/MS	By MS/MS	By MS/MS	By MS/MS	By MS/MS	By MS/MS	By MS/MS	By MS/MS	By MS/MS
	0.805282	0.200553	Rv2007c_fdxA	Rv2007c_fdxA	5	5	5	Rv2007c_fdxA	1	5	5	5	5	5	5	5	5	5	5	5	5	5	5	5	5	5	5	5	5	5	5	5	5	5	5	5	114	114	1	427	By MS/MS	By MS/MS	By MS/MS	By MS/MS	By MS/MS	By MS/MS	By MS/MS	By MS/MS	By MS/MS
	0.50795	-0.324481	Rv2009_vapB15	Rv2009_vapB15	5	5	5	Rv2009_vapB15	1	3	3	4	3	3	4	2	3	4	3	3	4	3	3	4	2	3	4	3	3	4	3	3	4	2	3	4	80	80	1	51	By MS/MS	By MS/MS	By MS/MS	By MS/MS	By MS/MS	By MS/MS	By MS/MS	By MS/MS	By MS/MS
	0.26403	0.517402	Rv2012_Rv2012	Rv2012_Rv2012	4	4	4	Rv2012_Rv2012	1	1	2	1	2	2	1	0	0	0	1	2	1	2	2	1	0	0	0	1	2	1	2	2	1	0	0	0	164	164	1	20	By MS/MS	By MS/MS	By MS/MS	By MS/MS	By MS/MS	By MS/MS
	1.33065	0.437289	Rv2018_Rv2018	Rv2018_Rv2018	13	12	12	Rv2018_Rv2018	1	11	13	11	10	11	11	11	8	11	10	12	10	9	10	10	10	7	10	10	12	10	9	10	10	10	7	10	239	239	1	153	By MS/MS	By MS/MS	By MS/MS	By MS/MS	By MS/MS	By MS/MS	By MS/MS	By MS/MS	By MS/MS
	1.28272	0.691742	Rv2019_Rv2019	Rv2019_Rv2019	5	5	5	Rv2019_Rv2019	1	3	4	3	3	4	4	5	4	3	3	4	3	3	4	4	5	4	3	3	4	3	3	4	4	5	4	3	138	138	1	60	By MS/MS	By MS/MS	By MS/MS	By MS/MS	By MS/MS	By MS/MS	By MS/MS	By MS/MS	By MS/MS
	0.760195	0.183665	Rv2022c_Rv2022c;Rv3182_Rv3182	Rv2022c_Rv2022c	5;1	5;1	5;1	Rv2022c_Rv2022c	2	5	4	4	4	4	2	4	3	3	5	4	4	4	4	2	4	3	3	5	4	4	4	4	2	4	3	3	201	201;114	1	47	By MS/MS	By MS/MS	By MS/MS	By MS/MS	By MS/MS	By MS/MS	By MS/MS	By MS/MS	By MS/MS
	0.100102	0.0701106	Rv2026c_Rv2026c	Rv2026c_Rv2026c	3	3	3	Rv2026c_Rv2026c	1	2	2	2	2	1	2	3	2	1	2	2	2	2	1	2	3	2	1	2	2	2	2	1	2	3	2	1	294	294	1	24	By MS/MS	By MS/MS	By matching	By MS/MS	By matching	By MS/MS	By MS/MS	By matching	By matching
	0.680104	0.238014	Rv2028c_Rv2028c	Rv2028c_Rv2028c	8	8	8	Rv2028c_Rv2028c	1	7	7	8	8	8	7	6	6	7	7	7	8	8	8	7	6	6	7	7	7	8	8	8	7	6	6	7	279	279	1	112	By MS/MS	By MS/MS	By MS/MS	By MS/MS	By MS/MS	By MS/MS	By MS/MS	By MS/MS	By MS/MS
	0.475511	-0.168655	Rv2029c_pfkB	Rv2029c_pfkB	13	13	13	Rv2029c_pfkB	1	12	12	11	11	12	9	6	11	10	12	12	11	11	12	9	6	11	10	12	12	11	11	12	9	6	11	10	339	339	1	147	By MS/MS	By MS/MS	By MS/MS	By MS/MS	By MS/MS	By MS/MS	By MS/MS	By MS/MS	By MS/MS
	0.344719	0.214563	Rv2030c_Rv2030c	Rv2030c_Rv2030c	47	47	47	Rv2030c_Rv2030c	1	44	45	44	44	45	46	43	41	46	44	45	44	44	45	46	43	41	46	44	45	44	44	45	46	43	41	46	681	681	1	1062	By MS/MS	By MS/MS	By MS/MS	By MS/MS	By MS/MS	By MS/MS	By MS/MS	By MS/MS	By MS/MS
	0.0367816	0.0202942	Rv2031c_hspX	Rv2031c_hspX	15	15	15	Rv2031c_hspX	1	14	13	12	13	14	13	11	12	13	14	13	12	13	14	13	11	12	13	14	13	12	13	14	13	11	12	13	144	144	1	1110	By MS/MS	By MS/MS	By MS/MS	By MS/MS	By MS/MS	By MS/MS	By MS/MS	By MS/MS	By MS/MS
	0.55657	0.172392	Rv2032_acg	Rv2032_acg	22	22	22	Rv2032_acg	1	21	22	20	22	22	22	21	21	21	21	22	20	22	22	22	21	21	21	21	22	20	22	22	22	21	21	21	331	331	1	525	By MS/MS	By MS/MS	By MS/MS	By MS/MS	By MS/MS	By MS/MS	By MS/MS	By MS/MS	By MS/MS
	1.60305	-0.615875	Rv2035_Rv2035	Rv2035_Rv2035	9	9	9	Rv2035_Rv2035	1	6	6	6	8	9	8	7	7	9	6	6	6	8	9	8	7	7	9	6	6	6	8	9	8	7	7	9	162	162	1	123	By MS/MS	By MS/MS	By MS/MS	By MS/MS	By MS/MS	By MS/MS	By MS/MS	By MS/MS	By MS/MS
	0.594026	-0.652734	Rv2042c_Rv2042c	Rv2042c_Rv2042c	2	2	2	Rv2042c_Rv2042c	1	1	0	1	2	2	2	0	1	1	1	0	1	2	2	2	0	1	1	1	0	1	2	2	2	0	1	1	265	265	1	13	By matching		By matching	By MS/MS	By MS/MS	By MS/MS		By matching	By matching
	0.409713	0.345765	Rv2043c_pncA	Rv2043c_pncA	5	5	5	Rv2043c_pncA	1	5	5	5	5	5	4	4	5	5	5	5	5	5	5	4	4	5	5	5	5	5	5	5	4	4	5	5	186	186	1	113	By MS/MS	By MS/MS	By MS/MS	By MS/MS	By MS/MS	By MS/MS	By MS/MS	By MS/MS	By MS/MS
	1.18382	-0.403954	Rv2046_lppI	Rv2046_lppI	7	7	7	Rv2046_lppI	1	6	3	4	6	6	6	6	5	5	6	3	4	6	6	6	6	5	5	6	3	4	6	6	6	6	5	5	218	218	1	91	By MS/MS	By MS/MS	By MS/MS	By MS/MS	By MS/MS	By MS/MS	By MS/MS	By MS/MS	By MS/MS
	0.374864	0.206059	Rv2047c_Rv2047c	Rv2047c_Rv2047c	5	5	5	Rv2047c_Rv2047c	1	4	4	5	5	5	3	4	3	4	4	4	5	5	5	3	4	3	4	4	4	5	5	5	3	4	3	4	854	854	1	51	By MS/MS	By MS/MS	By MS/MS	By MS/MS	By MS/MS	By MS/MS	By MS/MS	By matching	By MS/MS
	0.143457	0.112752	Rv2048c_pks12	Rv2048c_pks12	99	99	97	Rv2048c_pks12	1	75	73	56	81	80	74	59	60	65	75	73	56	81	80	74	59	60	65	74	71	56	79	79	73	58	59	64	4151	4151	1	1001	By MS/MS	By MS/MS	By MS/MS	By MS/MS	By MS/MS	By MS/MS	By MS/MS	By MS/MS	By MS/MS
	1.36872	0.419411	Rv2050_Rv2050	Rv2050_Rv2050	9	9	9	Rv2050_Rv2050	1	8	8	8	8	7	8	6	6	7	8	8	8	8	7	8	6	6	7	8	8	8	8	7	8	6	6	7	111	111	1	145	By MS/MS	By MS/MS	By MS/MS	By MS/MS	By MS/MS	By MS/MS	By MS/MS	By MS/MS	By MS/MS
	0.423057	-1.44455	Rv2051c_ppm1	Rv2051c_ppm1	7	7	7	Rv2051c_ppm1	1	4	3	2	3	6	5	3	3	4	4	3	2	3	6	5	3	3	4	4	3	2	3	6	5	3	3	4	874	874	1	51	By MS/MS	By MS/MS	By MS/MS	By MS/MS	By MS/MS	By MS/MS	By MS/MS	By MS/MS	By MS/MS
	0.182417	-0.0176099	Rv2052c_Rv2052c	Rv2052c_Rv2052c	17	17	17	Rv2052c_Rv2052c	1	15	14	13	16	15	17	14	16	14	15	14	13	16	15	17	14	16	14	15	14	13	16	15	17	14	16	14	534	534	1	249	By MS/MS	By MS/MS	By MS/MS	By MS/MS	By MS/MS	By MS/MS	By MS/MS	By MS/MS	By MS/MS
	0.865603	0.34422	Rv2054_Rv2054	Rv2054_Rv2054	9	9	9	Rv2054_Rv2054	1	7	9	7	9	7	8	7	7	8	7	9	7	9	7	8	7	7	8	7	9	7	9	7	8	7	7	8	237	237	1	117	By MS/MS	By MS/MS	By MS/MS	By MS/MS	By MS/MS	By MS/MS	By MS/MS	By MS/MS	By MS/MS
	0.703736	0.522947	Rv2061c_Rv2061c	Rv2061c_Rv2061c	5	5	5	Rv2061c_Rv2061c	1	5	5	5	5	5	5	4	4	5	5	5	5	5	5	5	4	4	5	5	5	5	5	5	5	4	4	5	134	134	1	59	By MS/MS	By MS/MS	By MS/MS	By MS/MS	By MS/MS	By MS/MS	By MS/MS	By MS/MS	By MS/MS
	1.39972	0.480903	Rv2062c_cobN	Rv2062c_cobN	39	39	39	Rv2062c_cobN	1	31	31	26	28	29	26	19	20	25	31	31	26	28	29	26	19	20	25	31	31	26	28	29	26	19	20	25	1194	1194	1	399	By MS/MS	By MS/MS	By MS/MS	By MS/MS	By MS/MS	By MS/MS	By MS/MS	By MS/MS	By MS/MS
	0.731084	-0.434581	Rv2063_mazE7	Rv2063_mazE7	5	5	5	Rv2063_mazE7	1	3	3	3	5	5	4	3	1	2	3	3	3	5	5	4	3	1	2	3	3	3	5	5	4	3	1	2	77	77	1	64	By MS/MS	By MS/MS	By MS/MS	By MS/MS	By MS/MS	By MS/MS	By MS/MS	By MS/MS	By MS/MS
	0.490716	0.21297	Rv2063A_mazF7	Rv2063A_mazF7	4	4	4	Rv2063A_mazF7	1	4	3	4	4	4	4	3	3	2	4	3	4	4	4	4	3	3	2	4	3	4	4	4	4	3	3	2	136	136	1	43	By MS/MS	By MS/MS	By MS/MS	By MS/MS	By MS/MS	By MS/MS	By MS/MS	By MS/MS	By MS/MS
	0.944408	0.318638	Rv2065_cobH	Rv2065_cobH	11	11	11	Rv2065_cobH	1	9	11	8	10	10	9	6	10	10	9	11	8	10	10	9	6	10	10	9	11	8	10	10	9	6	10	10	208	208	1	167	By MS/MS	By MS/MS	By MS/MS	By MS/MS	By MS/MS	By MS/MS	By MS/MS	By MS/MS	By MS/MS
	0.509708	-0.26637	Rv2066_cobI	Rv2066_cobI	12	12	12	Rv2066_cobI	1	7	6	5	9	7	6	5	5	6	7	6	5	9	7	6	5	5	6	7	6	5	9	7	6	5	5	6	508	508	1	101	By MS/MS	By MS/MS	By MS/MS	By MS/MS	By MS/MS	By MS/MS	By MS/MS	By MS/MS	By MS/MS
	1.11783	0.26927	Rv2067c_Rv2067c	Rv2067c_Rv2067c	22	22	22	Rv2067c_Rv2067c	1	21	19	21	20	21	19	17	18	18	21	19	21	20	21	19	17	18	18	21	19	21	20	21	19	17	18	18	407	407	1	341	By MS/MS	By MS/MS	By MS/MS	By MS/MS	By MS/MS	By MS/MS	By MS/MS	By MS/MS	By MS/MS
	0.328634	-0.318971	Rv2068c_blaC	Rv2068c_blaC	19	19	19	Rv2068c_blaC	1	18	17	18	18	17	17	17	18	18	18	17	18	18	17	17	17	18	18	18	17	18	18	17	17	17	18	18	307	307	1	361	By MS/MS	By MS/MS	By MS/MS	By MS/MS	By MS/MS	By MS/MS	By MS/MS	By MS/MS	By MS/MS
+	4.03982	7.15284	Rv2071c_cobM	Rv2071c_cobM	4	4	4	Rv2071c_cobM	1	2	3	3	4	3	4	1	1	2	2	3	3	4	3	4	1	1	2	2	3	3	4	3	4	1	1	2	251	251	1	39	By matching	By MS/MS	By MS/MS	By MS/MS	By MS/MS	By MS/MS	By matching	By matching	By matching
	0.274618	0.652427	Rv2073c_Rv2073c	Rv2073c_Rv2073c	3	3	3	Rv2073c_Rv2073c	1	1	1	1	2	3	2	1	1	1	1	1	1	2	3	2	1	1	1	1	1	1	2	3	2	1	1	1	249	249	1	22	By matching	By matching	By matching	By MS/MS	By MS/MS	By matching	By matching	By matching	By matching
	0.618155	0.540401	Rv2074_Rv2074	Rv2074_Rv2074	8	8	8	Rv2074_Rv2074	1	6	7	5	6	6	5	4	5	4	6	7	5	6	6	5	4	5	4	6	7	5	6	6	5	4	5	4	137	137	1	75	By MS/MS	By MS/MS	By MS/MS	By MS/MS	By MS/MS	By MS/MS	By MS/MS	By MS/MS	By MS/MS
	0.465817	-0.380406	Rv2080_lppJ	Rv2080_lppJ	5	5	5	Rv2080_lppJ	1	5	5	5	5	5	4	5	5	5	5	5	5	5	5	4	5	5	5	5	5	5	5	5	4	5	5	5	187	187	1	143	By MS/MS	By MS/MS	By MS/MS	By MS/MS	By MS/MS	By MS/MS	By MS/MS	By MS/MS	By MS/MS
	0.203082	-0.309809	Rv2083_Rv2083	Rv2083_Rv2083	3	3	3	Rv2083_Rv2083	1	2	3	3	3	3	3	3	2	2	2	3	3	3	3	3	3	2	2	2	3	3	3	3	3	3	2	2	314	314	1	51	By MS/MS	By MS/MS	By MS/MS	By MS/MS	By MS/MS	By MS/MS	By MS/MS	By MS/MS	By MS/MS
	0.541499	-0.252926	Rv2089c_pepE	Rv2089c_pepE	9	9	9	Rv2089c_pepE	1	6	5	8	5	7	6	6	4	7	6	5	8	5	7	6	6	4	7	6	5	8	5	7	6	6	4	7	375	375	1	108	By MS/MS	By MS/MS	By MS/MS	By MS/MS	By MS/MS	By MS/MS	By MS/MS	By MS/MS	By MS/MS
	0.00815797	-0.00866191	Rv2091c_Rv2091c	Rv2091c_Rv2091c	9	9	9	Rv2091c_Rv2091c	1	8	9	9	6	7	7	7	6	6	8	9	9	6	7	7	7	6	6	8	9	9	6	7	7	7	6	6	244	244	1	154	By MS/MS	By MS/MS	By MS/MS	By MS/MS	By MS/MS	By MS/MS	By MS/MS	By MS/MS	By MS/MS
	0.207841	-0.0536903	Rv2092c_helY	Rv2092c_helY	51	51	51	Rv2092c_helY	1	41	45	42	44	45	47	44	38	45	41	45	42	44	45	47	44	38	45	41	45	42	44	45	47	44	38	45	906	906	1	733	By MS/MS	By MS/MS	By MS/MS	By MS/MS	By MS/MS	By MS/MS	By MS/MS	By MS/MS	By MS/MS
	0.667578	0.422167	Rv2094c_tatA	Rv2094c_tatA	4	4	4	Rv2094c_tatA	1	4	4	4	4	4	4	3	4	3	4	4	4	4	4	4	3	4	3	4	4	4	4	4	4	3	4	3	83	83	1	88	By MS/MS	By MS/MS	By MS/MS	By MS/MS	By MS/MS	By MS/MS	By MS/MS	By MS/MS	By MS/MS
	1.76826	0.278733	Rv2095c_pafC	Rv2095c_pafC	14	14	14	Rv2095c_pafC	1	11	14	9	14	14	11	11	10	10	11	14	9	14	14	11	11	10	10	11	14	9	14	14	11	11	10	10	316	316	1	228	By MS/MS	By MS/MS	By MS/MS	By MS/MS	By MS/MS	By MS/MS	By MS/MS	By MS/MS	By MS/MS
	0.233414	-0.0659758	Rv2096c_pafB	Rv2096c_pafB	13	13	13	Rv2096c_pafB	1	11	11	10	11	12	12	10	10	12	11	11	10	11	12	12	10	10	12	11	11	10	11	12	12	10	10	12	332	332	1	192	By MS/MS	By MS/MS	By MS/MS	By MS/MS	By MS/MS	By MS/MS	By MS/MS	By MS/MS	By MS/MS
	0.0571046	-0.312532	Rv2097c_pafA	Rv2097c_pafA	8	8	8	Rv2097c_pafA	1	6	5	4	4	8	4	2	2	3	6	5	4	4	8	4	2	2	3	6	5	4	4	8	4	2	2	3	452	452	1	59	By matching	By MS/MS	By MS/MS	By MS/MS	By MS/MS	By matching	By MS/MS	By matching	By matching
	1.96253	1.55376	Rv2101_helZ	Rv2101_helZ	7	7	7	Rv2101_helZ	1	2	2	3	4	5	2	1	2	2	2	2	3	4	5	2	1	2	2	2	2	3	4	5	2	1	2	2	1013	1013	1	44	By matching	By MS/MS	By MS/MS	By MS/MS	By MS/MS	By matching	By MS/MS	By matching	By matching
	1.45074	1.67597	Rv2103c_vapC37	Rv2103c_vapC37	5	5	5	Rv2103c_vapC37	1	3	4	4	3	5	2	2	1	4	3	4	4	3	5	2	2	1	4	3	4	4	3	5	2	2	1	4	144	144	1	44	By MS/MS	By MS/MS	By matching	By matching	By MS/MS	By matching	By matching	By matching	By matching
	0.0811116	-0.200843	Rv2104c_vapB37	Rv2104c_vapB37	2	2	2	Rv2104c_vapB37	1	2	2	1	2	2	1	1	1	2	2	2	1	2	2	1	1	1	2	2	2	1	2	2	1	1	1	2	84	84	1	19	By MS/MS	By matching	By MS/MS	By MS/MS	By MS/MS	By MS/MS	By matching	By MS/MS	By MS/MS
	0.0960439	-0.0394783	Rv2109c_prcA	Rv2109c_prcA	15	15	15	Rv2109c_prcA	1	15	14	15	15	14	14	15	15	15	15	14	15	15	14	14	15	15	15	15	14	15	15	14	14	15	15	15	248	248	1	444	By MS/MS	By MS/MS	By MS/MS	By MS/MS	By MS/MS	By MS/MS	By MS/MS	By MS/MS	By MS/MS
	0.00380561	-0.00114536	Rv2110c_prcB	Rv2110c_prcB	14	14	14	Rv2110c_prcB	1	14	14	14	14	14	14	14	13	13	14	14	14	14	14	14	14	13	13	14	14	14	14	14	14	14	13	13	291	291	1	717	By MS/MS	By MS/MS	By MS/MS	By MS/MS	By MS/MS	By MS/MS	By MS/MS	By MS/MS	By MS/MS
	0.508913	-0.815571	Rv2111c_pup	Rv2111c_pup	5	5	5	Rv2111c_pup	1	5	5	4	5	5	5	4	4	4	5	5	4	5	5	5	4	4	4	5	5	4	5	5	5	4	4	4	64	64	1	153	By MS/MS	By MS/MS	By MS/MS	By MS/MS	By MS/MS	By MS/MS	By MS/MS	By MS/MS	By MS/MS
	1.58817	0.549343	Rv2112c_dop	Rv2112c_dop	27	27	27	Rv2112c_dop	1	20	23	17	22	23	21	17	11	16	20	23	17	22	23	21	17	11	16	20	23	17	22	23	21	17	11	16	554	554	1	383	By MS/MS	By MS/MS	By MS/MS	By MS/MS	By MS/MS	By MS/MS	By MS/MS	By MS/MS	By MS/MS
	0.142412	0.062734	Rv2114_Rv2114	Rv2114_Rv2114	12	12	12	Rv2114_Rv2114	1	11	11	11	11	11	12	12	11	11	11	11	11	11	11	12	12	11	11	11	11	11	11	11	12	12	11	11	207	207	1	232	By MS/MS	By MS/MS	By MS/MS	By MS/MS	By MS/MS	By MS/MS	By MS/MS	By MS/MS	By MS/MS
	1.01312	0.863252	Rv2115c_mpa	Rv2115c_mpa	27	27	26	Rv2115c_mpa	1	14	21	13	23	25	22	12	11	15	14	21	13	23	25	22	12	11	15	13	20	12	22	24	22	12	10	14	609	609	1	232	By MS/MS	By MS/MS	By MS/MS	By MS/MS	By MS/MS	By MS/MS	By MS/MS	By MS/MS	By MS/MS
	0.781445	-1.36865	Rv2116_lppK	Rv2116_lppK	4	4	4	Rv2116_lppK	1	3	2	4	4	3	2	2	2	0	3	2	4	4	3	2	2	2	0	3	2	4	4	3	2	2	2	0	189	189	1	41	By MS/MS	By matching	By MS/MS	By MS/MS	By MS/MS	By MS/MS	By MS/MS	By MS/MS
	1.56303	0.72029	Rv2117_Rv2117	Rv2117_Rv2117	4	4	4	Rv2117_Rv2117	1	2	3	3	2	2	2	1	1	1	2	3	3	2	2	2	1	1	1	2	3	3	2	2	2	1	1	1	97	97	1	27	By MS/MS	By MS/MS	By MS/MS	By matching	By MS/MS	By MS/MS	By MS/MS	By matching	By matching
	0.160059	0.038209	Rv2118c_Rv2118c	Rv2118c_Rv2118c	17	17	17	Rv2118c_Rv2118c	1	16	17	16	17	16	17	16	17	17	16	17	16	17	16	17	16	17	17	16	17	16	17	16	17	16	17	17	280	280	1	326	By MS/MS	By MS/MS	By MS/MS	By MS/MS	By MS/MS	By MS/MS	By MS/MS	By MS/MS	By MS/MS
	0.251807	0.116261	Rv2121c_hisG	Rv2121c_hisG	15	15	15	Rv2121c_hisG	1	14	12	12	14	15	13	10	12	12	14	12	12	14	15	13	10	12	12	14	12	12	14	15	13	10	12	12	284	284	1	253	By MS/MS	By MS/MS	By MS/MS	By MS/MS	By MS/MS	By MS/MS	By MS/MS	By MS/MS	By MS/MS
	0.530746	0.373535	Rv2122c_hisE	Rv2122c_hisE	4	4	4	Rv2122c_hisE	1	4	4	4	3	3	3	4	4	3	4	4	4	3	3	3	4	4	3	4	4	4	3	3	3	4	4	3	93	93	1	83	By MS/MS	By MS/MS	By MS/MS	By MS/MS	By MS/MS	By MS/MS	By MS/MS	By MS/MS	By MS/MS
	1.55123	-0.859119	Rv2124c_metH	Rv2124c_metH	16	16	16	Rv2124c_metH	1	11	12	13	13	13	10	9	9	8	11	12	13	13	13	10	9	9	8	11	12	13	13	13	10	9	9	8	1192	1192	1	183	By MS/MS	By MS/MS	By MS/MS	By MS/MS	By MS/MS	By MS/MS	By MS/MS	By MS/MS	By MS/MS
	0.00646475	0.0123816	Rv2125_Rv2125	Rv2125_Rv2125	3	3	3	Rv2125_Rv2125	1	1	0	0	1	3	0	0	1	1	1	0	0	1	3	0	0	1	1	1	0	0	1	3	0	0	1	1	292	292	1	15	By matching			By MS/MS	By MS/MS			By matching	By matching
	0.664098	-0.322944	Rv2129c_Rv2129c	Rv2129c_Rv2129c	15	15	15	Rv2129c_Rv2129c	1	13	12	13	13	13	12	7	10	9	13	12	13	13	13	12	7	10	9	13	12	13	13	13	12	7	10	9	293	293	1	176	By MS/MS	By MS/MS	By MS/MS	By MS/MS	By MS/MS	By MS/MS	By MS/MS	By MS/MS	By MS/MS
	0.552666	0.139246	Rv2130c_mshC	Rv2130c_mshC	26	26	26	Rv2130c_mshC	1	22	24	25	26	25	23	24	21	21	22	24	25	26	25	23	24	21	21	22	24	25	26	25	23	24	21	21	414	414	1	492	By MS/MS	By MS/MS	By MS/MS	By MS/MS	By MS/MS	By MS/MS	By MS/MS	By MS/MS	By MS/MS
	0.495207	0.220437	Rv2131c_cysQ	Rv2131c_cysQ	14	14	14	Rv2131c_cysQ	1	12	12	10	13	12	10	11	10	10	12	12	10	13	12	10	11	10	10	12	12	10	13	12	10	11	10	10	267	267	1	191	By MS/MS	By MS/MS	By MS/MS	By MS/MS	By MS/MS	By MS/MS	By MS/MS	By MS/MS	By MS/MS
	0.858582	0.104072	Rv2134c_Rv2134c	Rv2134c_Rv2134c	10	10	10	Rv2134c_Rv2134c	1	9	8	9	8	8	8	9	10	10	9	8	9	8	8	8	9	10	10	9	8	9	8	8	8	9	10	10	195	195	1	160	By MS/MS	By MS/MS	By MS/MS	By MS/MS	By MS/MS	By MS/MS	By MS/MS	By MS/MS	By MS/MS
	0.363716	0.0828495	Rv2135c_Rv2135c	Rv2135c_Rv2135c	14	14	14	Rv2135c_Rv2135c	1	14	12	13	13	14	14	13	13	14	14	12	13	13	14	14	13	13	14	14	12	13	13	14	14	13	13	14	236	236	1	262	By MS/MS	By MS/MS	By MS/MS	By MS/MS	By MS/MS	By MS/MS	By MS/MS	By MS/MS	By MS/MS
	0.286138	-0.0772336	Rv2138_lppL	Rv2138_lppL	14	14	14	Rv2138_lppL	1	12	10	11	12	11	11	9	10	11	12	10	11	12	11	11	9	10	11	12	10	11	12	11	11	9	10	11	358	358	1	183	By MS/MS	By MS/MS	By MS/MS	By MS/MS	By MS/MS	By MS/MS	By MS/MS	By MS/MS	By MS/MS
	0.4607	0.831162	Rv2139_pyrD	Rv2139_pyrD	3	3	3	Rv2139_pyrD	1	3	2	2	3	2	2	1	3	1	3	2	2	3	2	2	1	3	1	3	2	2	3	2	2	1	3	1	357	357	1	29	By matching	By MS/MS	By MS/MS	By MS/MS	By MS/MS	By MS/MS	By MS/MS	By MS/MS	By MS/MS
	0.22023	0.110794	Rv2140c_TB186	Rv2140c_TB186	13	13	13	Rv2140c_TB186	1	11	13	12	13	13	13	12	12	12	11	13	12	13	13	13	12	12	12	11	13	12	13	13	13	12	12	12	176	176	1	520	By MS/MS	By MS/MS	By MS/MS	By MS/MS	By MS/MS	By MS/MS	By MS/MS	By MS/MS	By MS/MS
	0.328103	-0.0838194	Rv2141c_Rv2141c	Rv2141c_Rv2141c	20	20	20	Rv2141c_Rv2141c	1	18	18	18	19	19	18	18	18	17	18	18	18	19	19	18	18	18	17	18	18	18	19	19	18	18	18	17	448	448	1	632	By MS/MS	By MS/MS	By MS/MS	By MS/MS	By MS/MS	By MS/MS	By MS/MS	By MS/MS	By MS/MS
	0.614885	-0.492405	Rv2142A_parD2	Rv2142A_parD2	4	4	4	Rv2142A_parD2	1	2	1	2	3	2	3	3	3	3	2	1	2	3	2	3	3	3	3	2	1	2	3	2	3	3	3	3	71	71	1	54	By MS/MS	By MS/MS	By MS/MS	By MS/MS	By MS/MS	By MS/MS	By MS/MS	By MS/MS	By MS/MS
	0.0354525	0.0902545	Rv2142c_parE2	Rv2142c_parE2	3	3	3	Rv2142c_parE2	1	1	3	2	2	2	1	2	2	2	1	3	2	2	2	1	2	2	2	1	3	2	2	2	1	2	2	2	105	105	1	24	By matching	By MS/MS	By matching	By matching	By MS/MS	By matching	By matching	By matching	By matching
	1.49989	0.634082	Rv2145c_wag31	Rv2145c_wag31	14	14	14	Rv2145c_wag31	1	13	13	13	13	13	12	12	12	12	13	13	13	13	13	12	12	12	12	13	13	13	13	13	12	12	12	12	260	260	1	309	By MS/MS	By MS/MS	By MS/MS	By MS/MS	By MS/MS	By MS/MS	By MS/MS	By MS/MS	By MS/MS
	0.396318	-0.240395	Rv2147c_Rv2147c	Rv2147c_Rv2147c	5	5	5	Rv2147c_Rv2147c	1	4	4	4	4	4	3	4	4	4	4	4	4	4	4	3	4	4	4	4	4	4	4	4	3	4	4	4	241	241	1	53	By MS/MS	By MS/MS	By MS/MS	By MS/MS	By MS/MS	By MS/MS	By MS/MS	By MS/MS	By MS/MS
	1.63376	0.430929	Rv2148c_Rv2148c	Rv2148c_Rv2148c	9	9	9	Rv2148c_Rv2148c	1	8	9	8	8	9	9	9	9	9	8	9	8	8	9	9	9	9	9	8	9	8	8	9	9	9	9	9	258	258	1	126	By MS/MS	By MS/MS	By MS/MS	By MS/MS	By MS/MS	By MS/MS	By MS/MS	By MS/MS	By MS/MS
	0.161883	0.0455341	Rv2149c_yfiH	Rv2149c_yfiH	13	13	13	Rv2149c_yfiH	1	13	12	13	13	13	11	12	13	13	13	12	13	13	13	11	12	13	13	13	12	13	13	13	11	12	13	13	250	250	1	225	By MS/MS	By MS/MS	By MS/MS	By MS/MS	By MS/MS	By MS/MS	By MS/MS	By MS/MS	By MS/MS
	0.598187	0.17714	Rv2150c_ftsZ	Rv2150c_ftsZ	16	16	16	Rv2150c_ftsZ	1	11	12	9	11	15	9	8	7	8	11	12	9	11	15	9	8	7	8	11	12	9	11	15	9	8	7	8	379	379	1	196	By MS/MS	By MS/MS	By MS/MS	By MS/MS	By MS/MS	By MS/MS	By MS/MS	By MS/MS	By MS/MS
	1.48311	-0.882506	Rv2151c_ftsQ	Rv2151c_ftsQ	13	13	13	Rv2151c_ftsQ	1	10	9	10	9	8	9	11	9	8	10	9	10	9	8	9	11	9	8	10	9	10	9	8	9	11	9	8	314	314	1	149	By MS/MS	By MS/MS	By MS/MS	By MS/MS	By MS/MS	By MS/MS	By MS/MS	By MS/MS	By MS/MS
	0.486532	-0.285198	Rv2152c_murC	Rv2152c_murC	10	10	10	Rv2152c_murC	1	5	4	3	8	7	7	4	3	5	5	4	3	8	7	7	4	3	5	5	4	3	8	7	7	4	3	5	494	494	1	71	By MS/MS	By MS/MS	By MS/MS	By MS/MS	By MS/MS	By MS/MS	By MS/MS	By matching	By matching
	0.284232	0.111381	Rv2153c_murG	Rv2153c_murG	7	7	7	Rv2153c_murG	1	5	5	4	6	5	5	3	3	3	5	5	4	6	5	5	3	3	3	5	5	4	6	5	5	3	3	3	410	410	1	59	By MS/MS	By MS/MS	By MS/MS	By MS/MS	By MS/MS	By MS/MS	By MS/MS	By MS/MS	By MS/MS
	0.249138	0.179652	Rv2155c_murD	Rv2155c_murD	13	13	13	Rv2155c_murD	1	10	12	8	11	9	7	9	7	6	10	12	8	11	9	7	9	7	6	10	12	8	11	9	7	9	7	6	486	486	1	127	By MS/MS	By MS/MS	By MS/MS	By MS/MS	By MS/MS	By MS/MS	By MS/MS	By MS/MS	By MS/MS
	0.919206	-0.18737	Rv2157c_murF	Rv2157c_murF	21	21	21	Rv2157c_murF	1	18	17	16	19	20	17	16	15	17	18	17	16	19	20	17	16	15	17	18	17	16	19	20	17	16	15	17	510	510	1	311	By MS/MS	By MS/MS	By MS/MS	By MS/MS	By MS/MS	By MS/MS	By MS/MS	By MS/MS	By MS/MS
	0.323081	0.105011	Rv2158c_murE	Rv2158c_murE	33	33	33	Rv2158c_murE	1	31	29	30	32	31	30	29	29	29	31	29	30	32	31	30	29	29	29	31	29	30	32	31	30	29	29	29	535	535	1	623	By MS/MS	By MS/MS	By MS/MS	By MS/MS	By MS/MS	By MS/MS	By MS/MS	By MS/MS	By MS/MS
	1.31681	0.789195	Rv2159c_Rv2159c	Rv2159c_Rv2159c	14	14	14	Rv2159c_Rv2159c	1	13	13	14	14	13	13	12	9	13	13	13	14	14	13	13	12	9	13	13	13	14	14	13	13	12	9	13	344	344	1	240	By MS/MS	By MS/MS	By MS/MS	By MS/MS	By MS/MS	By MS/MS	By MS/MS	By MS/MS	By MS/MS
	0.581896	0.0695483	Rv2161c_Rv2161c	Rv2161c_Rv2161c	13	13	13	Rv2161c_Rv2161c	1	11	12	10	12	10	11	11	11	12	11	12	10	12	10	11	11	11	12	11	12	10	12	10	11	11	11	12	288	288	1	162	By MS/MS	By MS/MS	By MS/MS	By MS/MS	By MS/MS	By MS/MS	By MS/MS	By MS/MS	By MS/MS
	0.391867	0.605312	Rv2162c_PE_PGRS38	Rv2162c_PE_PGRS38	2	2	2	Rv2162c_PE_PGRS38	1	2	2	2	2	1	2	1	2	2	2	2	2	2	1	2	1	2	2	2	2	2	2	1	2	1	2	2	532	532	1	26	By MS/MS	By MS/MS	By MS/MS	By MS/MS	By MS/MS	By MS/MS	By MS/MS	By MS/MS	By MS/MS
	1.57428	-1.11927	Rv2163c_pbpB	Rv2163c_pbpB	9	9	9	Rv2163c_pbpB	1	2	2	4	2	1	2	4	6	3	2	2	4	2	1	2	4	6	3	2	2	4	2	1	2	4	6	3	679	679	1	65	By MS/MS	By MS/MS	By MS/MS	By MS/MS	By MS/MS	By matching	By MS/MS	By MS/MS	By MS/MS
	1.64761	-1.11849	Rv2164c_Rv2164c	Rv2164c_Rv2164c	11	11	11	Rv2164c_Rv2164c	1	6	7	9	5	5	6	7	9	8	6	7	9	5	5	6	7	9	8	6	7	9	5	5	6	7	9	8	384	384	1	159	By MS/MS	By MS/MS	By MS/MS	By MS/MS	By MS/MS	By MS/MS	By MS/MS	By MS/MS	By MS/MS
	0.841682	-0.2548	Rv2166c_Rv2166c	Rv2166c_Rv2166c	7	7	7	Rv2166c_Rv2166c	1	7	7	6	7	7	7	7	7	7	7	7	6	7	7	7	7	7	7	7	7	6	7	7	7	7	7	7	143	143	1	141	By MS/MS	By MS/MS	By MS/MS	By MS/MS	By MS/MS	By MS/MS	By MS/MS	By MS/MS	By MS/MS
	0.209702	-0.539115	Rv2170_Rv2170	Rv2170_Rv2170	2	2	2	Rv2170_Rv2170	1	0	1	1	2	2	2	0	0	0	0	1	1	2	2	2	0	0	0	0	1	1	2	2	2	0	0	0	206	206	1	10		By matching	By matching	By matching	By MS/MS	By matching
	0.997133	-0.558586	Rv2171_lppM	Rv2171_lppM	4	4	4	Rv2171_lppM	1	4	3	3	4	4	4	2	2	4	4	3	3	4	4	4	2	2	4	4	3	3	4	4	4	2	2	4	227	227	1	53	By MS/MS	By MS/MS	By MS/MS	By MS/MS	By MS/MS	By MS/MS	By MS/MS	By MS/MS	By MS/MS
	0.0127199	0.00502809	Rv2172c_Rv2172c	Rv2172c_Rv2172c	14	14	14	Rv2172c_Rv2172c	1	13	13	13	13	14	13	13	12	13	13	13	13	13	14	13	13	12	13	13	13	13	13	14	13	13	12	13	301	301	1	387	By MS/MS	By MS/MS	By MS/MS	By MS/MS	By MS/MS	By MS/MS	By MS/MS	By MS/MS	By MS/MS
	0.845312	2.05067	Rv2173_idsA2	Rv2173_idsA2	6	6	6	Rv2173_idsA2	1	6	6	2	5	5	4	3	1	4	6	6	2	5	5	4	3	1	4	6	6	2	5	5	4	3	1	4	352	352	1	59	By MS/MS	By MS/MS	By MS/MS	By MS/MS	By MS/MS	By MS/MS	By MS/MS	By MS/MS	By MS/MS
	0.445543	0.52651	Rv2175c_Rv2175c	Rv2175c_Rv2175c	7	7	7	Rv2175c_Rv2175c	1	5	5	5	7	7	6	2	3	2	5	5	5	7	7	6	2	3	2	5	5	5	7	7	6	2	3	2	146	146	1	73	By MS/MS	By MS/MS	By MS/MS	By MS/MS	By MS/MS	By MS/MS	By MS/MS	By MS/MS	By MS/MS
	0.503479	0.23826	Rv2178c_aroG	Rv2178c_aroG	25	25	25	Rv2178c_aroG	1	25	24	23	25	25	24	21	22	25	25	24	23	25	25	24	21	22	25	25	24	23	25	25	24	21	22	25	462	462	1	599	By MS/MS	By MS/MS	By MS/MS	By MS/MS	By MS/MS	By MS/MS	By MS/MS	By MS/MS	By MS/MS
	0.218952	-0.101083	Rv2179c_Rv2179c	Rv2179c_Rv2179c	4	4	4	Rv2179c_Rv2179c	1	4	4	3	4	4	3	2	2	2	4	4	3	4	4	3	2	2	2	4	4	3	4	4	3	2	2	2	168	168	1	55	By MS/MS	By MS/MS	By MS/MS	By MS/MS	By MS/MS	By MS/MS	By MS/MS	By MS/MS	By MS/MS
	0.239926	-0.250795	Rv2182c_Rv2182c	Rv2182c_Rv2182c	4	4	4	Rv2182c_Rv2182c	1	1	3	2	2	2	2	1	1	1	1	3	2	2	2	2	1	1	1	1	3	2	2	2	2	1	1	1	247	247	1	24	By matching	By MS/MS	By MS/MS	By MS/MS	By MS/MS	By MS/MS	By matching	By MS/MS	By MS/MS
	0.207546	-0.213277	Rv2183c_Rv2183c	Rv2183c_Rv2183c	5	5	5	Rv2183c_Rv2183c	1	5	4	4	5	5	4	4	4	4	5	4	4	5	5	4	4	4	4	5	4	4	5	5	4	4	4	4	131	131	1	60	By MS/MS	By MS/MS	By MS/MS	By MS/MS	By MS/MS	By MS/MS	By MS/MS	By MS/MS	By MS/MS
	0.108423	0.83622	Rv2184c_Rv2184c	Rv2184c_Rv2184c	4	4	4	Rv2184c_Rv2184c	1	2	1	3	3	2	3	2	3	1	2	1	3	3	2	3	2	3	1	2	1	3	3	2	3	2	3	1	379	379	1	29	By MS/MS	By matching	By MS/MS	By MS/MS	By MS/MS	By MS/MS	By matching	By MS/MS	By MS/MS
	0.14881	-0.174463	Rv2185c_TB163	Rv2185c_TB163	10	10	10	Rv2185c_TB163	1	10	10	8	10	10	10	9	9	8	10	10	8	10	10	10	9	9	8	10	10	8	10	10	10	9	9	8	144	144	1	241	By MS/MS	By MS/MS	By MS/MS	By MS/MS	By MS/MS	By MS/MS	By MS/MS	By MS/MS	By MS/MS
	0.184769	0.0722046	Rv2187_fadD15	Rv2187_fadD15	20	20	20	Rv2187_fadD15	1	19	19	16	18	16	18	18	15	17	19	19	16	18	16	18	18	15	17	19	19	16	18	16	18	18	15	17	600	600	1	285	By MS/MS	By MS/MS	By MS/MS	By MS/MS	By MS/MS	By MS/MS	By MS/MS	By MS/MS	By MS/MS
	0.256416	-0.558643	Rv2190c_Rv2190c	Rv2190c_Rv2190c	5	5	5	Rv2190c_Rv2190c	1	4	3	3	4	2	2	4	5	4	4	3	3	4	2	2	4	5	4	4	3	3	4	2	2	4	5	4	385	385	1	60	By MS/MS	By MS/MS	By MS/MS	By MS/MS	By MS/MS	By MS/MS	By MS/MS	By MS/MS	By MS/MS
	1.34526	0.410759	Rv2192c_trpD	Rv2192c_trpD	6	6	6	Rv2192c_trpD	1	5	4	4	5	6	5	3	4	4	5	4	4	5	6	5	3	4	4	5	4	4	5	6	5	3	4	4	370	370	1	61	By MS/MS	By MS/MS	By MS/MS	By MS/MS	By MS/MS	By MS/MS	By MS/MS	By MS/MS	By MS/MS
	0.523872	-0.646872	Rv2194_qcrC	Rv2194_qcrC	5	5	5	Rv2194_qcrC	1	4	4	3	3	3	3	3	3	3	4	4	3	3	3	3	3	3	3	4	4	3	3	3	3	3	3	3	280	280	1	60	By MS/MS	By MS/MS	By MS/MS	By MS/MS	By MS/MS	By MS/MS	By MS/MS	By MS/MS	By MS/MS
	0.816143	-0.993015	Rv2195_qcrA	Rv2195_qcrA	8	8	8	Rv2195_qcrA	1	7	7	8	7	5	4	5	6	7	7	7	8	7	5	4	5	6	7	7	7	8	7	5	4	5	6	7	429	429	1	140	By MS/MS	By MS/MS	By MS/MS	By MS/MS	By MS/MS	By MS/MS	By MS/MS	By MS/MS	By MS/MS
	0.32077	0.213838	Rv2196_qcrB	Rv2196_qcrB	6	6	6	Rv2196_qcrB	1	5	5	6	5	4	4	2	4	3	5	5	6	5	4	4	2	4	3	5	5	6	5	4	4	2	4	3	549	549	1	70	By MS/MS	By MS/MS	By MS/MS	By MS/MS	By MS/MS	By MS/MS	By MS/MS	By MS/MS	By MS/MS
	1.3002	-0.700893	Rv2198c_mmpS3	Rv2198c_mmpS3	10	10	10	Rv2198c_mmpS3	1	7	8	9	7	7	7	9	9	9	7	8	9	7	7	7	9	9	9	7	8	9	7	7	7	9	9	9	299	299	1	160	By MS/MS	By MS/MS	By MS/MS	By MS/MS	By MS/MS	By MS/MS	By MS/MS	By MS/MS	By MS/MS
	0.503992	-0.619421	Rv2200c_ctaC	Rv2200c_ctaC	11	11	11	Rv2200c_ctaC	1	9	6	9	7	7	7	9	7	7	9	6	9	7	7	7	9	7	7	9	6	9	7	7	7	9	7	7	363	363	1	135	By MS/MS	By MS/MS	By MS/MS	By MS/MS	By MS/MS	By MS/MS	By MS/MS	By MS/MS	By MS/MS
	0.62853	0.361603	Rv2201_asnB	Rv2201_asnB	11	11	11	Rv2201_asnB	1	7	7	7	8	10	7	5	5	5	7	7	7	8	10	7	5	5	5	7	7	7	8	10	7	5	5	5	652	652	1	106	By MS/MS	By MS/MS	By MS/MS	By MS/MS	By MS/MS	By MS/MS	By MS/MS	By MS/MS	By MS/MS
	0.137864	-0.0582778	Rv2202c_adoK	Rv2202c_adoK	17	17	17	Rv2202c_adoK	1	17	17	17	17	17	17	17	17	17	17	17	17	17	17	17	17	17	17	17	17	17	17	17	17	17	17	17	324	324	1	1300	By MS/MS	By MS/MS	By MS/MS	By MS/MS	By MS/MS	By MS/MS	By MS/MS	By MS/MS	By MS/MS
	0.502425	-0.142206	Rv2204c_Rv2204c	Rv2204c_Rv2204c	10	10	10	Rv2204c_Rv2204c	1	9	9	9	9	10	10	9	9	9	9	9	9	9	10	10	9	9	9	9	9	9	9	10	10	9	9	9	118	118	1	576	By MS/MS	By MS/MS	By MS/MS	By MS/MS	By MS/MS	By MS/MS	By MS/MS	By MS/MS	By MS/MS
	0.149005	-0.0658261	Rv2207_cobT	Rv2207_cobT	12	12	12	Rv2207_cobT	1	11	11	11	11	12	11	10	8	7	11	11	11	11	12	11	10	8	7	11	11	11	11	12	11	10	8	7	361	361	1	270	By MS/MS	By MS/MS	By MS/MS	By MS/MS	By MS/MS	By MS/MS	By MS/MS	By MS/MS	By MS/MS
	0.38444	0.0778122	Rv2210c_ilvE	Rv2210c_ilvE	20	20	20	Rv2210c_ilvE	1	19	18	19	17	18	19	19	17	19	19	18	19	17	18	19	19	17	19	19	18	19	17	18	19	19	17	19	368	368	1	423	By MS/MS	By MS/MS	By MS/MS	By MS/MS	By MS/MS	By MS/MS	By MS/MS	By MS/MS	By MS/MS
	0.667913	0.166589	Rv2211c_gcvT	Rv2211c_gcvT	8	8	8	Rv2211c_gcvT	1	8	8	8	8	8	8	8	7	7	8	8	8	8	8	8	8	7	7	8	8	8	8	8	8	8	7	7	379	379	1	261	By MS/MS	By MS/MS	By MS/MS	By MS/MS	By MS/MS	By MS/MS	By MS/MS	By MS/MS	By MS/MS
	0.461552	-0.136441	Rv2212_Rv2212	Rv2212_Rv2212	15	15	15	Rv2212_Rv2212	1	14	15	14	15	15	15	14	15	14	14	15	14	15	15	15	14	15	14	14	15	14	15	15	15	14	15	14	378	378	1	317	By MS/MS	By MS/MS	By MS/MS	By MS/MS	By MS/MS	By MS/MS	By MS/MS	By MS/MS	By MS/MS
	1.41919	0.596787	Rv2213_pepB	Rv2213_pepB	22	22	22	Rv2213_pepB	1	18	14	16	19	18	13	16	14	15	18	14	16	19	18	13	16	14	15	18	14	16	19	18	13	16	14	15	515	515	1	274	By MS/MS	By MS/MS	By MS/MS	By MS/MS	By MS/MS	By MS/MS	By MS/MS	By MS/MS	By MS/MS
	1.41022	0.0682859	Rv2214c_ephD	Rv2214c_ephD	19	19	19	Rv2214c_ephD	1	16	15	13	18	18	18	12	12	12	16	15	13	18	18	18	12	12	12	16	15	13	18	18	18	12	12	12	592	592	1	236	By MS/MS	By MS/MS	By MS/MS	By MS/MS	By MS/MS	By MS/MS	By MS/MS	By MS/MS	By MS/MS
	1.71822	-0.46638	Rv2215_dlaT	Rv2215_dlaT	33	33	33	Rv2215_dlaT	1	33	33	33	32	33	32	32	31	32	33	33	33	32	33	32	32	31	32	33	33	33	32	33	32	32	31	32	553	553	1	1289	By MS/MS	By MS/MS	By MS/MS	By MS/MS	By MS/MS	By MS/MS	By MS/MS	By MS/MS	By MS/MS
	1.27773	0.706729	Rv2216_Rv2216	Rv2216_Rv2216	8	8	8	Rv2216_Rv2216	1	7	8	6	7	8	7	5	4	5	7	8	6	7	8	7	5	4	5	7	8	6	7	8	7	5	4	5	301	301	1	84	By MS/MS	By MS/MS	By MS/MS	By MS/MS	By MS/MS	By MS/MS	By MS/MS	By MS/MS	By MS/MS
	0.771842	-0.360346	Rv2217_lipB	Rv2217_lipB	9	9	8	Rv2217_lipB	1	5	6	5	6	5	3	3	4	1	5	6	5	6	5	3	3	4	1	5	6	5	6	5	3	3	4	1	230	230	1	65	By MS/MS	By MS/MS	By matching	By MS/MS	By MS/MS	By MS/MS	By MS/MS	By MS/MS	By matching
	0.30402	-0.495082	Rv2218_lipA	Rv2218_lipA	4	4	4	Rv2218_lipA	1	1	3	0	4	3	2	0	1	2	1	3	0	4	3	2	0	1	2	1	3	0	4	3	2	0	1	2	311	311	1	23	By matching	By MS/MS		By MS/MS	By MS/MS	By MS/MS		By MS/MS	By MS/MS
	0.637059	-0.145414	Rv2220_glnA1	Rv2220_glnA1	36	36	36	Rv2220_glnA1	1	32	34	30	32	32	31	31	32	32	32	34	30	32	32	31	31	32	32	32	34	30	32	32	31	31	32	32	478	478	1	3303	By MS/MS	By MS/MS	By MS/MS	By MS/MS	By MS/MS	By MS/MS	By MS/MS	By MS/MS	By MS/MS
	0.202863	0.0680866	Rv2221c_glnE	Rv2221c_glnE	39	39	39	Rv2221c_glnE	1	33	33	32	32	35	33	29	29	29	33	33	32	32	35	33	29	29	29	33	33	32	32	35	33	29	29	29	994	994	1	492	By MS/MS	By MS/MS	By MS/MS	By MS/MS	By MS/MS	By MS/MS	By MS/MS	By MS/MS	By MS/MS
	0.784345	0.340387	Rv2222c_glnA2	Rv2222c_glnA2	20	20	20	Rv2222c_glnA2	1	17	18	17	19	20	17	16	15	19	17	18	17	19	20	17	16	15	19	17	18	17	19	20	17	16	15	19	446	446	1	448	By MS/MS	By MS/MS	By MS/MS	By MS/MS	By MS/MS	By MS/MS	By MS/MS	By MS/MS	By MS/MS
	1.42765	-1.49345	Rv2223c_Rv2223c	Rv2223c_Rv2223c	11	11	11	Rv2223c_Rv2223c	1	7	7	9	8	7	4	10	9	8	7	7	9	8	7	4	10	9	8	7	7	9	8	7	4	10	9	8	520	520	1	154	By MS/MS	By MS/MS	By MS/MS	By MS/MS	By MS/MS	By MS/MS	By MS/MS	By MS/MS	By MS/MS
	1.34136	-0.585772	Rv2224c_caeA	Rv2224c_caeA	18	18	18	Rv2224c_caeA	1	18	17	16	17	16	16	15	16	16	18	17	16	17	16	16	15	16	16	18	17	16	17	16	16	15	16	16	520	520	1	293	By MS/MS	By MS/MS	By MS/MS	By MS/MS	By MS/MS	By MS/MS	By MS/MS	By MS/MS	By MS/MS
	0.451799	1.36174	Rv2225_panB	Rv2225_panB	6	6	6	Rv2225_panB	1	5	5	4	4	6	6	3	2	4	5	5	4	4	6	6	3	2	4	5	5	4	4	6	6	3	2	4	281	281	1	62	By MS/MS	By MS/MS	By MS/MS	By MS/MS	By MS/MS	By MS/MS	By matching	By MS/MS	By matching
	0.711351	0.224128	Rv2226_Rv2226	Rv2226_Rv2226	27	27	27	Rv2226_Rv2226	1	26	24	27	26	27	25	22	24	24	26	24	27	26	27	25	22	24	24	26	24	27	26	27	25	22	24	24	513	513	1	498	By MS/MS	By MS/MS	By MS/MS	By MS/MS	By MS/MS	By MS/MS	By MS/MS	By MS/MS	By MS/MS
	0.393939	0.271463	Rv2228c_Rv2228c	Rv2228c_Rv2228c	17	17	17	Rv2228c_Rv2228c	1	14	13	12	14	14	10	10	6	12	14	13	12	14	14	10	10	6	12	14	13	12	14	14	10	10	6	12	364	364	1	164	By MS/MS	By MS/MS	By MS/MS	By MS/MS	By MS/MS	By MS/MS	By MS/MS	By MS/MS	By MS/MS
	1.72208	-0.774131	Rv2229c_Rv2229c	Rv2229c_Rv2229c	16	16	16	Rv2229c_Rv2229c	1	15	15	15	15	14	15	14	16	15	15	15	15	15	14	15	14	16	15	15	15	15	15	14	15	14	16	15	245	245	1	365	By MS/MS	By MS/MS	By MS/MS	By MS/MS	By MS/MS	By MS/MS	By MS/MS	By MS/MS	By MS/MS
	0.000954206	-8.39233e-05	Rv2230c_Rv2230c	Rv2230c_Rv2230c	17	17	17	Rv2230c_Rv2230c	1	15	13	15	14	16	15	14	13	14	15	13	15	14	16	15	14	13	14	15	13	15	14	16	15	14	13	14	379	379	1	304	By MS/MS	By MS/MS	By MS/MS	By MS/MS	By MS/MS	By MS/MS	By MS/MS	By MS/MS	By MS/MS
	0.26359	-0.467989	Rv2234_ptpA	Rv2234_ptpA	2	2	2	Rv2234_ptpA	1	0	1	2	2	2	0	0	0	1	0	1	2	2	2	0	0	0	1	0	1	2	2	2	0	0	0	1	163	163	1	11		By MS/MS	By matching	By MS/MS	By MS/MS				By matching
	0.279115	0.469118	Rv2237_Rv2237	Rv2237_Rv2237	3	3	3	Rv2237_Rv2237	1	3	3	2	2	3	3	2	2	2	3	3	2	2	3	3	2	2	2	3	3	2	2	3	3	2	2	2	255	255	1	28	By matching	By MS/MS	By matching	By MS/MS	By MS/MS	By MS/MS	By matching	By matching	By matching
	0.825363	-0.718186	Rv2237A_Rv2237A	Rv2237A_Rv2237A	3	3	3	Rv2237A_Rv2237A	1	3	3	2	3	3	2	2	2	2	3	3	2	3	3	2	2	2	2	3	3	2	3	3	2	2	2	2	78	78	1	36	By MS/MS	By MS/MS	By MS/MS	By MS/MS	By MS/MS	By MS/MS	By MS/MS	By MS/MS	By MS/MS
	0.294197	-0.142499	Rv2238c_ahpE	Rv2238c_ahpE	5	5	5	Rv2238c_ahpE	1	5	5	5	5	5	5	5	5	5	5	5	5	5	5	5	5	5	5	5	5	5	5	5	5	5	5	5	153	153	1	95	By MS/MS	By MS/MS	By MS/MS	By MS/MS	By MS/MS	By MS/MS	By MS/MS	By MS/MS	By MS/MS
	0.00285117	0.0013682	Rv2239c_Rv2239c	Rv2239c_Rv2239c	3	3	3	Rv2239c_Rv2239c	1	3	2	2	3	2	3	3	3	3	3	2	2	3	2	3	3	3	3	3	2	2	3	2	3	3	3	3	158	158	1	103	By MS/MS	By MS/MS	By MS/MS	By MS/MS	By MS/MS	By MS/MS	By MS/MS	By MS/MS	By MS/MS
	2.37544	-0.844527	Rv2240c_Rv2240c	Rv2240c_Rv2240c	8	8	8	Rv2240c_Rv2240c	1	7	7	7	7	7	7	7	7	7	7	7	7	7	7	7	7	7	7	7	7	7	7	7	7	7	7	7	196	196	1	225	By MS/MS	By MS/MS	By MS/MS	By MS/MS	By MS/MS	By MS/MS	By MS/MS	By MS/MS	By MS/MS
	0.20679	-0.0279477	Rv2241_aceE	Rv2241_aceE	59	59	59	Rv2241_aceE	1	52	53	52	53	52	55	50	51	52	52	53	52	53	52	55	50	51	52	52	53	52	53	52	55	50	51	52	901	901	1	2506	By MS/MS	By MS/MS	By MS/MS	By MS/MS	By MS/MS	By MS/MS	By MS/MS	By MS/MS	By MS/MS
	0.422241	0.285426	Rv2243_fabD	Rv2243_fabD	11	11	11	Rv2243_fabD	1	11	11	9	11	11	11	10	9	10	11	11	9	11	11	11	10	9	10	11	11	9	11	11	11	10	9	10	302	302	1	240	By MS/MS	By MS/MS	By MS/MS	By MS/MS	By MS/MS	By MS/MS	By MS/MS	By MS/MS	By MS/MS
	0.185192	-0.0636628	Rv2244_acpM	Rv2244_acpM	10	10	10	Rv2244_acpM	1	10	10	9	9	10	10	7	9	10	10	10	9	9	10	10	7	9	10	10	10	9	9	10	10	7	9	10	115	115	1	1606	By MS/MS	By MS/MS	By MS/MS	By MS/MS	By MS/MS	By MS/MS	By MS/MS	By MS/MS	By MS/MS
	0.652757	0.164213	Rv2245_kasA	Rv2245_kasA	21	21	21	Rv2245_kasA	1	21	20	21	21	21	20	19	20	19	21	20	21	21	21	20	19	20	19	21	20	21	21	21	20	19	20	19	416	416	1	1114	By MS/MS	By MS/MS	By MS/MS	By MS/MS	By MS/MS	By MS/MS	By MS/MS	By MS/MS	By MS/MS
	0.613948	0.166378	Rv2246_kasB	Rv2246_kasB	29	29	29	Rv2246_kasB	1	28	29	25	27	29	27	27	25	24	28	29	25	27	29	27	27	25	24	28	29	25	27	29	27	27	25	24	438	438	1	1120	By MS/MS	By MS/MS	By MS/MS	By MS/MS	By MS/MS	By MS/MS	By MS/MS	By MS/MS	By MS/MS
	0.194273	0.0725876	Rv2247_accD6	Rv2247_accD6	24	24	24	Rv2247_accD6	1	22	21	21	22	22	22	21	18	19	22	21	21	22	22	22	21	18	19	22	21	21	22	22	22	21	18	19	473	473	1	385	By MS/MS	By MS/MS	By MS/MS	By MS/MS	By MS/MS	By MS/MS	By MS/MS	By MS/MS	By MS/MS
	0.909204	0.282637	Rv2250A_Rv2250A	Rv2250A_Rv2250A	6	6	6	Rv2250A_Rv2250A	1	6	6	6	6	5	6	6	6	6	6	6	6	6	5	6	6	6	6	6	6	6	6	5	6	6	6	6	139	139	1	144	By MS/MS	By MS/MS	By MS/MS	By MS/MS	By MS/MS	By MS/MS	By MS/MS	By MS/MS	By MS/MS
	1.93139	0.440509	Rv2251_Rv2251	Rv2251_Rv2251	17	17	17	Rv2251_Rv2251	1	16	17	16	16	15	16	16	16	16	16	17	16	16	15	16	16	16	16	16	17	16	16	15	16	16	16	16	475	475	1	414	By MS/MS	By MS/MS	By MS/MS	By MS/MS	By MS/MS	By MS/MS	By MS/MS	By MS/MS	By MS/MS
	1.35961	1.23448	Rv2252_Rv2252	Rv2252_Rv2252	7	7	7	Rv2252_Rv2252	1	6	6	3	4	4	4	0	1	1	6	6	3	4	4	4	0	1	1	6	6	3	4	4	4	0	1	1	309	309	1	45	By MS/MS	By MS/MS	By MS/MS	By MS/MS	By MS/MS	By MS/MS		By matching	By MS/MS
	1.72816	-1.45838	Rv2253_Rv2253	Rv2253_Rv2253	9	9	9	Rv2253_Rv2253	1	7	8	8	8	8	8	8	8	8	7	8	8	8	8	8	8	8	8	7	8	8	8	8	8	8	8	8	167	167	1	254	By MS/MS	By MS/MS	By MS/MS	By MS/MS	By MS/MS	By MS/MS	By MS/MS	By MS/MS	By MS/MS
	0.0546033	-0.0849222	Rv2256c_Rv2256c	Rv2256c_Rv2256c	3	3	3	Rv2256c_Rv2256c	1	2	2	2	2	3	2	2	1	1	2	2	2	2	3	2	2	1	1	2	2	2	2	3	2	2	1	1	177	177	1	23	By MS/MS	By MS/MS	By MS/MS	By MS/MS	By MS/MS	By matching	By MS/MS	By matching	By matching
	0.37753	0.141614	Rv2257c_Rv2257c	Rv2257c_Rv2257c	11	11	11	Rv2257c_Rv2257c	1	11	11	10	11	11	11	11	11	11	11	11	10	11	11	11	11	11	11	11	11	10	11	11	11	11	11	11	272	272	1	272	By MS/MS	By MS/MS	By MS/MS	By MS/MS	By MS/MS	By MS/MS	By MS/MS	By MS/MS	By MS/MS
	0.157154	0.0719369	Rv2258c_Rv2258c	Rv2258c_Rv2258c	14	14	14	Rv2258c_Rv2258c	1	14	13	11	14	14	13	13	13	12	14	13	11	14	14	13	13	13	12	14	13	11	14	14	13	13	13	12	353	353	1	518	By MS/MS	By MS/MS	By MS/MS	By MS/MS	By MS/MS	By MS/MS	By MS/MS	By MS/MS	By MS/MS
	1.17349	-0.196291	Rv2259_mscR	Rv2259_mscR	16	16	16	Rv2259_mscR	1	15	14	15	15	15	15	11	10	12	15	14	15	15	15	15	11	10	12	15	14	15	15	15	15	11	10	12	361	361	1	484	By MS/MS	By MS/MS	By MS/MS	By MS/MS	By MS/MS	By MS/MS	By MS/MS	By MS/MS	By MS/MS
	0.508573	0.688373	Rv2260_Rv2260	Rv2260_Rv2260	5	5	5	Rv2260_Rv2260	1	5	5	5	5	4	4	5	5	5	5	5	5	5	4	4	5	5	5	5	5	5	5	4	4	5	5	5	211	211	1	147	By MS/MS	By MS/MS	By MS/MS	By MS/MS	By MS/MS	By MS/MS	By MS/MS	By MS/MS	By MS/MS
	0.878521	1.27207	Rv2263_Rv2263	Rv2263_Rv2263	4	4	4	Rv2263_Rv2263	1	4	2	3	4	3	3	1	2	2	4	2	3	4	3	3	1	2	2	4	2	3	4	3	3	1	2	2	317	317	1	41	By MS/MS	By MS/MS	By MS/MS	By MS/MS	By MS/MS	By MS/MS	By matching	By matching	By matching
	0.216088	0.0680106	Rv2266_cyp124	Rv2266_cyp124	5	5	5	Rv2266_cyp124	1	4	4	3	2	4	2	4	4	3	4	4	3	2	4	2	4	4	3	4	4	3	2	4	2	4	4	3	428	428	1	51	By MS/MS	By MS/MS	By MS/MS	By matching	By MS/MS	By MS/MS	By matching	By MS/MS	By matching
	2.4968	1.39332	Rv2270_lppN	Rv2270_lppN	3	3	3	Rv2270_lppN	1	1	2	2	2	0	1	1	1	1	1	2	2	2	0	1	1	1	1	1	2	2	2	0	1	1	1	1	175	175	1	19	By matching	By MS/MS	By MS/MS	By matching		By MS/MS	By MS/MS	By matching	By MS/MS
	0.736322	-0.722121	Rv2271_Rv2271	Rv2271_Rv2271	2	2	2	Rv2271_Rv2271	1	2	2	2	2	2	2	2	2	1	2	2	2	2	2	2	2	2	1	2	2	2	2	2	2	2	2	1	99	99	1	53	By MS/MS	By MS/MS	By MS/MS	By MS/MS	By MS/MS	By MS/MS	By MS/MS	By MS/MS	By MS/MS
	0.569852	0.331557	Rv2280_Rv2280	Rv2280_Rv2280	19	19	19	Rv2280_Rv2280	1	17	18	17	18	17	19	18	17	17	17	18	17	18	17	19	18	17	17	17	18	17	18	17	19	18	17	17	459	459	1	663	By MS/MS	By MS/MS	By MS/MS	By MS/MS	By MS/MS	By MS/MS	By MS/MS	By MS/MS	By MS/MS
	2.02059	1.51449	Rv2284_lipM	Rv2284_lipM	14	14	14	Rv2284_lipM	1	10	9	8	12	11	11	5	5	5	10	9	8	12	11	11	5	5	5	10	9	8	12	11	11	5	5	5	431	431	1	137	By MS/MS	By MS/MS	By MS/MS	By MS/MS	By MS/MS	By MS/MS	By MS/MS	By MS/MS	By MS/MS
	0.797843	-1.24757	Rv2285_Rv2285	Rv2285_Rv2285	3	3	3	Rv2285_Rv2285	1	2	3	1	1	2	1	0	0	0	2	3	1	1	2	1	0	0	0	2	3	1	1	2	1	0	0	0	445	445	1	18	By MS/MS	By MS/MS	By matching	By MS/MS	By matching	By matching
	0.237331	0.303219	Rv2289_cdh	Rv2289_cdh	10	10	10	Rv2289_cdh	1	9	10	9	9	10	9	8	9	10	9	10	9	9	10	9	8	9	10	9	10	9	9	10	9	8	9	10	260	260	1	182	By MS/MS	By MS/MS	By MS/MS	By MS/MS	By MS/MS	By MS/MS	By MS/MS	By MS/MS	By MS/MS
	0.997084	-0.682629	Rv2290_lppO	Rv2290_lppO	5	5	5	Rv2290_lppO	1	5	5	5	5	5	5	5	5	5	5	5	5	5	5	5	5	5	5	5	5	5	5	5	5	5	5	5	171	171	1	193	By MS/MS	By MS/MS	By MS/MS	By MS/MS	By MS/MS	By MS/MS	By MS/MS	By MS/MS	By MS/MS
	0.354588	0.22635	Rv2291_sseB	Rv2291_sseB	7	7	7	Rv2291_sseB	1	5	6	6	7	7	6	5	5	6	5	6	6	7	7	6	5	5	6	5	6	6	7	7	6	5	5	6	284	284	1	117	By MS/MS	By MS/MS	By MS/MS	By MS/MS	By MS/MS	By MS/MS	By MS/MS	By MS/MS	By MS/MS
	0.472777	0.234998	Rv2294_Rv2294	Rv2294_Rv2294	23	23	23	Rv2294_Rv2294	1	23	21	21	23	23	23	23	21	22	23	21	21	23	23	23	23	21	22	23	21	21	23	23	23	23	21	22	407	407	1	452	By MS/MS	By MS/MS	By MS/MS	By MS/MS	By MS/MS	By MS/MS	By MS/MS	By MS/MS	By MS/MS
	0.12186	-0.30608	Rv2295_Rv2295	Rv2295_Rv2295	4	4	4	Rv2295_Rv2295	1	2	3	2	0	2	2	3	1	2	2	3	2	0	2	2	3	1	2	2	3	2	0	2	2	3	1	2	212	212	1	24	By MS/MS	By MS/MS	By MS/MS		By MS/MS	By MS/MS	By MS/MS	By matching	By MS/MS
	2.03008	0.696644	Rv2296_Rv2296	Rv2296_Rv2296	19	19	19	Rv2296_Rv2296	1	16	18	17	16	18	17	12	13	14	16	18	17	16	18	17	12	13	14	16	18	17	16	18	17	12	13	14	300	300	1	227	By MS/MS	By MS/MS	By MS/MS	By MS/MS	By MS/MS	By MS/MS	By MS/MS	By MS/MS	By MS/MS
	0.990461	0.329165	Rv2298_Rv2298	Rv2298_Rv2298	21	21	21	Rv2298_Rv2298	1	18	17	17	19	20	19	16	15	17	18	17	17	19	20	19	16	15	17	18	17	17	19	20	19	16	15	17	323	323	1	287	By MS/MS	By MS/MS	By MS/MS	By MS/MS	By MS/MS	By MS/MS	By MS/MS	By MS/MS	By MS/MS
	0.273534	0.206605	Rv2299c_htpG	Rv2299c_htpG	40	40	40	Rv2299c_htpG	1	33	36	29	36	35	36	31	30	29	33	36	29	36	35	36	31	30	29	33	36	29	36	35	36	31	30	29	647	647	1	702	By MS/MS	By MS/MS	By MS/MS	By MS/MS	By MS/MS	By MS/MS	By MS/MS	By MS/MS	By MS/MS
	0.719541	-0.387921	Rv2301_cut2	Rv2301_cut2	4	4	4	Rv2301_cut2	1	4	4	4	4	4	4	4	4	4	4	4	4	4	4	4	4	4	4	4	4	4	4	4	4	4	4	4	230	230	1	136	By MS/MS	By MS/MS	By MS/MS	By MS/MS	By MS/MS	By MS/MS	By MS/MS	By MS/MS	By MS/MS
	0.408536	0.283987	Rv2302_Rv2302	Rv2302_Rv2302	5	5	5	Rv2302_Rv2302	1	5	5	5	5	5	5	5	5	5	5	5	5	5	5	5	5	5	5	5	5	5	5	5	5	5	5	5	80	80	1	179	By MS/MS	By MS/MS	By MS/MS	By MS/MS	By MS/MS	By MS/MS	By MS/MS	By MS/MS	By MS/MS
	0.274241	-0.419323	Rv2307B_Rv2307B	Rv2307B_Rv2307B	2	2	2	Rv2307B_Rv2307B	1	2	2	2	2	2	2	2	2	2	2	2	2	2	2	2	2	2	2	2	2	2	2	2	2	2	2	2	143	143	1	56	By MS/MS	By MS/MS	By MS/MS	By MS/MS	By MS/MS	By MS/MS	By MS/MS	By MS/MS	By MS/MS
	1.41218	0.817362	Rv2313c_Rv2313c	Rv2313c_Rv2313c	5	5	5	Rv2313c_Rv2313c	1	2	2	2	3	2	3	0	0	1	2	2	2	3	2	3	0	0	1	2	2	2	3	2	3	0	0	1	284	284	1	35	By MS/MS	By MS/MS	By MS/MS	By MS/MS	By MS/MS	By MS/MS			By MS/MS
	0.681505	0.137006	Rv2314c_Rv2314c	Rv2314c_Rv2314c	24	24	24	Rv2314c_Rv2314c	1	20	22	22	22	23	20	19	21	19	20	22	22	22	23	20	19	21	19	20	22	22	22	23	20	19	21	19	457	457	1	421	By MS/MS	By MS/MS	By MS/MS	By MS/MS	By MS/MS	By MS/MS	By MS/MS	By MS/MS	By MS/MS
	2.1684	0.248611	Rv2315c_Rv2315c	Rv2315c_Rv2315c	28	28	28	Rv2315c_Rv2315c	1	27	27	28	27	26	27	25	23	27	27	27	28	27	26	27	25	23	27	27	27	28	27	26	27	25	23	27	505	505	1	577	By MS/MS	By MS/MS	By MS/MS	By MS/MS	By MS/MS	By MS/MS	By MS/MS	By MS/MS	By MS/MS
	0.456147	0.108629	Rv2332_mez	Rv2332_mez	25	25	25	Rv2332_mez	1	22	18	18	21	23	19	17	22	21	22	18	18	21	23	19	17	22	21	22	18	18	21	23	19	17	22	21	548	548	1	328	By MS/MS	By MS/MS	By MS/MS	By MS/MS	By MS/MS	By MS/MS	By MS/MS	By MS/MS	By MS/MS
	0.222538	0.0740544	Rv2334_cysK1	Rv2334_cysK1	18	18	18	Rv2334_cysK1	1	16	16	15	18	16	17	16	14	14	16	16	15	18	16	17	16	14	14	16	16	15	18	16	17	16	14	14	310	310	1	438	By MS/MS	By MS/MS	By MS/MS	By MS/MS	By MS/MS	By MS/MS	By MS/MS	By MS/MS	By MS/MS
	0.203079	0.0571448	Rv2342_Rv2342	Rv2342_Rv2342	5	5	5	Rv2342_Rv2342	1	4	4	2	5	4	4	5	4	4	4	4	2	5	4	4	5	4	4	4	4	2	5	4	4	5	4	4	85	85	1	68	By MS/MS	By MS/MS	By MS/MS	By MS/MS	By MS/MS	By MS/MS	By MS/MS	By MS/MS	By MS/MS
	0.764804	0.4135	Rv2343c_dnaG	Rv2343c_dnaG	16	16	16	Rv2343c_dnaG	1	13	11	10	12	12	8	8	8	12	13	11	10	12	12	8	8	8	12	13	11	10	12	12	8	8	8	12	639	639	1	129	By MS/MS	By MS/MS	By MS/MS	By MS/MS	By MS/MS	By MS/MS	By MS/MS	By MS/MS	By MS/MS
	0.282454	0.104375	Rv2344c_dgt	Rv2344c_dgt	20	20	20	Rv2344c_dgt	1	18	18	18	20	18	17	17	14	17	18	18	18	20	18	17	17	14	17	18	18	18	20	18	17	17	14	17	431	431	1	239	By MS/MS	By MS/MS	By MS/MS	By MS/MS	By MS/MS	By MS/MS	By MS/MS	By MS/MS	By MS/MS
	0.841061	-0.450231	Rv2345_Rv2345	Rv2345_Rv2345	25	25	25	Rv2345_Rv2345	1	20	18	18	20	18	16	16	12	13	20	18	18	20	18	16	16	12	13	20	18	18	20	18	16	16	12	13	660	660	1	313	By MS/MS	By MS/MS	By MS/MS	By MS/MS	By MS/MS	By MS/MS	By MS/MS	By MS/MS	By MS/MS
	1.32754	0.667704	Rv2349c_plcC	Rv2349c_plcC	4	4	4	Rv2349c_plcC	1	2	1	2	1	1	1	0	1	0	2	1	2	1	1	1	0	1	0	2	1	2	1	1	1	0	1	0	508	508	1	21	By matching	By matching	By matching	By matching	By matching	By matching		By matching
+	2.37057	2.58504	Rv2350c_plcB;Rv1755c_plcD	Rv2350c_plcB	12;1	12;1	10;1	Rv2350c_plcB	2	7	5	5	4	1	2	2	0	0	7	5	5	4	1	2	2	0	0	6	4	4	3	1	2	2	0	0	512	512;280	1	59	By MS/MS	By MS/MS	By matching	By MS/MS	By MS/MS	By matching	By matching
	0.546475	-1.32603	Rv2352c_PPE38	Rv2352c_PPE38	3	3	3	Rv2352c_PPE38	1	3	2	2	2	2	2	3	3	3	3	2	2	2	2	2	3	3	3	3	2	2	2	2	2	3	3	3	391	391	1	36	By MS/MS	By MS/MS	By MS/MS	By matching	By MS/MS	By matching	By MS/MS	By MS/MS	By MS/MS
	0.359241	0.132406	Rv2357c_glyS	Rv2357c_glyS	17	17	17	Rv2357c_glyS	1	11	9	9	13	10	11	9	7	6	11	9	9	13	10	11	9	7	6	11	9	9	13	10	11	9	7	6	463	463	1	132	By MS/MS	By MS/MS	By MS/MS	By MS/MS	By MS/MS	By MS/MS	By MS/MS	By MS/MS	By MS/MS
	0.439199	0.61184	Rv2358_smtB	Rv2358_smtB	6	6	6	Rv2358_smtB	1	6	4	5	4	6	4	3	2	2	6	4	5	4	6	4	3	2	2	6	4	5	4	6	4	3	2	2	135	135	1	62	By MS/MS	By MS/MS	By MS/MS	By MS/MS	By MS/MS	By MS/MS	By MS/MS	By MS/MS	By MS/MS
	1.60921	0.631813	Rv2359_zur	Rv2359_zur	6	6	6	Rv2359_zur	1	6	5	5	6	5	3	5	6	3	6	5	5	6	5	3	5	6	3	6	5	5	6	5	3	5	6	3	130	130	1	70	By MS/MS	By MS/MS	By MS/MS	By MS/MS	By MS/MS	By MS/MS	By MS/MS	By MS/MS	By MS/MS
	1.56555	1.91301	Rv2360c_Rv2360c	Rv2360c_Rv2360c	5	5	5	Rv2360c_Rv2360c	1	4	4	2	4	3	2	2	2	2	4	4	2	4	3	2	2	2	2	4	4	2	4	3	2	2	2	2	142	142	1	43	By MS/MS	By MS/MS	By matching	By MS/MS	By matching	By matching	By matching	By matching	By matching
	0.951357	0.163974	Rv2361c_Rv2361c	Rv2361c_Rv2361c	10	10	10	Rv2361c_Rv2361c	1	10	10	8	8	9	9	7	8	9	10	10	8	8	9	9	7	8	9	10	10	8	8	9	9	7	8	9	296	296	1	169	By MS/MS	By MS/MS	By MS/MS	By MS/MS	By MS/MS	By MS/MS	By MS/MS	By MS/MS	By MS/MS
	0.212609	-0.153494	Rv2366c_Rv2366c	Rv2366c_Rv2366c	5	5	5	Rv2366c_Rv2366c	1	3	3	4	4	4	5	4	4	5	3	3	4	4	4	5	4	4	5	3	3	4	4	4	5	4	4	5	435	435	1	58	By MS/MS	By MS/MS	By MS/MS	By MS/MS	By MS/MS	By MS/MS	By MS/MS	By MS/MS	By MS/MS
	0.139651	0.759729	Rv2367c_Rv2367c	Rv2367c_Rv2367c	2	2	2	Rv2367c_Rv2367c	1	1	1	2	2	2	1	1	1	1	1	1	2	2	2	1	1	1	1	1	1	2	2	2	1	1	1	1	182	182	1	25	By MS/MS	By MS/MS	By MS/MS	By MS/MS	By MS/MS	By MS/MS	By MS/MS	By MS/MS	By MS/MS
	1.40126	0.895892	Rv2368c_phoH1	Rv2368c_phoH1	6	6	6	Rv2368c_phoH1	1	4	5	4	5	6	5	2	1	2	4	5	4	5	6	5	2	1	2	4	5	4	5	6	5	2	1	2	352	352	1	46	By MS/MS	By MS/MS	By matching	By MS/MS	By MS/MS	By MS/MS	By matching	By matching	By MS/MS
	1.04435	-1.24489	Rv2372c_Rv2372c	Rv2372c_Rv2372c	2	2	2	Rv2372c_Rv2372c	1	1	1	2	1	2	2	0	0	1	1	1	2	1	2	2	0	0	1	1	1	2	1	2	2	0	0	1	262	262	1	16	By matching	By MS/MS	By matching	By MS/MS	By MS/MS	By MS/MS			By MS/MS
	0.309925	-0.251715	Rv2373c_dnaJ2	Rv2373c_dnaJ2	11	11	11	Rv2373c_dnaJ2	1	8	9	9	9	11	9	7	8	8	8	9	9	9	11	9	7	8	8	8	9	9	9	11	9	7	8	8	382	382	1	152	By MS/MS	By MS/MS	By MS/MS	By MS/MS	By MS/MS	By MS/MS	By MS/MS	By MS/MS	By MS/MS
	0.298878	0.167449	Rv2374c_hrcA	Rv2374c_hrcA	9	9	9	Rv2374c_hrcA	1	3	7	4	7	6	5	3	4	3	3	7	4	7	6	5	3	4	3	3	7	4	7	6	5	3	4	3	343	343	1	62	By MS/MS	By MS/MS	By MS/MS	By MS/MS	By MS/MS	By MS/MS	By MS/MS	By MS/MS	By MS/MS
	1.315	-0.822998	Rv2376c_cfp2	Rv2376c_cfp2	8	8	8	Rv2376c_cfp2	1	8	7	8	7	7	7	8	8	7	8	7	8	7	7	7	8	8	7	8	7	8	7	7	7	8	8	7	168	168	1	7560	By MS/MS	By MS/MS	By MS/MS	By MS/MS	By MS/MS	By MS/MS	By MS/MS	By MS/MS	By MS/MS
;260912;260913;260914;260915;260916;260917;260918;260919;260920;260921;260922;260923;260924;260925;260926;260927;260928;260929;260930;260931;260932;260933;260934;260935;260936;260937;260938;260939;260940;260941;260942;260943;260944;260945;260946;260947;260948;260949;260950;260951;260952;260953;260954;260955;260956;260957;260958;316673;316674;316675;316676;316677;316678;316679;316680;316681;316682…	4798;4799;4800;4801;4802;4803;4804;4805;4806;4807;4808;4809;4810;4811;4812;4813;4814;4815;4816;4817;4818;4819;4820;4821;4822;4823;4824;4825;4826;4827;4828;4829;4830;4831;4832;4833;4834;4835;4836;4837;4838;4839;4840;4841;4842;4843;4844;4845;4846;4847;4848;4849;4850;4851;4852;4853;4854;4855;4856;4857;4858;4859;4860;4861;4862;4863;4864;4865;4866;4867;4868;4869;4870;4871;4872;4873;4874;4875;4876;4877…
291;215292;215293;215294;215295;215296;215297;215298;215299;215300;215301;215302;215303;215304;215305;215306;215307;215308;215309;215310;215311;215312;215313;215314;215315;215316;215317;215318;215319;215320;215321;215322;215323;215324;215325;215326;215327;215328;215329;215330;215331;215332;215333;215334;215335;215336;215337;215338;215339;215340;215341;215342;215343;215344;215345;215346;215347;215…
771;346772;346773;346774;346775;346776;346777;346778;346779;346780;346781;346782;346783;346784;346785;346786;346787;346788;346789;346790;346791;346792;346793;346794;346795;346796;346797;346798;346799;346800;346801;346802;346803;346804;346805;346806;346807;346808;346809;346810;346811;346812;346813;346814;346815;346816;346817;346818;346819;346820;346821;346822;346823;346824;346825;346826;346827;346…	6038;67707;215684;247112;247129;287187;347181;347746	1233;1234		153;160		Color2 [DarkGray]	1	4		8	8	8	53	53	53	1677600000000	11269	37.5609	35.1397	35.7942	34.6237	34.3595	34.762	35.1214	36.4032	36.2362
	0.494988	-0.457734	Rv2377c_mbtH	Rv2377c_mbtH	3	3	3	Rv2377c_mbtH	1	3	2	3	3	3	3	3	3	3	3	2	3	3	3	3	3	3	3	3	2	3	3	3	3	3	3	3	71	71	1	49	By MS/MS	By MS/MS	By MS/MS	By MS/MS	By MS/MS	By MS/MS	By MS/MS	By MS/MS	By MS/MS
	0.605478	2.26511	Rv2380c_mbtE	Rv2380c_mbtE	8	8	8	Rv2380c_mbtE	1	2	4	3	4	6	4	3	2	1	2	4	3	4	6	4	3	2	1	2	4	3	4	6	4	3	2	1	1682	1682	1	44	By MS/MS	By MS/MS	By matching	By MS/MS	By MS/MS	By MS/MS	By matching	By MS/MS	By matching
	0.281897	-0.0843175	Rv2391_sirA	Rv2391_sirA	42	42	42	Rv2391_sirA	1	36	36	36	37	37	36	35	33	39	36	36	36	37	37	36	35	33	39	36	36	36	37	37	36	35	33	39	563	563	1	888	By MS/MS	By MS/MS	By MS/MS	By MS/MS	By MS/MS	By MS/MS	By MS/MS	By MS/MS	By MS/MS
	1.30363	0.550422	Rv2392_cysH	Rv2392_cysH	7	7	7	Rv2392_cysH	1	3	3	5	7	6	5	3	3	4	3	3	5	7	6	5	3	3	4	3	3	5	7	6	5	3	3	4	254	254	1	57	By MS/MS	By MS/MS	By MS/MS	By MS/MS	By MS/MS	By MS/MS	By matching	By MS/MS	By MS/MS
	1.39886	-0.465977	Rv2394_ggtB	Rv2394_ggtB	23	23	23	Rv2394_ggtB	1	19	17	20	20	19	21	20	19	15	19	17	20	20	19	21	20	19	15	19	17	20	20	19	21	20	19	15	643	643	1	321	By MS/MS	By MS/MS	By MS/MS	By MS/MS	By MS/MS	By MS/MS	By MS/MS	By MS/MS	By MS/MS
	1.0029	-0.55489	Rv2400c_subI	Rv2400c_subI	14	14	14	Rv2400c_subI	1	13	13	13	13	14	12	12	12	14	13	13	13	13	14	12	12	12	14	13	13	13	13	14	12	12	12	14	356	356	1	230	By MS/MS	By MS/MS	By MS/MS	By MS/MS	By MS/MS	By MS/MS	By MS/MS	By MS/MS	By MS/MS
	1.41565	-0.102217	Rv2402_Rv2402	Rv2402_Rv2402	28	28	28	Rv2402_Rv2402	1	26	24	23	26	23	24	22	24	26	26	24	23	26	23	24	22	24	26	26	24	23	26	23	24	22	24	26	642	642	1	542	By MS/MS	By MS/MS	By MS/MS	By MS/MS	By MS/MS	By MS/MS	By MS/MS	By MS/MS	By MS/MS
	0.62635	-0.331948	Rv2405_Rv2405	Rv2405_Rv2405	5	5	5	Rv2405_Rv2405	1	4	4	4	4	5	5	4	4	4	4	4	4	4	5	5	4	4	4	4	4	4	4	5	5	4	4	4	189	189	1	51	By MS/MS	By MS/MS	By MS/MS	By MS/MS	By MS/MS	By MS/MS	By MS/MS	By MS/MS	By MS/MS
	1.17628	0.720109	Rv2406c_Rv2406c	Rv2406c_Rv2406c	5	5	5	Rv2406c_Rv2406c	1	2	3	2	2	2	2	0	0	1	2	3	2	2	2	2	0	0	1	2	3	2	2	2	2	0	0	1	142	142	1	23	By MS/MS	By MS/MS	By MS/MS	By MS/MS	By matching	By MS/MS			By matching
	0.416524	0.289908	Rv2409c_Rv2409c	Rv2409c_Rv2409c	7	7	7	Rv2409c_Rv2409c	1	5	6	6	6	6	5	6	6	6	5	6	6	6	6	5	6	6	6	5	6	6	6	6	5	6	6	6	279	279	1	83	By MS/MS	By MS/MS	By MS/MS	By MS/MS	By MS/MS	By MS/MS	By MS/MS	By MS/MS	By MS/MS
	2.11954	0.765532	Rv2410c_Rv2410c	Rv2410c_Rv2410c	14	14	14	Rv2410c_Rv2410c	1	12	13	13	13	14	13	13	13	13	12	13	13	13	14	13	13	13	13	12	13	13	13	14	13	13	13	13	325	325	1	220	By MS/MS	By MS/MS	By MS/MS	By MS/MS	By MS/MS	By MS/MS	By MS/MS	By MS/MS	By MS/MS
	0.553841	0.196569	Rv2411c_Rv2411c	Rv2411c_Rv2411c	21	21	21	Rv2411c_Rv2411c	1	21	18	17	21	21	17	13	13	13	21	18	17	21	21	17	13	13	13	21	18	17	21	21	17	13	13	13	551	551	1	260	By MS/MS	By MS/MS	By MS/MS	By MS/MS	By MS/MS	By MS/MS	By MS/MS	By MS/MS	By MS/MS
	0.718896	-0.534753	Rv2412_rpsT	Rv2412_rpsT	4	4	4	Rv2412_rpsT	1	4	4	4	4	4	4	4	4	4	4	4	4	4	4	4	4	4	4	4	4	4	4	4	4	4	4	4	86	86	1	77	By MS/MS	By MS/MS	By MS/MS	By MS/MS	By MS/MS	By MS/MS	By MS/MS	By MS/MS	By MS/MS
	0.42826	-0.976108	Rv2413c_Rv2413c	Rv2413c_Rv2413c	5	5	5	Rv2413c_Rv2413c	1	2	2	3	4	2	2	2	2	2	2	2	3	4	2	2	2	2	2	2	2	3	4	2	2	2	2	2	316	316	1	31	By matching	By matching	By MS/MS	By MS/MS	By MS/MS	By MS/MS	By matching	By matching	By MS/MS
	1.13247	-0.306701	Rv2416c_eis	Rv2416c_eis	22	22	22	Rv2416c_eis	1	21	21	22	22	22	21	21	21	21	21	21	22	22	22	21	21	21	21	21	21	22	22	22	21	21	21	21	402	402	1	490	By MS/MS	By MS/MS	By MS/MS	By MS/MS	By MS/MS	By MS/MS	By MS/MS	By MS/MS	By MS/MS
	0.309906	-0.680389	Rv2417c_Rv2417c	Rv2417c_Rv2417c	5	5	5	Rv2417c_Rv2417c	1	3	3	4	4	5	3	1	1	1	3	3	4	4	5	3	1	1	1	3	3	4	4	5	3	1	1	1	280	280	1	31	By MS/MS	By MS/MS	By MS/MS	By MS/MS	By MS/MS	By MS/MS	By matching	By MS/MS	By MS/MS
	0.364471	-0.814641	Rv2418c_Rv2418c	Rv2418c_Rv2418c	2	2	2	Rv2418c_Rv2418c	1	1	1	1	1	2	2	1	1	1	1	1	1	1	2	2	1	1	1	1	1	1	1	2	2	1	1	1	247	247	1	15	By MS/MS	By MS/MS	By MS/MS	By MS/MS	By MS/MS	By MS/MS	By MS/MS	By MS/MS	By MS/MS
	0.573546	0.108786	Rv2419c_Rv2419c	Rv2419c_Rv2419c	11	11	11	Rv2419c_Rv2419c	1	10	10	10	11	10	11	10	10	11	10	10	10	11	10	11	10	10	11	10	10	10	11	10	11	10	10	11	223	223	1	243	By MS/MS	By MS/MS	By MS/MS	By MS/MS	By MS/MS	By MS/MS	By MS/MS	By MS/MS	By MS/MS
	0.311405	-0.247087	Rv2420c_Rv2420c	Rv2420c_Rv2420c	6	6	6	Rv2420c_Rv2420c	1	5	6	5	6	5	5	6	5	5	5	6	5	6	5	5	6	5	5	5	6	5	6	5	5	6	5	5	126	126	1	68	By MS/MS	By MS/MS	By MS/MS	By MS/MS	By MS/MS	By MS/MS	By MS/MS	By MS/MS	By MS/MS
	0.658581	-0.173348	Rv2421c_nadD	Rv2421c_nadD	8	8	8	Rv2421c_nadD	1	8	7	6	8	8	7	6	7	8	8	7	6	8	8	7	6	7	8	8	7	6	8	8	7	6	7	8	211	211	1	143	By MS/MS	By MS/MS	By MS/MS	By MS/MS	By MS/MS	By MS/MS	By MS/MS	By MS/MS	By MS/MS
	1.06001	0.466297	Rv2423_Rv2423	Rv2423_Rv2423	9	9	9	Rv2423_Rv2423	1	4	5	4	6	7	5	2	4	4	4	5	4	6	7	5	2	4	4	4	5	4	6	7	5	2	4	4	348	348	1	68	By MS/MS	By MS/MS	By MS/MS	By MS/MS	By MS/MS	By MS/MS	By MS/MS	By MS/MS	By MS/MS
	0.183087	0.0831051	Rv2426c_Rv2426c	Rv2426c_Rv2426c	10	10	10	Rv2426c_Rv2426c	1	6	7	6	6	8	6	5	3	4	6	7	6	6	8	6	5	3	4	6	7	6	6	8	6	5	3	4	291	291	1	85	By MS/MS	By MS/MS	By MS/MS	By MS/MS	By MS/MS	By MS/MS	By MS/MS	By MS/MS	By MS/MS
	0.62508	-0.0798229	Rv2427c_proA	Rv2427c_proA	31	31	31	Rv2427c_proA	1	28	28	28	29	29	28	28	28	28	28	28	28	29	29	28	28	28	28	28	28	28	29	29	28	28	28	28	415	415	1	850	By MS/MS	By MS/MS	By MS/MS	By MS/MS	By MS/MS	By MS/MS	By MS/MS	By MS/MS	By MS/MS
	2.16634	-0.890844	Rv2428_ahpC	Rv2428_ahpC	15	15	15	Rv2428_ahpC	1	14	14	14	14	14	14	15	14	14	14	14	14	14	14	14	15	14	14	14	14	14	14	14	14	15	14	14	195	195	1	404	By MS/MS	By MS/MS	By MS/MS	By MS/MS	By MS/MS	By MS/MS	By MS/MS	By MS/MS	By MS/MS
	1.04003	0.458066	Rv2429_ahpD	Rv2429_ahpD	10	10	10	Rv2429_ahpD	1	9	10	9	10	10	10	10	9	9	9	10	9	10	10	10	10	9	9	9	10	9	10	10	10	10	9	9	177	177	1	311	By MS/MS	By MS/MS	By MS/MS	By MS/MS	By MS/MS	By MS/MS	By MS/MS	By MS/MS	By MS/MS
	1.38016	-1.10029	Rv2430c_PPE41	Rv2430c_PPE41	5	5	5	Rv2430c_PPE41	1	5	5	5	5	5	5	5	5	5	5	5	5	5	5	5	5	5	5	5	5	5	5	5	5	5	5	5	194	194	1	163	By MS/MS	By MS/MS	By MS/MS	By MS/MS	By MS/MS	By MS/MS	By MS/MS	By MS/MS	By MS/MS
	1.77281	-1.45812	Rv2431c_PE25	Rv2431c_PE25	5	5	5	Rv2431c_PE25	1	5	5	5	5	5	5	4	5	4	5	5	5	5	5	5	4	5	4	5	5	5	5	5	5	4	5	4	99	99	1	103	By MS/MS	By MS/MS	By MS/MS	By MS/MS	By MS/MS	By MS/MS	By MS/MS	By MS/MS	By MS/MS
	0.394983	-0.0929467	Rv2438c_nadE	Rv2438c_nadE	32	32	32	Rv2438c_nadE	1	29	28	29	30	31	28	26	26	29	29	28	29	30	31	28	26	26	29	29	28	29	30	31	28	26	26	29	679	679	1	554	By MS/MS	By MS/MS	By MS/MS	By MS/MS	By MS/MS	By MS/MS	By MS/MS	By MS/MS	By MS/MS
	1.4826	-0.904114	Rv2441c_rpmA	Rv2441c_rpmA	6	6	6	Rv2441c_rpmA	1	5	5	5	6	6	5	5	6	6	5	5	5	6	6	5	5	6	6	5	5	5	6	6	5	5	6	6	86	86	1	77	By MS/MS	By MS/MS	By MS/MS	By MS/MS	By MS/MS	By MS/MS	By MS/MS	By MS/MS	By MS/MS
	0.582536	-0.386733	Rv2442c_rplU	Rv2442c_rplU	7	7	7	Rv2442c_rplU	1	5	5	6	7	6	7	5	6	6	5	5	6	7	6	7	5	6	6	5	5	6	7	6	7	5	6	6	104	104	1	132	By MS/MS	By MS/MS	By MS/MS	By MS/MS	By MS/MS	By MS/MS	By MS/MS	By MS/MS	By MS/MS
	1.39354	-0.387587	Rv2444c_rne	Rv2444c_rne	37	37	37	Rv2444c_rne	1	29	31	31	32	32	34	31	33	31	29	31	31	32	32	34	31	33	31	29	31	31	32	32	34	31	33	31	953	953	1	518	By MS/MS	By MS/MS	By MS/MS	By MS/MS	By MS/MS	By MS/MS	By MS/MS	By MS/MS	By MS/MS
	1.04925	-0.292598	Rv2445c_ndkA	Rv2445c_ndkA	9	9	9	Rv2445c_ndkA	1	8	9	9	9	9	9	9	8	8	8	9	9	9	9	9	9	8	8	8	9	9	9	9	9	9	8	8	136	136	1	332	By MS/MS	By MS/MS	By MS/MS	By MS/MS	By MS/MS	By MS/MS	By MS/MS	By MS/MS	By MS/MS
	0.184742	0.114734	Rv2447c_folC	Rv2447c_folC	20	20	20	Rv2447c_folC	1	15	15	13	16	16	12	14	13	14	15	15	13	16	16	12	14	13	14	15	15	13	16	16	12	14	13	14	487	487	1	233	By MS/MS	By MS/MS	By MS/MS	By MS/MS	By MS/MS	By MS/MS	By MS/MS	By MS/MS	By MS/MS
	2.94313	0.316967	Rv2448c_valS	Rv2448c_valS	33	33	33	Rv2448c_valS	1	26	29	26	28	29	28	28	27	26	26	29	26	28	29	28	28	27	26	26	29	26	28	29	28	28	27	26	876	876	1	471	By MS/MS	By MS/MS	By MS/MS	By MS/MS	By MS/MS	By MS/MS	By MS/MS	By MS/MS	By MS/MS
	0.200444	0.150214	Rv2449c_Rv2449c	Rv2449c_Rv2449c	13	12	12	Rv2449c_Rv2449c	1	11	12	10	13	12	13	9	8	8	10	11	9	12	11	12	9	8	7	10	11	9	12	11	12	9	8	7	419	419	1	148	By MS/MS	By MS/MS	By MS/MS	By MS/MS	By MS/MS	By MS/MS	By MS/MS	By MS/MS	By MS/MS
	1.9772	-1.82444	Rv2450c_rpfE	Rv2450c_rpfE	4	4	4	Rv2450c_rpfE	1	4	4	4	2	4	2	4	4	3	4	4	4	2	4	2	4	4	3	4	4	4	2	4	2	4	4	3	172	172	1	63	By MS/MS	By MS/MS	By MS/MS	By MS/MS	By MS/MS	By MS/MS	By MS/MS	By MS/MS	By MS/MS
	1.18964	0.356566	Rv2453c_mobA	Rv2453c_mobA	11	11	11	Rv2453c_mobA	1	9	7	8	9	9	8	9	7	8	9	7	8	9	9	8	9	7	8	9	7	8	9	9	8	9	7	8	201	201	1	113	By MS/MS	By MS/MS	By MS/MS	By MS/MS	By MS/MS	By MS/MS	By MS/MS	By MS/MS	By MS/MS
	0.934734	0.306435	Rv2454c_Rv2454c	Rv2454c_Rv2454c	23	23	23	Rv2454c_Rv2454c	1	20	21	21	22	23	23	20	20	18	20	21	21	22	23	23	20	20	18	20	21	21	22	23	23	20	20	18	373	373	1	426	By MS/MS	By MS/MS	By MS/MS	By MS/MS	By MS/MS	By MS/MS	By MS/MS	By MS/MS	By MS/MS
	1.45733	0.583917	Rv2455c_Rv2455c	Rv2455c_Rv2455c	30	30	30	Rv2455c_Rv2455c	1	28	25	26	27	30	29	23	19	24	28	25	26	27	30	29	23	19	24	28	25	26	27	30	29	23	19	24	653	653	1	519	By MS/MS	By MS/MS	By MS/MS	By MS/MS	By MS/MS	By MS/MS	By MS/MS	By MS/MS	By MS/MS
	2.22608	0.996005	Rv2457c_clpX	Rv2457c_clpX	9	9	9	Rv2457c_clpX	1	5	8	5	5	7	6	3	3	2	5	8	5	5	7	6	3	3	2	5	8	5	5	7	6	3	3	2	426	426	1	60	By MS/MS	By MS/MS	By MS/MS	By MS/MS	By MS/MS	By MS/MS	By MS/MS	By matching	By MS/MS
	0.330794	-0.17788	Rv2458_mmuM	Rv2458_mmuM	8	8	8	Rv2458_mmuM	1	7	7	6	7	6	7	6	7	6	7	7	6	7	6	7	6	7	6	7	7	6	7	6	7	6	7	6	302	302	1	92	By MS/MS	By MS/MS	By MS/MS	By MS/MS	By MS/MS	By MS/MS	By MS/MS	By MS/MS	By MS/MS
	0.879455	0.380353	Rv2460c_clpP2	Rv2460c_clpP2	12	12	12	Rv2460c_clpP2	1	11	11	10	11	12	9	11	11	11	11	11	10	11	12	9	11	11	11	11	11	10	11	12	9	11	11	11	214	214	1	261	By MS/MS	By MS/MS	By MS/MS	By MS/MS	By MS/MS	By MS/MS	By MS/MS	By MS/MS	By MS/MS
	0.481233	0.306974	Rv2461c_clpP1	Rv2461c_clpP1	10	10	10	Rv2461c_clpP1	1	10	10	10	10	10	10	10	10	10	10	10	10	10	10	10	10	10	10	10	10	10	10	10	10	10	10	10	200	200	1	494	By MS/MS	By MS/MS	By MS/MS	By MS/MS	By MS/MS	By MS/MS	By MS/MS	By MS/MS	By MS/MS
	1.35318	-0.490192	Rv2462c_tig	Rv2462c_tig	28	28	28	Rv2462c_tig	1	25	27	23	27	28	26	26	23	24	25	27	23	27	28	26	26	23	24	25	27	23	27	28	26	26	23	24	466	466	1	628	By MS/MS	By MS/MS	By MS/MS	By MS/MS	By MS/MS	By MS/MS	By MS/MS	By MS/MS	By MS/MS
	0.00321499	-0.00242138	Rv2465c_rpiB	Rv2465c_rpiB	11	11	11	Rv2465c_rpiB	1	11	11	11	11	11	11	11	11	11	11	11	11	11	11	11	11	11	11	11	11	11	11	11	11	11	11	11	162	162	1	418	By MS/MS	By MS/MS	By MS/MS	By MS/MS	By MS/MS	By MS/MS	By MS/MS	By MS/MS	By MS/MS
	1.01324	0.498924	Rv2466c_Rv2466c	Rv2466c_Rv2466c	11	11	11	Rv2466c_Rv2466c	1	10	11	10	10	11	10	9	9	10	10	11	10	10	11	10	9	9	10	10	11	10	10	11	10	9	9	10	207	207	1	269	By MS/MS	By MS/MS	By MS/MS	By MS/MS	By MS/MS	By MS/MS	By MS/MS	By MS/MS	By MS/MS
	0.00303009	0.0008564	Rv2467_pepN	Rv2467_pepN	45	45	45	Rv2467_pepN	1	44	43	45	44	44	44	41	45	43	44	43	45	44	44	44	41	45	43	44	43	45	44	44	44	41	45	43	861	861	1	1595	By MS/MS	By MS/MS	By MS/MS	By MS/MS	By MS/MS	By MS/MS	By MS/MS	By MS/MS	By MS/MS
	0.647463	-0.88436	Rv2468c_Rv2468c	Rv2468c_Rv2468c	4	4	4	Rv2468c_Rv2468c	1	3	3	3	4	4	2	2	1	2	3	3	3	4	4	2	2	1	2	3	3	3	4	4	2	2	1	2	167	167	1	37	By MS/MS	By MS/MS	By matching	By MS/MS	By MS/MS	By MS/MS	By matching	By matching	By matching
	0.158774	-0.227627	Rv2470_glbO	Rv2470_glbO	5	5	5	Rv2470_glbO	1	4	3	1	3	2	4	3	3	3	4	3	1	3	2	4	3	3	3	4	3	1	3	2	4	3	3	3	128	128	1	45	By MS/MS	By MS/MS	By MS/MS	By MS/MS	By MS/MS	By MS/MS	By MS/MS	By MS/MS	By MS/MS
	0.652463	0.796445	Rv2474c_Rv2474c	Rv2474c_Rv2474c	2	2	2	Rv2474c_Rv2474c	1	2	0	1	2	2	1	1	1	0	2	0	1	2	2	1	1	1	0	2	0	1	2	2	1	1	1	0	217	217	1	15	By MS/MS		By MS/MS	By MS/MS	By MS/MS	By MS/MS	By matching	By matching
	1.45243	-0.148643	Rv2475c_Rv2475c	Rv2475c_Rv2475c	6	6	6	Rv2475c_Rv2475c	1	6	6	6	5	4	4	5	5	6	6	6	6	5	4	4	5	5	6	6	6	6	5	4	4	5	5	6	138	138	1	84	By MS/MS	By MS/MS	By MS/MS	By MS/MS	By MS/MS	By MS/MS	By MS/MS	By MS/MS	By MS/MS
	0.466542	0.190498	Rv2476c_gdh	Rv2476c_gdh	83	83	83	Rv2476c_gdh	1	76	79	73	81	81	72	72	73	72	76	79	73	81	81	72	72	73	72	76	79	73	81	81	72	72	73	72	1624	1624	1	1418	By MS/MS	By MS/MS	By MS/MS	By MS/MS	By MS/MS	By MS/MS	By MS/MS	By MS/MS	By MS/MS
	0.000754015	0.000513395	Rv2477c_Rv2477c	Rv2477c_Rv2477c	27	27	27	Rv2477c_Rv2477c	1	23	24	24	25	25	24	24	21	21	23	24	24	25	25	24	24	21	21	23	24	24	25	25	24	24	21	21	558	558	1	517	By MS/MS	By MS/MS	By MS/MS	By MS/MS	By MS/MS	By MS/MS	By MS/MS	By MS/MS	By MS/MS
	0.340916	0.871364	Rv2483c_plsC	Rv2483c_plsC	5	5	5	Rv2483c_plsC	1	2	1	2	5	2	3	2	3	3	2	1	2	5	2	3	2	3	3	2	1	2	5	2	3	2	3	3	580	580	1	32	By MS/MS	By matching	By MS/MS	By MS/MS	By MS/MS	By MS/MS	By MS/MS	By MS/MS	By MS/MS
	1.20182	0.210832	Rv2486_echA14	Rv2486_echA14	14	14	14	Rv2486_echA14	1	12	13	9	14	12	11	9	9	9	12	13	9	14	12	11	9	9	9	12	13	9	14	12	11	9	9	9	256	256	1	171	By MS/MS	By MS/MS	By MS/MS	By MS/MS	By MS/MS	By MS/MS	By MS/MS	By MS/MS	By MS/MS
	0.171529	-0.156244	Rv2493_vapB38	Rv2493_vapB38	6	6	6	Rv2493_vapB38	1	3	4	4	5	5	6	4	4	4	3	4	4	5	5	6	4	4	4	3	4	4	5	5	6	4	4	4	73	73	1	66	By MS/MS	By MS/MS	By MS/MS	By MS/MS	By MS/MS	By MS/MS	By MS/MS	By MS/MS	By MS/MS
	0.334676	0.0797256	Rv2495c_bkdC	Rv2495c_bkdC	24	24	24	Rv2495c_bkdC	1	22	24	20	23	24	23	22	21	20	22	24	20	23	24	23	22	21	20	22	24	20	23	24	23	22	21	20	393	393	1	375	By MS/MS	By MS/MS	By MS/MS	By MS/MS	By MS/MS	By MS/MS	By MS/MS	By MS/MS	By MS/MS
	0.360428	0.0717576	Rv2496c_bkdB	Rv2496c_bkdB	20	20	20	Rv2496c_bkdB	1	18	17	18	19	20	17	17	18	17	18	17	18	19	20	17	17	18	17	18	17	18	19	20	17	17	18	17	348	348	1	399	By MS/MS	By MS/MS	By MS/MS	By MS/MS	By MS/MS	By MS/MS	By MS/MS	By MS/MS	By MS/MS
	0.0703601	-0.0114603	Rv2497c_bkdA	Rv2497c_bkdA	20	20	20	Rv2497c_bkdA	1	17	18	17	18	20	18	15	17	16	17	18	17	18	20	18	15	17	16	17	18	17	18	20	18	15	17	16	367	367	1	337	By MS/MS	By MS/MS	By MS/MS	By MS/MS	By MS/MS	By MS/MS	By MS/MS	By MS/MS	By MS/MS
	1.57679	-0.42695	Rv2498c_citE	Rv2498c_citE	16	16	16	Rv2498c_citE	1	13	14	13	16	14	15	14	14	13	13	14	13	16	14	15	14	14	13	13	14	13	16	14	15	14	14	13	273	273	1	260	By MS/MS	By MS/MS	By MS/MS	By MS/MS	By MS/MS	By MS/MS	By MS/MS	By MS/MS	By MS/MS
	0.553308	-0.501377	Rv2499c_Rv2499c	Rv2499c_Rv2499c	6	6	6	Rv2499c_Rv2499c	1	3	5	4	6	6	4	6	4	4	3	5	4	6	6	4	6	4	4	3	5	4	6	6	4	6	4	4	185	185	1	89	By MS/MS	By MS/MS	By MS/MS	By MS/MS	By MS/MS	By MS/MS	By MS/MS	By MS/MS	By MS/MS
	0.643025	0.240623	Rv2500c_fadE19	Rv2500c_fadE19	15	15	15	Rv2500c_fadE19	1	15	14	15	15	14	13	12	12	13	15	14	15	15	14	13	12	12	13	15	14	15	15	14	13	12	12	13	394	394	1	206	By MS/MS	By MS/MS	By MS/MS	By MS/MS	By MS/MS	By MS/MS	By MS/MS	By MS/MS	By MS/MS
	1.78936	0.174227	Rv2501c_accA1	Rv2501c_accA1	31	31	31	Rv2501c_accA1	1	22	24	23	27	27	25	24	23	26	22	24	23	27	27	25	24	23	26	22	24	23	27	27	25	24	23	26	654	654	1	356	By MS/MS	By MS/MS	By MS/MS	By MS/MS	By MS/MS	By MS/MS	By MS/MS	By MS/MS	By MS/MS
	0.226253	-0.0483214	Rv2502c_accD1	Rv2502c_accD1	31	31	31	Rv2502c_accD1	1	28	26	29	29	27	28	28	28	25	28	26	29	29	27	28	28	28	25	28	26	29	29	27	28	28	28	25	529	529	1	524	By MS/MS	By MS/MS	By MS/MS	By MS/MS	By MS/MS	By MS/MS	By MS/MS	By MS/MS	By MS/MS
	0.602747	-0.242043	Rv2503c_scoB	Rv2503c_scoB	9	9	9	Rv2503c_scoB	1	9	8	8	8	9	9	9	9	8	9	8	8	8	9	9	9	9	8	9	8	8	8	9	9	9	9	8	218	218	1	226	By MS/MS	By MS/MS	By MS/MS	By MS/MS	By MS/MS	By MS/MS	By MS/MS	By MS/MS	By MS/MS
	0.292055	-0.143247	Rv2504c_scoA	Rv2504c_scoA	11	11	11	Rv2504c_scoA	1	10	11	11	11	11	11	11	10	11	10	11	11	11	11	11	11	10	11	10	11	11	11	11	11	11	10	11	248	248	1	268	By MS/MS	By MS/MS	By MS/MS	By MS/MS	By MS/MS	By MS/MS	By MS/MS	By MS/MS	By MS/MS
	0.341713	0.950963	Rv2507_Rv2507	Rv2507_Rv2507	2	2	2	Rv2507_Rv2507	1	2	1	2	2	2	2	1	1	2	2	1	2	2	2	2	1	1	2	2	1	2	2	2	2	1	1	2	273	273	1	23	By MS/MS	By MS/MS	By MS/MS	By MS/MS	By MS/MS	By MS/MS	By MS/MS	By MS/MS	By MS/MS
	0.75949	0.505163	Rv2509_Rv2509	Rv2509_Rv2509	14	14	14	Rv2509_Rv2509	1	14	14	12	13	14	13	11	8	11	14	14	12	13	14	13	11	8	11	14	14	12	13	14	13	11	8	11	268	268	1	160	By MS/MS	By MS/MS	By MS/MS	By MS/MS	By MS/MS	By MS/MS	By MS/MS	By MS/MS	By MS/MS
	2.06815	0.891488	Rv2510c_Rv2510c	Rv2510c_Rv2510c	9	9	9	Rv2510c_Rv2510c	1	9	9	7	9	9	6	6	4	6	9	9	7	9	9	6	6	4	6	9	9	7	9	9	6	6	4	6	533	533	1	96	By MS/MS	By MS/MS	By MS/MS	By MS/MS	By MS/MS	By MS/MS	By MS/MS	By matching	By MS/MS
	1.76131	0.707626	Rv2511_orn	Rv2511_orn	7	7	7	Rv2511_orn	1	6	6	6	6	7	5	6	6	5	6	6	6	6	7	5	6	6	5	6	6	6	6	7	5	6	6	5	215	215	1	140	By MS/MS	By MS/MS	By MS/MS	By MS/MS	By MS/MS	By MS/MS	By MS/MS	By MS/MS	By MS/MS
	0.724386	-0.530311	Rv2518c_ldtB	Rv2518c_ldtB	6	6	6	Rv2518c_ldtB	1	5	5	5	5	4	4	5	4	5	5	5	5	5	4	4	5	4	5	5	5	5	5	4	4	5	4	5	408	408	1	90	By MS/MS	By MS/MS	By MS/MS	By MS/MS	By MS/MS	By MS/MS	By MS/MS	By MS/MS	By MS/MS
	1.13388	0.767616	Rv2520c_Rv2520c	Rv2520c_Rv2520c	3	3	3	Rv2520c_Rv2520c	1	3	3	3	2	3	3	3	3	3	3	3	3	2	3	3	3	3	3	3	3	3	2	3	3	3	3	3	75	75	1	66	By MS/MS	By MS/MS	By MS/MS	By MS/MS	By MS/MS	By MS/MS	By MS/MS	By MS/MS	By MS/MS
	0.857236	0.374665	Rv2521_bcp	Rv2521_bcp	10	10	10	Rv2521_bcp	1	8	8	8	9	9	9	9	8	8	8	8	8	9	9	9	9	8	8	8	8	8	9	9	9	9	8	8	157	157	1	160	By MS/MS	By MS/MS	By MS/MS	By MS/MS	By MS/MS	By MS/MS	By MS/MS	By MS/MS	By MS/MS
	0.447614	0.145694	Rv2522c_Rv2522c	Rv2522c_Rv2522c	16	16	16	Rv2522c_Rv2522c	1	13	15	15	15	13	15	12	14	15	13	15	15	15	13	15	12	14	15	13	15	15	15	13	15	12	14	15	470	470	1	265	By MS/MS	By MS/MS	By MS/MS	By MS/MS	By MS/MS	By MS/MS	By MS/MS	By MS/MS	By MS/MS
	0.11346	0.0603075	Rv2523c_acpS	Rv2523c_acpS	3	3	3	Rv2523c_acpS	1	1	2	1	3	3	1	2	1	2	1	2	1	3	3	1	2	1	2	1	2	1	3	3	1	2	1	2	130	130	1	40	By MS/MS	By MS/MS	By MS/MS	By MS/MS	By MS/MS	By MS/MS	By MS/MS	By MS/MS	By MS/MS
	1.37597	0.785486	Rv2524c_fas	Rv2524c_fas	138	138	138	Rv2524c_fas	1	122	127	109	126	130	120	106	107	111	122	127	109	126	130	120	106	107	111	122	127	109	126	130	120	106	107	111	3069	3069	1	2233	By MS/MS	By MS/MS	By MS/MS	By MS/MS	By MS/MS	By MS/MS	By MS/MS	By MS/MS	By MS/MS
	0.477778	-0.339092	Rv2525c_Rv2525c	Rv2525c_Rv2525c	16	16	16	Rv2525c_Rv2525c	1	14	13	13	14	12	11	12	11	11	14	13	13	14	12	11	12	11	11	14	13	13	14	12	11	12	11	11	240	240	1	235	By MS/MS	By MS/MS	By MS/MS	By MS/MS	By MS/MS	By MS/MS	By MS/MS	By MS/MS	By MS/MS
	0.298875	-0.0981541	Rv2527_vapC17	Rv2527_vapC17	4	4	4	Rv2527_vapC17	1	4	4	4	4	4	3	3	2	3	4	4	4	4	4	3	3	2	3	4	4	4	4	4	3	3	2	3	133	133	1	43	By MS/MS	By MS/MS	By MS/MS	By MS/MS	By MS/MS	By MS/MS	By MS/MS	By matching	By MS/MS
	0.11436	0.102485	Rv2528c_mrr	Rv2528c_mrr	17	17	17	Rv2528c_mrr	1	11	16	14	15	13	11	12	12	13	11	16	14	15	13	11	12	12	13	11	16	14	15	13	11	12	12	13	306	306	1	199	By MS/MS	By MS/MS	By MS/MS	By MS/MS	By MS/MS	By MS/MS	By MS/MS	By MS/MS	By MS/MS
	0.966543	0.311046	Rv2529_Rv2529	Rv2529_Rv2529	16	16	16	Rv2529_Rv2529	1	15	13	14	16	16	15	11	13	14	15	13	14	16	16	15	11	13	14	15	13	14	16	16	15	11	13	14	463	463	1	225	By MS/MS	By MS/MS	By MS/MS	By MS/MS	By MS/MS	By MS/MS	By MS/MS	By MS/MS	By MS/MS
	0.139611	-0.107416	Rv2530A_vapB39	Rv2530A_vapB39	3	3	3	Rv2530A_vapB39	1	3	3	2	2	3	3	3	3	3	3	3	2	2	3	3	3	3	3	3	3	2	2	3	3	3	3	3	74	74	1	47	By MS/MS	By MS/MS	By MS/MS	By MS/MS	By MS/MS	By MS/MS	By MS/MS	By MS/MS	By MS/MS
	0.0200162	-0.0108808	Rv2531c_Rv2531c	Rv2531c_Rv2531c	25	25	25	Rv2531c_Rv2531c	1	18	15	14	21	21	9	11	11	12	18	15	14	21	21	9	11	11	12	18	15	14	21	21	9	11	11	12	947	947	1	221	By MS/MS	By MS/MS	By MS/MS	By MS/MS	By MS/MS	By MS/MS	By MS/MS	By MS/MS	By MS/MS
	0.158958	0.0839736	Rv2533c_nusB	Rv2533c_nusB	4	4	4	Rv2533c_nusB	1	4	4	3	4	4	4	2	2	2	4	4	3	4	4	4	2	2	2	4	4	3	4	4	4	2	2	2	156	156	1	61	By MS/MS	By MS/MS	By MS/MS	By MS/MS	By MS/MS	By MS/MS	By MS/MS	By MS/MS	By MS/MS
	0.235187	-0.158965	Rv2534c_efp	Rv2534c_efp	8	8	8	Rv2534c_efp	1	7	8	7	8	8	7	6	7	7	7	8	7	8	8	7	6	7	7	7	8	7	8	8	7	6	7	7	187	187	1	131	By MS/MS	By MS/MS	By MS/MS	By MS/MS	By MS/MS	By MS/MS	By MS/MS	By MS/MS	By MS/MS
	0.0698407	-0.0395997	Rv2535c_pepQ	Rv2535c_pepQ	15	15	15	Rv2535c_pepQ	1	15	15	15	15	15	15	14	11	13	15	15	15	15	15	15	14	11	13	15	15	15	15	15	15	14	11	13	372	372	1	408	By MS/MS	By MS/MS	By MS/MS	By MS/MS	By MS/MS	By MS/MS	By MS/MS	By MS/MS	By MS/MS
	0.0171844	0.012709	Rv2536_Rv2536	Rv2536_Rv2536	7	7	7	Rv2536_Rv2536	1	7	7	7	7	7	7	7	7	7	7	7	7	7	7	7	7	7	7	7	7	7	7	7	7	7	7	7	230	230	1	142	By MS/MS	By MS/MS	By MS/MS	By MS/MS	By MS/MS	By MS/MS	By MS/MS	By MS/MS	By MS/MS
	1.12806	1.1516	Rv2537c_aroD	Rv2537c_aroD	3	3	3	Rv2537c_aroD	1	2	2	2	2	2	2	2	1	2	2	2	2	2	2	2	2	1	2	2	2	2	2	2	2	2	1	2	147	147	1	47	By MS/MS	By matching	By MS/MS	By MS/MS	By MS/MS	By MS/MS	By MS/MS	By matching	By MS/MS
	0.789527	0.384294	Rv2538c_aroB	Rv2538c_aroB	13	13	13	Rv2538c_aroB	1	9	11	7	11	10	11	8	8	9	9	11	7	11	10	11	8	8	9	9	11	7	11	10	11	8	8	9	362	362	1	142	By MS/MS	By MS/MS	By MS/MS	By MS/MS	By MS/MS	By MS/MS	By MS/MS	By MS/MS	By MS/MS
	0.424838	0.489402	Rv2539c_aroK	Rv2539c_aroK	2	2	2	Rv2539c_aroK	1	2	2	2	2	2	2	1	2	1	2	2	2	2	2	2	1	2	1	2	2	2	2	2	2	1	2	1	176	176	1	22	By matching	By MS/MS	By matching	By MS/MS	By MS/MS	By MS/MS	By matching	By matching	By MS/MS
	0.0745047	-0.0112038	Rv2540c_aroF	Rv2540c_aroF	24	24	24	Rv2540c_aroF	1	24	23	23	23	24	24	24	23	21	24	23	23	23	24	24	24	23	21	24	23	23	23	24	24	24	23	21	401	401	1	633	By MS/MS	By MS/MS	By MS/MS	By MS/MS	By MS/MS	By MS/MS	By MS/MS	By MS/MS	By MS/MS
	1.54191	-0.781631	Rv2543_lppA	Rv2543_lppA	3	3	2	Rv2543_lppA	1	2	2	2	3	1	3	2	2	3	2	2	2	3	1	3	2	2	3	2	2	2	2	1	2	2	2	2	219	219	1	25	By MS/MS	By MS/MS	By matching	By MS/MS	By matching	By MS/MS	By MS/MS	By MS/MS	By MS/MS
	0.411042	-0.2404	Rv2548A_Rv2548A	Rv2548A_Rv2548A	12	12	12	Rv2548A_Rv2548A	1	10	10	9	9	11	10	11	11	11	10	10	9	9	11	10	11	11	11	10	10	9	9	11	10	11	11	11	124	124	1	176	By MS/MS	By MS/MS	By MS/MS	By MS/MS	By MS/MS	By MS/MS	By MS/MS	By MS/MS	By MS/MS
	0.527659	0.346055	Rv2552c_aroE	Rv2552c_aroE	6	6	6	Rv2552c_aroE	1	6	5	5	5	5	6	4	5	5	6	5	5	5	5	6	4	5	5	6	5	5	5	5	6	4	5	5	269	269	1	86	By MS/MS	By MS/MS	By MS/MS	By MS/MS	By MS/MS	By MS/MS	By MS/MS	By MS/MS	By MS/MS
	0.523321	-0.5236	Rv2553c_Rv2553c	Rv2553c_Rv2553c	8	8	8	Rv2553c_Rv2553c	1	5	3	7	6	4	6	5	5	4	5	3	7	6	4	6	5	5	4	5	3	7	6	4	6	5	5	4	417	417	1	77	By MS/MS	By MS/MS	By MS/MS	By MS/MS	By MS/MS	By MS/MS	By MS/MS	By MS/MS	By MS/MS
	1.40033	1.99774	Rv2554c_Rv2554c	Rv2554c_Rv2554c	5	5	5	Rv2554c_Rv2554c	1	3	4	5	4	3	4	2	1	1	3	4	5	4	3	4	2	1	1	3	4	5	4	3	4	2	1	1	170	170	1	54	By MS/MS	By MS/MS	By MS/MS	By MS/MS	By MS/MS	By matching	By MS/MS	By matching	By MS/MS
	2.76852	0.755406	Rv2555c_alaS	Rv2555c_alaS	39	39	39	Rv2555c_alaS	1	30	27	27	33	32	30	20	16	22	30	27	27	33	32	30	20	16	22	30	27	27	33	32	30	20	16	22	904	904	1	409	By MS/MS	By MS/MS	By MS/MS	By MS/MS	By MS/MS	By MS/MS	By MS/MS	By MS/MS	By MS/MS
	0.657565	3.06835	Rv2556c_Rv2556c	Rv2556c_Rv2556c	3	3	3	Rv2556c_Rv2556c	1	3	3	2	3	2	3	2	1	1	3	3	2	3	2	3	2	1	1	3	3	2	3	2	3	2	1	1	129	129	1	40	By MS/MS	By MS/MS	By MS/MS	By MS/MS	By MS/MS	By MS/MS	By MS/MS	By MS/MS	By MS/MS
	0.377404	0.266961	Rv2557_Rv2557	Rv2557_Rv2557	12	12	12	Rv2557_Rv2557	1	12	12	12	12	12	12	12	12	12	12	12	12	12	12	12	12	12	12	12	12	12	12	12	12	12	12	12	224	224	1	445	By MS/MS	By MS/MS	By MS/MS	By MS/MS	By MS/MS	By MS/MS	By MS/MS	By MS/MS	By MS/MS
	0.531718	-0.419303	Rv2558_Rv2558	Rv2558_Rv2558	10	10	10	Rv2558_Rv2558	1	9	9	9	10	9	10	9	8	9	9	9	9	10	9	10	9	8	9	9	9	9	10	9	10	9	8	9	236	236	1	168	By MS/MS	By MS/MS	By MS/MS	By MS/MS	By MS/MS	By MS/MS	By MS/MS	By MS/MS	By MS/MS
	2.10742	-0.407118	Rv2563_Rv2563	Rv2563_Rv2563	4	4	4	Rv2563_Rv2563	1	3	3	3	3	3	3	2	2	2	3	3	3	3	3	3	2	2	2	3	3	3	3	3	3	2	2	2	349	349	1	37	By MS/MS	By MS/MS	By MS/MS	By MS/MS	By MS/MS	By MS/MS	By MS/MS	By MS/MS	By MS/MS
+	2.31412	2.17735	Rv2564_glnQ;Rv0073_Rv0073	Rv2564_glnQ	7;1	7;1	7;1	Rv2564_glnQ	2	5	6	4	7	6	4	2	1	2	5	6	4	7	6	4	2	1	2	5	6	4	7	6	4	2	1	2	330	330;330	1	49	By MS/MS	By MS/MS	By MS/MS	By MS/MS	By MS/MS	By MS/MS	By MS/MS	By matching	By MS/MS
	0.433538	0.416499	Rv2565_Rv2565	Rv2565_Rv2565	7	7	7	Rv2565_Rv2565	1	3	4	5	6	4	3	3	3	2	3	4	5	6	4	3	3	3	2	3	4	5	6	4	3	3	3	2	583	583	1	55	By MS/MS	By MS/MS	By MS/MS	By MS/MS	By MS/MS	By MS/MS	By matching	By matching	By matching
	0.0543231	0.0169118	Rv2566_Rv2566	Rv2566_Rv2566	45	45	45	Rv2566_Rv2566	1	34	33	33	38	36	33	28	29	32	34	33	33	38	36	33	28	29	32	34	33	33	38	36	33	28	29	32	1140	1140	1	459	By MS/MS	By MS/MS	By MS/MS	By MS/MS	By MS/MS	By MS/MS	By MS/MS	By MS/MS	By MS/MS
	0.720399	0.224375	Rv2567_Rv2567	Rv2567_Rv2567	25	25	25	Rv2567_Rv2567	1	18	19	17	19	24	21	12	12	17	18	19	17	19	24	21	12	12	17	18	19	17	19	24	21	12	12	17	884	884	1	273	By MS/MS	By MS/MS	By MS/MS	By MS/MS	By MS/MS	By MS/MS	By MS/MS	By MS/MS	By MS/MS
	0.150676	0.0743834	Rv2568c_Rv2568c	Rv2568c_Rv2568c	15	15	15	Rv2568c_Rv2568c	1	11	10	12	13	14	13	11	11	12	11	10	12	13	14	13	11	11	12	11	10	12	13	14	13	11	11	12	341	341	1	290	By MS/MS	By MS/MS	By MS/MS	By MS/MS	By MS/MS	By MS/MS	By MS/MS	By MS/MS	By MS/MS
	0.165682	0.0483681	Rv2569c_Rv2569c	Rv2569c_Rv2569c	11	11	11	Rv2569c_Rv2569c	1	7	7	6	9	9	8	8	7	9	7	7	6	9	9	8	8	7	9	7	7	6	9	9	8	8	7	9	314	314	1	147	By MS/MS	By MS/MS	By MS/MS	By MS/MS	By MS/MS	By MS/MS	By MS/MS	By MS/MS	By MS/MS
	2.00541	0.752189	Rv2572c_aspS	Rv2572c_aspS	26	26	26	Rv2572c_aspS	1	22	23	23	22	23	20	21	17	18	22	23	23	22	23	20	21	17	18	22	23	23	22	23	20	21	17	18	596	596	1	358	By MS/MS	By MS/MS	By MS/MS	By MS/MS	By MS/MS	By MS/MS	By MS/MS	By MS/MS	By MS/MS
	0.321602	-0.260033	Rv2574_Rv2574	Rv2574_Rv2574	3	3	3	Rv2574_Rv2574	1	3	2	3	3	3	2	1	2	0	3	2	3	3	3	2	1	2	0	3	2	3	3	3	2	1	2	0	167	167	1	29	By MS/MS	By MS/MS	By MS/MS	By MS/MS	By MS/MS	By matching	By MS/MS	By matching
	0.842896	-0.335738	Rv2575_Rv2575	Rv2575_Rv2575	12	12	12	Rv2575_Rv2575	1	11	10	12	11	9	10	12	12	12	11	10	12	11	9	10	12	12	12	11	10	12	11	9	10	12	12	12	293	293	1	274	By MS/MS	By MS/MS	By MS/MS	By MS/MS	By MS/MS	By MS/MS	By MS/MS	By MS/MS	By MS/MS
	1.47908	-1.42456	Rv2576c_Rv2576c	Rv2576c_Rv2576c	3	3	3	Rv2576c_Rv2576c	1	3	3	3	3	3	3	3	3	3	3	3	3	3	3	3	3	3	3	3	3	3	3	3	3	3	3	3	154	154	1	494	By MS/MS	By MS/MS	By MS/MS	By MS/MS	By MS/MS	By MS/MS	By MS/MS	By MS/MS	By MS/MS
	0.424277	0.448335	Rv2577_Rv2577	Rv2577_Rv2577	4	4	4	Rv2577_Rv2577	1	1	2	1	1	3	2	4	2	2	1	2	1	1	3	2	4	2	2	1	2	1	1	3	2	4	2	2	529	529	1	31	By matching	By MS/MS	By matching	By matching	By MS/MS	By MS/MS	By matching	By MS/MS	By MS/MS
	0.0894177	-0.0379117	Rv2579_dhaA	Rv2579_dhaA	20	20	20	Rv2579_dhaA	1	19	20	20	20	20	20	20	19	20	19	20	20	20	20	20	20	19	20	19	20	20	20	20	20	20	19	20	300	300	1	577	By MS/MS	By MS/MS	By MS/MS	By MS/MS	By MS/MS	By MS/MS	By MS/MS	By MS/MS	By MS/MS
	0.0525977	0.0309534	Rv2580c_hisS	Rv2580c_hisS	17	17	17	Rv2580c_hisS	1	9	8	9	16	16	13	11	7	11	9	8	9	16	16	13	11	7	11	9	8	9	16	16	13	11	7	11	423	423	1	155	By MS/MS	By MS/MS	By MS/MS	By MS/MS	By MS/MS	By MS/MS	By MS/MS	By MS/MS	By MS/MS
	0.908246	1.67473	Rv2581c_Rv2581c	Rv2581c_Rv2581c	7	7	7	Rv2581c_Rv2581c	1	6	6	4	7	5	2	1	2	0	6	6	4	7	5	2	1	2	0	6	6	4	7	5	2	1	2	0	224	224	1	53	By MS/MS	By MS/MS	By MS/MS	By MS/MS	By MS/MS	By matching	By matching	By matching
	0.287732	-0.249955	Rv2582_ppiB	Rv2582_ppiB	6	6	6	Rv2582_ppiB	1	6	6	6	6	5	6	6	6	6	6	6	6	6	5	6	6	6	6	6	6	6	6	5	6	6	6	6	308	308	1	162	By MS/MS	By MS/MS	By MS/MS	By MS/MS	By MS/MS	By MS/MS	By MS/MS	By MS/MS	By MS/MS
	0.750493	-0.226274	Rv2583c_relA	Rv2583c_relA	5	5	5	Rv2583c_relA	1	4	5	3	5	4	2	2	3	4	4	5	3	5	4	2	2	3	4	4	5	3	5	4	2	2	3	4	790	790	1	52	By MS/MS	By MS/MS	By MS/MS	By MS/MS	By MS/MS	By MS/MS	By MS/MS	By MS/MS	By MS/MS
	0.188752	0.107214	Rv2585c_Rv2585c	Rv2585c_Rv2585c	10	10	10	Rv2585c_Rv2585c	1	6	5	7	9	9	7	8	6	6	6	5	7	9	9	7	8	6	6	6	5	7	9	9	7	8	6	6	557	557	1	107	By MS/MS	By MS/MS	By MS/MS	By MS/MS	By MS/MS	By MS/MS	By MS/MS	By MS/MS	By MS/MS
	0.370961	-0.915397	Rv2586c_secF	Rv2586c_secF	3	3	3	Rv2586c_secF	1	3	2	2	3	2	3	1	2	1	3	2	2	3	2	3	1	2	1	3	2	2	3	2	3	1	2	1	442	442	1	40	By MS/MS	By MS/MS	By MS/MS	By MS/MS	By MS/MS	By MS/MS	By MS/MS	By MS/MS	By matching
	1.07842	-0.743345	Rv2587c_secD	Rv2587c_secD	10	10	10	Rv2587c_secD	1	8	9	9	8	7	8	9	8	8	8	9	9	8	7	8	9	8	8	8	9	9	8	7	8	9	8	8	573	573	1	130	By MS/MS	By MS/MS	By MS/MS	By MS/MS	By MS/MS	By MS/MS	By MS/MS	By MS/MS	By MS/MS
	0.0601841	0.220776	Rv2588c_yajC	Rv2588c_yajC	4	4	4	Rv2588c_yajC	1	4	1	3	4	1	4	2	1	3	4	1	3	4	1	4	2	1	3	4	1	3	4	1	4	2	1	3	115	115	1	39	By MS/MS	By matching	By MS/MS	By MS/MS	By MS/MS	By MS/MS	By matching	By MS/MS	By MS/MS
	0.0489571	-0.0238641	Rv2589_gabT	Rv2589_gabT	25	25	25	Rv2589_gabT	1	18	20	21	19	22	21	19	21	20	18	20	21	19	22	21	19	21	20	18	20	21	19	22	21	19	21	20	449	449	1	496	By MS/MS	By MS/MS	By MS/MS	By MS/MS	By MS/MS	By MS/MS	By MS/MS	By MS/MS	By MS/MS
	1.18537	0.240681	Rv2590_fadD9	Rv2590_fadD9	58	58	56	Rv2590_fadD9	1	50	50	46	51	53	49	43	44	45	50	50	46	51	53	49	43	44	45	48	48	44	49	51	47	42	42	43	1168	1168	1	862	By MS/MS	By MS/MS	By MS/MS	By MS/MS	By MS/MS	By MS/MS	By MS/MS	By MS/MS	By MS/MS
	0.777763	-0.520611	Rv2595_vapB40	Rv2595_vapB40	4	4	4	Rv2595_vapB40	1	3	2	3	3	3	3	3	2	1	3	2	3	3	3	3	3	2	1	3	2	3	3	3	3	3	2	1	81	81	1	41	By MS/MS	By matching	By MS/MS	By MS/MS	By MS/MS	By MS/MS	By MS/MS	By MS/MS	By MS/MS
	0.421873	-0.762558	Rv2597_Rv2597	Rv2597_Rv2597	6	6	6	Rv2597_Rv2597	1	5	5	4	5	6	4	5	6	5	5	5	4	5	6	4	5	6	5	5	5	4	5	6	4	5	6	5	206	206	1	76	By MS/MS	By MS/MS	By MS/MS	By MS/MS	By MS/MS	By MS/MS	By MS/MS	By MS/MS	By MS/MS
	0.156668	0.064112	Rv2603c_Rv2603c	Rv2603c_Rv2603c	11	11	11	Rv2603c_Rv2603c	1	11	11	11	11	11	11	11	10	10	11	11	11	11	11	11	11	10	10	11	11	11	11	11	11	11	10	10	251	251	1	308	By MS/MS	By MS/MS	By MS/MS	By MS/MS	By MS/MS	By MS/MS	By MS/MS	By MS/MS	By MS/MS
	3.12918	0.504726	Rv2604c_snoP	Rv2604c_snoP	8	8	8	Rv2604c_snoP	1	6	6	6	6	6	5	5	5	5	6	6	6	6	6	5	5	5	5	6	6	6	6	6	5	5	5	5	198	198	1	86	By MS/MS	By MS/MS	By MS/MS	By MS/MS	By MS/MS	By MS/MS	By MS/MS	By MS/MS	By MS/MS
	0.508592	-0.142378	Rv2605c_tesB2	Rv2605c_tesB2	11	11	11	Rv2605c_tesB2	1	9	10	10	11	9	10	10	10	9	9	10	10	11	9	10	10	10	9	9	10	10	11	9	10	10	10	9	281	281	1	187	By MS/MS	By MS/MS	By MS/MS	By MS/MS	By MS/MS	By MS/MS	By MS/MS	By MS/MS	By MS/MS
	0.674502	0.326988	Rv2606c_snzP	Rv2606c_snzP	14	14	14	Rv2606c_snzP	1	13	13	13	14	14	14	13	14	13	13	13	13	14	14	14	13	14	13	13	13	13	14	14	14	13	14	13	299	299	1	543	By MS/MS	By MS/MS	By MS/MS	By MS/MS	By MS/MS	By MS/MS	By MS/MS	By MS/MS	By MS/MS
	0.116453	-0.052117	Rv2607_pdxH	Rv2607_pdxH	19	19	19	Rv2607_pdxH	1	16	17	16	19	19	17	16	17	16	16	17	16	19	19	17	16	17	16	16	17	16	19	19	17	16	17	16	224	224	1	474	By MS/MS	By MS/MS	By MS/MS	By MS/MS	By MS/MS	By MS/MS	By MS/MS	By MS/MS	By MS/MS
	0.533891	0.367968	Rv2611c_Rv2611c	Rv2611c_Rv2611c	5	5	5	Rv2611c_Rv2611c	1	5	3	3	4	4	3	3	5	4	5	3	3	4	4	3	3	5	4	5	3	3	4	4	3	3	5	4	316	316	1	50	By MS/MS	By MS/MS	By MS/MS	By MS/MS	By MS/MS	By MS/MS	By MS/MS	By MS/MS	By MS/MS
	1.14028	1.19378	Rv2613c_Rv2613c	Rv2613c_Rv2613c	8	8	8	Rv2613c_Rv2613c	1	7	8	4	7	8	5	4	4	4	7	8	4	7	8	5	4	4	4	7	8	4	7	8	5	4	4	4	195	195	1	93	By MS/MS	By MS/MS	By MS/MS	By MS/MS	By MS/MS	By MS/MS	By MS/MS	By MS/MS	By MS/MS
	1.07412	-0.117406	Rv2614c_thrS	Rv2614c_thrS	35	35	35	Rv2614c_thrS	1	30	29	25	34	33	29	25	24	24	30	29	25	34	33	29	25	24	24	30	29	25	34	33	29	25	24	24	692	692	1	480	By MS/MS	By MS/MS	By MS/MS	By MS/MS	By MS/MS	By MS/MS	By MS/MS	By MS/MS	By MS/MS
	0.294392	0.210679	Rv2619c_Rv2619c	Rv2619c_Rv2619c	6	6	6	Rv2619c_Rv2619c	1	6	5	5	6	6	6	5	5	6	6	5	5	6	6	6	5	5	6	6	5	5	6	6	6	5	5	6	117	117	1	120	By MS/MS	By MS/MS	By MS/MS	By MS/MS	By MS/MS	By MS/MS	By MS/MS	By MS/MS	By MS/MS
	0.15467	0.0695887	Rv2623_TB317	Rv2623_TB317	13	13	12	Rv2623_TB317	1	13	12	12	13	13	13	11	12	12	13	12	12	13	13	13	11	12	12	12	11	11	12	12	12	10	11	11	297	297	1	329	By MS/MS	By MS/MS	By MS/MS	By MS/MS	By MS/MS	By MS/MS	By MS/MS	By MS/MS	By MS/MS
	0.0744091	-0.0361268	Rv2624c_Rv2624c	Rv2624c_Rv2624c	16	16	16	Rv2624c_Rv2624c	1	13	15	15	15	13	14	12	14	12	13	15	15	15	13	14	12	14	12	13	15	15	15	13	14	12	14	12	272	272	1	232	By MS/MS	By MS/MS	By MS/MS	By MS/MS	By MS/MS	By MS/MS	By MS/MS	By MS/MS	By MS/MS
	0.632365	0.781119	Rv2625c_Rv2625c	Rv2625c_Rv2625c	2	2	2	Rv2625c_Rv2625c	1	2	2	2	2	2	1	2	1	2	2	2	2	2	2	1	2	1	2	2	2	2	2	2	1	2	1	2	393	393	1	19	By matching	By MS/MS	By MS/MS	By MS/MS	By MS/MS	By MS/MS	By matching	By matching	By MS/MS
	1.92568	0.441684	Rv2626c_hrp1	Rv2626c_hrp1	12	12	12	Rv2626c_hrp1	1	12	12	12	12	12	12	12	12	12	12	12	12	12	12	12	12	12	12	12	12	12	12	12	12	12	12	12	143	143	1	431	By MS/MS	By MS/MS	By MS/MS	By MS/MS	By MS/MS	By MS/MS	By MS/MS	By MS/MS	By MS/MS
	2.15632	0.810896	Rv2627c_Rv2627c	Rv2627c_Rv2627c	16	16	16	Rv2627c_Rv2627c	1	14	14	15	16	16	13	14	14	13	14	14	15	16	16	13	14	14	13	14	14	15	16	16	13	14	14	13	413	413	1	213	By MS/MS	By MS/MS	By MS/MS	By MS/MS	By MS/MS	By MS/MS	By MS/MS	By MS/MS	By MS/MS
	0.52056	0.210912	Rv2629_Rv2629	Rv2629_Rv2629	20	20	20	Rv2629_Rv2629	1	19	19	18	18	20	18	18	18	19	19	19	18	18	20	18	18	18	19	19	19	18	18	20	18	18	18	19	374	374	1	439	By MS/MS	By MS/MS	By MS/MS	By MS/MS	By MS/MS	By MS/MS	By MS/MS	By MS/MS	By MS/MS
	0.239439	-0.313762	Rv2632c_Rv2632c	Rv2632c_Rv2632c	5	5	5	Rv2632c_Rv2632c	1	5	5	5	5	5	5	5	5	5	5	5	5	5	5	5	5	5	5	5	5	5	5	5	5	5	5	5	93	93	1	130	By MS/MS	By MS/MS	By MS/MS	By MS/MS	By MS/MS	By MS/MS	By MS/MS	By MS/MS	By MS/MS
	0.976658	-1.44746	Rv2636_Rv2636	Rv2636_Rv2636	3	3	3	Rv2636_Rv2636	1	1	1	0	2	2	0	0	0	0	1	1	0	2	2	0	0	0	0	1	1	0	2	2	0	0	0	0	225	225	1	11	By MS/MS	By matching		By matching	By MS/MS
	0.224276	-0.37068	Rv2641_cadI	Rv2641_cadI	3	3	3	Rv2641_cadI	1	2	1	2	3	2	2	3	3	2	2	1	2	3	2	2	3	3	2	2	1	2	3	2	2	3	3	2	152	152	1	34	By MS/MS	By MS/MS	By MS/MS	By MS/MS	By MS/MS	By MS/MS	By MS/MS	By MS/MS	By MS/MS
	0.693929	1.51281	Rv2650c_Rv2650c	Rv2650c_Rv2650c	6	4	4	Rv2650c_Rv2650c	1	3	6	4	4	2	4	2	1	1	2	4	3	2	1	3	1	1	0	2	4	3	2	1	3	1	1	0	479	479	1	30	By MS/MS	By MS/MS	By matching	By MS/MS	By MS/MS	By MS/MS	By MS/MS	By MS/MS	By matching
	0.364434	0.505399	Rv2658c_Rv2658c	Rv2658c_Rv2658c	4	4	4	Rv2658c_Rv2658c	1	3	2	2	2	3	2	2	3	3	3	2	2	2	3	2	2	3	3	3	2	2	2	3	2	2	3	3	120	120	1	34	By MS/MS	By MS/MS	By MS/MS	By MS/MS	By MS/MS	By matching	By matching	By matching	By matching
	2.26698	-1.73228	Rv2668_Rv2668	Rv2668_Rv2668	8	8	8	Rv2668_Rv2668	1	6	7	6	7	7	8	7	7	7	6	7	6	7	7	8	7	7	7	6	7	6	7	7	8	7	7	7	173	173	1	143	By MS/MS	By MS/MS	By MS/MS	By MS/MS	By MS/MS	By MS/MS	By MS/MS	By MS/MS	By MS/MS
	0.00970194	-0.00336202	Rv2671_ribD	Rv2671_ribD	13	13	13	Rv2671_ribD	1	11	11	9	13	12	12	9	10	10	11	11	9	13	12	12	9	10	10	11	11	9	13	12	12	9	10	10	258	258	1	186	By MS/MS	By MS/MS	By MS/MS	By MS/MS	By MS/MS	By MS/MS	By MS/MS	By MS/MS	By MS/MS
	0.550344	-0.450488	Rv2672_Rv2672	Rv2672_Rv2672	18	18	18	Rv2672_Rv2672	1	14	14	13	13	14	14	15	14	15	14	14	13	13	14	14	15	14	15	14	14	13	13	14	14	15	14	15	528	528	1	446	By MS/MS	By MS/MS	By MS/MS	By MS/MS	By MS/MS	By MS/MS	By MS/MS	By MS/MS	By MS/MS
	0.674021	0.312856	Rv2674_msrB	Rv2674_msrB	8	8	8	Rv2674_msrB	1	7	8	8	8	7	8	7	8	7	7	8	8	8	7	8	7	8	7	7	8	8	8	7	8	7	8	7	136	136	1	135	By MS/MS	By MS/MS	By MS/MS	By MS/MS	By MS/MS	By MS/MS	By MS/MS	By MS/MS	By MS/MS
	0.351685	-0.100718	Rv2675c_Rv2675c	Rv2675c_Rv2675c	10	10	10	Rv2675c_Rv2675c	1	9	9	8	10	9	10	7	8	8	9	9	8	10	9	10	7	8	8	9	9	8	10	9	10	7	8	8	250	250	1	158	By MS/MS	By MS/MS	By MS/MS	By MS/MS	By MS/MS	By MS/MS	By MS/MS	By MS/MS	By MS/MS
	0.217688	0.149193	Rv2676c_Rv2676c	Rv2676c_Rv2676c	19	19	19	Rv2676c_Rv2676c	1	18	19	19	19	18	18	17	18	18	18	19	19	19	18	18	17	18	18	18	19	19	19	18	18	17	18	18	231	231	1	380	By MS/MS	By MS/MS	By MS/MS	By MS/MS	By MS/MS	By MS/MS	By MS/MS	By MS/MS	By MS/MS
	0.865072	0.605306	Rv2677c_hemY	Rv2677c_hemY	17	17	17	Rv2677c_hemY	1	9	12	11	11	13	12	12	8	11	9	12	11	11	13	12	12	8	11	9	12	11	11	13	12	12	8	11	452	452	1	184	By MS/MS	By MS/MS	By MS/MS	By MS/MS	By MS/MS	By MS/MS	By MS/MS	By MS/MS	By MS/MS
	2.64696	0.622614	Rv2678c_hemE	Rv2678c_hemE	12	12	12	Rv2678c_hemE	1	10	10	6	11	12	9	6	5	6	10	10	6	11	12	9	6	5	6	10	10	6	11	12	9	6	5	6	357	357	1	148	By MS/MS	By MS/MS	By MS/MS	By MS/MS	By MS/MS	By MS/MS	By MS/MS	By MS/MS	By MS/MS
	0.112425	0.053716	Rv2679_echA15	Rv2679_echA15	16	16	16	Rv2679_echA15	1	14	15	15	16	16	16	13	15	14	14	15	15	16	16	16	13	15	14	14	15	15	16	16	16	13	15	14	276	276	1	354	By MS/MS	By MS/MS	By MS/MS	By MS/MS	By MS/MS	By MS/MS	By MS/MS	By MS/MS	By MS/MS
	0.375388	0.0886402	Rv2680_Rv2680	Rv2680_Rv2680	14	14	14	Rv2680_Rv2680	1	13	14	14	14	13	13	13	14	14	13	14	14	14	13	13	13	14	14	13	14	14	14	13	13	13	14	14	210	210	1	311	By MS/MS	By MS/MS	By MS/MS	By MS/MS	By MS/MS	By MS/MS	By MS/MS	By MS/MS	By MS/MS
	0.830372	0.588161	Rv2681_Rv2681	Rv2681_Rv2681	16	16	16	Rv2681_Rv2681	1	12	14	12	12	14	12	12	11	13	12	14	12	12	14	12	12	11	13	12	14	12	12	14	12	12	11	13	438	438	1	165	By MS/MS	By MS/MS	By MS/MS	By MS/MS	By MS/MS	By MS/MS	By MS/MS	By MS/MS	By MS/MS
	0.366696	-0.605048	Rv2682c_dxs1	Rv2682c_dxs1	6	6	6	Rv2682c_dxs1	1	3	3	2	4	3	4	2	1	2	3	3	2	4	3	4	2	1	2	3	3	2	4	3	4	2	1	2	638	638	1	32	By MS/MS	By MS/MS	By matching	By MS/MS	By MS/MS	By MS/MS	By matching	By matching	By MS/MS
	2.02452	0.482494	Rv2683_Rv2683	Rv2683_Rv2683	7	7	7	Rv2683_Rv2683	1	5	5	6	6	5	3	4	3	4	5	5	6	6	5	3	4	3	4	5	5	6	6	5	3	4	3	4	165	165	1	61	By MS/MS	By MS/MS	By MS/MS	By MS/MS	By MS/MS	By MS/MS	By MS/MS	By MS/MS	By MS/MS
	0.233926	-0.106885	Rv2689c_Rv2689c	Rv2689c_Rv2689c	12	12	12	Rv2689c_Rv2689c	1	11	11	10	11	12	10	9	9	9	11	11	10	11	12	10	9	9	9	11	11	10	11	12	10	9	9	9	405	405	1	152	By MS/MS	By MS/MS	By MS/MS	By MS/MS	By MS/MS	By MS/MS	By MS/MS	By MS/MS	By MS/MS
	0.00381005	0.000713666	Rv2691_ceoB	Rv2691_ceoB	22	22	22	Rv2691_ceoB	1	19	20	19	19	19	19	19	18	18	19	20	19	19	19	19	19	18	18	19	20	19	19	19	19	19	18	18	227	227	1	432	By MS/MS	By MS/MS	By MS/MS	By MS/MS	By MS/MS	By MS/MS	By MS/MS	By MS/MS	By MS/MS
	0.120076	-0.0458857	Rv2692_ceoC	Rv2692_ceoC	9	9	9	Rv2692_ceoC	1	9	8	9	9	9	8	8	8	7	9	8	9	9	9	8	8	8	7	9	8	9	9	9	8	8	8	7	220	220	1	202	By MS/MS	By MS/MS	By MS/MS	By MS/MS	By MS/MS	By MS/MS	By MS/MS	By MS/MS	By MS/MS
	0.429581	-0.150709	Rv2694c_Rv2694c	Rv2694c_Rv2694c	10	10	10	Rv2694c_Rv2694c	1	9	8	9	8	8	8	7	9	8	9	8	9	8	8	8	7	9	8	9	8	9	8	8	8	7	9	8	122	122	1	174	By MS/MS	By MS/MS	By MS/MS	By MS/MS	By MS/MS	By MS/MS	By MS/MS	By MS/MS	By MS/MS
	1.1826	0.103425	Rv2695_Rv2695	Rv2695_Rv2695	4	4	4	Rv2695_Rv2695	1	2	4	1	3	3	1	2	2	1	2	4	1	3	3	1	2	2	1	2	4	1	3	3	1	2	2	1	235	235	1	26	By MS/MS	By MS/MS	By matching	By matching	By matching	By matching	By matching	By matching	By matching
	0.457187	-0.188008	Rv2696c_Rv2696c	Rv2696c_Rv2696c	10	10	10	Rv2696c_Rv2696c	1	8	9	9	7	9	8	5	5	6	8	9	9	7	9	8	5	5	6	8	9	9	7	9	8	5	5	6	259	259	1	108	By MS/MS	By MS/MS	By MS/MS	By MS/MS	By MS/MS	By MS/MS	By MS/MS	By MS/MS	By MS/MS
	0.346084	-0.0894073	Rv2697c_dut	Rv2697c_dut	9	9	9	Rv2697c_dut	1	9	8	9	9	9	9	9	9	9	9	8	9	9	9	9	9	9	9	9	8	9	9	9	9	9	9	9	154	154	1	228	By MS/MS	By MS/MS	By MS/MS	By MS/MS	By MS/MS	By MS/MS	By MS/MS	By MS/MS	By MS/MS
	0.0193959	0.0153497	Rv2699c_Rv2699c	Rv2699c_Rv2699c	9	9	9	Rv2699c_Rv2699c	1	8	9	7	8	7	7	8	7	7	8	9	7	8	7	7	8	7	7	8	9	7	8	7	7	8	7	7	100	100	1	243	By MS/MS	By MS/MS	By MS/MS	By MS/MS	By MS/MS	By MS/MS	By MS/MS	By MS/MS	By MS/MS
	0.0352268	-0.04457	Rv2700_Rv2700	Rv2700_Rv2700	8	8	8	Rv2700_Rv2700	1	7	7	8	6	8	6	6	7	7	7	7	8	6	8	6	6	7	7	7	7	8	6	8	6	6	7	7	216	216	1	140	By MS/MS	By MS/MS	By MS/MS	By MS/MS	By MS/MS	By MS/MS	By MS/MS	By MS/MS	By MS/MS
	0.362964	0.17277	Rv2701c_suhB	Rv2701c_suhB	11	11	11	Rv2701c_suhB	1	8	8	8	11	10	8	8	8	8	8	8	8	11	10	8	8	8	8	8	8	8	11	10	8	8	8	8	290	290	1	140	By MS/MS	By MS/MS	By MS/MS	By MS/MS	By MS/MS	By MS/MS	By MS/MS	By MS/MS	By MS/MS
	1.29747	0.557184	Rv2702_ppgK	Rv2702_ppgK	10	10	10	Rv2702_ppgK	1	10	10	9	8	9	8	8	8	7	10	10	9	8	9	8	8	8	7	10	10	9	8	9	8	8	8	7	265	265	1	165	By MS/MS	By MS/MS	By MS/MS	By MS/MS	By MS/MS	By MS/MS	By MS/MS	By MS/MS	By MS/MS
	0.182935	0.0393057	Rv2703_sigA	Rv2703_sigA	21	21	20	Rv2703_sigA	1	16	15	16	17	16	15	15	14	16	16	15	16	17	16	15	15	14	16	16	14	15	16	16	15	15	14	16	528	528	1	277	By MS/MS	By MS/MS	By MS/MS	By MS/MS	By MS/MS	By MS/MS	By MS/MS	By MS/MS	By MS/MS
	1.39644	0.369631	Rv2704_Rv2704	Rv2704_Rv2704	7	7	7	Rv2704_Rv2704	1	5	6	6	6	6	5	5	5	6	5	6	6	6	6	5	5	5	6	5	6	6	6	6	5	5	5	6	142	142	1	107	By MS/MS	By MS/MS	By MS/MS	By MS/MS	By MS/MS	By MS/MS	By MS/MS	By MS/MS	By MS/MS
	0.853494	-0.595694	Rv2705c_Rv2705c	Rv2705c_Rv2705c	6	6	6	Rv2705c_Rv2705c	1	6	4	4	6	6	5	5	5	5	6	4	4	6	6	5	5	5	5	6	4	4	6	6	5	5	5	5	129	129	1	90	By MS/MS	By MS/MS	By MS/MS	By MS/MS	By MS/MS	By MS/MS	By MS/MS	By MS/MS	By MS/MS
	0.627779	-0.461441	Rv2708c_Rv2708c	Rv2708c_Rv2708c	5	5	5	Rv2708c_Rv2708c	1	5	4	5	5	4	5	5	5	5	5	4	5	5	4	5	5	5	5	5	4	5	5	4	5	5	5	5	82	82	1	86	By MS/MS	By MS/MS	By MS/MS	By MS/MS	By MS/MS	By MS/MS	By MS/MS	By MS/MS	By MS/MS
	1.06393	0.581459	Rv2711_ideR	Rv2711_ideR	13	13	13	Rv2711_ideR	1	11	12	11	13	12	11	10	12	11	11	12	11	13	12	11	10	12	11	11	12	11	13	12	11	10	12	11	230	230	1	212	By MS/MS	By MS/MS	By MS/MS	By MS/MS	By MS/MS	By MS/MS	By MS/MS	By MS/MS	By MS/MS
	0.699841	0.347104	Rv2713_sthA	Rv2713_sthA	21	21	21	Rv2713_sthA	1	11	11	11	18	14	15	8	7	10	11	11	11	18	14	15	8	7	10	11	11	11	18	14	15	8	7	10	468	468	1	179	By MS/MS	By MS/MS	By MS/MS	By MS/MS	By MS/MS	By MS/MS	By MS/MS	By matching	By MS/MS
	0.826163	0.157335	Rv2714_Rv2714	Rv2714_Rv2714	15	15	15	Rv2714_Rv2714	1	14	15	14	15	15	15	14	13	13	14	15	14	15	15	15	14	13	13	14	15	14	15	15	15	14	13	13	324	324	1	357	By MS/MS	By MS/MS	By MS/MS	By MS/MS	By MS/MS	By MS/MS	By MS/MS	By MS/MS	By MS/MS
	0.436229	-0.117184	Rv2715_Rv2715	Rv2715_Rv2715	9	9	9	Rv2715_Rv2715	1	6	5	5	7	8	5	2	2	4	6	5	5	7	8	5	2	2	4	6	5	5	7	8	5	2	2	4	341	341	1	66	By MS/MS	By MS/MS	By MS/MS	By MS/MS	By MS/MS	By MS/MS	By MS/MS	By matching	By matching
	0.024241	0.0140864	Rv2716_Rv2716	Rv2716_Rv2716	11	11	11	Rv2716_Rv2716	1	10	10	11	10	11	10	10	10	10	10	10	11	10	11	10	10	10	10	10	10	11	10	11	10	10	10	10	228	228	1	294	By MS/MS	By MS/MS	By MS/MS	By MS/MS	By MS/MS	By MS/MS	By MS/MS	By MS/MS	By MS/MS
	0.20887	-0.21437	Rv2717c_Rv2717c	Rv2717c_Rv2717c	5	5	5	Rv2717c_Rv2717c	1	4	5	5	5	3	5	4	4	4	4	5	5	5	3	5	4	4	4	4	5	5	5	3	5	4	4	4	164	164	1	67	By MS/MS	By MS/MS	By MS/MS	By MS/MS	By MS/MS	By MS/MS	By MS/MS	By MS/MS	By MS/MS
	1.16737	2.1188	Rv2718c_nrdR	Rv2718c_nrdR	8	8	7	Rv2718c_nrdR	1	6	5	6	5	5	4	4	1	5	6	5	6	5	5	4	4	1	5	6	5	6	5	5	4	4	1	5	154	154	1	59	By MS/MS	By MS/MS	By MS/MS	By MS/MS	By MS/MS	By MS/MS	By MS/MS	By matching	By MS/MS
	1.10917	0.60989	Rv2720_lexA	Rv2720_lexA	4	4	4	Rv2720_lexA	1	4	4	3	4	4	3	3	2	3	4	4	3	4	4	3	3	2	3	4	4	3	4	4	3	3	2	3	236	236	1	46	By MS/MS	By MS/MS	By MS/MS	By MS/MS	By MS/MS	By MS/MS	By MS/MS	By MS/MS	By MS/MS
	1.12823	-0.531845	Rv2721c_Rv2721c	Rv2721c_Rv2721c	23	23	23	Rv2721c_Rv2721c	1	21	22	23	21	22	22	18	21	20	21	22	23	21	22	22	18	21	20	21	22	23	21	22	22	18	21	20	699	699	1	480	By MS/MS	By MS/MS	By MS/MS	By MS/MS	By MS/MS	By MS/MS	By MS/MS	By MS/MS	By MS/MS
	1.11172	0.546835	Rv2724c_fadE20	Rv2724c_fadE20	12	12	12	Rv2724c_fadE20	1	7	9	8	9	10	11	5	4	6	7	9	8	9	10	11	5	4	6	7	9	8	9	10	11	5	4	6	386	386	1	107	By MS/MS	By MS/MS	By MS/MS	By MS/MS	By MS/MS	By MS/MS	By MS/MS	By MS/MS	By MS/MS
	0.907643	0.149946	Rv2726c_dapF	Rv2726c_dapF	11	11	11	Rv2726c_dapF	1	9	10	10	8	9	9	9	9	10	9	10	10	8	9	9	9	9	10	9	10	10	8	9	9	9	9	10	289	289	1	172	By MS/MS	By MS/MS	By MS/MS	By MS/MS	By MS/MS	By MS/MS	By MS/MS	By MS/MS	By MS/MS
	0.0914949	-0.275187	Rv2728c_Rv2728c	Rv2728c_Rv2728c	6	6	6	Rv2728c_Rv2728c	1	3	2	0	5	5	1	0	2	2	3	2	0	5	5	1	0	2	2	3	2	0	5	5	1	0	2	2	231	231	1	34	By MS/MS	By MS/MS		By MS/MS	By MS/MS	By matching		By matching	By matching
	1.7509	0.722029	Rv2731_Rv2731	Rv2731_Rv2731	22	22	22	Rv2731_Rv2731	1	18	21	17	19	20	20	13	12	17	18	21	17	19	20	20	13	12	17	18	21	17	19	20	20	13	12	17	450	450	1	258	By MS/MS	By MS/MS	By MS/MS	By MS/MS	By MS/MS	By MS/MS	By MS/MS	By MS/MS	By MS/MS
	0.631203	-0.251234	Rv2732c_Rv2732c	Rv2732c_Rv2732c	4	4	4	Rv2732c_Rv2732c	1	4	3	4	3	1	4	2	2	2	4	3	4	3	1	4	2	2	2	4	3	4	3	1	4	2	2	2	204	204	1	50	By MS/MS	By MS/MS	By MS/MS	By MS/MS	By matching	By MS/MS	By MS/MS	By MS/MS	By MS/MS
	0.970759	0.7881	Rv2733c_Rv2733c	Rv2733c_Rv2733c	13	13	13	Rv2733c_Rv2733c	1	12	11	11	13	11	13	6	7	9	12	11	11	13	11	13	6	7	9	12	11	11	13	11	13	6	7	9	512	512	1	130	By MS/MS	By MS/MS	By MS/MS	By MS/MS	By MS/MS	By MS/MS	By matching	By matching	By MS/MS
	1.70001	-1.37085	Rv2738c_Rv2738c	Rv2738c_Rv2738c	4	4	4	Rv2738c_Rv2738c	1	4	3	3	4	3	4	4	4	4	4	3	3	4	3	4	4	4	4	4	3	3	4	3	4	4	4	4	68	68	1	61	By MS/MS	By MS/MS	By MS/MS	By MS/MS	By MS/MS	By MS/MS	By MS/MS	By MS/MS	By MS/MS
	1.18596	0.334789	Rv2740_ephG	Rv2740_ephG	6	6	6	Rv2740_ephG	1	6	6	6	5	6	6	6	5	5	6	6	6	5	6	6	6	5	5	6	6	6	5	6	6	6	5	5	149	149	1	110	By MS/MS	By MS/MS	By MS/MS	By MS/MS	By MS/MS	By MS/MS	By MS/MS	By MS/MS	By MS/MS
	1.6835	0.354703	Rv2744c_35kd_ag	Rv2744c_35kd_ag	16	16	16	Rv2744c_35kd_ag	1	16	15	15	15	16	15	16	15	16	16	15	15	15	16	15	16	15	16	16	15	15	15	16	15	16	15	16	270	270	1	462	By MS/MS	By MS/MS	By MS/MS	By MS/MS	By MS/MS	By MS/MS	By MS/MS	By MS/MS	By MS/MS
	0.846907	-0.343377	Rv2748c_ftsK	Rv2748c_ftsK	8	8	8	Rv2748c_ftsK	1	8	4	7	7	6	4	5	2	5	8	4	7	7	6	4	5	2	5	8	4	7	7	6	4	5	2	5	883	883	1	81	By MS/MS	By MS/MS	By MS/MS	By MS/MS	By MS/MS	By MS/MS	By matching	By matching	By matching
	1.14727	-0.383172	Rv2749_Rv2749	Rv2749_Rv2749	8	8	8	Rv2749_Rv2749	1	7	7	6	7	8	8	6	7	7	7	7	6	7	8	8	6	7	7	7	7	6	7	8	8	6	7	7	104	104	1	156	By MS/MS	By MS/MS	By MS/MS	By MS/MS	By MS/MS	By MS/MS	By MS/MS	By MS/MS	By MS/MS
	0.220481	-0.0811272	Rv2750_Rv2750	Rv2750_Rv2750	4	4	4	Rv2750_Rv2750	1	4	4	4	4	4	3	4	4	3	4	4	4	4	4	3	4	4	3	4	4	4	4	4	3	4	4	3	272	272	1	62	By MS/MS	By MS/MS	By MS/MS	By MS/MS	By MS/MS	By MS/MS	By MS/MS	By MS/MS	By MS/MS
	0.50506	-0.200709	Rv2751_Rv2751	Rv2751_Rv2751	8	8	8	Rv2751_Rv2751	1	6	7	6	6	7	5	3	4	4	6	7	6	6	7	5	3	4	4	6	7	6	6	7	5	3	4	4	296	296	1	67	By MS/MS	By MS/MS	By matching	By MS/MS	By MS/MS	By MS/MS	By matching	By matching	By MS/MS
	1.41242	0.379605	Rv2752c_Rv2752c	Rv2752c_Rv2752c	19	19	19	Rv2752c_Rv2752c	1	16	15	17	16	19	16	12	9	13	16	15	17	16	19	16	12	9	13	16	15	17	16	19	16	12	9	13	558	558	1	233	By MS/MS	By MS/MS	By MS/MS	By MS/MS	By MS/MS	By MS/MS	By MS/MS	By MS/MS	By MS/MS
	2.97014	-0.922758	Rv2753c_dapA	Rv2753c_dapA	14	14	14	Rv2753c_dapA	1	13	14	12	13	12	11	14	13	14	13	14	12	13	12	11	14	13	14	13	14	12	13	12	11	14	13	14	300	300	1	316	By MS/MS	By MS/MS	By MS/MS	By MS/MS	By MS/MS	By MS/MS	By MS/MS	By MS/MS	By MS/MS
	0.211274	0.0661523	Rv2754c_thyX	Rv2754c_thyX	14	14	14	Rv2754c_thyX	1	13	14	14	13	14	14	12	14	14	13	14	14	13	14	14	12	14	14	13	14	14	13	14	14	12	14	14	250	250	1	228	By MS/MS	By MS/MS	By MS/MS	By MS/MS	By MS/MS	By MS/MS	By MS/MS	By MS/MS	By MS/MS
	0.677488	0.459571	Rv2760c_vapB42	Rv2760c_vapB42	5	5	5	Rv2760c_vapB42	1	5	5	5	3	2	4	3	3	3	5	5	5	3	2	4	3	3	3	5	5	5	3	2	4	3	3	3	89	89	1	48	By MS/MS	By MS/MS	By MS/MS	By MS/MS	By MS/MS	By MS/MS	By MS/MS	By MS/MS	By matching
	0.165014	0.121268	Rv2763c_dfrA	Rv2763c_dfrA	6	6	6	Rv2763c_dfrA	1	2	4	3	5	5	3	3	1	2	2	4	3	5	5	3	3	1	2	2	4	3	5	5	3	3	1	2	159	159	1	37	By matching	By MS/MS	By matching	By MS/MS	By MS/MS	By MS/MS	By matching	By MS/MS	By matching
	0.366516	-0.127539	Rv2764c_thyA	Rv2764c_thyA	8	8	8	Rv2764c_thyA	1	4	7	4	7	7	3	5	4	5	4	7	4	7	7	3	5	4	5	4	7	4	7	7	3	5	4	5	263	263	1	72	By MS/MS	By MS/MS	By MS/MS	By MS/MS	By MS/MS	By MS/MS	By MS/MS	By MS/MS	By MS/MS
	0.685121	-0.195465	Rv2765_Rv2765	Rv2765_Rv2765	17	17	17	Rv2765_Rv2765	1	15	15	14	17	16	16	16	16	15	15	15	14	17	16	16	16	16	15	15	15	14	17	16	16	16	16	15	245	245	1	315	By MS/MS	By MS/MS	By MS/MS	By MS/MS	By MS/MS	By MS/MS	By MS/MS	By MS/MS	By MS/MS
	0.773068	0.399785	Rv2766c_Rv2766c	Rv2766c_Rv2766c	16	16	16	Rv2766c_Rv2766c	1	15	15	15	15	15	16	14	15	15	15	15	15	15	15	16	14	15	15	15	15	15	15	15	16	14	15	15	260	260	1	307	By MS/MS	By MS/MS	By MS/MS	By MS/MS	By MS/MS	By MS/MS	By MS/MS	By MS/MS	By MS/MS
	0.14177	-0.198416	Rv2771c_Rv2771c	Rv2771c_Rv2771c	5	5	5	Rv2771c_Rv2771c	1	4	3	4	3	3	2	2	2	4	4	3	4	3	3	2	2	2	4	4	3	4	3	3	2	2	2	4	150	150	1	64	By MS/MS	By MS/MS	By MS/MS	By MS/MS	By MS/MS	By MS/MS	By MS/MS	By MS/MS	By MS/MS
	0.231543	-0.0715872	Rv2773c_dapB	Rv2773c_dapB	11	11	11	Rv2773c_dapB	1	11	11	11	11	11	11	11	10	11	11	11	11	11	11	11	11	10	11	11	11	11	11	11	11	11	10	11	245	245	1	426	By MS/MS	By MS/MS	By MS/MS	By MS/MS	By MS/MS	By MS/MS	By MS/MS	By MS/MS	By MS/MS
	0.788246	0.334508	Rv2778c_Rv2778c	Rv2778c_Rv2778c	6	6	6	Rv2778c_Rv2778c	1	6	6	5	5	5	5	2	5	5	6	6	5	5	5	5	2	5	5	6	6	5	5	5	5	2	5	5	156	156	1	62	By MS/MS	By MS/MS	By MS/MS	By MS/MS	By MS/MS	By MS/MS	By MS/MS	By MS/MS	By MS/MS
	0.345265	0.10745	Rv2780_ald	Rv2780_ald	22	22	22	Rv2780_ald	1	21	20	21	19	22	22	20	21	19	21	20	21	19	22	22	20	21	19	21	20	21	19	22	22	20	21	19	371	371	1	482	By MS/MS	By MS/MS	By MS/MS	By MS/MS	By MS/MS	By MS/MS	By MS/MS	By MS/MS	By MS/MS
	0.105054	-0.0465215	Rv2781c_Rv2781c	Rv2781c_Rv2781c	7	7	7	Rv2781c_Rv2781c	1	5	4	5	5	7	3	4	5	3	5	4	5	5	7	3	4	5	3	5	4	5	5	7	3	4	5	3	344	344	1	81	By MS/MS	By MS/MS	By MS/MS	By MS/MS	By MS/MS	By MS/MS	By MS/MS	By MS/MS	By MS/MS
	0.558129	0.130727	Rv2782c_pepR	Rv2782c_pepR	18	18	18	Rv2782c_pepR	1	15	14	14	15	14	17	9	11	13	15	14	14	15	14	17	9	11	13	15	14	14	15	14	17	9	11	13	438	438	1	242	By MS/MS	By MS/MS	By MS/MS	By MS/MS	By MS/MS	By MS/MS	By MS/MS	By MS/MS	By MS/MS
	0.970326	0.349216	Rv2783c_gpsI	Rv2783c_gpsI	44	44	44	Rv2783c_gpsI	1	42	40	40	44	43	41	42	40	41	42	40	40	44	43	41	42	40	41	42	40	40	44	43	41	42	40	41	752	752	1	1714	By MS/MS	By MS/MS	By MS/MS	By MS/MS	By MS/MS	By MS/MS	By MS/MS	By MS/MS	By MS/MS
	0.162269	-0.17027	Rv2784c_lppU	Rv2784c_lppU	7	7	7	Rv2784c_lppU	1	7	7	6	5	6	6	7	7	6	7	7	6	5	6	6	7	7	6	7	7	6	5	6	6	7	7	6	171	171	1	125	By MS/MS	By MS/MS	By MS/MS	By MS/MS	By MS/MS	By MS/MS	By MS/MS	By MS/MS	By MS/MS
	0.326841	0.217835	Rv2785c_rpsO	Rv2785c_rpsO	8	8	8	Rv2785c_rpsO	1	6	7	6	7	7	6	6	6	6	6	7	6	7	7	6	6	6	6	6	7	6	7	7	6	6	6	6	89	89	1	113	By MS/MS	By MS/MS	By MS/MS	By MS/MS	By MS/MS	By MS/MS	By MS/MS	By MS/MS	By MS/MS
	1.57264	0.619311	Rv2786c_ribF	Rv2786c_ribF	9	9	9	Rv2786c_ribF	1	6	5	7	9	8	5	3	3	6	6	5	7	9	8	5	3	3	6	6	5	7	9	8	5	3	3	6	331	331	1	83	By MS/MS	By MS/MS	By MS/MS	By MS/MS	By MS/MS	By MS/MS	By matching	By MS/MS	By MS/MS
	0.556574	0.206929	Rv2788_sirR	Rv2788_sirR	9	9	9	Rv2788_sirR	1	7	7	8	8	8	7	6	5	6	7	7	8	8	8	7	6	5	6	7	7	8	8	8	7	6	5	6	228	228	1	125	By MS/MS	By MS/MS	By MS/MS	By MS/MS	By MS/MS	By MS/MS	By MS/MS	By MS/MS	By MS/MS
	1.6039	0.461791	Rv2789c_fadE21	Rv2789c_fadE21	20	20	20	Rv2789c_fadE21	1	19	16	15	20	20	18	15	15	15	19	16	15	20	20	18	15	15	15	19	16	15	20	20	18	15	15	15	410	410	1	297	By MS/MS	By MS/MS	By MS/MS	By MS/MS	By MS/MS	By MS/MS	By MS/MS	By MS/MS	By MS/MS
	0.857482	0.196581	Rv2790c_ltp1	Rv2790c_ltp1	21	21	21	Rv2790c_ltp1	1	20	20	20	20	20	20	19	20	20	20	20	20	20	20	20	19	20	20	20	20	20	20	20	20	19	20	20	401	401	1	438	By MS/MS	By MS/MS	By MS/MS	By MS/MS	By MS/MS	By MS/MS	By MS/MS	By MS/MS	By MS/MS
	0.166007	1.20121	Rv2791c_Rv2791c;Rv3827c_Rv3827c;Rv2978c_Rv2978c;Rv2885c_Rv2885c	Rv2791c_Rv2791c	5;1;1;1	5;1;1;1	5;1;1;1	Rv2791c_Rv2791c	4	4	4	4	1	3	4	3	2	2	4	4	4	1	3	4	3	2	2	4	4	4	1	3	4	3	2	2	459	459;408;459;460	1	44	By MS/MS	By MS/MS	By MS/MS	By matching	By MS/MS	By MS/MS	By MS/MS	By MS/MS	By MS/MS
	0.250848	0.0539481	Rv2793c_truB	Rv2793c_truB	16	16	16	Rv2793c_truB	1	14	13	15	15	13	16	13	14	14	14	13	15	15	13	16	13	14	14	14	13	15	15	13	16	13	14	14	298	298	1	262	By MS/MS	By MS/MS	By MS/MS	By MS/MS	By MS/MS	By MS/MS	By MS/MS	By MS/MS	By MS/MS
	0.58333	0.931157	Rv2795c_Rv2795c	Rv2795c_Rv2795c	6	6	6	Rv2795c_Rv2795c	1	3	4	4	5	5	3	0	2	1	3	4	4	5	5	3	0	2	1	3	4	4	5	5	3	0	2	1	324	324	1	50	By MS/MS	By MS/MS	By MS/MS	By MS/MS	By MS/MS	By MS/MS		By MS/MS	By MS/MS
	0.211758	-0.184868	Rv2796c_lppV	Rv2796c_lppV	8	8	8	Rv2796c_lppV	1	5	4	5	4	4	5	5	4	5	5	4	5	4	4	5	5	4	5	5	4	5	4	4	5	5	4	5	187	187	1	75	By MS/MS	By MS/MS	By MS/MS	By MS/MS	By MS/MS	By MS/MS	By MS/MS	By MS/MS	By MS/MS
	1.97176	-1.54606	Rv2799_Rv2799	Rv2799_Rv2799	9	9	9	Rv2799_Rv2799	1	9	8	9	9	8	9	9	8	8	9	8	9	9	8	9	9	8	8	9	8	9	9	8	9	9	8	8	209	209	1	363	By MS/MS	By MS/MS	By MS/MS	By MS/MS	By MS/MS	By MS/MS	By MS/MS	By MS/MS	By MS/MS
	1.44995	-0.378857	Rv2801c_mazF9	Rv2801c_mazF9	8	8	8	Rv2801c_mazF9	1	6	7	8	7	6	7	5	5	5	6	7	8	7	6	7	5	5	5	6	7	8	7	6	7	5	5	5	118	118	1	102	By MS/MS	By MS/MS	By MS/MS	By MS/MS	By MS/MS	By MS/MS	By MS/MS	By MS/MS	By MS/MS
	1.15703	3.2125	Rv2802c_Rv2802c	Rv2802c_Rv2802c	4	4	4	Rv2802c_Rv2802c	1	1	1	1	1	2	2	1	1	2	1	1	1	1	2	2	1	1	2	1	1	1	1	2	2	1	1	2	347	347	1	32	By MS/MS	By MS/MS	By MS/MS	By MS/MS	By MS/MS	By MS/MS	By matching	By matching	By MS/MS
	0.311214	-0.351632	Rv2808_Rv2808	Rv2808_Rv2808	5	5	5	Rv2808_Rv2808	1	3	5	3	4	5	4	4	3	4	3	5	3	4	5	4	4	3	4	3	5	3	4	5	4	4	3	4	85	85	1	63	By MS/MS	By MS/MS	By MS/MS	By MS/MS	By MS/MS	By MS/MS	By MS/MS	By MS/MS	By MS/MS
	1.58341	0.37515	Rv2818c_Rv2818c	Rv2818c_Rv2818c	25	25	24	Rv2818c_Rv2818c	1	21	23	22	22	21	20	15	21	20	21	23	22	22	21	20	15	21	20	21	23	22	22	21	20	15	21	20	382	382	1	312	By MS/MS	By MS/MS	By MS/MS	By MS/MS	By MS/MS	By MS/MS	By MS/MS	By MS/MS	By MS/MS
	0.227896	-0.163007	Rv2821c_Rv2821c	Rv2821c_Rv2821c	9	9	9	Rv2821c_Rv2821c	1	5	7	7	7	6	7	7	6	7	5	7	7	7	6	7	7	6	7	5	7	7	7	6	7	7	6	7	236	236	1	112	By MS/MS	By MS/MS	By MS/MS	By MS/MS	By MS/MS	By MS/MS	By MS/MS	By MS/MS	By MS/MS
	0.174602	0.105354	Rv2824c_Rv2824c	Rv2824c_Rv2824c	11	11	11	Rv2824c_Rv2824c	1	10	10	10	10	9	9	7	6	8	10	10	10	10	9	9	7	6	8	10	10	10	10	9	9	7	6	8	314	314	1	116	By MS/MS	By MS/MS	By MS/MS	By MS/MS	By MS/MS	By MS/MS	By MS/MS	By MS/MS	By MS/MS
	0.61447	-0.301649	Rv2828A_Rv2828A	Rv2828A_Rv2828A	4	4	4	Rv2828A_Rv2828A	1	3	3	3	3	3	3	2	3	3	3	3	3	3	3	3	2	3	3	3	3	3	3	3	3	2	3	3	89	89	1	36	By MS/MS	By MS/MS	By MS/MS	By MS/MS	By MS/MS	By MS/MS	By MS/MS	By matching	By MS/MS
	0.275694	0.228322	Rv2828c_Rv2828c	Rv2828c_Rv2828c	6	6	1	Rv2828c_Rv2828c	1	5	6	5	6	5	5	5	4	6	5	6	5	6	5	5	5	4	6	1	1	0	1	0	0	1	0	1	181	181	1	102	By MS/MS	By MS/MS	By MS/MS	By MS/MS	By MS/MS	By MS/MS	By MS/MS	By MS/MS	By MS/MS
	1.19542	2.04978	Rv2829c_vapC22	Rv2829c_vapC22	2	2	2	Rv2829c_vapC22	1	2	2	2	1	2	2	0	1	2	2	2	2	1	2	2	0	1	2	2	2	2	1	2	2	0	1	2	130	130	1	18	By MS/MS	By MS/MS	By MS/MS	By MS/MS	By MS/MS	By MS/MS		By matching	By matching
	0.671172	-0.187751	Rv2831_echA16	Rv2831_echA16	18	18	18	Rv2831_echA16	1	17	18	16	17	17	17	16	14	14	17	18	16	17	17	17	16	14	14	17	18	16	17	17	17	16	14	14	249	249	1	447	By MS/MS	By MS/MS	By MS/MS	By MS/MS	By MS/MS	By MS/MS	By MS/MS	By MS/MS	By MS/MS
	0.011605	0.00808748	Rv2837c_Rv2837c	Rv2837c_Rv2837c	16	16	16	Rv2837c_Rv2837c	1	15	13	15	15	15	15	13	14	16	15	13	15	15	15	15	13	14	16	15	13	15	15	15	15	13	14	16	336	336	1	250	By MS/MS	By MS/MS	By MS/MS	By MS/MS	By MS/MS	By MS/MS	By MS/MS	By MS/MS	By MS/MS
	2.29221	0.734864	Rv2838c_rbfA	Rv2838c_rbfA	12	12	12	Rv2838c_rbfA	1	9	11	9	7	7	7	6	5	6	9	11	9	7	7	7	6	5	6	9	11	9	7	7	7	6	5	6	183	183	1	113	By MS/MS	By MS/MS	By MS/MS	By MS/MS	By MS/MS	By MS/MS	By MS/MS	By MS/MS	By MS/MS
	0.573503	0.164062	Rv2839c_infB	Rv2839c_infB	29	29	29	Rv2839c_infB	1	22	22	23	24	23	23	20	21	20	22	22	23	24	23	23	20	21	20	22	22	23	24	23	23	20	21	20	900	900	1	306	By MS/MS	By MS/MS	By MS/MS	By MS/MS	By MS/MS	By MS/MS	By MS/MS	By MS/MS	By MS/MS
	0.213955	0.641959	Rv2840c_Rv2840c	Rv2840c_Rv2840c	2	2	2	Rv2840c_Rv2840c	1	0	0	0	1	2	1	0	0	1	0	0	0	1	2	1	0	0	1	0	0	0	1	2	1	0	0	1	99	99	1	13				By MS/MS	By MS/MS	By MS/MS			By matching
	2.08021	1.66742	Rv2841c_nusA	Rv2841c_nusA	13	13	13	Rv2841c_nusA	1	8	10	7	11	11	9	3	2	4	8	10	7	11	11	9	3	2	4	8	10	7	11	11	9	3	2	4	347	347	1	90	By MS/MS	By MS/MS	By MS/MS	By MS/MS	By MS/MS	By MS/MS	By matching	By matching	By MS/MS
	0.120183	-0.132164	Rv2842c_Rv2842c	Rv2842c_Rv2842c	6	6	6	Rv2842c_Rv2842c	1	6	6	4	6	6	6	6	6	5	6	6	4	6	6	6	6	6	5	6	6	4	6	6	6	6	6	5	183	183	1	84	By MS/MS	By MS/MS	By MS/MS	By MS/MS	By MS/MS	By MS/MS	By MS/MS	By MS/MS	By MS/MS
	0.682065	-0.295347	Rv2844_Rv2844	Rv2844_Rv2844	6	6	6	Rv2844_Rv2844	1	3	3	3	5	6	4	4	3	3	3	3	3	5	6	4	4	3	3	3	3	3	5	6	4	4	3	3	162	162	1	68	By MS/MS	By MS/MS	By MS/MS	By MS/MS	By MS/MS	By MS/MS	By MS/MS	By MS/MS	By MS/MS
	0.473291	0.110067	Rv2845c_proS	Rv2845c_proS	43	43	43	Rv2845c_proS	1	36	36	38	35	35	35	38	37	34	36	36	38	35	35	35	38	37	34	36	36	38	35	35	35	38	37	34	582	582	1	931	By MS/MS	By MS/MS	By MS/MS	By MS/MS	By MS/MS	By MS/MS	By MS/MS	By MS/MS	By MS/MS
	0.330641	0.254801	Rv2847c_cysG	Rv2847c_cysG	4	4	4	Rv2847c_cysG	1	2	3	1	2	3	1	1	2	1	2	3	1	2	3	1	1	2	1	2	3	1	2	3	1	1	2	1	405	405	1	24	By MS/MS	By MS/MS	By matching	By MS/MS	By MS/MS	By MS/MS	By matching	By MS/MS	By matching
	0.189187	-0.22594	Rv2849c_cobO	Rv2849c_cobO	8	8	8	Rv2849c_cobO	1	2	4	4	4	2	1	2	1	3	2	4	4	4	2	1	2	1	3	2	4	4	4	2	1	2	1	3	207	207	1	38	By MS/MS	By MS/MS	By MS/MS	By MS/MS	By MS/MS	By matching	By MS/MS	By matching	By MS/MS
	0.212167	0.142429	Rv2850c_Rv2850c	Rv2850c_Rv2850c	10	10	10	Rv2850c_Rv2850c	1	7	7	5	8	7	5	6	4	4	7	7	5	8	7	5	6	4	4	7	7	5	8	7	5	6	4	4	629	629	1	89	By MS/MS	By MS/MS	By MS/MS	By MS/MS	By MS/MS	By MS/MS	By MS/MS	By MS/MS	By MS/MS
	0.0456915	0.0598195	Rv2851c_Rv2851c	Rv2851c_Rv2851c	6	6	6	Rv2851c_Rv2851c	1	3	2	3	5	4	2	3	1	1	3	2	3	5	4	2	3	1	1	3	2	3	5	4	2	3	1	1	156	156	1	47	By MS/MS	By MS/MS	By MS/MS	By MS/MS	By MS/MS	By MS/MS	By MS/MS	By matching	By matching
	0.129937	-0.0927846	Rv2855_mtr	Rv2855_mtr	17	17	17	Rv2855_mtr	1	14	13	14	17	17	15	13	9	13	14	13	14	17	17	15	13	9	13	14	13	14	17	17	15	13	9	13	459	459	1	247	By MS/MS	By MS/MS	By MS/MS	By MS/MS	By MS/MS	By MS/MS	By MS/MS	By MS/MS	By MS/MS
	0.18094	0.0569124	Rv2857c_Rv2857c	Rv2857c_Rv2857c	10	10	10	Rv2857c_Rv2857c	1	9	9	9	9	8	8	9	9	9	9	9	9	9	8	8	9	9	9	9	9	9	9	8	8	9	9	9	258	258	1	172	By MS/MS	By MS/MS	By MS/MS	By MS/MS	By MS/MS	By MS/MS	By MS/MS	By MS/MS	By MS/MS
	0.776943	0.0835231	Rv2858c_aldC	Rv2858c_aldC	23	23	23	Rv2858c_aldC	1	23	23	23	23	22	22	22	23	23	23	23	23	23	22	22	22	23	23	23	23	23	23	22	22	22	23	23	455	455	1	603	By MS/MS	By MS/MS	By MS/MS	By MS/MS	By MS/MS	By MS/MS	By MS/MS	By MS/MS	By MS/MS
	0.0162483	-0.00887044	Rv2859c_Rv2859c	Rv2859c_Rv2859c	7	7	7	Rv2859c_Rv2859c	1	7	6	5	7	7	7	6	6	6	7	6	5	7	7	7	6	6	6	7	6	5	7	7	7	6	6	6	308	308	1	104	By MS/MS	By MS/MS	By MS/MS	By MS/MS	By MS/MS	By MS/MS	By MS/MS	By MS/MS	By MS/MS
	0.160205	0.0597471	Rv2860c_glnA4	Rv2860c_glnA4	20	20	20	Rv2860c_glnA4	1	20	18	19	19	19	19	20	19	20	20	18	19	19	19	19	20	19	20	20	18	19	19	19	19	20	19	20	457	457	1	546	By MS/MS	By MS/MS	By MS/MS	By MS/MS	By MS/MS	By MS/MS	By MS/MS	By MS/MS	By MS/MS
	0.264312	0.0659151	Rv2861c_mapB	Rv2861c_mapB	12	12	12	Rv2861c_mapB	1	11	10	10	10	11	10	9	10	10	11	10	10	10	11	10	9	10	10	11	10	10	10	11	10	9	10	10	285	285	1	226	By MS/MS	By MS/MS	By MS/MS	By MS/MS	By MS/MS	By MS/MS	By MS/MS	By MS/MS	By MS/MS
	0.342873	-0.873682	Rv2864c_Rv2864c	Rv2864c_Rv2864c	7	7	7	Rv2864c_Rv2864c	1	4	3	5	1	2	3	4	2	2	4	3	5	1	2	3	4	2	2	4	3	5	1	2	3	4	2	2	603	603	1	57	By MS/MS	By MS/MS	By MS/MS	By MS/MS	By MS/MS	By MS/MS	By MS/MS	By MS/MS	By matching
	0.0280534	-0.0188678	Rv2865_relF	Rv2865_relF	3	3	3	Rv2865_relF	1	3	3	3	3	2	3	3	3	3	3	3	3	3	2	3	3	3	3	3	3	3	3	2	3	3	3	3	93	93	1	45	By MS/MS	By MS/MS	By MS/MS	By MS/MS	By matching	By MS/MS	By MS/MS	By MS/MS	By MS/MS
	1.74302	0.304149	Rv2868c_gcpE	Rv2868c_gcpE	21	21	21	Rv2868c_gcpE	1	21	19	19	18	19	20	20	18	19	21	19	19	18	19	20	20	18	19	21	19	19	18	19	20	20	18	19	387	387	1	381	By MS/MS	By MS/MS	By MS/MS	By MS/MS	By MS/MS	By MS/MS	By MS/MS	By MS/MS	By MS/MS
	1.40751	-0.779995	Rv2869c_rip	Rv2869c_rip	9	9	9	Rv2869c_rip	1	8	8	9	9	7	7	8	8	7	8	8	9	9	7	7	8	8	7	8	8	9	9	7	7	8	8	7	404	404	1	176	By MS/MS	By MS/MS	By MS/MS	By MS/MS	By MS/MS	By MS/MS	By MS/MS	By MS/MS	By MS/MS
	0.26317	-0.118663	Rv2870c_dxr	Rv2870c_dxr	11	11	11	Rv2870c_dxr	1	5	5	5	6	6	7	4	4	5	5	5	5	6	6	7	4	4	5	5	5	5	6	6	7	4	4	5	413	413	1	82	By MS/MS	By MS/MS	By MS/MS	By MS/MS	By MS/MS	By MS/MS	By MS/MS	By MS/MS	By MS/MS
	0.599729	-0.860436	Rv2871_vapB43	Rv2871_vapB43	5	5	5	Rv2871_vapB43	1	3	3	1	1	2	1	3	3	4	3	3	1	1	2	1	3	3	4	3	3	1	1	2	1	3	3	4	85	85	1	43	By MS/MS	By MS/MS	By matching	By MS/MS	By MS/MS	By matching	By matching	By MS/MS	By matching
	0.21455	-0.186691	Rv2873_mpt83	Rv2873_mpt83	7	7	7	Rv2873_mpt83	1	6	7	7	7	7	7	7	7	7	6	7	7	7	7	7	7	7	7	6	7	7	7	7	7	7	7	7	220	220	1	229	By MS/MS	By MS/MS	By MS/MS	By MS/MS	By MS/MS	By MS/MS	By MS/MS	By MS/MS	By MS/MS
	0.837508	-0.761737	Rv2875_mpt70	Rv2875_mpt70	4	4	4	Rv2875_mpt70	1	4	4	4	4	4	4	4	4	4	4	4	4	4	4	4	4	4	4	4	4	4	4	4	4	4	4	4	193	193	1	330	By MS/MS	By MS/MS	By MS/MS	By MS/MS	By MS/MS	By MS/MS	By MS/MS	By MS/MS	By MS/MS
	2.15943	-1.4637	Rv2878c_mpt53	Rv2878c_mpt53	5	5	5	Rv2878c_mpt53	1	5	5	5	5	5	5	5	5	5	5	5	5	5	5	5	5	5	5	5	5	5	5	5	5	5	5	5	173	173	1	1165	By MS/MS	By MS/MS	By MS/MS	By MS/MS	By MS/MS	By MS/MS	By MS/MS	By MS/MS	By MS/MS
	0.793127	-0.168798	Rv2882c_frr	Rv2882c_frr	20	20	20	Rv2882c_frr	1	17	18	17	17	19	18	17	16	16	17	18	17	17	19	18	17	16	16	17	18	17	17	19	18	17	16	16	185	185	1	848	By MS/MS	By MS/MS	By MS/MS	By MS/MS	By MS/MS	By MS/MS	By MS/MS	By MS/MS	By MS/MS
	0.911408	0.407389	Rv2883c_pyrH	Rv2883c_pyrH	8	8	8	Rv2883c_pyrH	1	8	8	8	8	8	8	8	8	8	8	8	8	8	8	8	8	8	8	8	8	8	8	8	8	8	8	8	261	261	1	226	By MS/MS	By MS/MS	By MS/MS	By MS/MS	By MS/MS	By MS/MS	By MS/MS	By MS/MS	By MS/MS
	1.20246	0.789831	Rv2887_Rv2887	Rv2887_Rv2887	8	8	8	Rv2887_Rv2887	1	4	5	6	5	5	0	6	4	2	4	5	6	5	5	0	6	4	2	4	5	6	5	5	0	6	4	2	139	139	1	64	By MS/MS	By MS/MS	By MS/MS	By MS/MS	By MS/MS		By MS/MS	By MS/MS	By MS/MS
	0.509574	0.482067	Rv2888c_amiC	Rv2888c_amiC	16	16	16	Rv2888c_amiC	1	14	13	11	14	14	16	7	8	7	14	13	11	14	14	16	7	8	7	14	13	11	14	14	16	7	8	7	473	473	1	171	By MS/MS	By MS/MS	By MS/MS	By MS/MS	By MS/MS	By MS/MS	By MS/MS	By MS/MS	By MS/MS
	0.561115	-0.295761	Rv2889c_tsf	Rv2889c_tsf	20	20	20	Rv2889c_tsf	1	20	19	20	20	19	20	20	19	20	20	19	20	20	19	20	20	19	20	20	19	20	20	19	20	20	19	20	271	271	1	438	By MS/MS	By MS/MS	By MS/MS	By MS/MS	By MS/MS	By MS/MS	By MS/MS	By MS/MS	By MS/MS
	1.83676	1.0247	Rv2890c_rpsB	Rv2890c_rpsB	21	21	21	Rv2890c_rpsB	1	19	19	17	18	18	18	18	15	17	19	19	17	18	18	18	18	15	17	19	19	17	18	18	18	18	15	17	287	287	1	570	By MS/MS	By MS/MS	By MS/MS	By MS/MS	By MS/MS	By MS/MS	By MS/MS	By MS/MS	By MS/MS
	0.783371	0.498739	Rv2893_Rv2893	Rv2893_Rv2893	13	13	13	Rv2893_Rv2893	1	10	10	8	9	8	8	6	6	7	10	10	8	9	8	8	6	6	7	10	10	8	9	8	8	6	6	7	325	325	1	137	By MS/MS	By MS/MS	By MS/MS	By MS/MS	By MS/MS	By MS/MS	By MS/MS	By MS/MS	By MS/MS
	0.674919	-0.153512	Rv2895c_viuB	Rv2895c_viuB	15	15	15	Rv2895c_viuB	1	13	12	11	13	13	14	13	13	13	13	12	11	13	13	14	13	13	13	13	12	11	13	13	14	13	13	13	283	283	1	314	By MS/MS	By MS/MS	By MS/MS	By MS/MS	By MS/MS	By MS/MS	By MS/MS	By MS/MS	By MS/MS
	0.135985	-0.0569426	Rv2901c_Rv2901c	Rv2901c_Rv2901c	8	8	8	Rv2901c_Rv2901c	1	8	7	8	8	7	7	8	8	8	8	7	8	8	7	7	8	8	8	8	7	8	8	7	7	8	8	8	101	101	1	150	By MS/MS	By MS/MS	By MS/MS	By MS/MS	By MS/MS	By MS/MS	By MS/MS	By MS/MS	By MS/MS
	0.586082	-0.297946	Rv2903c_lepB	Rv2903c_lepB	6	6	6	Rv2903c_lepB	1	3	3	4	5	5	4	3	3	3	3	3	4	5	5	4	3	3	3	3	3	4	5	5	4	3	3	3	294	294	1	57	By MS/MS	By MS/MS	By MS/MS	By MS/MS	By MS/MS	By MS/MS	By MS/MS	By MS/MS	By MS/MS
	0.597004	-0.482609	Rv2904c_rplS	Rv2904c_rplS	5	5	5	Rv2904c_rplS	1	4	3	3	5	4	4	4	4	4	4	3	3	5	4	4	4	4	4	4	3	3	5	4	4	4	4	4	113	113	1	86	By MS/MS	By MS/MS	By MS/MS	By MS/MS	By MS/MS	By MS/MS	By MS/MS	By MS/MS	By MS/MS
	1.65798	-1.02889	Rv2905_lppW	Rv2905_lppW	8	8	8	Rv2905_lppW	1	7	6	7	7	7	4	6	7	6	7	6	7	7	7	4	6	7	6	7	6	7	7	7	4	6	7	6	314	314	1	132	By MS/MS	By MS/MS	By MS/MS	By MS/MS	By MS/MS	By MS/MS	By MS/MS	By MS/MS	By MS/MS
	0.255495	0.129188	Rv2906c_trmD	Rv2906c_trmD	11	11	11	Rv2906c_trmD	1	7	8	7	10	11	10	9	8	9	7	8	7	10	11	10	9	8	9	7	8	7	10	11	10	9	8	9	230	230	1	154	By MS/MS	By MS/MS	By MS/MS	By MS/MS	By MS/MS	By MS/MS	By MS/MS	By MS/MS	By MS/MS
	0.0818536	0.267536	Rv2907c_rimM	Rv2907c_rimM	2	2	2	Rv2907c_rimM	1	1	2	0	2	2	1	1	1	1	1	2	0	2	2	1	1	1	1	1	2	0	2	2	1	1	1	1	176	176	1	14	By matching	By MS/MS		By MS/MS	By MS/MS	By MS/MS	By matching	By matching	By matching
	1.26793	0.579971	Rv2908c_Rv2908c	Rv2908c_Rv2908c	5	5	5	Rv2908c_Rv2908c	1	5	5	5	5	5	5	5	3	5	5	5	5	5	5	5	5	3	5	5	5	5	5	5	5	5	3	5	80	80	1	67	By MS/MS	By MS/MS	By MS/MS	By MS/MS	By MS/MS	By MS/MS	By MS/MS	By MS/MS	By MS/MS
	1.98658	-0.955163	Rv2909c_rpsP	Rv2909c_rpsP	10	10	10	Rv2909c_rpsP	1	8	8	8	9	10	9	8	8	9	8	8	8	9	10	9	8	8	9	8	8	8	9	10	9	8	8	9	162	162	1	180	By MS/MS	By MS/MS	By MS/MS	By MS/MS	By MS/MS	By MS/MS	By MS/MS	By MS/MS	By MS/MS
	0.0677087	0.0322447	Rv2910c_Rv2910c	Rv2910c_Rv2910c	4	4	4	Rv2910c_Rv2910c	1	3	4	4	3	4	3	4	4	4	3	4	4	3	4	3	4	4	4	3	4	4	3	4	3	4	4	4	147	147	1	51	By MS/MS	By MS/MS	By MS/MS	By MS/MS	By MS/MS	By MS/MS	By MS/MS	By MS/MS	By MS/MS
	0.828518	-0.670253	Rv2911_dacB2	Rv2911_dacB2	13	13	13	Rv2911_dacB2	1	10	12	11	11	10	10	12	12	11	10	12	11	11	10	10	12	12	11	10	12	11	11	10	10	12	12	11	291	291	1	466	By MS/MS	By MS/MS	By MS/MS	By MS/MS	By MS/MS	By MS/MS	By MS/MS	By MS/MS	By MS/MS
	0.506646	-0.770683	Rv2914c_pknI	Rv2914c_pknI	5	5	5	Rv2914c_pknI	1	3	1	3	3	1	3	3	2	4	3	1	3	3	1	3	3	2	4	3	1	3	3	1	3	3	2	4	585	585	1	43	By MS/MS	By MS/MS	By MS/MS	By MS/MS	By MS/MS	By MS/MS	By MS/MS	By MS/MS	By MS/MS
	1.51735	-0.745148	Rv2915c_Rv2915c	Rv2915c_Rv2915c	14	14	14	Rv2915c_Rv2915c	1	10	11	9	10	10	8	13	13	13	10	11	9	10	10	8	13	13	13	10	11	9	10	10	8	13	13	13	370	370	1	196	By MS/MS	By MS/MS	By MS/MS	By MS/MS	By MS/MS	By MS/MS	By MS/MS	By MS/MS	By MS/MS
	2.44492	1.19456	Rv2916c_ffh	Rv2916c_ffh	13	13	13	Rv2916c_ffh	1	12	11	9	11	12	11	6	6	6	12	11	9	11	12	11	6	6	6	12	11	9	11	12	11	6	6	6	525	525	1	127	By MS/MS	By MS/MS	By MS/MS	By MS/MS	By MS/MS	By MS/MS	By MS/MS	By MS/MS	By MS/MS
	0.257668	-0.287651	Rv2919c_glnB	Rv2919c_glnB	7	7	7	Rv2919c_glnB	1	4	4	3	6	6	5	4	3	5	4	4	3	6	6	5	4	3	5	4	4	3	6	6	5	4	3	5	112	112	1	68	By MS/MS	By MS/MS	By MS/MS	By MS/MS	By MS/MS	By MS/MS	By MS/MS	By MS/MS	By MS/MS
	0.050191	0.0292044	Rv2921c_ftsY	Rv2921c_ftsY	9	9	9	Rv2921c_ftsY	1	8	7	8	8	9	7	5	5	5	8	7	8	8	9	7	5	5	5	8	7	8	8	9	7	5	5	5	422	422	1	92	By MS/MS	By MS/MS	By MS/MS	By MS/MS	By MS/MS	By MS/MS	By MS/MS	By MS/MS	By MS/MS
	1.48409	1.0775	Rv2922A_acyP	Rv2922A_acyP	6	6	6	Rv2922A_acyP	1	5	5	5	4	5	4	5	5	4	5	5	5	4	5	4	5	5	4	5	5	5	4	5	4	5	5	4	93	93	1	78	By MS/MS	By MS/MS	By MS/MS	By MS/MS	By MS/MS	By MS/MS	By MS/MS	By MS/MS	By MS/MS
	1.84189	0.657618	Rv2922c_smc	Rv2922c_smc	26	26	26	Rv2922c_smc	1	18	17	14	22	19	16	8	7	7	18	17	14	22	19	16	8	7	7	18	17	14	22	19	16	8	7	7	1205	1205	1	192	By MS/MS	By MS/MS	By MS/MS	By MS/MS	By MS/MS	By MS/MS	By MS/MS	By MS/MS	By MS/MS
	0.383005	-0.0697358	Rv2923c_Rv2923c	Rv2923c_Rv2923c	10	10	10	Rv2923c_Rv2923c	1	10	10	10	10	10	10	10	10	10	10	10	10	10	10	10	10	10	10	10	10	10	10	10	10	10	10	10	137	137	1	225	By MS/MS	By MS/MS	By MS/MS	By MS/MS	By MS/MS	By MS/MS	By MS/MS	By MS/MS	By MS/MS
	3.1036	0.939526	Rv2925c_rnc	Rv2925c_rnc	8	8	8	Rv2925c_rnc	1	7	6	5	7	6	4	5	4	4	7	6	5	7	6	4	5	4	4	7	6	5	7	6	4	5	4	4	240	240	1	75	By MS/MS	By MS/MS	By MS/MS	By MS/MS	By MS/MS	By MS/MS	By MS/MS	By MS/MS	By MS/MS
	0.310201	0.920572	Rv2926c_Rv2926c	Rv2926c_Rv2926c	4	4	4	Rv2926c_Rv2926c	1	3	4	4	3	2	4	2	2	3	3	4	4	3	2	4	2	2	3	3	4	4	3	2	4	2	2	3	207	207	1	40	By MS/MS	By MS/MS	By MS/MS	By MS/MS	By MS/MS	By MS/MS	By MS/MS	By MS/MS	By MS/MS
	1.59436	0.332678	Rv2927c_Rv2927c	Rv2927c_Rv2927c	15	15	15	Rv2927c_Rv2927c	1	15	13	13	13	13	15	13	11	13	15	13	13	13	13	15	13	11	13	15	13	13	13	13	15	13	11	13	245	245	1	267	By MS/MS	By MS/MS	By MS/MS	By MS/MS	By MS/MS	By MS/MS	By MS/MS	By MS/MS	By MS/MS
	1.23804	-0.52397	Rv2928_tesA	Rv2928_tesA	22	22	22	Rv2928_tesA	1	18	20	16	20	20	20	20	19	19	18	20	16	20	20	20	20	19	19	18	20	16	20	20	20	20	19	19	261	261	1	473	By MS/MS	By MS/MS	By MS/MS	By MS/MS	By MS/MS	By MS/MS	By MS/MS	By MS/MS	By MS/MS
	0.283276	0.0903819	Rv2930_fadD26	Rv2930_fadD26	36	36	34	Rv2930_fadD26	1	32	33	32	33	35	32	30	26	28	32	33	32	33	35	32	30	26	28	30	31	30	31	33	30	28	24	26	583	583	1	559	By MS/MS	By MS/MS	By MS/MS	By MS/MS	By MS/MS	By MS/MS	By MS/MS	By MS/MS	By MS/MS
	0.566528	0.293496	Rv2931_ppsA	Rv2931_ppsA	70	68	65	Rv2931_ppsA	1	53	54	48	64	60	53	44	42	51	51	52	46	62	58	52	43	40	49	48	49	43	59	55	49	40	37	46	1876	1876	1	902	By MS/MS	By MS/MS	By MS/MS	By MS/MS	By MS/MS	By MS/MS	By MS/MS	By MS/MS	By MS/MS
	0.160774	0.138551	Rv2932_ppsB	Rv2932_ppsB	43	37	37	Rv2932_ppsB	1	32	35	27	38	37	25	26	25	21	26	29	21	32	31	20	21	19	15	26	29	21	32	31	20	21	19	15	1538	1538	1	414	By MS/MS	By MS/MS	By MS/MS	By MS/MS	By MS/MS	By MS/MS	By MS/MS	By MS/MS	By MS/MS
	0.749884	0.474079	Rv2933_ppsC	Rv2933_ppsC	82	82	79	Rv2933_ppsC	1	67	68	56	70	74	61	52	45	46	67	68	56	70	74	61	52	45	46	64	65	53	67	71	59	50	42	43	2188	2188	1	955	By MS/MS	By MS/MS	By MS/MS	By MS/MS	By MS/MS	By MS/MS	By MS/MS	By MS/MS	By MS/MS
	0.228809	0.14713	Rv2934_ppsD	Rv2934_ppsD	54	54	54	Rv2934_ppsD	1	39	43	38	49	50	42	34	28	32	39	43	38	49	50	42	34	28	32	39	43	38	49	50	42	34	28	32	1827	1827	1	582	By MS/MS	By MS/MS	By MS/MS	By MS/MS	By MS/MS	By MS/MS	By MS/MS	By MS/MS	By MS/MS
	0.72573	0.241446	Rv2935_ppsE	Rv2935_ppsE	67	67	67	Rv2935_ppsE	1	62	62	59	64	66	65	56	57	59	62	62	59	64	66	65	56	57	59	62	62	59	64	66	65	56	57	59	1488	1488	1	1264	By MS/MS	By MS/MS	By MS/MS	By MS/MS	By MS/MS	By MS/MS	By MS/MS	By MS/MS	By MS/MS
	0.0344472	0.0747407	Rv2936_drrA	Rv2936_drrA	3	3	3	Rv2936_drrA	1	1	1	1	1	1	1	0	1	0	1	1	1	1	1	1	0	1	0	1	1	1	1	1	1	0	1	0	331	331	1	12	By matching	By MS/MS	By matching	By matching	By matching	By matching		By MS/MS
	0.214856	-0.213282	Rv2939_papA5	Rv2939_papA5	13	13	13	Rv2939_papA5	1	12	10	10	13	11	10	9	9	10	12	10	10	13	11	10	9	9	10	12	10	10	13	11	10	9	9	10	422	422	1	142	By MS/MS	By MS/MS	By MS/MS	By MS/MS	By MS/MS	By MS/MS	By MS/MS	By MS/MS	By MS/MS
	0.0311121	0.0128708	Rv2940c_mas	Rv2940c_mas	117	117	111	Rv2940c_mas	1	111	113	109	116	114	109	99	103	104	111	113	109	116	114	109	99	103	104	105	107	103	110	108	103	94	97	98	2111	2111	1	3487	By MS/MS	By MS/MS	By MS/MS	By MS/MS	By MS/MS	By MS/MS	By MS/MS	By MS/MS	By MS/MS
	1.27786	-0.377796	Rv2941_fadD28	Rv2941_fadD28	29	26	25	Rv2941_fadD28	1	27	26	27	28	27	27	24	27	25	24	23	24	25	24	24	21	24	22	23	22	23	24	23	23	20	23	21	580	580	1	689	By MS/MS	By MS/MS	By MS/MS	By MS/MS	By MS/MS	By MS/MS	By MS/MS	By MS/MS	By MS/MS
	0.145219	0.085254	Rv2945c_lppX	Rv2945c_lppX	14	14	14	Rv2945c_lppX	1	12	12	12	11	13	11	11	11	12	12	12	12	11	13	11	11	11	12	12	12	12	11	13	11	11	11	12	233	233	1	423	By MS/MS	By MS/MS	By MS/MS	By MS/MS	By MS/MS	By MS/MS	By MS/MS	By MS/MS	By MS/MS
	0.167181	0.508298	Rv2946c_pks1	Rv2946c_pks1	5	5	5	Rv2946c_pks1	1	1	2	2	2	2	3	0	1	1	1	2	2	2	2	3	0	1	1	1	2	2	2	2	3	0	1	1	1616	1616	1	22	By matching	By MS/MS	By matching	By MS/MS	By MS/MS	By MS/MS		By MS/MS	By matching
	1.62229	0.950483	Rv2947c_pks15	Rv2947c_pks15	8	7	7	Rv2947c_pks15	1	4	4	2	5	3	2	2	2	5	3	3	2	4	2	1	1	1	4	3	3	2	4	2	1	1	1	4	496	496	1	38	By MS/MS	By MS/MS	By MS/MS	By MS/MS	By MS/MS	By matching	By matching	By MS/MS	By matching
	1.02865	0.301178	Rv2948c_fadD22	Rv2948c_fadD22	18	18	18	Rv2948c_fadD22	1	12	14	13	14	14	9	11	9	11	12	14	13	14	14	9	11	9	11	12	14	13	14	14	9	11	9	11	705	705	1	170	By MS/MS	By MS/MS	By MS/MS	By MS/MS	By MS/MS	By MS/MS	By MS/MS	By MS/MS	By MS/MS
	1.07711	0.473997	Rv2949c_Rv2949c	Rv2949c_Rv2949c	15	15	15	Rv2949c_Rv2949c	1	13	14	13	15	12	14	13	13	13	13	14	13	15	12	14	13	13	13	13	14	13	15	12	14	13	13	13	199	199	1	274	By MS/MS	By MS/MS	By MS/MS	By MS/MS	By MS/MS	By MS/MS	By MS/MS	By MS/MS	By MS/MS
	0.582271	-0.2036	Rv2950c_fadD29	Rv2950c_fadD29	20	20	20	Rv2950c_fadD29	1	12	15	12	20	19	15	10	7	8	12	15	12	20	19	15	10	7	8	12	15	12	20	19	15	10	7	8	619	619	1	186	By MS/MS	By MS/MS	By MS/MS	By MS/MS	By MS/MS	By MS/MS	By MS/MS	By MS/MS	By MS/MS
	1.13955	1.17054	Rv2951c_Rv2951c	Rv2951c_Rv2951c	24	24	24	Rv2951c_Rv2951c	1	19	23	20	22	23	20	20	22	22	19	23	20	22	23	20	20	22	22	19	23	20	22	23	20	20	22	22	381	381	1	330	By MS/MS	By MS/MS	By MS/MS	By MS/MS	By MS/MS	By MS/MS	By MS/MS	By MS/MS	By MS/MS
	0.438661	0.313625	Rv2952_Rv2952	Rv2952_Rv2952	13	13	13	Rv2952_Rv2952	1	9	9	5	10	9	6	8	4	6	9	9	5	10	9	6	8	4	6	9	9	5	10	9	6	8	4	6	270	270	1	94	By MS/MS	By MS/MS	By MS/MS	By MS/MS	By MS/MS	By MS/MS	By MS/MS	By MS/MS	By MS/MS
	0.548557	0.372251	Rv2953_Rv2953	Rv2953_Rv2953	23	23	22	Rv2953_Rv2953	1	22	21	21	21	22	21	19	17	18	22	21	21	21	22	21	19	17	18	21	20	20	20	21	20	19	17	17	418	418	1	326	By MS/MS	By MS/MS	By MS/MS	By MS/MS	By MS/MS	By MS/MS	By MS/MS	By MS/MS	By MS/MS
	0.0804339	0.0454384	Rv2955c_Rv2955c	Rv2955c_Rv2955c	8	8	8	Rv2955c_Rv2955c	1	7	6	5	7	7	6	4	5	5	7	6	5	7	7	6	4	5	5	7	6	5	7	7	6	4	5	5	321	321	1	92	By MS/MS	By MS/MS	By MS/MS	By MS/MS	By MS/MS	By MS/MS	By MS/MS	By MS/MS	By MS/MS
	1.60551	-0.319064	Rv2958c_Rv2958c;Rv2962c_Rv2962c	Rv2958c_Rv2958c	4;1	4;1	4;1	Rv2958c_Rv2958c	2	4	3	3	4	2	2	3	2	2	4	3	3	4	2	2	3	2	2	4	3	3	4	2	2	3	2	2	428	428;449	1	37	By MS/MS	By MS/MS	By MS/MS	By MS/MS	By MS/MS	By MS/MS	By MS/MS	By matching	By MS/MS
	1.07922	-0.28639	Rv2959c_Rv2959c	Rv2959c_Rv2959c	10	10	10	Rv2959c_Rv2959c	1	9	8	8	9	9	7	7	7	8	9	8	8	9	9	7	7	7	8	9	8	8	9	9	7	7	7	8	245	245	1	113	By MS/MS	By MS/MS	By MS/MS	By MS/MS	By MS/MS	By MS/MS	By MS/MS	By MS/MS	By MS/MS
	0.20018	0.100972	Rv2964_purU	Rv2964_purU	9	9	9	Rv2964_purU	1	7	8	4	7	8	7	5	5	7	7	8	4	7	8	7	5	5	7	7	8	4	7	8	7	5	5	7	310	310	1	102	By MS/MS	By MS/MS	By MS/MS	By MS/MS	By MS/MS	By MS/MS	By MS/MS	By MS/MS	By MS/MS
	0.562936	-0.261691	Rv2965c_kdtB	Rv2965c_kdtB	11	11	11	Rv2965c_kdtB	1	10	11	10	10	10	10	11	9	10	10	11	10	10	10	10	11	9	10	10	11	10	10	10	10	11	9	10	161	161	1	243	By MS/MS	By MS/MS	By MS/MS	By MS/MS	By MS/MS	By MS/MS	By MS/MS	By MS/MS	By MS/MS
	1.21607	0.3665	Rv2967c_pca	Rv2967c_pca	54	54	54	Rv2967c_pca	1	46	44	45	51	53	47	41	40	42	46	44	45	51	53	47	41	40	42	46	44	45	51	53	47	41	40	42	1127	1127	1	924	By MS/MS	By MS/MS	By MS/MS	By MS/MS	By MS/MS	By MS/MS	By MS/MS	By MS/MS	By MS/MS
	0.203018	-0.145051	Rv2969c_Rv2969c	Rv2969c_Rv2969c	16	16	16	Rv2969c_Rv2969c	1	13	12	13	13	13	16	14	14	12	13	12	13	13	13	16	14	14	12	13	12	13	13	13	16	14	14	12	255	255	1	246	By MS/MS	By MS/MS	By MS/MS	By MS/MS	By MS/MS	By MS/MS	By MS/MS	By MS/MS	By MS/MS
	1.11475	0.616138	Rv2970c_lipN	Rv2970c_lipN	19	19	19	Rv2970c_lipN	1	16	15	13	18	15	15	12	10	15	16	15	13	18	15	15	12	10	15	16	15	13	18	15	15	12	10	15	376	376	1	214	By MS/MS	By MS/MS	By MS/MS	By MS/MS	By MS/MS	By MS/MS	By MS/MS	By MS/MS	By MS/MS
	0.446304	0.070962	Rv2971_Rv2971	Rv2971_Rv2971	15	15	15	Rv2971_Rv2971	1	15	15	15	15	15	14	14	14	15	15	15	15	15	15	14	14	14	15	15	15	15	15	15	14	14	14	15	282	282	1	321	By MS/MS	By MS/MS	By MS/MS	By MS/MS	By MS/MS	By MS/MS	By MS/MS	By MS/MS	By MS/MS
	0.0130556	0.0535024	Rv2976c_ung	Rv2976c_ung	8	8	8	Rv2976c_ung	1	4	5	2	5	6	5	1	0	4	4	5	2	5	6	5	1	0	4	4	5	2	5	6	5	1	0	4	227	227	1	44	By MS/MS	By MS/MS	By MS/MS	By MS/MS	By MS/MS	By MS/MS	By matching		By matching
	0.574976	0.283918	Rv2977c_thiL	Rv2977c_thiL	8	8	8	Rv2977c_thiL	1	6	8	7	8	7	6	5	5	5	6	8	7	8	7	6	5	5	5	6	8	7	8	7	6	5	5	5	333	333	1	93	By MS/MS	By MS/MS	By MS/MS	By MS/MS	By MS/MS	By MS/MS	By MS/MS	By MS/MS	By MS/MS
	1.53257	0.591977	Rv2981c_ddlA	Rv2981c_ddlA	10	10	10	Rv2981c_ddlA	1	7	8	5	9	7	5	4	3	5	7	8	5	9	7	5	4	3	5	7	8	5	9	7	5	4	3	5	373	373	1	90	By MS/MS	By MS/MS	By MS/MS	By MS/MS	By MS/MS	By MS/MS	By MS/MS	By MS/MS	By MS/MS
	1.27488	0.736343	Rv2982c_gpdA2	Rv2982c_gpdA2	9	9	9	Rv2982c_gpdA2	1	8	9	8	8	9	8	7	9	8	8	9	8	8	9	8	7	9	8	8	9	8	8	9	8	7	9	8	334	334	1	142	By MS/MS	By MS/MS	By MS/MS	By MS/MS	By MS/MS	By MS/MS	By MS/MS	By MS/MS	By MS/MS
	1.60745	0.324766	Rv2984_ppk1	Rv2984_ppk1	30	30	30	Rv2984_ppk1	1	20	24	22	28	27	24	18	21	20	20	24	22	28	27	24	18	21	20	20	24	22	28	27	24	18	21	20	742	742	1	424	By MS/MS	By MS/MS	By MS/MS	By MS/MS	By MS/MS	By MS/MS	By MS/MS	By MS/MS	By MS/MS
	0.371664	-0.118171	Rv2985_mutT1	Rv2985_mutT1	18	18	18	Rv2985_mutT1	1	15	17	16	16	17	15	16	14	15	15	17	16	16	17	15	16	14	15	15	17	16	16	17	15	16	14	15	317	317	1	306	By MS/MS	By MS/MS	By MS/MS	By MS/MS	By MS/MS	By MS/MS	By MS/MS	By MS/MS	By MS/MS
	0.381929	0.417876	Rv2986c_hupB	Rv2986c_hupB	14	14	14	Rv2986c_hupB	1	10	10	10	13	14	10	6	7	8	10	10	10	13	14	10	6	7	8	10	10	10	13	14	10	6	7	8	214	214	1	228	By MS/MS	By MS/MS	By MS/MS	By MS/MS	By MS/MS	By MS/MS	By MS/MS	By MS/MS	By MS/MS
	0.698486	0.243392	Rv2987c_leuD	Rv2987c_leuD	13	13	13	Rv2987c_leuD	1	13	13	12	13	13	13	12	13	12	13	13	12	13	13	13	12	13	12	13	13	12	13	13	13	12	13	12	198	198	1	279	By MS/MS	By MS/MS	By MS/MS	By MS/MS	By MS/MS	By MS/MS	By MS/MS	By MS/MS	By MS/MS
	1.45741	0.35237	Rv2988c_leuC	Rv2988c_leuC	21	21	21	Rv2988c_leuC	1	21	19	20	19	19	21	17	19	19	21	19	20	19	19	21	17	19	19	21	19	20	19	19	21	17	19	19	473	473	1	441	By MS/MS	By MS/MS	By MS/MS	By MS/MS	By MS/MS	By MS/MS	By MS/MS	By MS/MS	By MS/MS
	0.303523	0.117936	Rv2989_Rv2989	Rv2989_Rv2989	9	9	9	Rv2989_Rv2989	1	3	4	2	7	8	6	4	3	5	3	4	2	7	8	6	4	3	5	3	4	2	7	8	6	4	3	5	233	233	1	68	By MS/MS	By MS/MS	By MS/MS	By MS/MS	By MS/MS	By MS/MS	By MS/MS	By MS/MS	By MS/MS
	0.358101	0.264975	Rv2991_Rv2991	Rv2991_Rv2991	6	6	6	Rv2991_Rv2991	1	6	6	4	3	4	4	5	4	6	6	6	4	3	4	4	5	4	6	6	6	4	3	4	4	5	4	6	163	163	1	71	By MS/MS	By MS/MS	By MS/MS	By MS/MS	By MS/MS	By MS/MS	By MS/MS	By MS/MS	By MS/MS
	0.46537	-0.168511	Rv2992c_gltS	Rv2992c_gltS	29	29	29	Rv2992c_gltS	1	27	28	28	28	29	29	25	27	28	27	28	28	28	29	29	25	27	28	27	28	28	28	29	29	25	27	28	490	490	1	635	By MS/MS	By MS/MS	By MS/MS	By MS/MS	By MS/MS	By MS/MS	By MS/MS	By MS/MS	By MS/MS
	0.591405	0.210954	Rv2993c_Rv2993c	Rv2993c_Rv2993c	9	9	9	Rv2993c_Rv2993c	1	9	9	8	9	9	9	7	8	8	9	9	8	9	9	9	7	8	8	9	9	8	9	9	9	7	8	8	239	239	1	193	By MS/MS	By MS/MS	By MS/MS	By MS/MS	By MS/MS	By MS/MS	By MS/MS	By MS/MS	By MS/MS
	0.13148	0.048995	Rv2995c_leuB	Rv2995c_leuB	22	22	22	Rv2995c_leuB	1	20	19	20	22	21	21	19	19	19	20	19	20	22	21	21	19	19	19	20	19	20	22	21	21	19	19	19	336	336	1	496	By MS/MS	By MS/MS	By MS/MS	By MS/MS	By MS/MS	By MS/MS	By MS/MS	By MS/MS	By MS/MS
	0.754907	0.335743	Rv2996c_serA1	Rv2996c_serA1	34	34	34	Rv2996c_serA1	1	29	30	28	30	32	31	28	28	28	29	30	28	30	32	31	28	28	28	29	30	28	30	32	31	28	28	28	528	528	1	607	By MS/MS	By MS/MS	By MS/MS	By MS/MS	By MS/MS	By MS/MS	By MS/MS	By MS/MS	By MS/MS
	0.167829	0.252963	Rv2999_lppY	Rv2999_lppY	5	5	5	Rv2999_lppY	1	4	3	3	4	2	4	2	3	2	4	3	3	4	2	4	2	3	2	4	3	3	4	2	4	2	3	2	321	321	1	54	By MS/MS	By MS/MS	By MS/MS	By MS/MS	By MS/MS	By MS/MS	By matching	By MS/MS	By MS/MS
	2.19733	0.3267	Rv3001c_ilvC	Rv3001c_ilvC	19	19	19	Rv3001c_ilvC	1	18	19	18	19	19	18	18	18	18	18	19	18	19	19	18	18	18	18	18	19	18	19	19	18	18	18	18	333	333	1	582	By MS/MS	By MS/MS	By MS/MS	By MS/MS	By MS/MS	By MS/MS	By MS/MS	By MS/MS	By MS/MS
	1.80112	0.490929	Rv3002c_ilvN	Rv3002c_ilvN	11	11	11	Rv3002c_ilvN	1	10	10	9	10	11	7	8	9	10	10	10	9	10	11	7	8	9	10	10	10	9	10	11	7	8	9	10	168	168	1	189	By MS/MS	By MS/MS	By MS/MS	By MS/MS	By MS/MS	By MS/MS	By MS/MS	By MS/MS	By MS/MS
	0.538695	0.216075	Rv3003c_ilvB1	Rv3003c_ilvB1	28	28	28	Rv3003c_ilvB1	1	23	23	21	22	21	19	21	20	19	23	23	21	22	21	19	21	20	19	23	23	21	22	21	19	21	20	19	618	618	1	393	By MS/MS	By MS/MS	By MS/MS	By MS/MS	By MS/MS	By MS/MS	By MS/MS	By MS/MS	By MS/MS
	0.385633	-0.392479	Rv3005c_Rv3005c	Rv3005c_Rv3005c	3	3	3	Rv3005c_Rv3005c	1	3	1	3	3	2	3	2	3	3	3	1	3	3	2	3	2	3	3	3	1	3	3	2	3	2	3	3	279	279	1	30	By MS/MS	By matching	By MS/MS	By matching	By MS/MS	By MS/MS	By matching	By matching	By matching
	0.141833	-0.0831903	Rv3006_lppZ	Rv3006_lppZ	19	19	19	Rv3006_lppZ	1	17	18	19	18	18	18	18	18	17	17	18	19	18	18	18	18	18	17	17	18	19	18	18	18	18	18	17	373	373	1	459	By MS/MS	By MS/MS	By MS/MS	By MS/MS	By MS/MS	By MS/MS	By MS/MS	By MS/MS	By MS/MS
	0.457469	-0.14476	Rv3009c_gatB	Rv3009c_gatB	30	30	30	Rv3009c_gatB	1	26	27	23	29	27	27	26	27	26	26	27	23	29	27	27	26	27	26	26	27	23	29	27	27	26	27	26	509	509	1	630	By MS/MS	By MS/MS	By MS/MS	By MS/MS	By MS/MS	By MS/MS	By MS/MS	By MS/MS	By MS/MS
	0.0304559	0.0156676	Rv3010c_pfkA	Rv3010c_pfkA	22	22	22	Rv3010c_pfkA	1	19	19	21	21	20	21	19	18	19	19	19	21	21	20	21	19	18	19	19	19	21	21	20	21	19	18	19	343	343	1	638	By MS/MS	By MS/MS	By MS/MS	By MS/MS	By MS/MS	By MS/MS	By MS/MS	By MS/MS	By MS/MS
	1.32258	-0.181136	Rv3011c_gatA	Rv3011c_gatA	21	21	21	Rv3011c_gatA	1	21	21	18	21	21	20	19	18	20	21	21	18	21	21	20	19	18	20	21	21	18	21	21	20	19	18	20	494	494	1	440	By MS/MS	By MS/MS	By MS/MS	By MS/MS	By MS/MS	By MS/MS	By MS/MS	By MS/MS	By MS/MS
	0.201383	-0.0720015	Rv3012c_gatC	Rv3012c_gatC	6	6	6	Rv3012c_gatC	1	5	6	4	5	5	4	5	4	4	5	6	4	5	5	4	5	4	4	5	6	4	5	5	4	5	4	4	99	99	1	104	By MS/MS	By MS/MS	By MS/MS	By MS/MS	By MS/MS	By MS/MS	By MS/MS	By MS/MS	By MS/MS
	1.21966	0.699774	Rv3013_Rv3013	Rv3013_Rv3013	7	7	7	Rv3013_Rv3013	1	5	5	2	4	3	3	5	4	3	5	5	2	4	3	3	5	4	3	5	5	2	4	3	3	5	4	3	218	218	1	49	By MS/MS	By MS/MS	By MS/MS	By MS/MS	By MS/MS	By MS/MS	By MS/MS	By matching	By MS/MS
	3.94612	0.799339	Rv3014c_ligA	Rv3014c_ligA	34	34	34	Rv3014c_ligA	1	31	30	29	30	33	32	26	21	26	31	30	29	30	33	32	26	21	26	31	30	29	30	33	32	26	21	26	691	691	1	425	By MS/MS	By MS/MS	By MS/MS	By MS/MS	By MS/MS	By MS/MS	By MS/MS	By MS/MS	By MS/MS
	0.294846	0.131134	Rv3015c_Rv3015c	Rv3015c_Rv3015c	15	15	15	Rv3015c_Rv3015c	1	14	14	14	15	14	15	14	12	14	14	14	14	15	14	15	14	12	14	14	14	14	15	14	15	14	12	14	337	337	1	310	By MS/MS	By MS/MS	By MS/MS	By MS/MS	By MS/MS	By MS/MS	By MS/MS	By MS/MS	By MS/MS
	0.173762	-0.13739	Rv3016_lpqA	Rv3016_lpqA	7	7	7	Rv3016_lpqA	1	7	6	7	7	6	6	7	7	7	7	6	7	7	6	6	7	7	7	7	6	7	7	6	6	7	7	7	209	209	1	193	By MS/MS	By MS/MS	By MS/MS	By MS/MS	By MS/MS	By MS/MS	By MS/MS	By MS/MS	By MS/MS
	0.551385	1.40521	Rv3025c_iscS	Rv3025c_iscS	7	7	7	Rv3025c_iscS	1	5	5	4	6	6	3	5	3	2	5	5	4	6	6	3	5	3	2	5	5	4	6	6	3	5	3	2	393	393	1	69	By MS/MS	By MS/MS	By MS/MS	By MS/MS	By MS/MS	By MS/MS	By MS/MS	By MS/MS	By MS/MS
	0.226919	-0.123787	Rv3028c_fixB	Rv3028c_fixB	17	17	17	Rv3028c_fixB	1	17	17	16	17	17	17	16	16	15	17	17	16	17	17	17	16	16	15	17	17	16	17	17	17	16	16	15	318	318	1	522	By MS/MS	By MS/MS	By MS/MS	By MS/MS	By MS/MS	By MS/MS	By MS/MS	By MS/MS	By MS/MS
	0.0532585	0.0280352	Rv3029c_fixA	Rv3029c_fixA	18	18	18	Rv3029c_fixA	1	18	18	17	18	18	18	18	18	18	18	18	17	18	18	18	18	18	18	18	18	17	18	18	18	18	18	18	266	266	1	619	By MS/MS	By MS/MS	By MS/MS	By MS/MS	By MS/MS	By MS/MS	By MS/MS	By MS/MS	By MS/MS
	0.593018	0.284297	Rv3031_Rv3031	Rv3031_Rv3031	21	21	21	Rv3031_Rv3031	1	14	16	15	18	17	15	12	13	9	14	16	15	18	17	15	12	13	9	14	16	15	18	17	15	12	13	9	526	526	1	207	By MS/MS	By MS/MS	By MS/MS	By MS/MS	By MS/MS	By MS/MS	By MS/MS	By MS/MS	By MS/MS
	1.0179	-0.663726	Rv3033_Rv3033	Rv3033_Rv3033	8	8	8	Rv3033_Rv3033	1	7	6	6	6	6	6	6	6	6	7	6	6	6	6	6	6	6	6	7	6	6	6	6	6	6	6	6	182	182	1	178	By MS/MS	By MS/MS	By MS/MS	By MS/MS	By MS/MS	By MS/MS	By MS/MS	By MS/MS	By MS/MS
	0.0924854	0.207918	Rv3034c_Rv3034c	Rv3034c_Rv3034c	6	6	6	Rv3034c_Rv3034c	1	1	3	1	2	4	2	0	1	3	1	3	1	2	4	2	0	1	3	1	3	1	2	4	2	0	1	3	300	300	1	31	By matching	By MS/MS	By matching	By MS/MS	By MS/MS	By matching		By matching	By matching
	1.95781	-0.720495	Rv3036c_TB222	Rv3036c_TB222	6	6	6	Rv3036c_TB222	1	6	6	6	6	6	6	6	6	6	6	6	6	6	6	6	6	6	6	6	6	6	6	6	6	6	6	6	227	227	1	920	By MS/MS	By MS/MS	By MS/MS	By MS/MS	By MS/MS	By MS/MS	By MS/MS	By MS/MS	By MS/MS
	0.693042	0.316632	Rv3038c_Rv3038c	Rv3038c_Rv3038c	11	11	11	Rv3038c_Rv3038c	1	9	8	8	10	9	9	7	4	6	9	8	8	10	9	9	7	4	6	9	8	8	10	9	9	7	4	6	327	327	1	111	By MS/MS	By MS/MS	By MS/MS	By MS/MS	By MS/MS	By MS/MS	By MS/MS	By MS/MS	By MS/MS
	0.711236	-0.140227	Rv3039c_echA17	Rv3039c_echA17	13	13	13	Rv3039c_echA17	1	12	12	9	12	10	11	11	12	10	12	12	9	12	10	11	11	12	10	12	12	9	12	10	11	11	12	10	254	254	1	239	By MS/MS	By MS/MS	By MS/MS	By MS/MS	By MS/MS	By MS/MS	By MS/MS	By MS/MS	By MS/MS
	0.519221	-0.356506	Rv3040c_Rv3040c	Rv3040c_Rv3040c	16	16	16	Rv3040c_Rv3040c	1	15	15	14	14	15	15	16	14	16	15	15	14	14	15	15	16	14	16	15	15	14	14	15	15	16	14	16	288	288	1	242	By MS/MS	By MS/MS	By MS/MS	By MS/MS	By MS/MS	By MS/MS	By MS/MS	By MS/MS	By MS/MS
	0.199538	-0.417951	Rv3041c_Rv3041c	Rv3041c_Rv3041c	4	4	4	Rv3041c_Rv3041c	1	2	4	0	2	3	0	1	2	2	2	4	0	2	3	0	1	2	2	2	4	0	2	3	0	1	2	2	287	287	1	25	By MS/MS	By MS/MS		By MS/MS	By MS/MS		By matching	By MS/MS	By matching
	1.2403	0.145139	Rv3042c_serB2	Rv3042c_serB2	17	17	17	Rv3042c_serB2	1	13	13	11	17	17	14	9	9	8	13	13	11	17	17	14	9	9	8	13	13	11	17	17	14	9	9	8	409	409	1	209	By MS/MS	By MS/MS	By MS/MS	By MS/MS	By MS/MS	By MS/MS	By MS/MS	By MS/MS	By MS/MS
	0.521735	-0.269108	Rv3043c_ctaD	Rv3043c_ctaD	3	3	3	Rv3043c_ctaD	1	2	2	2	3	2	2	1	1	1	2	2	2	3	2	2	1	1	1	2	2	2	3	2	2	1	1	1	573	573	1	24	By MS/MS	By matching	By MS/MS	By MS/MS	By MS/MS	By MS/MS	By matching	By matching	By MS/MS
	0.836382	-0.608759	Rv3044_fecB	Rv3044_fecB	16	16	16	Rv3044_fecB	1	16	16	16	16	16	15	16	16	16	16	16	16	16	16	15	16	16	16	16	16	16	16	16	15	16	16	16	359	359	1	462	By MS/MS	By MS/MS	By MS/MS	By MS/MS	By MS/MS	By MS/MS	By MS/MS	By MS/MS	By MS/MS
	0.135018	-0.0381603	Rv3045_adhC	Rv3045_adhC	21	21	21	Rv3045_adhC	1	20	20	19	20	21	20	20	20	19	20	20	19	20	21	20	20	20	19	20	20	19	20	21	20	20	20	19	346	346	1	1712	By MS/MS	By MS/MS	By MS/MS	By MS/MS	By MS/MS	By MS/MS	By MS/MS	By MS/MS	By MS/MS
	0.0232806	-0.0229578	Rv3046c_Rv3046c	Rv3046c_Rv3046c	9	9	9	Rv3046c_Rv3046c	1	8	6	7	6	7	7	7	7	6	8	6	7	6	7	7	7	7	6	8	6	7	6	7	7	7	7	6	124	124	1	158	By MS/MS	By MS/MS	By MS/MS	By MS/MS	By MS/MS	By MS/MS	By MS/MS	By MS/MS	By MS/MS
	1.00658	-0.339636	Rv3048c_nrdF2	Rv3048c_nrdF2	17	14	14	Rv3048c_nrdF2	1	16	17	16	17	16	17	16	17	17	13	14	13	14	13	14	13	14	14	13	14	13	14	13	14	13	14	14	324	324	1	359	By MS/MS	By MS/MS	By MS/MS	By MS/MS	By MS/MS	By MS/MS	By MS/MS	By MS/MS	By MS/MS
	0.250227	0.103487	Rv3049c_Rv3049c	Rv3049c_Rv3049c	11	11	11	Rv3049c_Rv3049c	1	7	6	4	8	8	7	6	6	7	7	6	4	8	8	7	6	6	7	7	6	4	8	8	7	6	6	7	524	524	1	91	By MS/MS	By MS/MS	By matching	By MS/MS	By MS/MS	By MS/MS	By MS/MS	By MS/MS	By MS/MS
	0.352759	-0.0803741	Rv3050c_Rv3050c	Rv3050c_Rv3050c	11	11	11	Rv3050c_Rv3050c	1	10	11	10	10	10	10	9	9	11	10	11	10	10	10	10	9	9	11	10	11	10	10	10	10	9	9	11	246	246	1	234	By MS/MS	By MS/MS	By MS/MS	By MS/MS	By MS/MS	By MS/MS	By MS/MS	By MS/MS	By MS/MS
	1.71065	0.573509	Rv3051c_nrdE	Rv3051c_nrdE	27	27	27	Rv3051c_nrdE	1	25	25	24	26	25	21	20	19	18	25	25	24	26	25	21	20	19	18	25	25	24	26	25	21	20	19	18	693	693	1	380	By MS/MS	By MS/MS	By MS/MS	By MS/MS	By MS/MS	By MS/MS	By MS/MS	By MS/MS	By MS/MS
	0.667085	0.598313	Rv3057c_Rv3057c	Rv3057c_Rv3057c	8	8	8	Rv3057c_Rv3057c	1	4	6	5	6	5	4	2	4	4	4	6	5	6	5	4	2	4	4	4	6	5	6	5	4	2	4	4	287	287	1	68	By MS/MS	By MS/MS	By MS/MS	By MS/MS	By MS/MS	By MS/MS	By matching	By matching	By MS/MS
	0.304931	-0.086428	Rv3061c_fadE22	Rv3061c_fadE22	30	30	30	Rv3061c_fadE22	1	26	24	24	28	26	26	21	20	24	26	24	24	28	26	26	21	20	24	26	24	24	28	26	26	21	20	24	721	721	1	378	By MS/MS	By MS/MS	By MS/MS	By MS/MS	By MS/MS	By MS/MS	By MS/MS	By MS/MS	By MS/MS
	0.314673	0.0917231	Rv3068c_pgmA	Rv3068c_pgmA	30	30	30	Rv3068c_pgmA	1	26	25	26	27	28	28	25	25	26	26	25	26	27	28	28	25	25	26	26	25	26	27	28	28	25	25	26	547	547	1	598	By MS/MS	By MS/MS	By MS/MS	By MS/MS	By MS/MS	By MS/MS	By MS/MS	By MS/MS	By MS/MS
	1.18728	0.239038	Rv3075c_Rv3075c	Rv3075c_Rv3075c	17	17	17	Rv3075c_Rv3075c	1	17	17	16	17	17	16	17	17	17	17	17	16	17	17	16	17	17	17	17	17	16	17	17	16	17	17	17	307	307	1	355	By MS/MS	By MS/MS	By MS/MS	By MS/MS	By MS/MS	By MS/MS	By MS/MS	By MS/MS	By MS/MS
	0.644361	0.196411	Rv3079c_Rv3079c	Rv3079c_Rv3079c	10	10	10	Rv3079c_Rv3079c	1	10	10	10	10	9	10	8	10	9	10	10	10	10	9	10	8	10	9	10	10	10	10	9	10	8	10	9	275	275	1	180	By MS/MS	By MS/MS	By MS/MS	By MS/MS	By MS/MS	By MS/MS	By MS/MS	By MS/MS	By MS/MS
	0.072141	-0.0734806	Rv3080c_pknK	Rv3080c_pknK	3	3	3	Rv3080c_pknK	1	1	1	1	3	2	1	1	1	1	1	1	1	3	2	1	1	1	1	1	1	1	3	2	1	1	1	1	1110	1110	1	27	By MS/MS	By MS/MS	By MS/MS	By MS/MS	By MS/MS	By MS/MS	By MS/MS	By MS/MS	By MS/MS
	0.952339	0.364378	Rv3084_lipR	Rv3084_lipR	4	4	4	Rv3084_lipR	1	4	4	4	4	4	4	4	4	4	4	4	4	4	4	4	4	4	4	4	4	4	4	4	4	4	4	4	308	308	1	59	By MS/MS	By MS/MS	By MS/MS	By MS/MS	By MS/MS	By MS/MS	By MS/MS	By MS/MS	By MS/MS
	1.52309	0.392731	Rv3086_adhD	Rv3086_adhD	13	13	13	Rv3086_adhD	1	12	12	9	12	11	12	10	10	11	12	12	9	12	11	12	10	10	11	12	12	9	12	11	12	10	10	11	368	368	1	212	By MS/MS	By MS/MS	By MS/MS	By MS/MS	By MS/MS	By MS/MS	By MS/MS	By MS/MS	By MS/MS
	0.614749	-0.193757	Rv3089_fadD13	Rv3089_fadD13	23	23	23	Rv3089_fadD13	1	21	21	21	23	22	21	22	22	22	21	21	21	23	22	21	22	22	22	21	21	21	23	22	21	22	22	22	503	503	1	390	By MS/MS	By MS/MS	By MS/MS	By MS/MS	By MS/MS	By MS/MS	By MS/MS	By MS/MS	By MS/MS
	1.18552	0.831463	Rv3090_Rv3090	Rv3090_Rv3090	4	4	4	Rv3090_Rv3090	1	4	3	3	3	2	2	1	1	2	4	3	3	3	2	2	1	1	2	4	3	3	3	2	2	1	1	2	295	295	1	48	By MS/MS	By MS/MS	By MS/MS	By MS/MS	By MS/MS	By MS/MS	By MS/MS	By MS/MS	By MS/MS
	1.15008	1.0124	Rv3091_Rv3091	Rv3091_Rv3091	20	20	20	Rv3091_Rv3091	1	14	16	13	16	11	14	6	6	6	14	16	13	16	11	14	6	6	6	14	16	13	16	11	14	6	6	6	563	563	1	163	By MS/MS	By MS/MS	By MS/MS	By MS/MS	By MS/MS	By MS/MS	By MS/MS	By matching	By MS/MS
	1.39046	0.822715	Rv3094c_Rv3094c	Rv3094c_Rv3094c	16	16	16	Rv3094c_Rv3094c	1	16	14	13	16	16	14	8	8	11	16	14	13	16	16	14	8	8	11	16	14	13	16	16	14	8	8	11	376	376	1	192	By MS/MS	By MS/MS	By MS/MS	By MS/MS	By MS/MS	By MS/MS	By MS/MS	By MS/MS	By MS/MS
	0.121522	-0.0935837	Rv3096_Rv3096	Rv3096_Rv3096	14	14	14	Rv3096_Rv3096	1	12	12	9	12	12	12	10	9	10	12	12	9	12	12	12	10	9	10	12	12	9	12	12	12	10	9	10	379	379	1	157	By MS/MS	By MS/MS	By MS/MS	By MS/MS	By MS/MS	By MS/MS	By MS/MS	By MS/MS	By MS/MS
	0.515037	0.302247	Rv3099c_Rv3099c	Rv3099c_Rv3099c	12	12	12	Rv3099c_Rv3099c	1	10	10	12	10	12	10	10	9	10	10	10	12	10	12	10	10	9	10	10	10	12	10	12	10	10	9	10	283	283	1	240	By MS/MS	By MS/MS	By MS/MS	By MS/MS	By MS/MS	By MS/MS	By MS/MS	By MS/MS	By MS/MS
	0.0459814	-0.024826	Rv3100c_smpB	Rv3100c_smpB	6	6	6	Rv3100c_smpB	1	5	5	4	6	5	3	5	4	4	5	5	4	6	5	3	5	4	4	5	5	4	6	5	3	5	4	4	160	160	1	65	By MS/MS	By MS/MS	By MS/MS	By MS/MS	By MS/MS	By MS/MS	By MS/MS	By MS/MS	By MS/MS
	0.950421	0.637971	Rv3102c_ftsE	Rv3102c_ftsE	10	10	10	Rv3102c_ftsE	1	7	8	6	9	9	7	5	4	5	7	8	6	9	9	7	5	4	5	7	8	6	9	9	7	5	4	5	229	229	1	91	By MS/MS	By MS/MS	By MS/MS	By MS/MS	By MS/MS	By MS/MS	By matching	By MS/MS	By MS/MS
	0.299327	0.0369034	Rv3105c_prfB	Rv3105c_prfB	23	23	23	Rv3105c_prfB	1	22	23	22	22	21	22	21	21	19	22	23	22	22	21	22	21	21	19	22	23	22	22	21	22	21	21	19	378	378	1	512	By MS/MS	By MS/MS	By MS/MS	By MS/MS	By MS/MS	By MS/MS	By MS/MS	By MS/MS	By MS/MS
	0.0668953	0.065726	Rv3106_fprA	Rv3106_fprA	17	17	17	Rv3106_fprA	1	14	15	10	15	16	9	10	12	10	14	15	10	15	16	9	10	12	10	14	15	10	15	16	9	10	12	10	456	456	1	194	By MS/MS	By MS/MS	By MS/MS	By MS/MS	By MS/MS	By MS/MS	By MS/MS	By MS/MS	By MS/MS
	0.757999	0.320803	Rv3107c_agpS	Rv3107c_agpS	15	15	15	Rv3107c_agpS	1	9	10	9	11	12	11	6	6	7	9	10	9	11	12	11	6	6	7	9	10	9	11	12	11	6	6	7	527	527	1	119	By MS/MS	By MS/MS	By MS/MS	By MS/MS	By MS/MS	By MS/MS	By MS/MS	By MS/MS	By MS/MS
	1.07959	0.403965	Rv3119_moaE1	Rv3119_moaE1	9	9	9	Rv3119_moaE1	1	7	8	7	9	8	9	5	5	6	7	8	7	9	8	9	5	5	6	7	8	7	9	8	9	5	5	6	147	147	1	98	By MS/MS	By MS/MS	By MS/MS	By MS/MS	By MS/MS	By MS/MS	By MS/MS	By MS/MS	By MS/MS
	0.0243232	0.0649459	Rv3121_cyp141	Rv3121_cyp141	7	7	7	Rv3121_cyp141	1	2	2	2	4	2	2	2	1	2	2	2	2	4	2	2	2	1	2	2	2	2	4	2	2	2	1	2	400	400	1	38	By matching	By matching	By MS/MS	By MS/MS	By matching	By MS/MS	By MS/MS	By matching	By matching
	1.31943	0.212928	Rv3127_Rv3127	Rv3127_Rv3127	21	21	21	Rv3127_Rv3127	1	20	20	21	21	21	20	19	17	18	20	20	21	21	21	20	19	17	18	20	20	21	21	21	20	19	17	18	344	344	1	455	By MS/MS	By MS/MS	By MS/MS	By MS/MS	By MS/MS	By MS/MS	By MS/MS	By MS/MS	By MS/MS
	1.23586	0.640371	Rv3130c_tgs1	Rv3130c_tgs1	20	20	20	Rv3130c_tgs1	1	14	16	14	19	18	17	13	14	16	14	16	14	19	18	17	13	14	16	14	16	14	19	18	17	13	14	16	463	463	1	244	By MS/MS	By MS/MS	By MS/MS	By MS/MS	By MS/MS	By MS/MS	By MS/MS	By MS/MS	By MS/MS
	1.36818	0.653149	Rv3131_Rv3131	Rv3131_Rv3131	20	20	20	Rv3131_Rv3131	1	17	18	13	18	18	16	15	13	14	17	18	13	18	18	16	15	13	14	17	18	13	18	18	16	15	13	14	332	332	1	274	By MS/MS	By MS/MS	By MS/MS	By MS/MS	By MS/MS	By MS/MS	By MS/MS	By MS/MS	By MS/MS
	1.05736	0.626187	Rv3132c_devS	Rv3132c_devS	25	25	22	Rv3132c_devS	1	17	17	11	20	22	16	8	7	8	17	17	11	20	22	16	8	7	8	14	14	8	17	19	13	7	6	5	578	578	1	166	By MS/MS	By MS/MS	By MS/MS	By MS/MS	By MS/MS	By MS/MS	By MS/MS	By MS/MS	By MS/MS
	1.84431	1.70508	Rv3133c_devR	Rv3133c_devR	11	11	11	Rv3133c_devR	1	11	10	10	11	11	11	6	7	9	11	10	10	11	11	11	6	7	9	11	10	10	11	11	11	6	7	9	217	217	1	177	By MS/MS	By MS/MS	By MS/MS	By MS/MS	By MS/MS	By MS/MS	By MS/MS	By MS/MS	By MS/MS
	1.18437	0.864825	Rv3134c_Rv3134c	Rv3134c_Rv3134c	11	11	11	Rv3134c_Rv3134c	1	10	10	9	9	10	8	7	7	7	10	10	9	9	10	8	7	7	7	10	10	9	9	10	8	7	7	7	268	268	1	130	By MS/MS	By MS/MS	By MS/MS	By MS/MS	By MS/MS	By MS/MS	By MS/MS	By MS/MS	By MS/MS
	0.608179	-0.556718	Rv3136_PPE51	Rv3136_PPE51	6	6	6	Rv3136_PPE51	1	6	5	5	5	5	5	5	5	5	6	5	5	5	5	5	5	5	5	6	5	5	5	5	5	5	5	5	380	380	1	139	By MS/MS	By MS/MS	By MS/MS	By MS/MS	By MS/MS	By MS/MS	By MS/MS	By MS/MS	By MS/MS
	0.230919	0.0630118	Rv3137_Rv3137	Rv3137_Rv3137	9	9	9	Rv3137_Rv3137	1	7	9	8	9	9	7	7	8	7	7	9	8	9	9	7	7	8	7	7	9	8	9	9	7	7	8	7	260	260	1	136	By MS/MS	By MS/MS	By MS/MS	By MS/MS	By MS/MS	By MS/MS	By MS/MS	By MS/MS	By MS/MS
	0.333739	0.174306	Rv3139_fadE24	Rv3139_fadE24	19	19	19	Rv3139_fadE24	1	17	17	17	18	16	16	14	13	16	17	17	17	18	16	16	14	13	16	17	17	17	18	16	16	14	13	16	468	468	1	318	By MS/MS	By MS/MS	By MS/MS	By MS/MS	By MS/MS	By MS/MS	By MS/MS	By MS/MS	By MS/MS
	0.532846	0.279905	Rv3140_fadE23	Rv3140_fadE23	18	18	18	Rv3140_fadE23	1	18	18	16	17	18	16	15	15	15	18	18	16	17	18	16	15	15	15	18	18	16	17	18	16	15	15	15	401	401	1	260	By MS/MS	By MS/MS	By MS/MS	By MS/MS	By MS/MS	By MS/MS	By MS/MS	By MS/MS	By MS/MS
	0.00699593	-0.00508149	Rv3141_fadB4	Rv3141_fadB4	12	12	12	Rv3141_fadB4	1	11	10	10	12	12	10	11	8	10	11	10	10	12	12	10	11	8	10	11	10	10	12	12	10	11	8	10	323	323	1	188	By MS/MS	By MS/MS	By MS/MS	By MS/MS	By MS/MS	By MS/MS	By MS/MS	By MS/MS	By MS/MS
	0.420428	0.327709	Rv3142c_Rv3142c	Rv3142c_Rv3142c	4	4	4	Rv3142c_Rv3142c	1	4	4	4	4	4	4	4	4	4	4	4	4	4	4	4	4	4	4	4	4	4	4	4	4	4	4	4	142	142	1	128	By MS/MS	By MS/MS	By MS/MS	By MS/MS	By MS/MS	By MS/MS	By MS/MS	By MS/MS	By MS/MS
	1.8232	0.530576	Rv3143_Rv3143	Rv3143_Rv3143	6	6	6	Rv3143_Rv3143	1	4	6	5	6	6	5	4	4	5	4	6	5	6	6	5	4	4	5	4	6	5	6	6	5	4	4	5	133	133	1	83	By MS/MS	By MS/MS	By MS/MS	By MS/MS	By MS/MS	By MS/MS	By MS/MS	By MS/MS	By MS/MS
	1.49785	-0.776377	Rv3144c_PPE52	Rv3144c_PPE52	4	4	4	Rv3144c_PPE52	1	4	4	4	4	4	4	4	4	4	4	4	4	4	4	4	4	4	4	4	4	4	4	4	4	4	4	4	409	409	1	58	By MS/MS	By MS/MS	By MS/MS	By MS/MS	By MS/MS	By MS/MS	By MS/MS	By MS/MS	By MS/MS
	1.2795	0.302847	Rv3146_nuoB	Rv3146_nuoB	4	4	4	Rv3146_nuoB	1	4	4	4	4	4	4	4	4	3	4	4	4	4	4	4	4	4	3	4	4	4	4	4	4	4	4	3	184	184	1	80	By MS/MS	By MS/MS	By MS/MS	By MS/MS	By MS/MS	By MS/MS	By MS/MS	By MS/MS	By MS/MS
	0.924349	-0.294079	Rv3147_nuoC	Rv3147_nuoC	13	13	13	Rv3147_nuoC	1	12	10	11	11	13	13	12	12	12	12	10	11	11	13	13	12	12	12	12	10	11	11	13	13	12	12	12	236	236	1	191	By MS/MS	By MS/MS	By MS/MS	By MS/MS	By MS/MS	By MS/MS	By MS/MS	By MS/MS	By MS/MS
	1.58433	1.72214	Rv3148_nuoD	Rv3148_nuoD	11	11	11	Rv3148_nuoD	1	9	8	6	10	10	8	2	2	4	9	8	6	10	10	8	2	2	4	9	8	6	10	10	8	2	2	4	440	440	1	91	By MS/MS	By MS/MS	By MS/MS	By MS/MS	By MS/MS	By MS/MS	By matching	By matching	By MS/MS
	1.54854	-0.237773	Rv3149_nuoE	Rv3149_nuoE	10	10	10	Rv3149_nuoE	1	7	8	8	8	8	8	8	8	9	7	8	8	8	8	8	8	8	9	7	8	8	8	8	8	8	8	9	252	252	1	202	By MS/MS	By MS/MS	By MS/MS	By MS/MS	By MS/MS	By MS/MS	By MS/MS	By MS/MS	By MS/MS
	0.191187	-0.111772	Rv3150_nuoF	Rv3150_nuoF	26	26	26	Rv3150_nuoF	1	23	22	24	25	21	25	22	20	21	23	22	24	25	21	25	22	20	21	23	22	24	25	21	25	22	20	21	445	445	1	474	By MS/MS	By MS/MS	By MS/MS	By MS/MS	By MS/MS	By MS/MS	By MS/MS	By MS/MS	By MS/MS
	0.0399684	-0.00957616	Rv3151_nuoG	Rv3151_nuoG	46	46	46	Rv3151_nuoG	1	43	43	42	44	44	43	41	42	41	43	43	42	44	44	43	41	42	41	43	43	42	44	44	43	41	42	41	806	806	1	966	By MS/MS	By MS/MS	By MS/MS	By MS/MS	By MS/MS	By MS/MS	By MS/MS	By MS/MS	By MS/MS
	0.0861424	-0.0771914	Rv3153_nuoI	Rv3153_nuoI	7	7	7	Rv3153_nuoI	1	7	3	6	5	6	4	5	5	6	7	3	6	5	6	4	5	5	6	7	3	6	5	6	4	5	5	6	211	211	1	99	By MS/MS	By MS/MS	By MS/MS	By MS/MS	By MS/MS	By MS/MS	By MS/MS	By MS/MS	By MS/MS
	0.21873	0.451426	Rv3160c_Rv3160c	Rv3160c_Rv3160c	2	2	2	Rv3160c_Rv3160c	1	2	1	1	2	1	1	1	2	0	2	1	1	2	1	1	1	2	0	2	1	1	2	1	1	1	2	0	213	213	1	17	By matching	By matching	By matching	By matching	By matching	By matching	By matching	By matching
	0.403289	0.0820227	Rv3161c_Rv3161c	Rv3161c_Rv3161c	19	19	19	Rv3161c_Rv3161c	1	18	17	18	19	19	19	19	18	19	18	17	18	19	19	19	19	18	19	18	17	18	19	19	19	19	18	19	382	382	1	547	By MS/MS	By MS/MS	By MS/MS	By MS/MS	By MS/MS	By MS/MS	By MS/MS	By MS/MS	By MS/MS
	0.430364	-0.15684	Rv3168_Rv3168	Rv3168_Rv3168	15	15	15	Rv3168_Rv3168	1	12	14	13	14	14	12	15	11	15	12	14	13	14	14	12	15	11	15	12	14	13	14	14	12	15	11	15	378	378	1	215	By MS/MS	By MS/MS	By MS/MS	By MS/MS	By MS/MS	By MS/MS	By MS/MS	By MS/MS	By MS/MS
	0.0931936	-0.030055	Rv3169_Rv3169	Rv3169_Rv3169	25	25	25	Rv3169_Rv3169	1	25	25	24	25	23	24	24	24	25	25	25	24	25	23	24	24	24	25	25	25	24	25	23	24	24	24	25	374	374	1	695	By MS/MS	By MS/MS	By MS/MS	By MS/MS	By MS/MS	By MS/MS	By MS/MS	By MS/MS	By MS/MS
	0.0322587	0.0260639	Rv3180c_Rv3180c	Rv3180c_Rv3180c	5	5	5	Rv3180c_Rv3180c	1	4	4	4	4	5	4	4	4	4	4	4	4	4	5	4	4	4	4	4	4	4	4	5	4	4	4	4	144	144	1	92	By MS/MS	By MS/MS	By MS/MS	By MS/MS	By MS/MS	By MS/MS	By MS/MS	By MS/MS	By MS/MS
	0.187364	-0.302617	Rv3193c_Rv3193c	Rv3193c_Rv3193c	17	17	17	Rv3193c_Rv3193c	1	15	10	12	14	14	12	5	10	8	15	10	12	14	14	12	5	10	8	15	10	12	14	14	12	5	10	8	992	992	1	178	By MS/MS	By MS/MS	By MS/MS	By MS/MS	By MS/MS	By MS/MS	By MS/MS	By MS/MS	By MS/MS
	0.818645	-0.655098	Rv3194c_Rv3194c	Rv3194c_Rv3194c	14	14	14	Rv3194c_Rv3194c	1	13	13	12	13	9	12	13	13	13	13	13	12	13	9	12	13	13	13	13	13	12	13	9	12	13	13	13	340	340	1	262	By MS/MS	By MS/MS	By MS/MS	By MS/MS	By MS/MS	By MS/MS	By MS/MS	By MS/MS	By MS/MS
	0.0807185	-0.159201	Rv3196A_Rv3196A	Rv3196A_Rv3196A	3	3	3	Rv3196A_Rv3196A	1	2	2	2	1	1	2	1	1	1	2	2	2	1	1	2	1	1	1	2	2	2	1	1	2	1	1	1	66	66	1	22	By matching	By MS/MS	By MS/MS	By MS/MS	By matching	By MS/MS	By matching	By MS/MS	By MS/MS
	0.807984	1.0565	Rv3197_Rv3197	Rv3197_Rv3197	6	6	6	Rv3197_Rv3197	1	3	2	1	4	3	2	1	1	3	3	2	1	4	3	2	1	1	3	3	2	1	4	3	2	1	1	3	447	447	1	35	By MS/MS	By matching	By matching	By MS/MS	By MS/MS	By MS/MS	By matching	By matching	By matching
	1.42015	-0.526198	Rv3198A_Rv3198A	Rv3198A_Rv3198A	4	4	4	Rv3198A_Rv3198A	1	3	4	4	3	4	3	4	4	4	3	4	4	3	4	3	4	4	4	3	4	4	3	4	3	4	4	4	84	84	1	55	By MS/MS	By MS/MS	By MS/MS	By MS/MS	By MS/MS	By MS/MS	By MS/MS	By MS/MS	By MS/MS
	0.995428	-0.0471198	Rv3200c_Rv3200c	Rv3200c_Rv3200c	3	3	3	Rv3200c_Rv3200c	1	2	2	2	2	2	2	2	2	2	2	2	2	2	2	2	2	2	2	2	2	2	2	2	2	2	2	2	355	355	1	30	By MS/MS	By MS/MS	By MS/MS	By MS/MS	By MS/MS	By MS/MS	By MS/MS	By MS/MS	By MS/MS
	2.05674	0.304564	Rv3203_lipV	Rv3203_lipV	9	9	9	Rv3203_lipV	1	5	4	5	8	7	6	6	5	6	5	4	5	8	7	6	6	5	6	5	4	5	8	7	6	6	5	6	224	224	1	87	By MS/MS	By MS/MS	By MS/MS	By MS/MS	By MS/MS	By MS/MS	By MS/MS	By MS/MS	By MS/MS
	0.271724	0.0553185	Rv3205c_Rv3205c	Rv3205c_Rv3205c	13	13	13	Rv3205c_Rv3205c	1	9	10	10	11	13	10	9	10	9	9	10	10	11	13	10	9	10	9	9	10	10	11	13	10	9	10	9	292	292	1	171	By MS/MS	By MS/MS	By MS/MS	By MS/MS	By MS/MS	By MS/MS	By MS/MS	By MS/MS	By MS/MS
	0.950551	0.657433	Rv3206c_moeB1	Rv3206c_moeB1	17	17	16	Rv3206c_moeB1	1	11	14	13	15	15	10	6	8	9	11	14	13	15	15	10	6	8	9	11	14	13	15	14	10	6	8	9	392	392	1	168	By MS/MS	By MS/MS	By MS/MS	By MS/MS	By MS/MS	By MS/MS	By MS/MS	By MS/MS	By MS/MS
	0.210302	-0.205156	Rv3207c_Rv3207c	Rv3207c_Rv3207c	16	16	16	Rv3207c_Rv3207c	1	15	16	14	15	13	15	14	15	15	15	16	14	15	13	15	14	15	15	15	16	14	15	13	15	14	15	15	285	285	1	315	By MS/MS	By MS/MS	By MS/MS	By MS/MS	By MS/MS	By MS/MS	By MS/MS	By MS/MS	By MS/MS
	2.3442	1.00206	Rv3208_Rv3208	Rv3208_Rv3208	10	10	10	Rv3208_Rv3208	1	8	9	6	10	10	7	6	4	9	8	9	6	10	10	7	6	4	9	8	9	6	10	10	7	6	4	9	228	228	1	108	By MS/MS	By MS/MS	By MS/MS	By MS/MS	By MS/MS	By MS/MS	By MS/MS	By MS/MS	By MS/MS
	0.0311911	-0.0326592	Rv3208A_TB94	Rv3208A_TB94	8	8	8	Rv3208A_TB94	1	8	7	8	8	8	7	7	8	8	8	7	8	8	8	7	7	8	8	8	7	8	8	8	7	7	8	8	90	90	1	370	By MS/MS	By MS/MS	By MS/MS	By MS/MS	By MS/MS	By MS/MS	By MS/MS	By MS/MS	By MS/MS
	0.282379	0.105651	Rv3210c_Rv3210c	Rv3210c_Rv3210c	9	9	9	Rv3210c_Rv3210c	1	7	9	8	9	7	7	8	7	7	7	9	8	9	7	7	8	7	7	7	9	8	9	7	7	8	7	7	231	231	1	129	By MS/MS	By MS/MS	By MS/MS	By MS/MS	By MS/MS	By MS/MS	By MS/MS	By MS/MS	By MS/MS
	0.654746	0.190002	Rv3211_rhlE	Rv3211_rhlE	15	15	15	Rv3211_rhlE	1	12	11	9	11	11	7	8	6	7	12	11	9	11	11	7	8	6	7	12	11	9	11	11	7	8	6	7	527	527	1	132	By MS/MS	By MS/MS	By MS/MS	By MS/MS	By MS/MS	By MS/MS	By MS/MS	By MS/MS	By MS/MS
	0.544052	-0.335182	Rv3212_Rv3212	Rv3212_Rv3212	12	12	12	Rv3212_Rv3212	1	7	7	7	8	8	6	8	7	8	7	7	7	8	8	6	8	7	8	7	7	7	8	8	6	8	7	8	407	407	1	135	By MS/MS	By MS/MS	By MS/MS	By MS/MS	By MS/MS	By MS/MS	By MS/MS	By MS/MS	By MS/MS
	0.824987	1.11662	Rv3213c_Rv3213c	Rv3213c_Rv3213c	9	9	9	Rv3213c_Rv3213c	1	4	4	3	6	7	5	2	1	1	4	4	3	6	7	5	2	1	1	4	4	3	6	7	5	2	1	1	266	266	1	59	By MS/MS	By MS/MS	By matching	By MS/MS	By MS/MS	By MS/MS	By matching	By matching	By matching
	0.294132	-0.132993	Rv3214_gpm2	Rv3214_gpm2	11	11	11	Rv3214_gpm2	1	10	10	11	10	10	10	10	10	11	10	10	11	10	10	10	10	10	11	10	10	11	10	10	10	10	10	11	203	203	1	367	By MS/MS	By MS/MS	By MS/MS	By MS/MS	By MS/MS	By MS/MS	By MS/MS	By MS/MS	By MS/MS
[truncated: 385 more rows]
[truncated: 75 more columns]

## Sheet: Compl_vs_WT
Significant	-LOG(P-value)	Difference	Protein IDs	Majority protein IDs	Peptide counts (all)	Peptide counts (razor+unique)	Peptide counts (unique)	Fasta headers	Number of proteins	Peptides DeltaL_01	Peptides DeltaL_02	Peptides DeltaL_03	Peptides DeltaLDeltaL_01	Peptides DeltaLDeltaL_02	Peptides DeltaLDeltaL_03	Peptides Rv_01	Peptides Rv_02	Peptides Rv_03	Razor + unique peptides DeltaL_01	Razor + unique peptides DeltaL_02	Razor + unique peptides DeltaL_03	Razor + unique peptides DeltaLDeltaL_01	Razor + unique peptides DeltaLDeltaL_02	Razor + unique peptides DeltaLDeltaL_03	Razor + unique peptides Rv_01	Razor + unique peptides Rv_02	Razor + unique peptides Rv_03	Unique peptides DeltaL_01	Unique peptides DeltaL_02	Unique peptides DeltaL_03	Unique peptides DeltaLDeltaL_01	Unique peptides DeltaLDeltaL_02	Unique peptides DeltaLDeltaL_03	Unique peptides Rv_01	Unique peptides Rv_02	Unique peptides Rv_03	Sequence length	Sequence lengths	Fraction average	Fraction 1	Identification type DeltaL_01	Identification type DeltaL_02	Identification type DeltaL_03	Identification type DeltaLDeltaL_01	Identification type DeltaLDeltaL_02	Identification type DeltaLDeltaL_03	Identification type Rv_01	Identification type Rv_02	Identification type Rv_03
[truncated: 2,074 more rows]
[truncated: 75 more columns]

[truncated: 1 more sheets: Compl_vs_DeltaespL]
