# Supplementary material for: EspL is essential for virulence and stabilizes EspE, EspF and EspH levels in Mycobacterium tuberculosis
Source: PLoS Pathog. 2018 Dec 20;14(12):e1007491. doi: 10.1371/journal.ppat.1007491 (PMC6319747; doi:10.1371/journal.ppat.1007491)
Supplement: S3 Table — (XLSX) [file ppat.1007491.s003.xlsx]

## Sheet: DeltaespL_vs_WT
Significant	-LOG(P-value)	Difference	Protein IDs	Majority protein IDs	Peptide counts (all)	Peptide counts (razor+unique)	Peptide counts (unique)	Fasta headers	Number of proteins	Peptides Comp_L_01	Peptides Comp_L_02	Peptides Comp_L_03	Peptides Comp_whi_01	Peptides Comp_whi_02	Peptides Comp_whi_03	Peptides Delta_L_01	Peptides Delta_L_02	Peptides Delta_L_03	Peptides WT_01	Peptides WT_02	Peptides WT_03	Razor + unique peptides Comp_L_01	Razor + unique peptides Comp_L_02	Razor + unique peptides Comp_L_03	Razor + unique peptides Comp_whi_01	Razor + unique peptides Comp_whi_02	Razor + unique peptides Comp_whi_03	Razor + unique peptides Delta_L_01	Razor + unique peptides Delta_L_02	Razor + unique peptides Delta_L_03	Razor + unique peptides WT_01	Razor + unique peptides WT_02	Razor + unique peptides WT_03	Unique peptides Comp_L_01	Unique peptides Comp_L_02	Unique peptides Comp_L_03	Unique peptides Comp_whi_01	Unique peptides Comp_whi_02	Unique peptides Comp_whi_03	Unique peptides Delta_L_01	Unique peptides Delta_L_02	Unique peptides Delta_L_03	Unique peptides WT_01	Unique peptides WT_02	Unique peptides WT_03	Sequence length	Sequence lengths	Fraction average	Fraction 1
	0.868629	0.0503654	Rv0001_dnaA	Rv0001_dnaA	28	28	28	Rv0001_dnaA	1	22	22	22	17	23	19	19	23	24	23	20	23	22	22	22	17	23	19	19	23	24	23	20	23	22	22	22	17	23	19	19	23	24	23	20	23	507	507	1	406
	0.118356	0.0269114	Rv0002_dnaN	Rv0002_dnaN	24	24	24	Rv0002_dnaN	1	20	21	23	21	22	21	22	22	21	19	21	22	20	21	23	21	22	21	22	22	21	19	21	22	20	21	23	21	22	21	22	22	21	19	21	22	402	402	1	490
	0.556743	0.0542374	Rv0003_recF	Rv0003_recF	20	20	20	Rv0003_recF	1	18	18	19	13	17	18	19	19	19	16	16	17	18	18	19	13	17	18	19	19	19	16	16	17	18	18	19	13	17	18	19	19	19	16	16	17	385	385	1	221
	0.372806	0.0231628	Rv0005_gyrB	Rv0005_gyrB	45	45	45	Rv0005_gyrB	1	42	39	40	37	39	36	37	39	36	38	39	40	42	39	40	37	39	36	37	39	36	38	39	40	42	39	40	37	39	36	37	39	36	38	39	40	675	675	1	889
	0.613583	-0.0675545	Rv0006_gyrA	Rv0006_gyrA	49	49	49	Rv0006_gyrA	1	44	44	45	43	43	44	44	45	46	44	43	44	44	44	45	43	43	44	44	45	46	44	43	44	44	44	45	43	43	44	44	45	46	44	43	44	838	838	1	1140
	1.20847	-0.253393	Rv0007_Rv0007	Rv0007_Rv0007	9	9	9	Rv0007_Rv0007	1	9	9	9	9	8	9	9	9	8	9	9	9	9	9	9	9	8	9	9	9	8	9	9	9	9	9	9	9	8	9	9	9	8	9	9	9	304	304	1	355
	1.61555	-0.132214	Rv0008c_Rv0008c	Rv0008c_Rv0008c	6	6	6	Rv0008c_Rv0008c	1	5	5	5	4	5	4	5	6	5	6	5	6	5	5	5	4	5	4	5	6	5	6	5	6	5	5	5	4	5	4	5	6	5	6	5	6	145	145	1	113
	0.66317	-0.164717	Rv0009_ppiA	Rv0009_ppiA	9	9	9	Rv0009_ppiA	1	9	8	8	6	8	7	8	8	8	8	8	8	9	8	8	6	8	7	8	8	8	8	8	8	9	8	8	6	8	7	8	8	8	8	8	8	182	182	1	481
	0.0662922	-0.0571817	Rv0010c_Rv0010c	Rv0010c_Rv0010c	3	3	3	Rv0010c_Rv0010c	1	3	3	3	3	3	3	2	2	3	3	3	2	3	3	3	3	3	3	2	2	3	3	3	2	3	3	3	3	3	3	2	2	3	3	3	2	141	141	1	47
	0.0264223	-0.0128657	Rv0011c_Rv0011c	Rv0011c_Rv0011c	3	3	3	Rv0011c_Rv0011c	1	3	3	3	3	3	3	3	3	3	3	3	3	3	3	3	3	3	3	3	3	3	3	3	3	3	3	3	3	3	3	3	3	3	3	3	3	93	93	1	68
	0.862059	0.226999	Rv0013_trpG	Rv0013_trpG	7	7	7	Rv0013_trpG	1	7	7	7	7	7	7	7	7	7	7	7	7	7	7	7	7	7	7	7	7	7	7	7	7	7	7	7	7	7	7	7	7	7	7	7	7	232	232	1	150
	0.477745	0.0380249	Rv0014c_pknB	Rv0014c_pknB	35	35	35	Rv0014c_pknB	1	32	32	34	31	33	31	31	31	33	30	32	33	32	32	34	31	33	31	31	31	33	30	32	33	32	32	34	31	33	31	31	31	33	30	32	33	626	626	1	677
	0.344091	0.0495141	Rv0015c_pknA	Rv0015c_pknA	19	19	19	Rv0015c_pknA	1	17	16	17	14	17	17	18	17	15	16	16	17	17	16	17	14	17	17	18	17	15	16	16	17	17	16	17	14	17	17	18	17	15	16	16	17	431	431	1	330
	0.153033	-0.0443338	Rv0016c_pbpA	Rv0016c_pbpA	27	27	27	Rv0016c_pbpA	1	25	22	21	22	22	23	20	22	23	24	21	21	25	22	21	22	22	23	20	22	23	24	21	21	25	22	21	22	22	23	20	22	23	24	21	21	491	491	1	323
	0.539936	0.0912698	Rv0017c_rodA	Rv0017c_rodA	8	8	8	Rv0017c_rodA	1	8	8	8	7	8	7	8	7	8	8	8	8	8	8	8	7	8	7	8	7	8	8	8	8	8	8	8	7	8	7	8	7	8	8	8	8	469	469	1	134
	0.517476	-0.067667	Rv0018c_pstP	Rv0018c_pstP	18	18	18	Rv0018c_pstP	1	16	15	15	14	16	15	14	13	17	14	15	15	16	15	15	14	16	15	14	13	17	14	15	15	16	15	15	14	16	15	14	13	17	14	15	15	514	514	1	306
	1.87053	0.192303	Rv0019c_fhaB	Rv0019c_fhaB	9	9	9	Rv0019c_fhaB	1	8	9	8	9	9	9	8	8	9	9	9	9	8	9	8	9	9	9	8	8	9	9	9	9	8	9	8	9	9	9	8	8	9	9	9	9	155	155	1	159
	0.949816	-0.245145	Rv0020c_fhaA	Rv0020c_fhaA	33	33	33	Rv0020c_fhaA	1	32	33	30	29	30	28	32	29	30	30	31	31	32	33	30	29	30	28	32	29	30	30	31	31	32	33	30	29	30	28	32	29	30	30	31	31	527	527	1	1021
	0.811433	-0.24626	Rv0021c_Rv0021c	Rv0021c_Rv0021c	6	6	6	Rv0021c_Rv0021c	1	4	3	4	3	3	3	3	4	4	5	4	5	4	3	4	3	3	3	3	4	4	5	4	5	4	3	4	3	3	3	3	4	4	5	4	5	322	322	1	45
	0.174348	0.0681756	Rv0023_Rv0023	Rv0023_Rv0023	13	13	13	Rv0023_Rv0023	1	11	9	10	10	9	11	9	10	10	12	9	10	11	9	10	10	9	11	9	10	10	12	9	10	11	9	10	10	9	11	9	10	10	12	9	10	256	256	1	130
	0.521235	-0.100405	Rv0025_Rv0025	Rv0025_Rv0025	9	9	9	Rv0025_Rv0025	1	8	9	6	6	8	8	7	7	8	6	7	8	8	9	6	6	8	8	7	7	8	6	7	8	8	9	6	6	8	8	7	7	8	6	7	8	120	120	1	121
	0.844987	0.404895	Rv0026_Rv0026	Rv0026_Rv0026	10	10	10	Rv0026_Rv0026	1	4	5	4	5	3	5	5	2	1	6	5	6	4	5	4	5	3	5	5	2	1	6	5	6	4	5	4	5	3	5	5	2	1	6	5	6	448	448	1	52
	0.0935003	0.178927	Rv0027_Rv0027	Rv0027_Rv0027	4	4	4	Rv0027_Rv0027	1	4	3	3	3	3	2	2	1	3	2	3	3	4	3	3	3	3	2	2	1	3	2	3	3	4	3	3	3	3	2	2	1	3	2	3	3	105	105	1	51
	0.0421271	-0.153367	Rv0028_Rv0028	Rv0028_Rv0028	2	2	2	Rv0028_Rv0028	1	2	2	2	2	2	1	2	1	1	2	1	2	2	2	2	2	2	1	2	1	1	2	1	2	2	2	2	2	2	1	2	1	1	2	1	2	101	101	1	21
	0.0926384	0.020752	Rv0029_Rv0029	Rv0029_Rv0029	12	12	12	Rv0029_Rv0029	1	7	7	10	10	10	10	10	10	9	11	11	11	7	7	10	10	10	10	10	10	9	11	11	11	7	7	10	10	10	10	10	10	9	11	11	11	365	365	1	122
	0.733061	0.590887	Rv0030_Rv0030	Rv0030_Rv0030	3	3	3	Rv0030_Rv0030	1	2	1	2	2	1	1	2	2	2	2	2	2	2	1	2	2	1	1	2	2	2	2	2	2	2	1	2	2	1	1	2	2	2	2	2	2	109	109	1	22
	0.0273171	0.0131315	Rv0032_bioF2	Rv0032_bioF2	14	14	14	Rv0032_bioF2	1	9	10	10	7	8	7	11	11	10	12	8	12	9	10	10	7	8	7	11	11	10	12	8	12	9	10	10	7	8	7	11	11	10	12	8	12	771	771	1	118
	1.07233	0.160081	Rv0034_Rv0034	Rv0034_Rv0034	8	8	8	Rv0034_Rv0034	1	5	6	6	6	6	5	7	6	6	8	6	6	5	6	6	6	6	5	7	6	6	8	6	6	5	6	6	6	6	5	7	6	6	8	6	6	131	131	1	77
	0.000408048	-0.000168482	Rv0035_fadD34	Rv0035_fadD34	18	18	18	Rv0035_fadD34	1	15	14	15	14	13	14	15	15	15	16	18	17	15	14	15	14	13	14	15	15	15	16	18	17	15	14	15	14	13	14	15	15	15	16	18	17	562	562	1	230
	0.429974	0.0685679	Rv0036c_Rv0036c	Rv0036c_Rv0036c	13	13	13	Rv0036c_Rv0036c	1	13	13	13	13	13	12	13	13	13	13	13	13	13	13	13	13	13	12	13	13	13	13	13	13	13	13	13	13	13	12	13	13	13	13	13	13	257	257	1	432
	0.0573027	0.0487747	Rv0037c_Rv0037c	Rv0037c_Rv0037c	4	4	4	Rv0037c_Rv0037c	1	3	3	3	2	3	3	2	2	2	2	4	3	3	3	3	2	3	3	2	2	2	2	4	3	3	3	3	2	3	3	2	2	2	2	4	3	441	441	1	32
	0.14514	0.0255102	Rv0038_Rv0038	Rv0038_Rv0038	8	8	8	Rv0038_Rv0038	1	7	6	7	7	7	6	6	7	5	5	7	6	7	6	7	7	7	6	6	7	5	5	7	6	7	6	7	7	7	6	6	7	5	5	7	6	202	202	1	92
	0.359519	-0.0209071	Rv0041_leuS	Rv0041_leuS	36	36	36	Rv0041_leuS	1	34	35	32	34	33	32	35	35	34	34	35	34	34	35	32	34	33	32	35	35	34	34	35	34	34	35	32	34	33	32	35	35	34	34	35	34	969	969	1	681
	1.12506	-0.1821	Rv0042c_Rv0042c	Rv0042c_Rv0042c	15	15	15	Rv0042c_Rv0042c	1	13	11	11	13	13	13	10	12	11	12	13	10	13	11	11	13	13	13	10	12	11	12	13	10	13	11	11	13	13	13	10	12	11	12	13	10	208	208	1	194
	1.71799	0.391942	Rv0043c_Rv0043c	Rv0043c_Rv0043c	10	10	10	Rv0043c_Rv0043c	1	10	9	9	9	10	9	10	10	8	7	9	8	10	9	9	9	10	9	10	10	8	7	9	8	10	9	9	9	10	9	10	10	8	7	9	8	244	244	1	138
	0.0878387	0.016866	Rv0044c_Rv0044c	Rv0044c_Rv0044c	13	13	13	Rv0044c_Rv0044c	1	13	12	11	11	11	12	11	12	12	11	12	11	13	12	11	11	11	12	11	12	12	11	12	11	13	12	11	11	11	12	11	12	12	11	12	11	264	264	1	258
	0.640107	0.112284	Rv0045c_Rv0045c	Rv0045c_Rv0045c	12	12	12	Rv0045c_Rv0045c	1	9	10	11	10	9	9	11	10	11	10	9	9	9	10	11	10	9	9	11	10	11	10	9	9	9	10	11	10	9	9	11	10	11	10	9	9	298	298	1	177
	1.14461	-0.0590057	Rv0046c_ino1	Rv0046c_ino1	23	23	23	Rv0046c_ino1	1	21	22	21	18	20	21	21	19	22	19	20	20	21	22	21	18	20	21	21	19	22	19	20	20	21	22	21	18	20	21	21	19	22	19	20	20	367	367	1	492
	1.4137	0.254916	Rv0047c_Rv0047c	Rv0047c_Rv0047c	10	10	10	Rv0047c_Rv0047c	1	9	9	10	7	8	5	8	8	7	7	8	10	9	9	10	7	8	5	8	8	7	7	8	10	9	9	10	7	8	5	8	8	7	7	8	10	180	180	1	133
	0.0684465	-0.0248928	Rv0048c_Rv0048c	Rv0048c_Rv0048c	15	15	15	Rv0048c_Rv0048c	1	12	14	14	14	14	14	14	11	13	14	14	13	12	14	14	14	14	14	14	11	13	14	14	13	12	14	14	14	14	14	14	11	13	14	14	13	289	289	1	234
	1.98127	0.885386	Rv0049_Rv0049	Rv0049_Rv0049	6	6	6	Rv0049_Rv0049	1	6	6	6	5	6	4	4	5	5	5	4	6	6	6	6	5	6	4	4	5	5	5	4	6	6	6	6	5	6	4	4	5	5	5	4	6	137	137	1	68
	1.14514	-0.100822	Rv0050_ponA1	Rv0050_ponA1	29	29	29	Rv0050_ponA1	1	25	25	27	26	25	25	28	25	26	24	26	27	25	25	27	26	25	25	28	25	26	24	26	27	25	25	27	26	25	25	28	25	26	24	26	27	678	678	1	503
	0.251453	-0.0719	Rv0051_Rv0051	Rv0051_Rv0051	12	12	12	Rv0051_Rv0051	1	11	10	10	8	9	9	9	8	9	9	9	9	11	10	10	8	9	9	9	8	9	9	9	9	11	10	10	8	9	9	9	8	9	9	9	9	560	560	1	131
	0.588329	0.268658	Rv0052_Rv0052	Rv0052_Rv0052	7	7	7	Rv0052_Rv0052	1	7	5	3	2	7	3	5	4	5	5	4	5	7	5	3	2	7	3	5	4	5	5	4	5	7	5	3	2	7	3	5	4	5	5	4	5	187	187	1	74
	0.568637	-0.181774	Rv0053_rpsF	Rv0053_rpsF	7	7	7	Rv0053_rpsF	1	7	6	6	7	6	7	6	6	6	6	6	6	7	6	6	7	6	7	6	6	6	6	6	6	7	6	6	7	6	7	6	6	6	6	6	6	96	96	1	144
	1.24697	0.211195	Rv0054_ssb	Rv0054_ssb	9	9	9	Rv0054_ssb	1	9	8	8	9	8	9	8	9	8	9	8	9	9	8	8	9	8	9	8	9	8	9	8	9	9	8	8	9	8	9	8	9	8	9	8	9	164	164	1	352
	1.82998	-0.268129	Rv0055_rpsR1	Rv0055_rpsR1	8	8	8	Rv0055_rpsR1	1	8	8	8	8	8	8	8	8	8	8	8	8	8	8	8	8	8	8	8	8	8	8	8	8	8	8	8	8	8	8	8	8	8	8	8	8	84	84	1	238
	0.221048	0.0913893	Rv0056_rplI	Rv0056_rplI	15	15	15	Rv0056_rplI	1	12	13	12	11	10	13	13	15	15	13	14	14	12	13	12	11	10	13	13	15	15	13	14	14	12	13	12	11	10	13	13	15	15	13	14	14	152	152	1	280
	0.528514	0.0864512	Rv0058_dnaB	Rv0058_dnaB	27	27	27	Rv0058_dnaB	1	22	20	19	18	22	17	18	23	20	19	19	18	22	20	19	18	22	17	18	23	20	19	19	18	22	20	19	18	22	17	18	23	20	19	19	18	874	874	1	276
	1.18095	-0.2677	Rv0059_Rv0059	Rv0059_Rv0059	7	7	7	Rv0059_Rv0059	1	5	5	5	5	7	5	5	5	5	6	4	5	5	5	5	5	7	5	5	5	5	6	4	5	5	5	5	5	7	5	5	5	5	6	4	5	230	230	1	87
	0.367131	0.0353324	Rv0060_Rv0060	Rv0060_Rv0060	19	19	19	Rv0060_Rv0060	1	19	17	17	13	16	17	18	16	16	17	16	18	19	17	17	13	16	17	18	16	16	17	16	18	19	17	17	13	16	17	18	16	16	17	16	18	352	352	1	279
	0.68348	-0.160458	Rv0061c_Rv0061c	Rv0061c_Rv0061c	2	2	2	Rv0061c_Rv0061c	1	2	2	2	2	2	2	2	2	2	2	2	2	2	2	2	2	2	2	2	2	2	2	2	2	2	2	2	2	2	2	2	2	2	2	2	2	112	112	1	52
	0.0548186	0.0161502	Rv0062_celA1	Rv0062_celA1	14	14	14	Rv0062_celA1	1	13	13	13	13	13	12	12	13	10	13	12	13	13	13	13	13	13	12	12	13	10	13	12	13	13	13	13	13	13	12	12	13	10	13	12	13	380	380	1	248
	0.146953	-0.0713418	Rv0063_Rv0063	Rv0063_Rv0063	8	8	8	Rv0063_Rv0063	1	6	4	4	5	5	4	4	5	4	5	5	5	6	4	4	5	5	4	4	5	4	5	5	5	6	4	4	5	5	4	4	5	4	5	5	5	479	479	1	67
	0.115875	0.0229301	Rv0066c_icd2	Rv0066c_icd2	39	39	39	Rv0066c_icd2	1	37	37	36	34	36	38	37	37	38	37	37	36	37	37	36	34	36	38	37	37	38	37	37	36	37	37	36	34	36	38	37	37	38	37	37	36	745	745	1	1180
	0.0316235	0.0130761	Rv0067c_Rv0067c	Rv0067c_Rv0067c	5	5	5	Rv0067c_Rv0067c	1	4	5	5	4	4	5	4	3	4	5	4	4	4	5	5	4	4	5	4	3	4	5	4	4	4	5	5	4	4	5	4	3	4	5	4	4	189	189	1	56
	0.0166502	0.0038662	Rv0068_Rv0068	Rv0068_Rv0068	16	16	14	Rv0068_Rv0068	1	14	13	13	13	13	14	14	14	14	15	14	14	14	13	13	13	13	14	14	14	14	15	14	14	12	11	11	11	11	12	12	12	12	13	12	12	303	303	1	266
	0.847068	0.062645	Rv0069c_sdaA	Rv0069c_sdaA	14	14	14	Rv0069c_sdaA	1	10	10	11	10	11	9	9	11	9	11	9	11	10	10	11	10	11	9	9	11	9	11	9	11	10	10	11	10	11	9	9	11	9	11	9	11	461	461	1	135
	0.70519	0.109817	Rv0070c_glyA2	Rv0070c_glyA2	19	19	19	Rv0070c_glyA2	1	14	16	16	15	15	14	17	17	16	18	17	17	14	16	16	15	15	14	17	17	16	18	17	17	14	16	16	15	15	14	17	17	16	18	17	17	425	425	1	251
	0.107451	-0.00556628	Rv0072_Rv0072	Rv0072_Rv0072	17	17	15	Rv0072_Rv0072	1	17	15	17	14	15	14	16	16	16	14	15	17	17	15	17	14	15	14	16	16	16	14	15	17	15	14	15	13	14	13	14	14	14	13	13	15	349	349	1	322
	0.272838	0.137286	Rv0073_Rv0073	Rv0073_Rv0073	8	7	7	Rv0073_Rv0073	1	6	4	4	5	4	5	6	5	7	8	5	6	5	3	3	4	3	4	5	4	6	7	4	5	5	3	3	4	3	4	5	4	6	7	4	5	330	330	1	104
	1.61382	0.192555	Rv0074_Rv0074	Rv0074_Rv0074	14	14	14	Rv0074_Rv0074	1	13	10	11	9	14	11	12	12	11	11	11	13	13	10	11	9	14	11	12	12	11	11	11	13	13	10	11	9	14	11	12	12	11	11	11	13	411	411	1	215
	0.239438	-0.0586643	Rv0075_Rv0075	Rv0075_Rv0075	15	15	15	Rv0075_Rv0075	1	12	13	13	12	13	12	13	13	12	13	13	13	12	13	13	12	13	12	13	13	12	13	13	13	12	13	13	12	13	12	13	13	12	13	13	13	390	390	1	223
	1.54012	0.360246	Rv0077c_Rv0077c	Rv0077c_Rv0077c	11	11	11	Rv0077c_Rv0077c	1	11	11	10	10	10	10	10	9	11	8	9	9	11	11	10	10	10	10	10	9	11	8	9	9	11	11	10	10	10	10	10	9	11	8	9	9	276	276	1	150
	0.820089	-0.165335	Rv0078_Rv0078	Rv0078_Rv0078	8	8	8	Rv0078_Rv0078	1	6	8	7	7	7	6	5	6	7	7	7	6	6	8	7	7	7	6	5	6	7	7	7	6	6	8	7	7	7	6	5	6	7	7	7	6	201	201	1	125
	1.38463	0.298084	Rv0078A_Rv0078A	Rv0078A_Rv0078A	9	9	9	Rv0078A_Rv0078A	1	9	7	8	7	9	8	5	7	8	7	8	8	9	7	8	7	9	8	5	7	8	7	8	8	9	7	8	7	9	8	5	7	8	7	8	8	197	197	1	103
	1.09368	-0.575667	Rv0078B_Rv0078B	Rv0078B_Rv0078B	2	2	2	Rv0078B_Rv0078B	1	2	2	2	2	2	2	2	2	2	2	2	2	2	2	2	2	2	2	2	2	2	2	2	2	2	2	2	2	2	2	2	2	2	2	2	2	68	68	1	44
	0.296646	-0.934818	Rv0079_Rv0079	Rv0079_Rv0079	14	14	14	Rv0079_Rv0079	1	6	7	6	3	6	5	7	7	5	7	14	6	6	7	6	3	6	5	7	7	5	7	14	6	6	7	6	3	6	5	7	7	5	7	14	6	273	273	1	94
	0.261619	-1.00435	Rv0080_Rv0080	Rv0080_Rv0080	6	6	6	Rv0080_Rv0080	1	0	1	0	1	0	0	3	2	4	0	5	0	0	1	0	1	0	0	3	2	4	0	5	0	0	1	0	1	0	0	3	2	4	0	5	0	152	152	1	19
	0.167359	0.0976334	Rv0081_Rv0081	Rv0081_Rv0081	4	4	4	Rv0081_Rv0081	1	4	4	4	4	3	3	4	4	4	3	4	4	4	4	4	4	3	3	4	4	4	3	4	4	4	4	4	4	3	3	4	4	4	3	4	4	114	114	1	55
	1.13539	0.560003	Rv0082_Rv0082	Rv0082_Rv0082	3	3	3	Rv0082_Rv0082	1	1	1	1	2	3	2	1	1	2	2	3	2	1	1	1	2	3	2	1	1	2	2	3	2	1	1	1	2	3	2	1	1	2	2	3	2	159	159	1	33
	0.413517	-0.465956	Rv0083_Rv0083	Rv0083_Rv0083	7	7	7	Rv0083_Rv0083	1	3	3	3	1	5	3	4	6	6	5	6	5	3	3	3	1	5	3	4	6	6	5	6	5	3	3	3	1	5	3	4	6	6	5	6	5	640	640	1	51
	0.456923	0.24501	Rv0087_hycE	Rv0087_hycE	6	6	6	Rv0087_hycE	1	5	5	5	6	6	6	6	6	6	5	6	6	5	5	5	6	6	6	6	6	6	5	6	6	5	5	5	6	6	6	6	6	6	5	6	6	492	492	1	82
	0.606383	-0.125023	Rv0088_Rv0088	Rv0088_Rv0088	15	15	15	Rv0088_Rv0088	1	13	15	13	12	13	12	12	12	12	12	14	13	13	15	13	12	13	12	12	12	12	12	14	13	13	15	13	12	13	12	12	12	12	12	14	13	224	224	1	433
	0.891614	0.253148	Rv0090_Rv0090	Rv0090_Rv0090	8	8	8	Rv0090_Rv0090	1	7	8	7	6	7	7	6	8	8	6	8	7	7	8	7	6	7	7	6	8	8	6	8	7	7	8	7	6	7	7	6	8	8	6	8	7	256	256	1	92
	0.406328	0.0468349	Rv0091_mtn	Rv0091_mtn	11	11	11	Rv0091_mtn	1	11	9	11	8	10	9	9	9	8	10	10	11	11	9	11	8	10	9	9	9	8	10	10	11	11	9	11	8	10	9	9	9	8	10	10	11	255	255	1	167
	0.0650094	0.0148163	Rv0092_ctpA	Rv0092_ctpA	13	13	13	Rv0092_ctpA	1	12	9	11	11	11	12	8	8	8	8	9	9	12	9	11	11	11	12	8	8	8	8	9	9	12	9	11	11	11	12	8	8	8	8	9	9	761	761	1	146
	0.240708	0.0801385	Rv0093c_Rv0093c	Rv0093c_Rv0093c	7	7	7	Rv0093c_Rv0093c	1	6	4	4	3	6	4	4	4	6	6	4	6	6	4	4	3	6	4	4	4	6	6	4	6	6	4	4	3	6	4	4	4	6	6	4	6	282	282	1	57
	0.573729	-0.183425	Rv0096_PPE1	Rv0096_PPE1	5	5	5	Rv0096_PPE1	1	3	4	5	4	2	2	3	3	4	3	5	4	3	4	5	4	2	2	3	3	4	3	5	4	3	4	5	4	2	2	3	3	4	3	5	4	463	463	1	43
	1.16229	-0.105572	Rv0097_Rv0097	Rv0097_Rv0097	18	18	18	Rv0097_Rv0097	1	18	15	16	15	17	15	14	14	16	17	17	18	18	15	16	15	17	15	14	14	16	17	17	18	18	15	16	15	17	15	14	14	16	17	17	18	289	289	1	283
	1.73838	-0.266977	Rv0098_fcoT	Rv0098_fcoT	7	7	7	Rv0098_fcoT	1	7	7	7	6	6	6	6	7	6	6	7	7	7	7	7	6	6	6	6	7	6	6	7	7	7	7	7	6	6	6	6	7	6	6	7	7	183	183	1	130
	0.378046	-0.0444183	Rv0099_fadD10	Rv0099_fadD10	26	26	26	Rv0099_fadD10	1	25	25	25	23	26	26	24	23	24	24	24	24	25	25	25	23	26	26	24	23	24	24	24	24	25	25	25	23	26	26	24	23	24	24	24	24	540	540	1	490
	2.63872	-0.145699	Rv0101_nrp	Rv0101_nrp	81	81	79	Rv0101_nrp	1	67	72	68	61	73	63	69	65	68	70	71	75	67	72	68	61	73	63	69	65	68	70	71	75	65	70	66	59	71	61	67	63	66	68	69	73	2512	2512	1	1122
	0.58675	0.358317	Rv0102_Rv0102	Rv0102_Rv0102	5	5	5	Rv0102_Rv0102	1	4	3	3	4	4	4	3	3	2	2	3	3	4	3	3	4	4	4	3	3	2	2	3	3	4	3	3	4	4	4	3	3	2	2	3	3	661	661	1	48
	0.760518	-0.0543207	Rv0103c_ctpB	Rv0103c_ctpB	23	23	23	Rv0103c_ctpB	1	19	21	21	18	18	19	19	18	20	18	19	20	19	21	21	18	18	19	19	18	20	18	19	20	19	21	21	18	18	19	19	18	20	18	19	20	752	752	1	375
	0.0132128	-0.0197512	Rv0104_Rv0104	Rv0104_Rv0104	5	5	5	Rv0104_Rv0104	1	2	1	1	2	4	4	5	5	3	3	2	4	2	1	1	2	4	4	5	5	3	3	2	4	2	1	1	2	4	4	5	5	3	3	2	4	504	504	1	37
	0.742144	-0.250266	Rv0106_Rv0106	Rv0106_Rv0106	8	8	8	Rv0106_Rv0106	1	5	7	3	3	5	3	3	2	2	4	4	2	5	7	3	3	5	3	3	2	2	4	4	2	5	7	3	3	5	3	3	2	2	4	4	2	398	398	1	44
	0.302824	0.0176112	Rv0107c_ctpI	Rv0107c_ctpI	54	54	54	Rv0107c_ctpI	1	45	42	45	35	39	36	41	35	39	38	37	39	45	42	45	35	39	36	41	35	39	38	37	39	45	42	45	35	39	36	41	35	39	38	37	39	1632	1632	1	601
	0.900175	0.212856	Rv0108c_Rv0108c	Rv0108c_Rv0108c	4	4	4	Rv0108c_Rv0108c	1	3	4	3	3	3	4	3	4	4	4	4	4	3	4	3	3	3	4	3	4	4	4	4	4	3	4	3	3	3	4	3	4	4	4	4	4	69	69	1	80
	0.762082	0.111056	Rv0112_gca	Rv0112_gca	9	9	9	Rv0112_gca	1	8	8	8	7	7	7	6	8	9	7	8	8	8	8	8	7	7	7	6	8	9	7	8	8	8	8	8	7	7	7	6	8	9	7	8	8	318	318	1	118
	0.230372	-0.321229	Rv0113_gmhA	Rv0113_gmhA	2	2	2	Rv0113_gmhA	1	2	1	1	2	1	2	2	1	1	1	1	1	2	1	1	2	1	2	2	1	1	1	1	1	2	1	1	2	1	2	2	1	1	1	1	1	196	196	1	17
	0.928007	0.97506	Rv0115_hddA	Rv0115_hddA	4	4	4	Rv0115_hddA	1	2	1	2	1	2	2	0	1	2	2	3	2	2	1	2	1	2	2	0	1	2	2	3	2	2	1	2	1	2	2	0	1	2	2	3	2	386	386	1	20
	0.437724	0.277634	Rv0116c_ldtA	Rv0116c_ldtA	4	4	4	Rv0116c_ldtA	1	3	4	3	2	3	2	3	3	3	4	4	3	3	4	3	2	3	2	3	3	3	4	4	3	3	4	3	2	3	2	3	3	3	4	4	3	251	251	1	49
	0.616441	-0.073815	Rv0117_oxyS	Rv0117_oxyS	10	10	10	Rv0117_oxyS	1	9	8	8	7	8	7	8	8	6	9	9	10	9	8	8	7	8	7	8	8	6	9	9	10	9	8	8	7	8	7	8	8	6	9	9	10	314	314	1	121
	0.799582	0.156939	Rv0118c_oxcA	Rv0118c_oxcA	22	22	22	Rv0118c_oxcA	1	18	15	17	15	16	14	14	15	17	17	15	18	18	15	17	15	16	14	14	15	17	17	15	18	18	15	17	15	16	14	14	15	17	17	15	18	582	582	1	223
	0.38705	0.0757014	Rv0119_fadD7	Rv0119_fadD7	17	17	17	Rv0119_fadD7	1	15	14	13	11	15	12	14	13	13	16	14	14	15	14	13	11	15	12	14	13	13	16	14	14	15	14	13	11	15	12	14	13	13	16	14	14	525	525	1	264
	1.87693	0.137548	Rv0120c_fusA2	Rv0120c_fusA2	34	34	34	Rv0120c_fusA2	1	33	30	29	27	29	29	32	31	31	31	29	31	33	30	29	27	29	29	32	31	31	31	29	31	33	30	29	27	29	29	32	31	31	31	29	31	714	714	1	548
	0.136338	-0.284631	Rv0121c_Rv0121c	Rv0121c_Rv0121c	5	5	5	Rv0121c_Rv0121c	1	4	3	4	3	3	4	3	4	1	4	4	3	4	3	4	3	3	4	3	4	1	4	4	3	4	3	4	3	3	4	3	4	1	4	4	3	144	144	1	43
	0.591855	-0.0890649	Rv0123_Rv0123	Rv0123_Rv0123	10	10	10	Rv0123_Rv0123	1	8	8	7	8	7	6	7	9	8	8	8	7	8	8	7	8	7	6	7	9	8	8	8	7	8	8	7	8	7	6	7	9	8	8	8	7	122	122	1	144
	0.227774	-0.0291036	Rv0125_pepA	Rv0125_pepA	4	4	4	Rv0125_pepA	1	4	4	4	4	4	4	4	4	4	4	4	4	4	4	4	4	4	4	4	4	4	4	4	4	4	4	4	4	4	4	4	4	4	4	4	4	355	355	1	131
	0.680356	-0.117378	Rv0126_treS	Rv0126_treS	19	19	19	Rv0126_treS	1	17	18	16	15	18	16	13	17	15	17	15	17	17	18	16	15	18	16	13	17	15	17	15	17	17	18	16	15	18	16	13	17	15	17	15	17	601	601	1	268
	0.839941	0.120653	Rv0127_mak	Rv0127_mak	28	28	28	Rv0127_mak	1	24	24	25	21	23	23	25	25	26	24	25	24	24	24	25	21	23	23	25	25	26	24	25	24	24	24	25	21	23	23	25	25	26	24	25	24	455	455	1	433
	0.964353	-0.257119	Rv0128_Rv0128	Rv0128_Rv0128	4	4	4	Rv0128_Rv0128	1	4	4	4	4	4	4	3	4	4	3	3	3	4	4	4	4	4	4	3	4	4	3	3	3	4	4	4	4	4	4	3	4	4	3	3	3	259	259	1	56
	0.205412	0.0511634	Rv0129c_fbpC	Rv0129c_fbpC	14	14	13	Rv0129c_fbpC	1	11	12	11	12	10	12	12	11	11	12	12	11	11	12	11	12	10	12	12	11	11	12	12	11	10	11	10	11	9	11	12	11	11	11	11	10	340	340	1	198
	0.15596	-0.0597598	Rv0130_htdZ	Rv0130_htdZ	8	8	8	Rv0130_htdZ	1	5	6	5	5	6	4	5	4	5	5	5	5	5	6	5	5	6	4	5	4	5	5	5	5	5	6	5	5	6	4	5	4	5	5	5	5	151	151	1	90
	1.3761	-0.124206	Rv0131c_fadE1	Rv0131c_fadE1	19	19	19	Rv0131c_fadE1	1	15	16	15	12	17	14	17	17	18	17	15	17	15	16	15	12	17	14	17	17	18	17	15	17	15	16	15	12	17	14	17	17	18	17	15	17	447	447	1	229
	0.13994	-0.243573	Rv0132c_fgd2	Rv0132c_fgd2	4	4	4	Rv0132c_fgd2	1	2	1	1	1	1	1	2	3	4	2	2	1	2	1	1	1	1	1	2	3	4	2	2	1	2	1	1	1	1	1	2	3	4	2	2	1	360	360	1	21
	0.835203	0.263313	Rv0133_Rv0133	Rv0133_Rv0133	9	9	9	Rv0133_Rv0133	1	8	5	7	5	7	6	6	4	5	6	5	6	8	5	7	5	7	6	6	4	5	6	5	6	8	5	7	5	7	6	6	4	5	6	5	6	201	201	1	87
	0.525981	0.0795644	Rv0134_ephF	Rv0134_ephF	16	16	16	Rv0134_ephF	1	15	12	12	13	13	11	12	11	12	12	12	11	15	12	12	13	13	11	12	11	12	12	12	11	15	12	12	13	13	11	12	11	12	12	12	11	300	300	1	194
	1.72448	-0.259841	Rv0135c_Rv0135c	Rv0135c_Rv0135c	6	6	6	Rv0135c_Rv0135c	1	6	4	5	4	3	4	5	4	4	4	3	4	6	4	5	4	3	4	5	4	4	4	3	4	6	4	5	4	3	4	5	4	4	4	3	4	201	201	1	64
	0.924348	-0.182661	Rv0136_cyp138	Rv0136_cyp138	20	20	20	Rv0136_cyp138	1	19	17	15	11	17	15	17	17	16	15	19	19	19	17	15	11	17	15	17	17	16	15	19	19	19	17	15	11	17	15	17	17	16	15	19	19	441	441	1	279
	0.924489	-0.0828438	Rv0137c_msrA	Rv0137c_msrA	8	8	8	Rv0137c_msrA	1	7	8	8	6	8	8	6	7	7	7	8	7	7	8	8	6	8	8	6	7	7	7	8	7	7	8	8	6	8	8	6	7	7	7	8	7	182	182	1	110
	1.80943	-1.14791	Rv0138_Rv0138	Rv0138_Rv0138	4	4	4	Rv0138_Rv0138	1	4	2	2	2	2	3	1	2	1	2	1	3	4	2	2	2	2	3	1	2	1	2	1	3	4	2	2	2	2	3	1	2	1	2	1	3	167	167	1	34
	0.266186	0.0541757	Rv0139_Rv0139	Rv0139_Rv0139	23	23	23	Rv0139_Rv0139	1	16	17	14	17	18	17	18	18	20	17	19	19	16	17	14	17	18	17	18	18	20	17	19	19	16	17	14	17	18	17	18	18	20	17	19	19	340	340	1	272
	0.124454	0.0575911	Rv0140_Rv0140	Rv0140_Rv0140	5	5	5	Rv0140_Rv0140	1	4	5	5	5	5	5	5	5	4	5	4	5	4	5	5	5	5	5	5	5	4	5	4	5	4	5	5	5	5	5	5	5	4	5	4	5	126	126	1	88
	1.04727	-0.257446	Rv0141c_Rv0141c	Rv0141c_Rv0141c	5	5	5	Rv0141c_Rv0141c	1	5	5	5	4	5	4	5	4	4	4	4	5	5	5	5	4	5	4	5	4	4	4	4	5	5	5	5	4	5	4	5	4	4	4	4	5	136	136	1	94
	0.500749	-0.177492	Rv0143c_Rv0143c	Rv0143c_Rv0143c	7	7	7	Rv0143c_Rv0143c	1	5	6	5	6	6	5	6	6	4	5	6	5	5	6	5	6	6	5	6	6	4	5	6	5	5	6	5	6	6	5	6	6	4	5	6	5	492	492	1	87
	0.872176	-0.139218	Rv0144_Rv0144	Rv0144_Rv0144	10	10	10	Rv0144_Rv0144	1	9	10	10	4	7	7	9	8	9	7	8	10	9	10	10	4	7	7	9	8	9	7	8	10	9	10	10	4	7	7	9	8	9	7	8	10	280	280	1	145
	0.0133099	-0.00428772	Rv0145_Rv0145	Rv0145_Rv0145	13	12	11	Rv0145_Rv0145	1	13	13	13	13	13	12	12	12	12	12	13	13	12	12	12	12	12	11	11	11	11	11	12	12	11	11	11	11	11	10	10	10	10	11	11	11	317	317	1	218
	2.11041	-0.257228	Rv0146_Rv0146	Rv0146_Rv0146	19	19	18	Rv0146_Rv0146	1	16	17	16	14	15	14	17	17	17	15	17	16	16	17	16	14	15	14	17	17	17	15	17	16	15	16	15	13	14	13	16	16	16	14	16	15	310	310	1	452
	0.363919	-0.0496445	Rv0147_Rv0147	Rv0147_Rv0147	36	36	36	Rv0147_Rv0147	1	33	32	30	26	34	32	33	31	32	31	30	34	33	32	30	26	34	32	33	31	32	31	30	34	33	32	30	26	34	32	33	31	32	31	30	34	506	506	1	1007
	0.544485	-0.0854263	Rv0148_Rv0148	Rv0148_Rv0148	17	17	17	Rv0148_Rv0148	1	16	16	16	15	16	15	16	15	16	15	16	17	16	16	16	15	16	15	16	15	16	15	16	17	16	16	16	15	16	15	16	15	16	15	16	17	286	286	1	774
	1.43943	0.261215	Rv0149_Rv0149	Rv0149_Rv0149	11	11	11	Rv0149_Rv0149	1	9	9	9	7	8	7	9	10	10	8	9	9	9	9	9	7	8	7	9	10	10	8	9	9	9	9	9	7	8	7	9	10	10	8	9	9	322	322	1	216
	0.861117	0.134687	Rv0153c_ptbB	Rv0153c_ptbB	15	15	15	Rv0153c_ptbB	1	14	14	12	12	13	13	12	13	12	13	12	12	14	14	12	12	13	13	12	13	12	13	12	12	14	14	12	12	13	13	12	13	12	13	12	12	276	276	1	214
	0.0964169	-0.0205167	Rv0154c_fadE2	Rv0154c_fadE2	23	23	23	Rv0154c_fadE2	1	18	18	20	19	20	20	17	18	18	17	18	18	18	18	20	19	20	20	17	18	18	17	18	18	18	18	20	19	20	20	17	18	18	17	18	18	403	403	1	439
	0.193948	-0.0382067	Rv0155_pntAa	Rv0155_pntAa	19	19	19	Rv0155_pntAa	1	16	17	16	17	17	17	17	18	17	19	18	18	16	17	16	17	17	17	17	18	17	19	18	18	16	17	16	17	17	17	17	18	17	19	18	18	366	366	1	401
	0.599708	-0.0866508	Rv0157_pntB	Rv0157_pntB	16	16	16	Rv0157_pntB	1	14	11	12	11	13	11	14	14	14	14	16	15	14	11	12	11	13	11	14	14	14	14	16	15	14	11	12	11	13	11	14	14	14	14	16	15	475	475	1	319
	2.05162	-0.304488	Rv0158_Rv0158	Rv0158_Rv0158	10	10	10	Rv0158_Rv0158	1	10	8	10	9	10	10	10	9	10	9	8	10	10	8	10	9	10	10	10	9	10	9	8	10	10	8	10	9	10	10	10	9	10	9	8	10	214	214	1	160
	1.44123	-0.784864	Rv0159c_PE3	Rv0159c_PE3	2	2	2	Rv0159c_PE3	1	2	2	1	1	2	1	2	2	2	2	1	2	2	2	1	1	2	1	2	2	2	2	1	2	2	2	1	1	2	1	2	2	2	2	1	2	468	468	1	30
	0.0690438	0.0240364	Rv0161_Rv0161	Rv0161_Rv0161	21	21	21	Rv0161_Rv0161	1	19	18	19	16	19	16	19	17	18	16	17	19	19	18	19	16	19	16	19	17	18	16	17	19	19	18	19	16	19	16	19	17	18	16	17	19	449	449	1	345
	0.798693	0.240705	Rv0162c_adhE1	Rv0162c_adhE1	12	12	12	Rv0162c_adhE1	1	11	8	8	9	8	9	7	7	8	11	7	10	11	8	8	9	8	9	7	7	8	11	7	10	11	8	8	9	8	9	7	7	8	11	7	10	383	383	1	115
	0.511548	0.341153	Rv0163_Rv0163	Rv0163_Rv0163	3	3	3	Rv0163_Rv0163	1	3	3	3	3	3	3	3	3	3	3	3	3	3	3	3	3	3	3	3	3	3	3	3	3	3	3	3	3	3	3	3	3	3	3	3	3	151	151	1	50
	1.76453	-0.440842	Rv0164_TB185	Rv0164_TB185	6	6	6	Rv0164_TB185	1	6	6	6	4	5	5	6	6	6	6	6	6	6	6	6	4	5	5	6	6	6	6	6	6	6	6	6	4	5	5	6	6	6	6	6	6	161	161	1	118
	1.79384	0.473282	Rv0165c_mce1R	Rv0165c_mce1R	7	7	7	Rv0165c_mce1R	1	4	3	4	4	4	5	5	6	5	6	4	5	4	3	4	4	4	5	5	6	5	6	4	5	4	3	4	4	4	5	5	6	5	6	4	5	223	223	1	76
	2.16667	0.232392	Rv0166_fadD5	Rv0166_fadD5	16	16	16	Rv0166_fadD5	1	16	14	16	12	16	14	15	16	16	15	16	14	16	14	16	12	16	14	15	16	16	15	16	14	16	14	16	12	16	14	15	16	16	15	16	14	554	554	1	259
	0.559132	0.215805	Rv0167_yrbE1A	Rv0167_yrbE1A	2	2	1	Rv0167_yrbE1A	1	2	2	2	2	2	2	2	2	2	2	2	2	2	2	2	2	2	2	2	2	2	2	2	2	1	1	1	1	1	1	1	1	1	1	1	1	265	265	1	45
	0.423542	1.13332	Rv0168_yrbE1B	Rv0168_yrbE1B	5	4	4	Rv0168_yrbE1B	1	4	4	3	4	5	4	5	5	5	5	5	5	3	3	2	3	4	3	4	4	4	4	4	4	3	3	2	3	4	3	4	4	4	4	4	4	289	289	1	81
	0.535914	-0.177799	Rv0169_mce1A	Rv0169_mce1A	15	15	14	Rv0169_mce1A	1	15	14	14	14	15	13	13	13	13	13	14	13	15	14	14	14	15	13	13	13	13	13	14	13	14	13	13	13	14	12	12	12	12	12	13	12	454	454	1	187
	0.0152218	0.00398827	Rv0170_mce1B	Rv0170_mce1B	19	19	19	Rv0170_mce1B	1	17	15	17	14	17	15	17	16	15	17	15	16	17	15	17	14	17	15	17	16	15	17	15	16	17	15	17	14	17	15	17	16	15	17	15	16	346	346	1	242
	1.23566	-0.235552	Rv0171_mce1C	Rv0171_mce1C	20	20	18	Rv0171_mce1C	1	19	17	16	17	16	14	18	17	17	16	16	16	19	17	16	17	16	14	18	17	17	16	16	16	17	15	15	15	14	13	16	15	15	14	14	14	515	515	1	240
	0.729252	0.060667	Rv0172_mce1D	Rv0172_mce1D	16	16	16	Rv0172_mce1D	1	15	14	15	12	13	14	14	14	13	14	14	15	15	14	15	12	13	14	14	14	13	14	14	15	15	14	15	12	13	14	14	14	13	14	14	15	530	530	1	255
	0.168083	-0.0704969	Rv0173_lprK;Rv0593_lprL	Rv0173_lprK	20;1	20;1	20;1	Rv0173_lprK	2	18	17	17	14	17	17	15	18	14	16	15	15	18	17	17	14	17	17	15	18	14	16	15	15	18	17	17	14	17	17	15	18	14	16	15	15	390	390;402	1	247
	0.757931	-0.165461	Rv0174_mce1F	Rv0174_mce1F	20	20	20	Rv0174_mce1F	1	19	19	18	18	19	19	18	18	18	19	19	18	19	19	18	18	19	19	18	18	18	19	19	18	19	19	18	18	19	19	18	18	18	19	19	18	515	515	1	335
	0.972596	-0.0879606	Rv0175_Rv0175	Rv0175_Rv0175	10	10	10	Rv0175_Rv0175	1	9	10	9	9	9	9	8	9	9	9	9	9	9	10	9	9	9	9	8	9	9	9	9	9	9	10	9	9	9	9	8	9	9	9	9	9	213	213	1	395
	0.420174	0.0854174	Rv0176_Rv0176	Rv0176_Rv0176	8	8	8	Rv0176_Rv0176	1	8	7	8	7	8	7	8	7	8	8	8	8	8	7	8	7	8	7	8	7	8	8	8	8	8	7	8	7	8	7	8	7	8	8	8	8	322	322	1	157
	1.03686	0.0782274	Rv0177_Rv0177	Rv0177_Rv0177	16	16	16	Rv0177_Rv0177	1	14	14	13	12	15	13	13	15	11	14	14	14	14	14	13	12	15	13	13	15	11	14	14	14	14	14	13	12	15	13	13	15	11	14	14	14	184	184	1	243
	1.1485	-0.181939	Rv0178_Rv0178	Rv0178_Rv0178	13	13	13	Rv0178_Rv0178	1	11	12	12	12	11	12	11	11	11	11	12	11	11	12	12	12	11	12	11	11	11	11	12	11	11	12	12	12	11	12	11	11	11	11	12	11	244	244	1	351
	0.00964103	0.00454203	Rv0179c_lprO	Rv0179c_lprO	11	11	11	Rv0179c_lprO	1	8	8	8	7	8	8	8	8	8	8	8	7	8	8	8	7	8	8	8	8	8	8	8	7	8	8	8	7	8	8	8	8	8	8	8	7	369	369	1	99
	0.370766	-0.0511169	Rv0180c_Rv0180c	Rv0180c_Rv0180c	11	11	11	Rv0180c_Rv0180c	1	10	11	11	10	10	10	10	9	10	9	10	10	10	11	11	10	10	10	10	9	10	9	10	10	10	11	11	10	10	10	10	9	10	9	10	10	452	452	1	251
	0.149327	0.0661653	Rv0181c_Rv0181c	Rv0181c_Rv0181c	6	6	6	Rv0181c_Rv0181c	1	4	5	5	5	4	5	5	4	5	4	4	6	4	5	5	5	4	5	5	4	5	4	4	6	4	5	5	5	4	5	5	4	5	4	4	6	244	244	1	67
	0.0267385	-0.00765038	Rv0182c_sigG	Rv0182c_sigG	12	12	12	Rv0182c_sigG	1	11	10	12	12	11	11	9	9	9	11	10	11	11	10	12	12	11	11	9	9	9	11	10	11	11	10	12	12	11	11	9	9	9	11	10	11	370	370	1	186
	0.615391	-0.0594578	Rv0183_Rv0183	Rv0183_Rv0183	16	16	16	Rv0183_Rv0183	1	16	15	15	14	16	14	15	15	15	15	15	14	16	15	15	14	16	14	15	15	15	15	15	14	16	15	15	14	16	14	15	15	15	15	15	14	279	279	1	376
	0.470882	-0.108536	Rv0184_Rv0184	Rv0184_Rv0184	12	12	12	Rv0184_Rv0184	1	11	11	12	11	12	11	12	12	11	12	11	12	11	11	12	11	12	11	12	12	11	12	11	12	11	11	12	11	12	11	12	12	11	12	11	12	249	249	1	211
	0.198832	0.0280972	Rv0185_Rv0185	Rv0185_Rv0185	6	6	6	Rv0185_Rv0185	1	5	5	4	5	4	5	4	4	5	5	4	5	5	5	4	5	4	5	4	4	5	5	4	5	5	5	4	5	4	5	4	4	5	5	4	5	169	169	1	76
	0.137059	-0.041544	Rv0186_bglS	Rv0186_bglS	16	16	16	Rv0186_bglS	1	14	13	14	10	14	13	12	10	12	14	13	15	14	13	14	10	14	13	12	10	12	14	13	15	14	13	14	10	14	13	12	10	12	14	13	15	691	691	1	205
	0.392407	-0.383764	Rv0186A_mymT	Rv0186A_mymT	2	2	2	Rv0186A_mymT	1	2	2	2	2	2	1	2	2	2	2	2	2	2	2	2	2	2	1	2	2	2	2	2	2	2	2	2	2	2	1	2	2	2	2	2	2	53	53	1	33
	0.259027	0.0579427	Rv0187_Rv0187	Rv0187_Rv0187	8	8	8	Rv0187_Rv0187	1	3	6	7	4	6	5	6	5	6	5	6	5	3	6	7	4	6	5	6	5	6	5	6	5	3	6	7	4	6	5	6	5	6	5	6	5	220	220	1	134
	0.0626129	0.0696653	Rv0188_Rv0188	Rv0188_Rv0188	2	2	2	Rv0188_Rv0188	1	1	1	2	1	1	1	1	1	1	2	1	2	1	1	2	1	1	1	1	1	1	2	1	2	1	1	2	1	1	1	1	1	1	2	1	2	143	143	1	49
	0.0595429	0.0140718	Rv0189c_ilvD	Rv0189c_ilvD	30	30	30	Rv0189c_ilvD	1	25	28	30	26	27	28	28	26	27	29	30	30	25	28	30	26	27	28	28	26	27	29	30	30	25	28	30	26	27	28	28	26	27	29	30	30	575	575	1	709
	1.40534	-0.180837	Rv0190_Rv0190	Rv0190_Rv0190	6	6	6	Rv0190_Rv0190	1	6	5	6	5	5	5	5	5	5	5	6	5	6	5	6	5	5	5	5	5	5	5	6	5	6	5	6	5	5	5	5	5	5	5	6	5	96	96	1	125
	0.619724	0.477575	Rv0191_Rv0191	Rv0191_Rv0191	3	3	3	Rv0191_Rv0191	1	3	1	2	2	3	1	1	1	1	1	0	3	3	1	2	2	3	1	1	1	1	1	0	3	3	1	2	2	3	1	1	1	1	1	0	3	413	413	1	19
	1.04814	0.304788	Rv0193c_Rv0193c	Rv0193c_Rv0193c	5	5	5	Rv0193c_Rv0193c	1	3	2	3	2	1	1	2	2	4	2	3	2	3	2	3	2	1	1	2	2	4	2	3	2	3	2	3	2	1	1	2	2	4	2	3	2	615	615	1	27
	0.458928	0.188132	Rv0194_Rv0194	Rv0194_Rv0194	12	12	12	Rv0194_Rv0194	1	7	4	5	7	6	7	5	4	7	5	6	5	7	4	5	7	6	7	5	4	7	5	6	5	7	4	5	7	6	7	5	4	7	5	6	5	1194	1194	1	90
	0.0396619	0.0243403	Rv0196_Rv0196	Rv0196_Rv0196	10	10	10	Rv0196_Rv0196	1	10	5	7	4	8	5	6	7	6	6	5	3	10	5	7	4	8	5	6	7	6	6	5	3	10	5	7	4	8	5	6	7	6	6	5	3	194	194	1	87
	1.71599	0.333396	Rv0197_Rv0197	Rv0197_Rv0197	12	12	12	Rv0197_Rv0197	1	9	7	6	6	9	4	9	7	5	9	7	7	9	7	6	6	9	4	9	7	5	9	7	7	9	7	6	6	9	4	9	7	5	9	7	7	762	762	1	96
	2.19397	0.160286	Rv0198c_zmp1	Rv0198c_zmp1	25	25	25	Rv0198c_zmp1	1	20	20	23	19	21	20	20	21	20	21	20	20	20	20	23	19	21	20	20	21	20	21	20	20	20	20	23	19	21	20	20	21	20	21	20	20	663	663	1	409
	0.373109	-0.107932	Rv0199_Rv0199	Rv0199_Rv0199	9	9	9	Rv0199_Rv0199	1	8	8	6	6	8	8	7	7	6	7	7	9	8	8	6	6	8	8	7	7	6	7	7	9	8	8	6	6	8	8	7	7	6	7	7	9	219	219	1	146
	0.712871	-0.197016	Rv0200_Rv0200	Rv0200_Rv0200	9	9	9	Rv0200_Rv0200	1	8	9	9	8	9	9	9	8	8	9	8	8	8	9	9	8	9	9	9	8	8	9	8	8	8	9	9	8	9	9	9	8	8	9	8	8	229	229	1	179
	0.641605	-0.190686	Rv0201c_Rv0201c	Rv0201c_Rv0201c	5	5	5	Rv0201c_Rv0201c	1	4	5	5	5	4	5	5	5	5	5	5	5	4	5	5	5	4	5	5	5	5	5	5	5	4	5	5	5	4	5	5	5	5	5	5	5	167	167	1	65
	0.242221	-0.0397905	Rv0202c_mmpL11	Rv0202c_mmpL11	24	24	24	Rv0202c_mmpL11	1	23	23	24	20	23	21	23	21	23	21	23	21	23	23	24	20	23	21	23	21	23	21	23	21	23	23	24	20	23	21	23	21	23	21	23	21	966	966	1	398
	0.194172	-0.0654004	Rv0203_Rv0203	Rv0203_Rv0203	4	4	4	Rv0203_Rv0203	1	4	2	4	2	2	2	3	4	4	3	3	3	4	2	4	2	2	2	3	4	4	3	3	3	4	2	4	2	2	2	3	4	4	3	3	3	136	136	1	42
	0.308305	0.144871	Rv0204c_Rv0204c	Rv0204c_Rv0204c	5	5	5	Rv0204c_Rv0204c	1	4	4	4	3	3	4	4	4	4	3	4	4	4	4	4	3	3	4	4	4	4	3	4	4	4	4	4	3	3	4	4	4	4	3	4	4	412	412	1	71
	0.487569	-0.19069	Rv0205_Rv0205	Rv0205_Rv0205	4	4	4	Rv0205_Rv0205	1	2	3	3	3	3	3	3	3	3	3	3	4	2	3	3	3	3	3	3	3	3	3	3	4	2	3	3	3	3	3	3	3	3	3	3	4	367	367	1	47
	0.0983994	-0.0108445	Rv0206c_mmpL3	Rv0206c_mmpL3	46	46	46	Rv0206c_mmpL3	1	42	44	44	38	42	41	41	40	41	45	43	42	42	44	44	38	42	41	41	40	41	45	43	42	42	44	44	38	42	41	41	40	41	45	43	42	944	944	1	1039
	0.757265	0.159662	Rv0207c_Rv0207c	Rv0207c_Rv0207c	8	8	8	Rv0207c_Rv0207c	1	7	8	8	7	7	7	8	6	7	8	7	7	7	8	8	7	7	7	8	6	7	8	7	7	7	8	8	7	7	7	8	6	7	8	7	7	242	242	1	207
	1.15184	0.165817	Rv0208c_Rv0208c	Rv0208c_Rv0208c	8	8	8	Rv0208c_Rv0208c	1	7	6	6	4	7	6	7	8	7	6	7	7	7	6	6	4	7	6	7	8	7	6	7	7	7	6	6	4	7	6	7	8	7	6	7	7	263	263	1	136
	0.329979	0.893467	Rv0209_Rv0209	Rv0209_Rv0209	4	4	4	Rv0209_Rv0209	1	3	1	2	3	2	3	1	2	3	2	1	2	3	1	2	3	2	3	1	2	3	2	1	2	3	1	2	3	2	3	1	2	3	2	1	2	361	361	1	27
	0.300879	-0.038957	Rv0211_pckA	Rv0211_pckA	32	32	32	Rv0211_pckA	1	29	31	29	27	29	27	29	27	32	30	30	30	29	31	29	27	29	27	29	27	32	30	30	30	29	31	29	27	29	27	29	27	32	30	30	30	606	606	1	861
	0.595168	0.236699	Rv0212c_nadR	Rv0212c_nadR	8	8	8	Rv0212c_nadR	1	6	5	5	4	3	4	5	5	6	6	5	5	6	5	5	4	3	4	5	5	6	6	5	5	6	5	5	4	3	4	5	5	6	6	5	5	323	323	1	79
	0.0432881	0.0359561	Rv0213c_Rv0213c	Rv0213c_Rv0213c	6	6	6	Rv0213c_Rv0213c	1	4	2	4	3	3	2	2	3	3	3	2	4	4	2	4	3	3	2	2	3	3	3	2	4	4	2	4	3	3	2	2	3	3	3	2	4	437	437	1	42
	0.134071	0.0674667	Rv0214_fadD4	Rv0214_fadD4	14	14	14	Rv0214_fadD4	1	13	9	13	10	11	11	13	11	10	9	11	10	13	9	13	10	11	11	13	11	10	9	11	10	13	9	13	10	11	11	13	11	10	9	11	10	537	537	1	181
	0.926476	0.290395	Rv0215c_fadE3	Rv0215c_fadE3	10	10	10	Rv0215c_fadE3	1	5	7	6	4	8	6	6	9	5	6	6	7	5	7	6	4	8	6	6	9	5	6	6	7	5	7	6	4	8	6	6	9	5	6	6	7	357	357	1	90
	2.08559	0.192461	Rv0216_Rv0216	Rv0216_Rv0216	11	11	11	Rv0216_Rv0216	1	9	9	10	7	10	9	9	9	7	8	9	9	9	9	10	7	10	9	9	9	7	8	9	9	9	9	10	7	10	9	9	9	7	8	9	9	337	337	1	132
	0.456461	0.153304	Rv0217c_lipW	Rv0217c_lipW	8	8	8	Rv0217c_lipW	1	8	8	6	7	6	5	6	6	6	7	7	7	8	8	6	7	6	5	6	6	6	7	7	7	8	8	6	7	6	5	6	6	6	7	7	7	302	302	1	92
	1.11046	0.352394	Rv0220_lipC	Rv0220_lipC	17	17	17	Rv0220_lipC	1	13	11	14	12	14	13	14	14	13	12	12	12	13	11	14	12	14	13	14	14	13	12	12	12	13	11	14	12	14	13	14	14	13	12	12	12	403	403	1	176
	0.137885	0.028532	Rv0221_Rv0221	Rv0221_Rv0221	17	17	17	Rv0221_Rv0221	1	14	14	11	12	14	14	14	14	13	13	13	14	14	14	11	12	14	14	14	14	13	13	13	14	14	14	11	12	14	14	14	14	13	13	13	14	469	469	1	207
	0.0807809	0.0157051	Rv0222_echA1	Rv0222_echA1	11	11	11	Rv0222_echA1	1	11	10	10	8	10	9	10	10	10	9	10	11	11	10	10	8	10	9	10	10	10	9	10	11	11	10	10	8	10	9	10	10	10	9	10	11	262	262	1	176
	0.196996	0.0456492	Rv0223c_Rv0223c	Rv0223c_Rv0223c	19	19	19	Rv0223c_Rv0223c	1	16	16	17	17	17	15	17	16	16	17	17	16	16	16	17	17	17	15	17	16	16	17	17	16	16	16	17	17	17	15	17	16	16	17	17	16	487	487	1	291
	0.0463179	-0.0252533	Rv0224c_Rv0224c	Rv0224c_Rv0224c	2	2	2	Rv0224c_Rv0224c	1	2	2	2	2	2	2	1	2	2	2	2	2	2	2	2	2	2	2	1	2	2	2	2	2	2	2	2	2	2	2	1	2	2	2	2	2	254	254	1	23
	0.0345145	0.0140425	Rv0225_Rv0225	Rv0225_Rv0225	12	12	12	Rv0225_Rv0225	1	6	6	5	4	5	4	9	7	7	7	7	5	6	6	5	4	5	4	9	7	7	7	7	5	6	6	5	4	5	4	9	7	7	7	7	5	384	384	1	81
	0.466445	0.145461	Rv0226c_Rv0226c	Rv0226c_Rv0226c	10	10	10	Rv0226c_Rv0226c	1	8	8	7	6	7	5	7	7	8	6	7	6	8	8	7	6	7	5	7	7	8	6	7	6	8	8	7	6	7	5	7	7	8	6	7	6	576	576	1	83
	0.032573	-0.00876872	Rv0227c_Rv0227c	Rv0227c_Rv0227c	27	27	27	Rv0227c_Rv0227c	1	27	26	27	26	26	26	26	26	26	26	26	26	27	26	27	26	26	26	26	26	26	26	26	26	27	26	27	26	26	26	26	26	26	26	26	26	421	421	1	770
	0.0983731	0.102077	Rv0228_Rv0228	Rv0228_Rv0228	5	5	5	Rv0228_Rv0228	1	2	1	2	3	3	3	1	2	3	2	2	1	2	1	2	3	3	3	1	2	3	2	2	1	2	1	2	3	3	3	1	2	3	2	2	1	407	407	1	25
	0.592233	0.102894	Rv0229c_Rv0229c	Rv0229c_Rv0229c	8	8	8	Rv0229c_Rv0229c	1	5	5	6	6	6	5	6	6	6	6	6	7	5	5	6	6	6	5	6	6	6	6	6	7	5	5	6	6	6	5	6	6	6	6	6	7	226	226	1	83
	0.00684001	-0.00233587	Rv0230c_php	Rv0230c_php	10	10	10	Rv0230c_php	1	9	9	9	7	8	8	7	8	9	10	8	9	9	9	9	7	8	8	7	8	9	10	8	9	9	9	9	7	8	8	7	8	9	10	8	9	326	326	1	174
	0.37548	0.0632159	Rv0231_fadE4	Rv0231_fadE4	32	32	32	Rv0231_fadE4	1	28	27	26	27	29	28	27	29	26	28	29	28	28	27	26	27	29	28	27	29	26	28	29	28	28	27	26	27	29	28	27	29	26	28	29	28	568	568	1	665
	1.30391	0.243762	Rv0232_Rv0232	Rv0232_Rv0232	6	6	6	Rv0232_Rv0232	1	2	4	2	3	4	3	4	3	3	3	3	2	2	4	2	3	4	3	4	3	3	3	3	2	2	4	2	3	4	3	4	3	3	3	3	2	229	229	1	55
	0.0390555	0.0132777	Rv0233_nrdB	Rv0233_nrdB	20	20	20	Rv0233_nrdB	1	17	16	17	15	18	16	16	14	15	16	17	17	17	16	17	15	18	16	16	14	15	16	17	17	17	16	17	15	18	16	16	14	15	16	17	17	314	314	1	284
	0.279943	-0.0554441	Rv0234c_gabD1	Rv0234c_gabD1	15	15	15	Rv0234c_gabD1	1	15	13	15	12	14	14	14	15	14	13	12	14	15	13	15	12	14	14	14	15	14	13	12	14	15	13	15	12	14	14	14	15	14	13	12	14	511	511	1	442
	0.595663	0.181505	Rv0235c_Rv0235c	Rv0235c_Rv0235c	6	6	6	Rv0235c_Rv0235c	1	4	5	4	5	3	3	4	3	5	4	2	3	4	5	4	5	3	3	4	3	5	4	2	3	4	5	4	5	3	3	4	3	5	4	2	3	482	482	1	45
	0.00156864	-0.000313441	Rv0236c_aftD	Rv0236c_aftD	29	29	29	Rv0236c_aftD	1	26	24	27	20	25	25	24	22	26	23	26	28	26	24	27	20	25	25	24	22	26	23	26	28	26	24	27	20	25	25	24	22	26	23	26	28	1400	1400	1	350
	0.127316	0.0382716	Rv0237_lpqI	Rv0237_lpqI	17	17	17	Rv0237_lpqI	1	17	15	16	13	16	16	17	17	17	15	17	16	17	15	16	13	16	16	17	17	17	15	17	16	17	15	16	13	16	16	17	17	17	15	17	16	388	388	1	319
	1.16315	-0.493829	Rv0239_vapB24	Rv0239_vapB24	4	4	4	Rv0239_vapB24	1	3	3	3	3	2	2	2	1	1	0	3	2	3	3	3	3	2	2	2	1	1	0	3	2	3	3	3	3	2	2	2	1	1	0	3	2	77	77	1	27
	0.496532	0.190865	Rv0240_vapC24	Rv0240_vapC24	5	5	5	Rv0240_vapC24	1	5	4	4	5	4	2	2	3	3	4	4	4	5	4	4	5	4	2	2	3	3	4	4	4	5	4	4	5	4	2	2	3	3	4	4	4	145	145	1	49
	0.298861	-0.108211	Rv0241c_htdX	Rv0241c_htdX	9	9	9	Rv0241c_htdX	1	8	8	7	7	8	7	7	7	7	9	6	7	8	8	7	7	8	7	7	7	7	9	6	7	8	8	7	7	8	7	7	7	7	9	6	7	280	280	1	179
	0.271963	0.0171483	Rv0242c_fabG4	Rv0242c_fabG4	35	35	35	Rv0242c_fabG4	1	32	35	33	31	34	32	34	33	35	33	34	32	32	35	33	31	34	32	34	33	35	33	34	32	32	35	33	31	34	32	34	33	35	33	34	32	454	454	1	1149
	1.62118	-0.158412	Rv0243_fadA2	Rv0243_fadA2	24	24	24	Rv0243_fadA2	1	21	23	22	21	22	22	23	24	22	23	23	23	21	23	22	21	22	22	23	24	22	23	23	23	21	23	22	21	22	22	23	24	22	23	23	23	440	440	1	1263
	1.19236	-0.133658	Rv0244c_fadE5	Rv0244c_fadE5	33	33	31	Rv0244c_fadE5	1	32	33	33	31	31	30	30	30	30	31	31	31	32	33	33	31	31	30	30	30	30	31	31	31	30	31	31	29	29	28	28	28	28	29	29	29	611	611	1	839
	0.813931	0.159506	Rv0245_Rv0245	Rv0245_Rv0245	4	4	4	Rv0245_Rv0245	1	4	3	4	3	3	3	3	4	4	4	4	4	4	3	4	3	3	3	3	4	4	4	4	4	4	3	4	3	3	3	3	4	4	4	4	4	162	162	1	74
	1.73292	-0.211045	Rv0247c_Rv0247c	Rv0247c_Rv0247c	19	19	19	Rv0247c_Rv0247c	1	17	19	18	18	18	17	19	18	19	19	18	19	17	19	18	18	18	17	19	18	19	19	18	19	17	19	18	18	18	17	19	18	19	19	18	19	248	248	1	607
	2.91978	-0.186406	Rv0248c_Rv0248c	Rv0248c_Rv0248c	35	35	35	Rv0248c_Rv0248c	1	35	34	35	31	34	31	34	35	33	34	34	35	35	34	35	31	34	31	34	35	33	34	34	35	35	34	35	31	34	31	34	35	33	34	34	35	646	646	1	894
	0.7118	0.237134	Rv0249c_Rv0249c	Rv0249c_Rv0249c	7	7	7	Rv0249c_Rv0249c	1	6	6	6	3	6	5	6	6	5	7	6	6	6	6	6	3	6	5	6	6	5	7	6	6	6	6	6	3	6	5	6	6	5	7	6	6	273	273	1	127
	0.954562	-0.185563	Rv0250c_Rv0250c	Rv0250c_Rv0250c	10	10	10	Rv0250c_Rv0250c	1	9	9	9	9	9	9	9	9	8	9	10	10	9	9	9	9	9	9	9	9	8	9	10	10	9	9	9	9	9	9	9	9	8	9	10	10	97	97	1	288
	0.864797	0.916821	Rv0251c_hsp	Rv0251c_hsp	9	9	9	Rv0251c_hsp	1	8	7	8	6	8	7	6	6	6	5	5	6	8	7	8	6	8	7	6	6	6	5	5	6	8	7	8	6	8	7	6	6	6	5	5	6	159	159	1	110
	0.178168	0.204513	Rv0254c_cobU	Rv0254c_cobU	4	4	4	Rv0254c_cobU	1	2	3	3	1	4	2	1	2	2	1	3	3	2	3	3	1	4	2	1	2	2	1	3	3	2	3	3	1	4	2	1	2	2	1	3	3	174	174	1	27
	1.06817	0.140588	Rv0255c_cobQ1	Rv0255c_cobQ1	20	20	20	Rv0255c_cobQ1	1	14	14	16	12	13	14	13	14	14	15	14	15	14	14	16	12	13	14	13	14	14	15	14	15	14	14	16	12	13	14	13	14	14	15	14	15	494	494	1	190
	0.517987	0.38961	Rv0256c_PPE2	Rv0256c_PPE2	4	4	4	Rv0256c_PPE2	1	1	2	2	2	2	1	2	1	1	1	1	2	1	2	2	2	2	1	2	1	1	1	1	2	1	2	2	2	2	1	2	1	1	1	1	2	556	556	1	25
	0.379924	0.187578	Rv0258c_Rv0258c	Rv0258c_Rv0258c	6	6	6	Rv0258c_Rv0258c	1	4	4	4	5	4	5	4	3	4	3	4	3	4	4	4	5	4	5	4	3	4	3	4	3	4	4	4	5	4	5	4	3	4	3	4	3	151	151	1	58
	0.139907	-0.0970777	Rv0262c_aac	Rv0262c_aac	3	3	3	Rv0262c_aac	1	3	2	2	2	2	2	1	2	1	2	2	1	3	2	2	2	2	2	1	2	1	2	2	1	3	2	2	2	2	2	1	2	1	2	2	1	181	181	1	35
	0.589799	0.100827	Rv0263c_Rv0263c	Rv0263c_Rv0263c	14	14	14	Rv0263c_Rv0263c	1	12	13	10	9	10	10	11	11	12	12	11	11	12	13	10	9	10	10	11	11	12	12	11	11	12	13	10	9	10	10	11	11	12	12	11	11	300	300	1	143
	0.0971549	0.0457204	Rv0264c_Rv0264c	Rv0264c_Rv0264c	5	5	5	Rv0264c_Rv0264c	1	4	4	4	4	4	3	3	4	3	4	5	4	4	4	4	4	4	3	3	4	3	4	5	4	4	4	4	4	4	3	3	4	3	4	5	4	210	210	1	108
	0.961486	0.199738	Rv0265c_Rv0265c	Rv0265c_Rv0265c	10	10	10	Rv0265c_Rv0265c	1	9	9	9	6	8	10	8	8	8	7	9	8	9	9	9	6	8	10	8	8	8	7	9	8	9	9	9	6	8	10	8	8	8	7	9	8	330	330	1	114
	0.418928	-0.0896943	Rv0266c_oplA	Rv0266c_oplA	48	48	48	Rv0266c_oplA	1	40	37	42	35	43	35	35	36	40	34	38	37	40	37	42	35	43	35	35	36	40	34	38	37	40	37	42	35	43	35	35	36	40	34	38	37	1209	1209	1	503
	0.665942	0.114414	Rv0269c_Rv0269c	Rv0269c_Rv0269c	16	16	16	Rv0269c_Rv0269c	1	14	10	11	8	14	11	10	12	12	12	13	13	14	10	11	8	14	11	10	12	12	12	13	13	14	10	11	8	14	11	10	12	12	12	13	13	397	397	1	153
	1.28011	0.166036	Rv0270_fadD2	Rv0270_fadD2	38	38	38	Rv0270_fadD2	1	35	34	37	34	34	34	34	35	38	34	35	35	35	34	37	34	34	34	34	35	38	34	35	35	35	34	37	34	34	34	34	35	38	34	35	35	560	560	1	977
	0.594162	-0.10176	Rv0271c_fadE6	Rv0271c_fadE6	35	35	35	Rv0271c_fadE6	1	30	28	29	24	30	30	31	30	32	29	31	31	30	28	29	24	30	30	31	30	32	29	31	31	30	28	29	24	30	30	31	30	32	29	31	31	731	731	1	623
	0.398695	-0.136727	Rv0272c_Rv0272c	Rv0272c_Rv0272c	17	17	17	Rv0272c_Rv0272c	1	13	12	15	12	15	14	14	14	13	14	12	15	13	12	15	12	15	14	14	14	13	14	12	15	13	12	15	12	15	14	14	14	13	14	12	15	377	377	1	258
	0.253857	0.100488	Rv0273c_Rv0273c	Rv0273c_Rv0273c	5	5	5	Rv0273c_Rv0273c	1	3	2	2	4	3	4	3	4	4	3	4	3	3	2	2	4	3	4	3	4	4	3	4	3	3	2	2	4	3	4	3	4	4	3	4	3	206	206	1	39
	0.3656	0.0923888	Rv0274_Rv0274	Rv0274_Rv0274	4	4	4	Rv0274_Rv0274	1	4	4	4	4	4	4	4	4	4	4	4	4	4	4	4	4	4	4	4	4	4	4	4	4	4	4	4	4	4	4	4	4	4	4	4	4	193	193	1	74
	3.08747	0.451628	Rv0275c_Rv0275c	Rv0275c_Rv0275c	7	7	7	Rv0275c_Rv0275c	1	4	4	4	3	6	3	5	5	6	5	3	5	4	4	4	3	6	3	5	5	6	5	3	5	4	4	4	3	6	3	5	5	6	5	3	5	241	241	1	76
	1.98184	0.335548	Rv0276_Rv0276	Rv0276_Rv0276	7	7	7	Rv0276_Rv0276	1	4	5	4	5	6	5	6	4	5	4	5	5	4	5	4	5	6	5	6	4	5	4	5	5	4	5	4	5	6	5	6	4	5	4	5	5	306	306	1	74
	0.214439	0.2705	Rv0280_PPE3	Rv0280_PPE3	2	2	2	Rv0280_PPE3	1	2	2	2	2	2	2	2	2	2	2	2	1	2	2	2	2	2	2	2	2	2	2	2	1	2	2	2	2	2	2	2	2	2	2	2	1	536	536	1	23
	1.24644	-0.0455538	Rv0281_Rv0281	Rv0281_Rv0281	21	21	20	Rv0281_Rv0281	1	20	19	20	17	16	18	18	21	19	18	20	18	20	19	20	17	16	18	18	21	19	18	20	18	19	18	19	16	15	17	17	20	18	17	19	17	302	302	1	446
	0.835619	-0.0688057	Rv0282_eccA3	Rv0282_eccA3	31	31	31	Rv0282_eccA3	1	27	30	30	27	28	29	28	29	30	29	31	31	27	30	30	27	28	29	28	29	30	29	31	31	27	30	30	27	28	29	28	29	30	29	31	31	631	631	1	745
	0.741231	-0.0335693	Rv0283_eccB3	Rv0283_eccB3	32	32	32	Rv0283_eccB3	1	31	30	29	25	31	27	26	28	28	27	26	29	31	30	29	25	31	27	26	28	28	27	26	29	31	30	29	25	31	27	26	28	28	27	26	29	538	538	1	697
	1.38961	-0.0721372	Rv0284_eccC3	Rv0284_eccC3	66	66	66	Rv0284_eccC3	1	63	64	64	55	58	61	60	62	61	59	61	61	63	64	64	55	58	61	60	62	61	59	61	61	63	64	64	55	58	61	60	62	61	59	61	61	1330	1330	1	1338
	0.0565769	-0.0408389	Rv0286_PPE4	Rv0286_PPE4	6	6	6	Rv0286_PPE4	1	6	5	4	5	5	4	5	5	5	5	5	4	6	5	4	5	5	4	5	5	5	5	5	4	6	5	4	5	5	4	5	5	5	5	5	4	513	513	1	80
	1.34421	-0.650207	Rv0287_esxG	Rv0287_esxG	3	3	3	Rv0287_esxG	1	3	3	3	3	3	3	3	3	3	3	3	3	3	3	3	3	3	3	3	3	3	3	3	3	3	3	3	3	3	3	3	3	3	3	3	3	97	97	1	127
	1.09585	-0.164309	Rv0289_espG3	Rv0289_espG3	12	12	12	Rv0289_espG3	1	11	10	7	8	8	8	7	10	11	9	9	9	11	10	7	8	8	8	7	10	11	9	9	9	11	10	7	8	8	8	7	10	11	9	9	9	295	295	1	140
	0.380167	-0.0804412	Rv0290_eccD3	Rv0290_eccD3	9	9	9	Rv0290_eccD3	1	8	9	9	8	9	8	8	8	9	9	9	8	8	9	9	8	9	8	8	8	9	9	9	8	8	9	9	8	9	8	8	8	9	9	9	8	472	472	1	203
	1.06936	-0.1503	Rv0291_mycP3	Rv0291_mycP3	12	12	12	Rv0291_mycP3	1	10	11	11	10	10	10	10	10	10	11	11	11	10	11	11	10	10	10	10	10	10	11	11	11	10	11	11	10	10	10	10	10	10	11	11	11	461	461	1	236
	0.644377	-0.147718	Rv0292_eccE3	Rv0292_eccE3	15	15	15	Rv0292_eccE3	1	13	14	13	12	13	13	14	14	14	13	12	14	13	14	13	12	13	13	14	14	14	13	12	14	13	14	13	12	13	13	14	14	14	13	12	14	331	331	1	335
	0.661149	-0.143129	Rv0293c_Rv0293c	Rv0293c_Rv0293c	11	11	11	Rv0293c_Rv0293c	1	9	11	9	9	9	9	7	8	7	8	8	10	9	11	9	9	9	9	7	8	7	8	8	10	9	11	9	9	9	9	7	8	7	8	8	10	400	400	1	118
	0.0409316	-0.0134176	Rv0294_tam	Rv0294_tam	9	9	9	Rv0294_tam	1	6	2	5	4	5	4	6	5	6	5	3	3	6	2	5	4	5	4	6	5	6	5	3	3	6	2	5	4	5	4	6	5	6	5	3	3	261	261	1	60
	0.59909	0.109935	Rv0295c_Rv0295c	Rv0295c_Rv0295c	9	9	9	Rv0295c_Rv0295c	1	8	9	8	8	8	7	9	8	9	8	8	9	8	9	8	8	8	7	9	8	9	8	8	9	8	9	8	8	8	7	9	8	9	8	8	9	267	267	1	135
	1.32992	0.180326	Rv0296c_Rv0296c	Rv0296c_Rv0296c	16	16	16	Rv0296c_Rv0296c	1	14	14	13	12	14	13	14	14	14	13	14	13	14	14	13	12	14	13	14	14	14	13	14	13	14	14	13	12	14	13	14	14	14	13	14	13	465	465	1	289
	0.00650516	0.00250371	Rv0298_Rv0298	Rv0298_Rv0298	3	3	3	Rv0298_Rv0298	1	2	2	2	2	2	2	2	2	2	3	3	2	2	2	2	2	2	2	2	2	2	3	3	2	2	2	2	2	2	2	2	2	2	3	3	2	75	75	1	45
	0.403375	-0.106393	Rv0300_vapB2	Rv0300_vapB2	4	4	4	Rv0300_vapB2	1	4	4	3	4	4	4	4	4	4	4	4	4	4	4	3	4	4	4	4	4	4	4	4	4	4	4	3	4	4	4	4	4	4	4	4	4	73	73	1	69
	0.269126	-0.0629101	Rv0301_vapC2	Rv0301_vapC2	7	7	7	Rv0301_vapC2	1	5	6	6	7	6	6	6	6	6	7	6	6	5	6	6	7	6	6	6	6	6	7	6	6	5	6	6	7	6	6	6	6	6	7	6	6	141	141	1	101
	0.0220551	-0.0309499	Rv0302_Rv0302	Rv0302_Rv0302	5	5	5	Rv0302_Rv0302	1	5	2	3	1	3	2	3	2	2	2	2	3	5	2	3	1	3	2	3	2	2	2	2	3	5	2	3	1	3	2	3	2	2	2	2	3	210	210	1	30
	1.42814	0.111782	Rv0303_Rv0303	Rv0303_Rv0303	18	18	18	Rv0303_Rv0303	1	14	15	15	13	15	12	11	14	14	12	13	14	14	15	15	13	15	12	11	14	14	12	13	14	14	15	15	13	15	12	11	14	14	12	13	14	302	302	1	221
	0.601682	0.223199	Rv0306_Rv0306	Rv0306_Rv0306	7	7	7	Rv0306_Rv0306	1	5	3	6	4	3	3	3	4	3	4	3	5	5	3	6	4	3	3	3	4	3	4	3	5	5	3	6	4	3	3	3	4	3	4	3	5	223	223	1	49
	0.642769	0.162457	Rv0307c_Rv0307c	Rv0307c_Rv0307c	6	6	6	Rv0307c_Rv0307c	1	5	4	3	3	5	6	5	5	4	5	4	5	5	4	3	3	5	6	5	5	4	5	4	5	5	4	3	3	5	6	5	5	4	5	4	5	160	160	1	61
	1.36202	-0.429059	Rv0308_Rv0308	Rv0308_Rv0308	3	3	3	Rv0308_Rv0308	1	2	2	3	3	3	3	2	2	2	2	2	2	2	2	3	3	3	3	2	2	2	2	2	2	2	2	3	3	3	3	2	2	2	2	2	2	238	238	1	83
	0.28183	-0.179712	Rv0309_Rv0309	Rv0309_Rv0309	4	4	4	Rv0309_Rv0309	1	4	4	4	4	3	3	3	4	4	4	4	4	4	4	4	4	3	3	3	4	4	4	4	4	4	4	4	4	3	3	3	4	4	4	4	4	218	218	1	68
	0.713101	-0.192494	Rv0310c_Rv0310c	Rv0310c_Rv0310c	4	4	4	Rv0310c_Rv0310c	1	4	4	4	2	3	4	4	4	4	3	3	3	4	4	4	2	3	4	4	4	4	3	3	3	4	4	4	2	3	4	4	4	4	3	3	3	163	163	1	50
	0.0695797	0.0315673	Rv0311_Rv0311	Rv0311_Rv0311	8	8	8	Rv0311_Rv0311	1	7	8	7	6	6	7	8	8	7	8	7	8	7	8	7	6	6	7	8	8	7	8	7	8	7	8	7	6	6	7	8	8	7	8	7	8	409	409	1	98
	0.598847	-0.156494	Rv0312_Rv0312	Rv0312_Rv0312	15	15	15	Rv0312_Rv0312	1	13	11	13	11	13	9	13	13	12	14	11	13	13	11	13	11	13	9	13	13	12	14	11	13	13	11	13	11	13	9	13	13	12	14	11	13	620	620	1	189
	0.632816	0.167584	Rv0313_Rv0313	Rv0313_Rv0313	3	3	3	Rv0313_Rv0313	1	3	3	3	3	3	3	3	3	3	3	3	3	3	3	3	3	3	3	3	3	3	3	3	3	3	3	3	3	3	3	3	3	3	3	3	3	128	128	1	72
	0.350216	0.084034	Rv0314c_Rv0314c	Rv0314c_Rv0314c	5	5	5	Rv0314c_Rv0314c	1	5	5	5	5	5	5	5	5	5	5	5	5	5	5	5	5	5	5	5	5	5	5	5	5	5	5	5	5	5	5	5	5	5	5	5	5	220	220	1	118
	1.55306	-0.513242	Rv0315_Rv0315	Rv0315_Rv0315	9	9	9	Rv0315_Rv0315	1	8	7	7	5	8	7	5	5	5	5	5	6	8	7	7	5	8	7	5	5	5	5	5	6	8	7	7	5	8	7	5	5	5	5	5	6	294	294	1	153
	0.0107435	-0.00347773	Rv0316_Rv0316	Rv0316_Rv0316	5	5	5	Rv0316_Rv0316	1	5	5	5	5	5	4	5	4	5	5	5	5	5	5	5	5	5	4	5	4	5	5	5	5	5	5	5	5	5	4	5	4	5	5	5	5	204	204	1	76
	0.879353	0.193357	Rv0317c_glpQ2	Rv0317c_glpQ2	10	10	10	Rv0317c_glpQ2	1	8	8	9	8	7	7	8	8	8	8	10	8	8	8	9	8	7	7	8	8	8	8	10	8	8	8	9	8	7	7	8	8	8	8	10	8	256	256	1	110
	0.295184	-0.0904204	Rv0319_pcp	Rv0319_pcp	8	8	8	Rv0319_pcp	1	7	7	7	7	7	7	7	7	7	8	7	7	7	7	7	7	7	7	7	7	7	8	7	7	7	7	7	7	7	7	7	7	7	8	7	7	222	222	1	118
	0.802308	-0.240377	Rv0321_dcd	Rv0321_dcd	5	5	5	Rv0321_dcd	1	4	3	5	4	5	4	4	4	5	4	4	4	4	3	5	4	5	4	4	4	5	4	4	4	4	3	5	4	5	4	4	4	5	4	4	4	190	190	1	75
	0.905275	0.207296	Rv0323c_Rv0323c	Rv0323c_Rv0323c	4	4	4	Rv0323c_Rv0323c	1	3	3	3	2	3	3	2	3	3	2	3	3	3	3	3	2	3	3	2	3	3	2	3	3	3	3	3	2	3	3	2	3	3	2	3	3	223	223	1	35
	0.597866	-0.276381	Rv0324_Rv0324	Rv0324_Rv0324	9	9	9	Rv0324_Rv0324	1	8	6	7	3	4	5	6	7	4	4	5	5	8	6	7	3	4	5	6	7	4	4	5	5	8	6	7	3	4	5	6	7	4	4	5	5	226	226	1	66
	1.93516	0.309338	Rv0328_Rv0328	Rv0328_Rv0328	6	6	6	Rv0328_Rv0328	1	5	3	4	4	4	5	4	4	4	4	3	3	5	3	4	4	4	5	4	4	4	4	3	3	5	3	4	4	4	5	4	4	4	4	3	3	200	200	1	62
	0.92464	0.281621	Rv0329c_Rv0329c	Rv0329c_Rv0329c	6	6	6	Rv0329c_Rv0329c	1	4	4	4	5	4	4	2	3	2	5	4	5	4	4	4	5	4	4	2	3	2	5	4	5	4	4	4	5	4	4	2	3	2	5	4	5	208	208	1	56
	0.0303099	-0.00749906	Rv0330c_Rv0330c	Rv0330c_Rv0330c	6	6	6	Rv0330c_Rv0330c	1	5	5	5	4	5	4	5	6	3	5	5	5	5	5	5	4	5	4	5	6	3	5	5	5	5	5	5	4	5	4	5	6	3	5	5	5	246	246	1	58
	0.912839	0.075538	Rv0331_Rv0331	Rv0331_Rv0331	17	17	17	Rv0331_Rv0331	1	14	15	13	12	12	13	15	14	12	14	13	15	14	15	13	12	12	13	15	14	12	14	13	15	14	15	13	12	12	13	15	14	12	14	13	15	388	388	1	255
	0.0547505	0.0265547	Rv0332_Rv0332	Rv0332_Rv0332	10	10	10	Rv0332_Rv0332	1	10	8	8	5	7	5	8	7	8	8	7	9	10	8	8	5	7	5	8	7	8	8	7	9	10	8	8	5	7	5	8	7	8	8	7	9	261	261	1	123
	0.202867	0.0846596	Rv0333_Rv0333	Rv0333_Rv0333	5	5	5	Rv0333_Rv0333	1	5	5	5	5	5	5	5	5	5	5	5	5	5	5	5	5	5	5	5	5	5	5	5	5	5	5	5	5	5	5	5	5	5	5	5	5	124	124	1	164
	0.219384	-0.0539659	Rv0334_rmlA	Rv0334_rmlA	10	10	10	Rv0334_rmlA	1	9	8	10	9	10	9	10	9	10	9	9	10	9	8	10	9	10	9	10	9	10	9	9	10	9	8	10	9	10	9	10	9	10	9	9	10	288	288	1	165
	0.577006	0.339101	Rv0515_Rv0515;Rv0336_Rv0336	Rv0515_Rv0515;Rv0336_Rv0336	5;5	5;5	5;5	Rv0515_Rv0515;Rv0336_Rv0336	2	1	4	3	2	4	1	3	2	3	2	2	3	1	4	3	2	4	1	3	2	3	2	2	3	1	4	3	2	4	1	3	2	3	2	2	3	503	503;503	1	30
	0.0138535	0.00597827	Rv0337c_aspC	Rv0337c_aspC	12	12	12	Rv0337c_aspC	1	10	10	9	9	9	9	9	10	10	12	9	9	10	10	9	9	9	9	9	10	10	12	9	9	10	10	9	9	9	9	9	10	10	12	9	9	429	429	1	152
	0.202414	-0.023763	Rv0338c_Rv0338c	Rv0338c_Rv0338c	38	38	38	Rv0338c_Rv0338c	1	33	31	32	29	32	31	31	32	33	30	28	29	33	31	32	29	32	31	31	32	33	30	28	29	33	31	32	29	32	31	31	32	33	30	28	29	882	882	1	735
	1.0774	0.222595	Rv0339c_Rv0339c	Rv0339c_Rv0339c	23	23	23	Rv0339c_Rv0339c	1	16	12	11	11	15	13	12	12	13	11	11	11	16	12	11	11	15	13	12	12	13	11	11	11	16	12	11	11	15	13	12	12	13	11	11	11	832	832	1	165
	1.67199	-0.174761	Rv0340_Rv0340	Rv0340_Rv0340	3	3	3	Rv0340_Rv0340	1	3	3	3	3	3	3	3	3	3	3	3	3	3	3	3	3	3	3	3	3	3	3	3	3	3	3	3	3	3	3	3	3	3	3	3	3	179	179	1	66
	1.24398	-1.54397	Rv0341_iniB	Rv0341_iniB	2	2	2	Rv0341_iniB	1	0	1	1	1	1	0	1	1	1	0	2	2	0	1	1	1	1	0	1	1	1	0	2	2	0	1	1	1	1	0	1	1	1	0	2	2	479	479	1	11
	0.860337	0.108775	Rv0342_iniA	Rv0342_iniA	23	23	23	Rv0342_iniA	1	20	21	20	16	17	15	20	20	21	20	20	19	20	21	20	16	17	15	20	20	21	20	20	19	20	21	20	16	17	15	20	20	21	20	20	19	640	640	1	315
	0.240188	0.0556081	Rv0343_iniC	Rv0343_iniC	26	26	26	Rv0343_iniC	1	24	20	21	21	22	20	21	21	18	23	22	21	24	20	21	21	22	20	21	21	18	23	22	21	24	20	21	21	22	20	21	21	18	23	22	21	493	493	1	283
	0.899881	0.0807432	Rv0344c_lpqJ	Rv0344c_lpqJ	3	3	3	Rv0344c_lpqJ	1	3	3	3	3	2	3	3	3	3	3	3	3	3	3	3	3	2	3	3	3	3	3	3	3	3	3	3	3	2	3	3	3	3	3	3	3	186	186	1	44
	0.716602	0.417587	Rv0345_Rv0345	Rv0345_Rv0345	2	2	2	Rv0345_Rv0345	1	2	0	1	1	0	1	2	2	2	1	1	1	2	0	1	1	0	1	2	2	2	1	1	1	2	0	1	1	0	1	2	2	2	1	1	1	136	136	1	14
	0.23766	0.0634473	Rv0346c_ansP2	Rv0346c_ansP2	9	9	9	Rv0346c_ansP2	1	8	8	8	7	8	9	8	9	8	9	8	8	8	8	8	7	8	9	8	9	8	9	8	8	8	8	8	7	8	9	8	9	8	9	8	8	487	487	1	151
	0.0693603	-0.0167796	Rv0347_Rv0347	Rv0347_Rv0347	12	12	12	Rv0347_Rv0347	1	12	11	10	11	11	10	10	12	10	12	11	11	12	11	10	11	11	10	10	12	10	12	11	11	12	11	10	11	11	10	10	12	10	12	11	11	328	328	1	222
	0.023771	0.00700124	Rv0348_Rv0348	Rv0348_Rv0348	11	11	11	Rv0348_Rv0348	1	9	9	10	9	11	8	9	9	9	7	9	8	9	9	10	9	11	8	9	9	9	7	9	8	9	9	10	9	11	8	9	9	9	7	9	8	217	217	1	163
	0.710538	0.224552	Rv0349_Rv0349	Rv0349_Rv0349	7	7	7	Rv0349_Rv0349	1	5	6	5	4	6	6	4	5	5	5	6	4	5	6	5	4	6	6	4	5	5	5	6	4	5	6	5	4	6	6	4	5	5	5	6	4	219	219	1	77
	3.60955	-0.330807	Rv0350_dnaK	Rv0350_dnaK	66	66	66	Rv0350_dnaK	1	61	64	60	60	60	57	62	57	61	60	59	60	61	64	60	60	60	57	62	57	61	60	59	60	61	64	60	60	60	57	62	57	61	60	59	60	625	625	1	4986
81544;681545;681546;681547;681548;681549;681550;681551;681552;681553;681554;681555;681556;681557;681558;681559;681560;681561;681562;681563;681564;681565;681566;681567;681568;681569;681570;681571;681572;681573;681574;681575;681576;681577;681578;681579;681580;681581;681582;681583;681584;681585;681586;681587;681588;681589;681590;681591;681592;681593;681594;681595;681596;681597;681598;681599;681600;6…	12296;12297;12298;12299;12300;12301;12302;12303;12304;12305;12306;12307;12308;12309;12310;12311;12312;12313;12314;12315;12316;12317;12318;12319;12320;12321;12322;12323;12324;12325;12326;12327;12328;12329;12330;12331;12332;12333;12334;12335;12336;12337;12338;12339;12340;12341;12342;12343;12344;12345;12346;12347;12348;12349;12350;12351;12352;12353;12354;12355;12356;12357;12358;12359;12360;12361;123…
2526;512527;512528;512529;512530;512531;512532;512533;512534;512535;512536;517992;517993;517994;517995;517996;517997;517998;517999;518000;518001;518002;518003;518004;518005;518006;518007;518008;518009;518010;518011;518012;518013;518014;518015;518016;518017;518018;518019;518020;518021;518022;518023;518024;518025;518026;518027;518028;518029;518030;518031;518032;518033;518034;518035;518036;518037;51…	12369;63770;102958;108265;123253;123440;123513;123718;125180;149755;149906;171721;177809;177893;183584;192480;205701;205802;209891;209924;238817;267734;302312;302360;306630;306781;323741;323868;348766;348797;375662;375774;383667;389136;389219;389364;400338;407756;454614;461227;479039;479052;512318;512519;518278;534388;534397;545366;546085;546203;546316;549574;549584;569068;608530;610103;622309;62…	257;258;259		73;319;489		Color2 [DarkGray]	1	4					66	66	66	77.6	77.6	77.6	66.83	0	323.31	829770000000	6545	36.3703	36.5669	36.5563	36.8041	36.7276	36.7393	36.2612	36.3138	36.3168	36.6163	36.6014	36.6666
	0.416182	-0.091849	Rv0351_grpE	Rv0351_grpE	14	14	14	Rv0351_grpE	1	14	14	14	14	14	13	13	14	13	14	14	13	14	14	14	14	14	13	13	14	13	14	14	13	14	14	14	14	14	13	13	14	13	14	14	13	235	235	1	662
	0.237224	-0.0325445	Rv0352_dnaJ1	Rv0352_dnaJ1	28	28	28	Rv0352_dnaJ1	1	26	26	26	25	27	26	26	25	27	24	26	26	26	26	26	25	27	26	26	25	27	24	26	26	26	26	26	25	27	26	26	25	27	24	26	26	395	395	1	602
	1.33952	0.402631	Rv0353_hspR	Rv0353_hspR	6	6	6	Rv0353_hspR	1	6	6	6	5	6	6	6	6	6	5	5	5	6	6	6	5	6	6	6	6	6	5	5	5	6	6	6	5	6	6	6	6	6	5	5	5	126	126	1	124
	0.157352	0.0401688	Rv0356c_Rv0356c	Rv0356c_Rv0356c	9	9	9	Rv0356c_Rv0356c	1	9	9	9	8	9	8	8	9	9	9	8	9	9	9	9	8	9	8	8	9	9	9	8	9	9	9	9	8	9	8	8	9	9	9	8	9	214	214	1	165
	0.149135	0.0405731	Rv0357c_purA	Rv0357c_purA	21	21	21	Rv0357c_purA	1	19	18	18	14	19	15	16	17	18	17	18	17	19	18	18	14	19	15	16	17	18	17	18	17	19	18	18	14	19	15	16	17	18	17	18	17	432	432	1	301
	1.35928	0.409814	Rv0358_Rv0358	Rv0358_Rv0358	5	5	5	Rv0358_Rv0358	1	5	3	2	2	3	3	3	3	3	4	3	5	5	3	2	2	3	3	3	3	3	4	3	5	5	3	2	2	3	3	3	3	3	4	3	5	215	215	1	40
	0.00106402	0.000757217	Rv0359_Rv0359	Rv0359_Rv0359	2	2	2	Rv0359_Rv0359	1	2	2	2	2	2	2	2	2	2	2	2	2	2	2	2	2	2	2	2	2	2	2	2	2	2	2	2	2	2	2	2	2	2	2	2	2	259	259	1	25
	0.0308107	-0.0101382	Rv0360c_Rv0360c	Rv0360c_Rv0360c	5	5	5	Rv0360c_Rv0360c	1	4	4	4	5	5	5	4	4	4	4	4	3	4	4	4	5	5	5	4	4	4	4	4	3	4	4	4	5	5	5	4	4	4	4	4	3	145	145	1	79
	1.4616	-0.202295	Rv0361_Rv0361	Rv0361_Rv0361	19	19	19	Rv0361_Rv0361	1	17	17	17	17	16	15	13	15	16	16	18	16	17	17	17	17	16	15	13	15	16	16	18	16	17	17	17	17	16	15	13	15	16	16	18	16	275	275	1	354
	0.223726	0.0698376	Rv0362_mgtE	Rv0362_mgtE	9	9	9	Rv0362_mgtE	1	7	8	8	4	7	6	7	6	5	7	8	5	7	8	8	4	7	6	7	6	5	7	8	5	7	8	8	4	7	6	7	6	5	7	8	5	460	460	1	89
	0.133276	-0.0335395	Rv0363c_fba	Rv0363c_fba	24	24	24	Rv0363c_fba	1	24	23	22	17	24	21	23	22	24	20	22	23	24	23	22	17	24	21	23	22	24	20	22	23	24	23	22	17	24	21	23	22	24	20	22	23	344	344	1	707
	1.69776	0.409637	Rv0364_Rv0364	Rv0364_Rv0364	4	4	4	Rv0364_Rv0364	1	4	3	3	3	3	4	3	3	3	4	3	4	4	3	3	3	3	4	3	3	3	4	3	4	4	3	3	3	3	4	3	3	3	4	3	4	227	227	1	59
	1.43991	0.0785611	Rv0365c_Rv0365c	Rv0365c_Rv0365c	14	14	14	Rv0365c_Rv0365c	1	13	11	11	10	14	11	11	10	12	12	11	10	13	11	11	10	14	11	11	10	12	12	11	10	13	11	11	10	14	11	11	10	12	12	11	10	376	376	1	193
	0.425431	-0.147004	Rv0366c_Rv0366c	Rv0366c_Rv0366c	3	3	3	Rv0366c_Rv0366c	1	3	3	3	1	2	2	2	1	2	2	2	3	3	3	3	1	2	2	2	1	2	2	2	3	3	3	3	1	2	2	2	1	2	2	2	3	197	197	1	35
	1.06623	0.897329	Rv0367c_Rv0367c	Rv0367c_Rv0367c	2	2	2	Rv0367c_Rv0367c	1	1	1	1	1	2	1	1	2	2	1	2	1	1	1	1	1	2	1	1	2	2	1	2	1	1	1	1	1	2	1	1	2	2	1	2	1	129	129	1	16
	0.788295	0.724048	Rv0375c_Rv0375c	Rv0375c_Rv0375c	4	4	4	Rv0375c_Rv0375c	1	1	1	1	1	3	3	0	0	0	0	2	1	1	1	1	1	3	3	0	0	0	0	2	1	1	1	1	1	3	3	0	0	0	0	2	1	286	286	1	13
	2.67388	-0.276984	Rv0376c_Rv0376c	Rv0376c_Rv0376c	11	11	11	Rv0376c_Rv0376c	1	9	7	7	6	10	9	7	8	7	9	8	9	9	7	7	6	10	9	7	8	7	9	8	9	9	7	7	6	10	9	7	8	7	9	8	9	380	380	1	110
	0.42101	0.248393	Rv0377_Rv0377	Rv0377_Rv0377	10	10	10	Rv0377_Rv0377	1	6	6	7	4	7	6	8	8	6	6	7	8	6	6	7	4	7	6	8	8	6	6	7	8	6	6	7	4	7	6	8	8	6	6	7	8	321	321	1	108
	2.03061	-0.483165	Rv0379_secE2	Rv0379_secE2	7	7	7	Rv0379_secE2	1	6	6	7	6	5	6	5	7	6	6	7	6	6	6	7	6	5	6	5	7	6	6	7	6	6	6	7	6	5	6	5	7	6	6	7	6	71	71	1	628
	0.530724	-0.790255	Rv0380c_Rv0380c	Rv0380c_Rv0380c	5	5	5	Rv0380c_Rv0380c	1	5	3	5	2	3	1	3	1	3	3	3	4	5	3	5	2	3	1	3	1	3	3	3	4	5	3	5	2	3	1	3	1	3	3	3	4	183	183	1	45
	0.013575	0.00661278	Rv0381c_Rv0381c	Rv0381c_Rv0381c	5	5	5	Rv0381c_Rv0381c	1	5	4	4	4	3	3	3	4	4	4	4	4	5	4	4	4	3	3	3	4	4	4	4	4	5	4	4	4	3	3	3	4	4	4	4	4	302	302	1	64
	0.00879702	0.00536919	Rv0382c_pyrE	Rv0382c_pyrE	6	6	6	Rv0382c_pyrE	1	6	6	6	5	6	5	6	6	6	6	6	6	6	6	6	5	6	5	6	6	6	6	6	6	6	6	6	5	6	5	6	6	6	6	6	6	179	179	1	102
	0.144747	-0.0323385	Rv0383c_Rv0383c	Rv0383c_Rv0383c	17	17	17	Rv0383c_Rv0383c	1	16	15	17	17	17	17	17	16	15	17	17	17	16	15	17	17	17	17	17	16	15	17	17	17	16	15	17	17	17	17	17	16	15	17	17	17	284	284	1	336
	0.716234	0.112587	Rv0384c_clpB	Rv0384c_clpB	66	66	63	Rv0384c_clpB	1	61	60	60	58	60	56	61	61	61	61	60	60	61	60	60	58	60	56	61	61	61	61	60	60	58	57	57	55	57	53	58	58	58	58	57	57	848	848	1	1577
	0.142774	0.0657876	Rv0385_Rv0385	Rv0385_Rv0385	8	8	8	Rv0385_Rv0385	1	6	5	5	4	4	5	6	5	6	3	5	4	6	5	5	4	4	5	6	5	6	3	5	4	6	5	5	4	4	5	6	5	6	3	5	4	390	390	1	60
	0.477857	0.0925426	Rv0386_Rv0386	Rv0386_Rv0386	33	33	33	Rv0386_Rv0386	1	21	24	23	20	20	21	24	24	23	23	24	25	21	24	23	20	20	21	24	24	23	23	24	25	21	24	23	20	20	21	24	24	23	23	24	25	1085	1085	1	300
	0.696381	-0.0770779	Rv0389_purT	Rv0389_purT	14	14	14	Rv0389_purT	1	12	14	13	13	12	13	14	14	14	14	14	13	12	14	13	13	12	13	14	14	14	14	14	13	12	14	13	13	12	13	14	14	14	14	14	13	419	419	1	255
	1.50108	0.134197	Rv0390_Rv0390	Rv0390_Rv0390	7	7	7	Rv0390_Rv0390	1	7	7	7	6	7	6	7	7	6	7	6	7	7	7	7	6	7	6	7	7	6	7	6	7	7	7	7	6	7	6	7	7	6	7	6	7	140	140	1	172
	0.881387	0.172246	Rv0391_metZ	Rv0391_metZ	20	20	20	Rv0391_metZ	1	17	15	15	15	17	16	16	16	17	16	18	17	17	15	15	15	17	16	16	16	17	16	18	17	17	15	15	15	17	16	16	16	17	16	18	17	406	406	1	318
	1.90704	0.151409	Rv0392c_ndhA	Rv0392c_ndhA	23	23	21	Rv0392c_ndhA	1	18	19	18	18	18	18	17	15	18	19	15	17	18	19	18	18	18	18	17	15	18	19	15	17	17	17	17	17	17	17	15	14	17	17	14	15	470	470	1	313
	0.451998	0.107632	Rv0394c_Rv0394c	Rv0394c_Rv0394c	7	7	7	Rv0394c_Rv0394c	1	6	6	7	6	7	7	7	7	7	7	6	6	6	6	7	6	7	7	7	7	7	7	6	6	6	6	7	6	7	7	7	7	7	7	6	6	239	239	1	160
	0.33966	0.131192	Rv0398c_Rv0398c	Rv0398c_Rv0398c	4	4	4	Rv0398c_Rv0398c	1	4	3	3	2	4	2	2	2	3	2	2	2	4	3	3	2	4	2	2	2	3	2	2	2	4	3	3	2	4	2	2	2	3	2	2	2	213	213	1	42
	1.00914	0.176078	Rv0399c_lpqK	Rv0399c_lpqK	8	8	8	Rv0399c_lpqK	1	7	6	5	5	5	6	5	5	5	5	7	6	7	6	5	5	5	6	5	5	5	5	7	6	7	6	5	5	5	6	5	5	5	5	7	6	409	409	1	74
	0.16946	0.0421556	Rv0400c_fadE7	Rv0400c_fadE7	19	19	19	Rv0400c_fadE7	1	17	16	18	17	18	16	18	17	17	19	18	17	17	16	18	17	18	16	18	17	17	19	18	17	17	16	18	17	18	16	18	17	17	19	18	17	395	395	1	376
	0.607034	0.173174	Rv0402c_mmpL1	Rv0402c_mmpL1	19	18	18	Rv0402c_mmpL1	1	13	11	14	10	12	12	10	12	14	15	12	13	12	10	13	9	12	11	10	11	13	15	12	12	12	10	13	9	12	11	10	11	13	15	12	12	958	958	1	149
	0.436226	0.687758	Rv0403c_mmpS1	Rv0403c_mmpS1	3	3	3	Rv0403c_mmpS1	1	3	1	2	2	2	3	3	3	2	3	2	1	3	1	2	2	2	3	3	3	2	3	2	1	3	1	2	2	2	3	3	3	2	3	2	1	142	142	1	29
	0.22347	-0.0475171	Rv0404_fadD30	Rv0404_fadD30	18	17	17	Rv0404_fadD30	1	18	14	16	13	16	14	17	16	17	15	15	16	17	13	15	13	15	13	16	15	16	14	14	15	17	13	15	13	15	13	16	15	16	14	14	15	585	585	1	266
	0.553485	-0.0810076	Rv0405_pks6	Rv0405_pks6	31	31	31	Rv0405_pks6	1	22	25	26	20	20	14	19	22	23	24	24	23	22	25	26	20	20	14	19	22	23	24	24	23	22	25	26	20	20	14	19	22	23	24	24	23	1402	1402	1	332
	0.0268125	0.011961	Rv0406c_Rv0406c	Rv0406c_Rv0406c	7	7	7	Rv0406c_Rv0406c	1	6	7	7	7	7	6	6	7	7	7	7	7	6	7	7	7	7	6	6	7	7	7	7	7	6	7	7	7	7	6	6	7	7	7	7	7	272	272	1	107
	0.217583	0.0197379	Rv0407_fgd1	Rv0407_fgd1	19	19	19	Rv0407_fgd1	1	16	18	17	15	16	14	16	16	15	18	16	16	16	18	17	15	16	14	16	16	15	18	16	16	16	18	17	15	16	14	16	16	15	18	16	16	336	336	1	287
	0.0523255	0.00709661	Rv0408_pta	Rv0408_pta	26	26	26	Rv0408_pta	1	20	19	19	17	20	18	23	21	21	20	20	20	20	19	19	17	20	18	23	21	21	20	20	20	20	19	19	17	20	18	23	21	21	20	20	20	690	690	1	285
	0.832372	0.140097	Rv0409_ackA	Rv0409_ackA	15	15	15	Rv0409_ackA	1	12	14	12	11	12	12	13	11	12	13	14	13	12	14	12	11	12	12	13	11	12	13	14	13	12	14	12	11	12	12	13	11	12	13	14	13	385	385	1	199
	1.2675	0.111821	Rv0410c_pknG	Rv0410c_pknG	33	33	33	Rv0410c_pknG	1	29	30	28	23	28	27	27	28	26	26	25	28	29	30	28	23	28	27	27	28	26	26	25	28	29	30	28	23	28	27	27	28	26	26	25	28	750	750	1	497
	0.913897	0.137792	Rv0411c_glnH	Rv0411c_glnH	12	12	12	Rv0411c_glnH	1	11	9	11	9	10	10	10	10	11	9	10	10	11	9	11	9	10	10	10	10	11	9	10	10	11	9	11	9	10	10	10	10	11	9	10	10	328	328	1	161
	0.0817054	0.0113347	Rv0412c_Rv0412c	Rv0412c_Rv0412c	24	24	24	Rv0412c_Rv0412c	1	22	20	21	20	22	20	22	22	22	20	21	22	22	20	21	20	22	20	22	22	22	20	21	22	22	20	21	20	22	20	22	22	22	20	21	22	439	439	1	416
	0.717976	-0.112311	Rv0413_mutT3	Rv0413_mutT3	6	6	6	Rv0413_mutT3	1	6	6	5	5	5	5	5	5	5	5	5	5	6	6	5	5	5	5	5	5	5	5	5	5	6	6	5	5	5	5	5	5	5	5	5	5	217	217	1	97
	0.46973	0.0870883	Rv0414c_thiE	Rv0414c_thiE	14	14	14	Rv0414c_thiE	1	13	13	13	13	13	14	13	13	14	13	14	13	13	13	13	13	13	14	13	13	14	13	14	13	13	13	13	13	13	14	13	13	14	13	14	13	222	222	1	193
	0.19866	0.0404332	Rv0415_thiO	Rv0415_thiO	11	11	11	Rv0415_thiO	1	10	9	10	7	8	7	10	10	10	10	10	10	10	9	10	7	8	7	10	10	10	10	10	10	10	9	10	7	8	7	10	10	10	10	10	10	340	340	1	144
	1.50483	0.0836163	Rv0417_thiG	Rv0417_thiG	8	8	8	Rv0417_thiG	1	8	8	8	7	8	6	7	7	7	7	7	8	8	8	8	7	8	6	7	7	7	7	7	8	8	8	8	7	8	6	7	7	7	7	7	8	252	252	1	143
	0.996071	-0.104014	Rv0418_lpqL	Rv0418_lpqL	26	26	26	Rv0418_lpqL	1	24	23	25	24	24	23	23	21	24	25	24	23	24	23	25	24	24	23	23	21	24	25	24	23	24	23	25	24	24	23	23	21	24	25	24	23	500	500	1	470
	0.0921122	0.0249208	Rv0419_lpqM	Rv0419_lpqM	19	19	19	Rv0419_lpqM	1	16	17	14	16	16	17	17	17	17	15	16	16	16	17	14	16	16	17	17	17	17	15	16	16	16	17	14	16	16	17	17	17	17	15	16	16	498	498	1	250
	1.82596	-0.361507	Rv0420c_Rv0420c	Rv0420c_Rv0420c	2	2	2	Rv0420c_Rv0420c	1	2	2	2	2	2	2	2	2	2	2	2	2	2	2	2	2	2	2	2	2	2	2	2	2	2	2	2	2	2	2	2	2	2	2	2	2	136	136	1	41
	0.595856	0.215699	Rv0421c_Rv0421c	Rv0421c_Rv0421c	6	6	6	Rv0421c_Rv0421c	1	6	5	5	4	5	5	4	4	5	5	5	5	6	5	5	4	5	5	4	4	5	5	5	5	6	5	5	4	5	5	4	4	5	5	5	5	209	209	1	76
	0.347802	-0.0927359	Rv0422c_thiD	Rv0422c_thiD	8	8	8	Rv0422c_thiD	1	5	5	5	4	4	5	5	4	3	5	4	4	5	5	5	4	4	5	5	4	3	5	4	4	5	5	5	4	4	5	5	4	3	5	4	4	265	265	1	68
	0.936594	0.0739568	Rv0423c_thiC	Rv0423c_thiC	32	32	32	Rv0423c_thiC	1	30	30	29	26	27	27	28	27	27	27	29	30	30	30	29	26	27	27	28	27	27	27	29	30	30	30	29	26	27	27	28	27	27	27	29	30	547	547	1	656
	1.51682	0.187298	Rv0424c_Rv0424c	Rv0424c_Rv0424c	4	4	4	Rv0424c_Rv0424c	1	3	4	4	3	3	4	3	4	4	3	4	4	3	4	4	3	3	4	3	4	4	3	4	4	3	4	4	3	3	4	3	4	4	3	4	4	91	91	1	76
	1.78376	-0.212629	Rv0425c_ctpH	Rv0425c_ctpH	41	41	41	Rv0425c_ctpH	1	28	32	30	30	30	27	25	30	29	32	28	30	28	32	30	30	30	27	25	30	29	32	28	30	28	32	30	30	30	27	25	30	29	32	28	30	1539	1539	1	402
	1.18481	-0.144599	Rv0426c_Rv0426c	Rv0426c_Rv0426c	6	6	6	Rv0426c_Rv0426c	1	6	6	6	6	6	6	6	6	6	6	6	6	6	6	6	6	6	6	6	6	6	6	6	6	6	6	6	6	6	6	6	6	6	6	6	6	147	147	1	245
	0.84326	0.0870139	Rv0427c_xthA	Rv0427c_xthA	18	18	18	Rv0427c_xthA	1	17	15	15	13	14	14	14	14	12	14	13	15	17	15	15	13	14	14	14	14	12	14	13	15	17	15	15	13	14	14	14	14	12	14	13	15	291	291	1	226
	0.448249	0.106743	Rv0428c_Rv0428c	Rv0428c_Rv0428c	14	14	14	Rv0428c_Rv0428c	1	13	11	13	11	12	12	12	12	11	11	11	12	13	11	13	11	12	12	12	12	11	11	11	12	13	11	13	11	12	12	12	12	11	11	11	12	302	302	1	172
	0.197149	0.0842024	Rv0429c_def	Rv0429c_def	5	5	5	Rv0429c_def	1	5	5	5	4	5	5	5	5	5	5	5	5	5	5	5	4	5	5	5	5	5	5	5	5	5	5	5	4	5	5	5	5	5	5	5	5	197	197	1	124
	1.37172	0.513486	Rv0430_Rv0430	Rv0430_Rv0430	5	5	5	Rv0430_Rv0430	1	4	5	4	4	2	4	4	3	3	5	5	4	4	5	4	4	2	4	4	3	3	5	5	4	4	5	4	4	2	4	4	3	3	5	5	4	102	102	1	65
	0.311009	-0.0566552	Rv0431_Rv0431	Rv0431_Rv0431	6	6	6	Rv0431_Rv0431	1	5	6	6	6	6	6	6	6	6	6	6	6	5	6	6	6	6	6	6	6	6	6	6	6	5	6	6	6	6	6	6	6	6	6	6	6	164	164	1	124
	0.332882	0.0918516	Rv0432_sodC	Rv0432_sodC	8	8	8	Rv0432_sodC	1	8	8	8	6	8	8	8	8	8	8	8	8	8	8	8	6	8	8	8	8	8	8	8	8	8	8	8	6	8	8	8	8	8	8	8	8	240	240	1	565
	0.376307	0.0625935	Rv0433_Rv0433	Rv0433_Rv0433	19	19	19	Rv0433_Rv0433	1	15	13	14	14	12	14	13	13	14	13	13	15	15	13	14	14	12	14	13	13	14	13	13	15	15	13	14	14	12	14	13	13	14	13	13	15	376	376	1	258
	0.0714394	-0.0318705	Rv0434_Rv0434	Rv0434_Rv0434	10	10	10	Rv0434_Rv0434	1	8	4	5	5	7	6	5	7	7	7	4	7	8	4	5	5	7	6	5	7	7	7	4	7	8	4	5	5	7	6	5	7	7	7	4	7	217	217	1	79
	0.518806	0.0501181	Rv0435c_Rv0435c	Rv0435c_Rv0435c	27	26	26	Rv0435c_Rv0435c	1	26	26	26	23	26	23	23	27	25	26	25	25	25	25	25	22	25	22	22	26	24	25	24	24	25	25	25	22	25	22	22	26	24	25	24	24	728	728	1	423
	0.581392	-0.183207	Rv0436c_pssA	Rv0436c_pssA	4	4	4	Rv0436c_pssA	1	3	3	4	2	3	2	3	3	3	2	3	3	3	3	4	2	3	2	3	3	3	2	3	3	3	3	4	2	3	2	3	3	3	2	3	3	286	286	1	44
	0.787124	-0.117006	Rv0437c_psd	Rv0437c_psd	11	11	11	Rv0437c_psd	1	11	10	8	10	11	11	8	10	10	9	11	9	11	10	8	10	11	11	8	10	10	9	11	9	11	10	8	10	11	11	8	10	10	9	11	9	231	231	1	201
	0.408449	-0.0955512	Rv0438c_moeA2	Rv0438c_moeA2	10	10	10	Rv0438c_moeA2	1	10	10	9	8	8	8	9	9	8	9	10	9	10	10	9	8	8	8	9	9	8	9	10	9	10	10	9	8	8	8	9	9	8	9	10	9	405	405	1	159
	0.307316	-0.0387878	Rv0439c_Rv0439c	Rv0439c_Rv0439c	15	13	13	Rv0439c_Rv0439c	1	14	14	12	12	11	11	12	12	14	13	11	15	12	12	10	10	9	9	10	10	12	11	9	13	12	12	10	10	9	9	10	10	12	11	9	13	311	311	1	303
	2.43003	-0.401592	Rv0440_groEL2	Rv0440_groEL2	72	72	70	Rv0440_groEL2	1	62	61	62	60	63	60	61	60	61	61	62	63	62	61	62	60	63	60	61	60	61	61	62	63	60	60	60	58	61	59	59	58	59	59	61	62	540	540	1	14080
236339;236340;236341;236342;236343;236344;236345;236346;236347;236348;236349;236350;236351;236352;236353;236354;236355;236356;236357;236358;236359;236360;236361;236362;236363;236364;236365;236366;236367;236368;236369;236370;236371;236372;236373;236374;236375;236376;236377;236378;236379;236380;236381;236382;236383;236384;236385;236386;236387;236388;236389;236390;236391;236392;236393;236394;236395;…
478978;478979;478980;478981;478982;478983;478984;478985;478986;478987;478988;478989;478990;478991;478992;478993;478994;478995;478996;478997;478998;478999;479000;479001;479002;479003;479004;479005;479006;479007;479008;479009;479010;479011;479012;479013;479014;479015;479016;479017;479018;479019;479020;479021;479022;479023;479024;479025;479026;479027;479028;479029;479030;479031;479032;479033;479034;…	17681;17682;17683;17684;17685;17686;17687;17688;17689;17690;17691;17692;17693;17694;17695;17696;17697;17698;17699;17700;17701;17702;17703;17704;17705;17706;17707;17708;17709;17710;17711;17712;17713;17714;17715;17716;17717;17718;17719;17720;17721;17722;17723;17724;17725;17726;17727;17728;17729;17730;17731;17732;17733;17734;17735;17736;17737;17738;17739;17740;17741;17742;17743;17744;17745;17746;177…
3699;193700;193701;193702;193703;193704;193705;193706;193707;193708;193709;193710;193711;193712;193713;193714;193715;193716;193717;193718;193719;193720;193721;193722;193723;193724;193725;193726;193727;193728;193729;193730;193731;193732;193733;193734;193735;193736;193737;193738;193739;193740;193741;193742;193743;193744;193745;193746;193747;193748;193749;193750;193751;193752;193753;193754;193755;19…
4593;404594;404595;404596;404597;404598;404599;404600;404601;404602;404603;404604;404605;404606;404607;404608;404609;404610;404611;404612;404613;404614;404615;404616;404617;404618;404619;404620;404621;404622;404623;404624;404625;404626;404627;404628;404629;404630;404631;404632;404633;404634;404635;404636;404637;404638;404639;404640;404641;404642;404643;404644;404645;404646;404647;404648;404649;40…
3674;573675;573676;573677;573678;573679;573680;573681;573682;573683;573684;573685;573686;573687;573688;573689;573690;573691;573692;573693;573694;573695;573696;573697;573698;573699;573700;573701;573702;573703;573704;573705;573706;573707;573708;573709;573710;573711;573712;573713;573714;573715;573716;573717;573718;573719;573720;573721;573722;573723;573724;573725;573726;573727;573728;573729;573730;57…
7227;787228;787229;787230;787231;787232;787233;787234;787235;787236;787237;787238;787239;787240;787241;787242;787243;787244;787245;793798;793799;824555;824556;824557;824558;824559;824560;824561;824562;824563;824564;824565;824566;824567;824568;824569;824570;824571;824572;824573;824574;824575;824576;824577;824578;824579;824580;824581;824582;824583;824584;824585;824586;824587;824588;824589;824590;82…	17704;19935;43169;43223;43271;64404;64442;79122;84641;98197;107083;107113;134775;153007;189671;189674;193679;193902;193904;196393;211320;220753;221820;231750;278266;284952;285068;295635;310984;311041;327724;347507;351486;351490;403199;406848;407386;414606;414634;416181;431683;476969;539384;540981;549926;550097;550167;552334;571717;572352;573329;573577;574807;580895;581376;631126;631361;631487;675…	298;299;300;301;302;303		164;191;286;290;535;538		Color2 [DarkGray]	1	4					72	72	70	96.5	96.5	96.5	56.726	0	323.31	2363000000000	16845	37.6208	37.8303	37.9488	38.2075	37.9139	37.9446	37.493	37.5359	37.6722	37.9365	38.0446	37.9248
	0.283683	-0.0472997	Rv0441c_Rv0441c	Rv0441c_Rv0441c	9	9	9	Rv0441c_Rv0441c	1	6	6	7	7	6	6	7	6	8	7	7	7	6	6	7	7	6	6	7	6	8	7	7	7	6	6	7	7	6	6	7	6	8	7	7	7	142	142	1	91
	0.437166	-0.0938168	Rv0443_Rv0443	Rv0443_Rv0443	8	8	8	Rv0443_Rv0443	1	7	8	8	5	7	7	8	7	8	7	7	8	7	8	8	5	7	7	8	7	8	7	7	8	7	8	8	5	7	7	8	7	8	7	7	8	171	171	1	139
	0.0355173	-0.00641314	Rv0444c_rskA	Rv0444c_rskA	9	9	9	Rv0444c_rskA	1	8	9	9	9	9	9	9	9	9	8	9	8	8	9	9	9	9	9	9	9	9	8	9	8	8	9	9	9	9	9	9	9	9	8	9	8	232	232	1	221
	0.266458	-0.0355663	Rv0445c_sigK	Rv0445c_sigK	11	11	11	Rv0445c_sigK	1	8	9	10	8	9	8	9	9	10	9	9	10	8	9	10	8	9	8	9	9	10	9	9	10	8	9	10	8	9	8	9	9	10	9	9	10	187	187	1	157
	0.112654	-0.0525614	Rv0446c_Rv0446c	Rv0446c_Rv0446c	3	3	3	Rv0446c_Rv0446c	1	3	3	3	2	3	2	2	3	2	2	3	3	3	3	3	2	3	2	2	3	2	2	3	3	3	3	3	2	3	2	2	3	2	2	3	3	256	256	1	41
	0.358871	-0.105261	Rv0450c_mmpL4	Rv0450c_mmpL4	31	31	30	Rv0450c_mmpL4	1	23	22	27	22	22	25	19	17	18	21	19	22	23	22	27	22	22	25	19	17	18	21	19	22	22	21	26	21	22	24	19	16	17	21	19	21	967	967	1	308
	0.0278562	0.0798906	Rv0451c_mmpS4	Rv0451c_mmpS4	2	2	2	Rv0451c_mmpS4	1	2	2	1	1	1	2	2	1	1	1	1	2	2	2	1	1	1	2	2	1	1	1	1	2	2	2	1	1	1	2	2	1	1	1	1	2	140	140	1	17
	0.139734	0.461673	Rv0452_Rv0452	Rv0452_Rv0452	3	3	3	Rv0452_Rv0452	1	2	1	1	1	1	1	1	3	3	1	3	2	2	1	1	1	1	1	1	3	3	1	3	2	2	1	1	1	1	1	1	3	3	1	3	2	236	236	1	23
	0.692061	-0.220328	Rv0455c_Rv0455c	Rv0455c_Rv0455c	4	4	4	Rv0455c_Rv0455c	1	3	3	3	3	3	3	3	4	3	3	3	3	3	3	3	3	3	3	3	4	3	3	3	3	3	3	3	3	3	3	3	4	3	3	3	3	148	148	1	56
	0.86539	0.201396	Rv0456c_echA2	Rv0456c_echA2	6	6	6	Rv0456c_echA2	1	5	4	6	5	6	6	6	6	6	6	5	6	5	4	6	5	6	6	6	6	6	6	5	6	5	4	6	5	6	6	6	6	6	6	5	6	304	304	1	80
	1.56376	-0.162414	Rv0457c_Rv0457c	Rv0457c_Rv0457c	33	33	33	Rv0457c_Rv0457c	1	29	31	30	28	29	25	27	26	29	28	30	30	29	31	30	28	29	25	27	26	29	28	30	30	29	31	30	28	29	25	27	26	29	28	30	30	673	673	1	492
	0.586451	0.0755552	Rv0458_Rv0458	Rv0458_Rv0458	19	19	19	Rv0458_Rv0458	1	17	18	17	14	18	18	17	17	18	17	17	17	17	18	17	14	18	18	17	17	18	17	17	17	17	18	17	14	18	18	17	17	18	17	17	17	507	507	1	387
	0.720817	0.282181	Rv0459_Rv0459	Rv0459_Rv0459	6	6	6	Rv0459_Rv0459	1	5	4	3	4	6	4	4	3	5	4	5	5	5	4	3	4	6	4	4	3	5	4	5	5	5	4	3	4	6	4	4	3	5	4	5	5	163	163	1	55
	0.514148	1.44296	Rv0461_Rv0461	Rv0461_Rv0461	3	3	3	Rv0461_Rv0461	1	3	3	3	3	3	3	3	3	3	3	3	3	3	3	3	3	3	3	3	3	3	3	3	3	3	3	3	3	3	3	3	3	3	3	3	3	174	174	1	42
	0.94575	-0.0977618	Rv0462_lpdC	Rv0462_lpdC	25	25	25	Rv0462_lpdC	1	23	24	25	24	24	23	24	25	25	24	23	24	23	24	25	24	24	23	24	25	25	24	23	24	23	24	25	24	24	23	24	25	25	24	23	24	464	464	1	803
	1.47227	-0.191774	Rv0464c_Rv0464c	Rv0464c_Rv0464c	12	12	12	Rv0464c_Rv0464c	1	12	12	11	11	11	10	10	12	12	11	11	11	12	12	11	11	11	10	10	12	12	11	11	11	12	12	11	11	11	10	10	12	12	11	11	11	190	190	1	296
	1.54814	0.299653	Rv0465c_Rv0465c	Rv0465c_Rv0465c	15	15	15	Rv0465c_Rv0465c	1	11	11	10	11	14	8	13	12	11	10	10	10	11	11	10	11	14	8	13	12	11	10	10	10	11	11	10	11	14	8	13	12	11	10	10	10	474	474	1	148
	0.738556	-0.141737	Rv0466_Rv0466	Rv0466_Rv0466	14	14	14	Rv0466_Rv0466	1	13	13	13	12	13	13	12	11	13	13	13	13	13	13	13	12	13	13	12	11	13	13	13	13	13	13	13	12	13	13	12	11	13	13	13	13	264	264	1	323
	3.15765	-0.410212	Rv0467_icl1	Rv0467_icl1	25	25	25	Rv0467_icl1	1	23	24	23	23	24	22	21	23	23	21	24	23	23	24	23	23	24	22	21	23	23	21	24	23	23	24	23	23	24	22	21	23	23	21	24	23	428	428	1	512
	0.672758	-0.106566	Rv0468_fadB2	Rv0468_fadB2	13	13	13	Rv0468_fadB2	1	13	13	13	12	13	12	13	13	13	13	13	13	13	13	13	12	13	12	13	13	13	13	13	13	13	13	13	12	13	12	13	13	13	13	13	13	286	286	1	463
	0.0187377	0.00524584	Rv0469_umaA	Rv0469_umaA	20	20	19	Rv0469_umaA	1	19	20	20	19	19	19	20	20	20	20	20	20	19	20	20	19	19	19	20	20	20	20	20	20	18	19	19	18	18	18	19	19	19	19	19	19	286	286	1	510
	0.260784	-0.0673275	Rv0470c_pcaA	Rv0470c_pcaA	21	21	16	Rv0470c_pcaA	1	20	17	16	13	16	12	18	16	16	17	15	19	20	17	16	13	16	12	18	16	16	17	15	19	15	12	11	9	11	8	13	11	11	12	10	14	287	287	1	445
	0.093303	0.0216058	Rv0472c_Rv0472c	Rv0472c_Rv0472c	16	16	16	Rv0472c_Rv0472c	1	13	14	12	11	13	13	12	13	12	11	11	13	13	14	12	11	13	13	12	13	12	11	11	13	13	14	12	11	13	13	12	13	12	11	11	13	234	234	1	259
	0.121381	0.0365842	Rv0473_Rv0473	Rv0473_Rv0473	22	22	22	Rv0473_Rv0473	1	19	18	11	10	14	12	13	12	13	10	11	13	19	18	11	10	14	12	13	12	13	10	11	13	19	18	11	10	14	12	13	12	13	10	11	13	456	456	1	169
	0.200083	0.0357494	Rv0474_Rv0474	Rv0474_Rv0474	7	7	7	Rv0474_Rv0474	1	7	6	6	5	6	5	6	6	6	5	6	7	7	6	6	5	6	5	6	6	6	5	6	7	7	6	6	5	6	5	6	6	6	5	6	7	140	140	1	76
	0.787736	-0.153351	Rv0475_hbhA	Rv0475_hbhA	17	17	17	Rv0475_hbhA	1	15	16	17	17	16	16	16	15	15	15	16	16	15	16	17	17	16	16	16	15	15	15	16	16	15	16	17	17	16	16	16	15	15	15	16	16	199	199	1	590
	0.302102	-0.0873464	Rv0478_deoC	Rv0478_deoC	9	9	9	Rv0478_deoC	1	8	7	6	5	8	8	8	6	7	7	7	7	8	7	6	5	8	8	8	6	7	7	7	7	8	7	6	5	8	8	8	6	7	7	7	7	224	224	1	104
	0.0610194	-0.0306886	Rv0479c_Rv0479c	Rv0479c_Rv0479c	14	14	14	Rv0479c_Rv0479c	1	14	13	13	11	12	12	13	12	12	13	12	13	14	13	13	11	12	12	13	12	12	13	12	13	14	13	13	11	12	12	13	12	12	13	12	13	348	348	1	319
	0.528904	0.104865	Rv0480c_Rv0480c	Rv0480c_Rv0480c	14	14	14	Rv0480c_Rv0480c	1	13	12	12	12	11	13	11	12	13	10	13	12	13	12	12	12	11	13	11	12	13	10	13	12	13	12	12	12	11	13	11	12	13	10	13	12	280	280	1	220
	0.215156	0.0597045	Rv0481c_Rv0481c	Rv0481c_Rv0481c	9	9	9	Rv0481c_Rv0481c	1	7	6	8	5	6	7	5	4	6	5	6	6	7	6	8	5	6	7	5	4	6	5	6	6	7	6	8	5	6	7	5	4	6	5	6	6	174	174	1	93
	1.21559	-0.226898	Rv0482_murB	Rv0482_murB	13	13	13	Rv0482_murB	1	12	13	13	10	11	11	11	12	11	12	13	13	12	13	13	10	11	11	11	12	11	12	13	13	12	13	13	10	11	11	11	12	11	12	13	13	369	369	1	152
	0.118676	0.0382442	Rv0483_lprQ	Rv0483_lprQ	12	12	12	Rv0483_lprQ	1	12	12	12	12	12	12	11	10	11	9	11	10	12	12	12	12	12	12	11	10	11	9	11	10	12	12	12	12	12	12	11	10	11	9	11	10	451	451	1	178
	0.796088	0.0878601	Rv0484c_Rv0484c	Rv0484c_Rv0484c	12	12	12	Rv0484c_Rv0484c	1	12	9	9	10	10	9	7	9	10	9	9	8	12	9	9	10	10	9	7	9	10	9	9	8	12	9	9	10	10	9	7	9	10	9	9	8	251	251	1	167
	0.14632	0.0343838	Rv0485_Rv0485	Rv0485_Rv0485	16	16	16	Rv0485_Rv0485	1	12	13	13	11	15	11	10	13	11	13	13	13	12	13	13	11	15	11	10	13	11	13	13	13	12	13	13	11	15	11	10	13	11	13	13	13	438	438	1	150
	0.515033	0.120468	Rv0486_mshA	Rv0486_mshA	15	15	15	Rv0486_mshA	1	12	10	14	14	11	11	9	12	11	11	12	11	12	10	14	14	11	11	9	12	11	11	12	11	12	10	14	14	11	11	9	12	11	11	12	11	480	480	1	159
	1.25646	-0.178322	Rv0487_Rv0487	Rv0487_Rv0487	8	8	8	Rv0487_Rv0487	1	7	6	6	5	5	4	6	5	6	6	7	6	7	6	6	5	5	4	6	5	6	6	7	6	7	6	6	5	5	4	6	5	6	6	7	6	183	183	1	95
	0.0753996	-0.0190544	Rv0489_gpm1	Rv0489_gpm1	16	16	16	Rv0489_gpm1	1	16	15	14	15	16	13	15	15	14	15	15	15	16	15	14	15	16	13	15	15	14	15	15	15	16	15	14	15	16	13	15	15	14	15	15	15	249	249	1	348
	0.176563	0.0212701	Rv0490_senX3	Rv0490_senX3	20	20	20	Rv0490_senX3	1	17	14	17	16	15	16	15	16	15	17	17	16	17	14	17	16	15	16	15	16	15	17	17	16	17	14	17	16	15	16	15	16	15	17	17	16	410	410	1	275
	0.646895	-0.139722	Rv0491_regX3	Rv0491_regX3	11	11	11	Rv0491_regX3	1	8	8	9	6	8	9	9	9	8	9	8	9	8	8	9	6	8	9	9	9	8	9	8	9	8	8	9	6	8	9	9	9	8	9	8	9	227	227	1	150
	1.12282	0.229889	Rv0492c_Rv0492c	Rv0492c_Rv0492c	21	21	21	Rv0492c_Rv0492c	1	18	13	13	14	15	14	14	12	11	15	15	14	18	13	13	14	15	14	14	12	11	15	15	14	18	13	13	14	15	14	14	12	11	15	15	14	629	629	1	194
	0.493554	0.0846608	Rv0493c_Rv0493c	Rv0493c_Rv0493c	12	12	12	Rv0493c_Rv0493c	1	12	12	12	11	11	9	11	12	11	10	11	12	12	12	12	11	11	9	11	12	11	10	11	12	12	12	12	11	11	9	11	12	11	10	11	12	329	329	1	170
	0.175984	-0.0795867	Rv0494_Rv0494	Rv0494_Rv0494	7	7	7	Rv0494_Rv0494	1	6	3	5	4	5	4	5	5	5	5	3	4	6	3	5	4	5	4	5	5	5	5	3	4	6	3	5	4	5	4	5	5	5	5	3	4	242	242	1	56
	0.141194	-0.0503407	Rv0495c_Rv0495c	Rv0495c_Rv0495c	12	12	12	Rv0495c_Rv0495c	1	10	9	10	6	10	6	9	8	9	8	9	8	10	9	10	6	10	6	9	8	9	8	9	8	10	9	10	6	10	6	9	8	9	8	9	8	296	296	1	157
	0.477144	0.0586739	Rv0496_Rv0496	Rv0496_Rv0496	20	20	20	Rv0496_Rv0496	1	19	17	18	14	15	15	14	15	17	17	16	15	19	17	18	14	15	15	14	15	17	17	16	15	19	17	18	14	15	15	14	15	17	17	16	15	328	328	1	305
	1.61339	-0.477245	Rv0497_Rv0497	Rv0497_Rv0497	15	15	15	Rv0497_Rv0497	1	15	13	14	12	12	12	14	14	13	13	14	14	15	13	14	12	12	12	14	14	13	13	14	14	15	13	14	12	12	12	14	14	13	13	14	14	310	310	1	393
	0.538993	-0.101741	Rv0498_Rv0498	Rv0498_Rv0498	6	6	6	Rv0498_Rv0498	1	6	5	5	6	5	6	5	5	5	5	5	5	6	5	5	6	5	6	5	5	5	5	5	5	6	5	5	6	5	6	5	5	5	5	5	5	280	280	1	64
	0.0862851	-0.0595137	Rv0499_Rv0499	Rv0499_Rv0499	6	6	6	Rv0499_Rv0499	1	4	4	3	3	3	4	2	3	4	4	3	5	4	4	3	3	3	4	2	3	4	4	3	5	4	4	3	3	3	4	2	3	4	4	3	5	291	291	1	43
	0.272137	-0.0427837	Rv0500_proC	Rv0500_proC	9	9	9	Rv0500_proC	1	8	8	9	9	9	9	9	9	9	9	9	9	8	8	9	9	9	9	9	9	9	9	9	9	8	8	9	9	9	9	9	9	9	9	9	9	295	295	1	332
	0.334373	0.0606461	Rv0500A_Rv0500A	Rv0500A_Rv0500A	4	4	4	Rv0500A_Rv0500A	1	4	4	4	4	4	4	4	4	4	4	4	4	4	4	4	4	4	4	4	4	4	4	4	4	4	4	4	4	4	4	4	4	4	4	4	4	78	78	1	149
	0.285067	-0.0475508	Rv0501_galE2	Rv0501_galE2	21	21	21	Rv0501_galE2	1	20	18	18	16	18	15	19	20	18	18	19	18	20	18	18	16	18	15	19	20	18	18	19	18	20	18	18	16	18	15	19	20	18	18	19	18	376	376	1	244
	0.0628652	-0.0164274	Rv0502_Rv0502	Rv0502_Rv0502	14	14	14	Rv0502_Rv0502	1	14	11	13	13	14	13	14	12	13	13	12	12	14	11	13	13	14	13	14	12	13	13	12	12	14	11	13	13	14	13	14	12	13	13	12	12	358	358	1	251
	0.0453453	-0.0128803	Rv0503c_cmaA2	Rv0503c_cmaA2	18	18	18	Rv0503c_cmaA2	1	16	17	16	13	14	13	17	14	17	15	14	15	16	17	16	13	14	13	17	14	17	15	14	15	16	17	16	13	14	13	17	14	17	15	14	15	302	302	1	499
	0.335352	0.128144	Rv0504c_Rv0504c	Rv0504c_Rv0504c	10	10	10	Rv0504c_Rv0504c	1	10	8	8	7	10	9	9	6	7	9	9	8	10	8	8	7	10	9	9	6	7	9	9	8	10	8	8	7	10	9	9	6	7	9	9	8	166	166	1	112
	0.675362	-0.138412	Rv0505c_serB1	Rv0505c_serB1	5	5	5	Rv0505c_serB1	1	5	5	5	5	5	5	5	5	5	5	5	5	5	5	5	5	5	5	5	5	5	5	5	5	5	5	5	5	5	5	5	5	5	5	5	5	373	373	1	79
	0.0703555	0.0289803	Rv0506_mmpS2	Rv0506_mmpS2	7	7	7	Rv0506_mmpS2	1	5	6	3	6	5	4	5	6	6	5	6	7	5	6	3	6	5	4	5	6	6	5	6	7	5	6	3	6	5	4	5	6	6	5	6	7	147	147	1	69
	0.515348	0.196207	Rv0507_mmpL2	Rv0507_mmpL2	16	16	16	Rv0507_mmpL2	1	6	9	9	8	9	5	8	8	7	9	10	8	6	9	9	8	9	5	8	8	7	9	10	8	6	9	9	8	9	5	8	8	7	9	10	8	968	968	1	105
	1.00854	0.276083	Rv0508_Rv0508	Rv0508_Rv0508	4	4	4	Rv0508_Rv0508	1	4	3	3	3	3	3	3	3	3	3	3	3	4	3	3	3	3	3	3	3	3	3	3	3	4	3	3	3	3	3	3	3	3	3	3	3	97	97	1	52
	0.338694	0.055872	Rv0509_hemA	Rv0509_hemA	18	18	18	Rv0509_hemA	1	17	17	15	14	15	15	16	17	16	16	18	17	17	17	15	14	15	15	16	17	16	16	18	17	17	17	15	14	15	15	16	17	16	16	18	17	468	468	1	278
	0.10406	-0.0215689	Rv0510_hemC	Rv0510_hemC	15	15	15	Rv0510_hemC	1	13	10	13	11	15	14	12	13	12	13	12	10	13	10	13	11	15	14	12	13	12	13	12	10	13	10	13	11	15	14	12	13	12	13	12	10	309	309	1	243
	1.22297	-0.0619971	Rv0511_hemD	Rv0511_hemD	31	31	31	Rv0511_hemD	1	30	28	29	26	30	27	30	30	30	29	30	30	30	28	29	26	30	27	30	30	30	29	30	30	30	28	29	26	30	27	30	30	30	29	30	30	565	565	1	549
	0.133591	-0.0305119	Rv0512_hemB	Rv0512_hemB	16	16	16	Rv0512_hemB	1	15	15	16	13	14	14	15	15	15	15	15	15	15	15	16	13	14	14	15	15	15	15	15	15	15	15	16	13	14	14	15	15	15	15	15	15	329	329	1	273
	0.462641	-0.141295	Rv0513_Rv0513	Rv0513_Rv0513	9	9	9	Rv0513_Rv0513	1	8	9	9	9	8	9	9	9	8	9	8	9	8	9	9	9	8	9	9	9	8	9	8	9	8	9	9	9	8	9	9	9	8	9	8	9	182	182	1	148
	0.760728	-0.223504	Rv0516c_Rv0516c	Rv0516c_Rv0516c	9	9	9	Rv0516c_Rv0516c	1	8	8	7	7	7	7	6	7	6	9	8	7	8	8	7	7	7	7	6	7	6	9	8	7	8	8	7	7	7	7	6	7	6	9	8	7	158	158	1	140
	0.71317	0.171582	Rv0517_Rv0517	Rv0517_Rv0517	4	4	4	Rv0517_Rv0517	1	2	3	3	3	4	4	3	3	3	3	3	3	2	3	3	3	4	4	3	3	3	3	3	3	2	3	3	3	4	4	3	3	3	3	3	3	436	436	1	39
	0.913856	0.183539	Rv0518_Rv0518	Rv0518_Rv0518	11	11	11	Rv0518_Rv0518	1	9	9	9	7	9	8	10	8	8	7	7	9	9	9	9	7	9	8	10	8	8	7	7	9	9	9	9	7	9	8	10	8	8	7	7	9	231	231	1	120
	0.324577	0.25952	Rv0519c_Rv0519c	Rv0519c_Rv0519c	3	3	3	Rv0519c_Rv0519c	1	2	2	2	1	2	3	1	1	1	2	2	1	2	2	2	1	2	3	1	1	1	2	2	1	2	2	2	1	2	3	1	1	1	2	2	1	300	300	1	20
	1.68926	0.187343	Rv0523c_Rv0523c	Rv0523c_Rv0523c	7	7	7	Rv0523c_Rv0523c	1	7	7	7	6	7	7	7	7	7	7	7	7	7	7	7	6	7	7	7	7	7	7	7	7	7	7	7	6	7	7	7	7	7	7	7	7	131	131	1	113
	2.24558	-0.15913	Rv0524_hemL	Rv0524_hemL	14	14	14	Rv0524_hemL	1	14	14	13	13	14	13	13	13	13	13	14	13	14	14	13	13	14	13	13	13	13	13	14	13	14	14	13	13	14	13	13	13	13	13	14	13	462	462	1	382
	1.4687	0.149822	Rv0525_Rv0525	Rv0525_Rv0525	11	11	11	Rv0525_Rv0525	1	11	11	9	9	10	11	11	11	11	11	11	11	11	11	9	9	10	11	11	11	11	11	11	11	11	11	9	9	10	11	11	11	11	11	11	11	202	202	1	281
	0.933833	0.111003	Rv0526_Rv0526	Rv0526_Rv0526	13	13	13	Rv0526_Rv0526	1	12	12	10	11	12	12	12	12	12	11	11	13	12	12	10	11	12	12	12	12	12	11	11	13	12	12	10	11	12	12	12	12	12	11	11	13	216	216	1	185
	0.590576	-0.0982774	Rv0528_Rv0528	Rv0528_Rv0528	15	15	15	Rv0528_Rv0528	1	15	14	13	11	13	12	14	15	12	14	13	13	15	14	13	11	13	12	14	15	12	14	13	13	15	14	13	11	13	12	14	15	12	14	13	13	529	529	1	206
	0.441824	0.10069	Rv0529_ccsA	Rv0529_ccsA	6	6	6	Rv0529_ccsA	1	6	5	6	4	5	5	5	5	5	4	4	6	6	5	6	4	5	5	5	5	5	4	4	6	6	5	6	4	5	5	5	5	5	4	4	6	324	324	1	110
	0.343185	0.077755	Rv0530_Rv0530	Rv0530_Rv0530	21	21	21	Rv0530_Rv0530	1	17	14	17	16	17	16	15	15	16	13	15	15	17	14	17	16	17	16	15	15	16	13	15	15	17	14	17	16	17	16	15	15	16	13	15	15	405	405	1	354
	0.739745	0.156196	Rv0530A_Rv0530A	Rv0530A_Rv0530A	2	2	2	Rv0530A_Rv0530A	1	2	2	2	2	2	1	2	2	2	2	2	2	2	2	2	2	2	1	2	2	2	2	2	2	2	2	2	2	2	1	2	2	2	2	2	2	53	53	1	34
	0.435497	0.178652	Rv0531_Rv0531	Rv0531_Rv0531	3	3	3	Rv0531_Rv0531	1	3	3	2	3	3	2	2	3	3	3	2	3	3	3	2	3	3	2	2	3	3	3	2	3	3	3	2	3	3	2	2	3	3	3	2	3	105	105	1	47
	0.932808	-0.119986	Rv0533c_fabH	Rv0533c_fabH	16	16	16	Rv0533c_fabH	1	15	16	15	15	14	13	15	13	13	16	15	15	15	16	15	15	14	13	15	13	13	16	15	15	15	16	15	15	14	13	15	13	13	16	15	15	335	335	1	285
	0.138106	-0.0179202	Rv0535_pnp	Rv0535_pnp	6	6	6	Rv0535_pnp	1	4	6	6	6	6	6	5	6	6	6	6	6	4	6	6	6	6	6	5	6	6	6	6	6	4	6	6	6	6	6	5	6	6	6	6	6	264	264	1	113
	0.709549	0.118581	Rv0536_galE3	Rv0536_galE3	13	13	13	Rv0536_galE3	1	12	10	12	9	11	6	12	12	11	11	12	12	12	10	12	9	11	6	12	12	11	11	12	12	12	10	12	9	11	6	12	12	11	11	12	12	346	346	1	157
	0.0703443	0.00746727	Rv0537c_Rv0537c	Rv0537c_Rv0537c	8	8	8	Rv0537c_Rv0537c	1	6	8	8	8	7	8	8	7	8	7	8	8	6	8	8	8	7	8	8	7	8	7	8	8	6	8	8	8	7	8	8	7	8	7	8	8	477	477	1	128
	0.0545625	0.00624148	Rv0538_Rv0538	Rv0538_Rv0538	9	9	9	Rv0538_Rv0538	1	8	7	7	8	7	8	8	7	7	7	8	8	8	7	7	8	7	8	8	7	7	7	8	8	8	7	7	8	7	8	8	7	7	7	8	8	548	548	1	180
	0.336998	-0.0531152	Rv0539_Rv0539	Rv0539_Rv0539	9	9	9	Rv0539_Rv0539	1	6	6	5	6	6	8	7	8	6	7	7	7	6	6	5	6	6	8	7	8	6	7	7	7	6	6	5	6	6	8	7	8	6	7	7	7	210	210	1	88
	0.228149	0.108545	Rv0540_Rv0540	Rv0540_Rv0540	9	9	9	Rv0540_Rv0540	1	7	7	6	6	6	3	5	6	5	6	4	8	7	7	6	6	6	3	5	6	5	6	4	8	7	7	6	6	6	3	5	6	5	6	4	8	220	220	1	85
	0.109148	0.0901604	Rv0541c_Rv0541c	Rv0541c_Rv0541c	3	3	3	Rv0541c_Rv0541c	1	2	2	3	2	2	3	3	2	2	2	2	2	2	2	3	2	2	3	3	2	2	2	2	2	2	2	3	2	2	3	3	2	2	2	2	2	449	449	1	36
	0.398115	0.0730114	Rv0542c_menE	Rv0542c_menE	14	14	14	Rv0542c_menE	1	11	13	12	11	12	10	10	13	11	11	12	13	11	13	12	11	12	10	10	13	11	11	12	13	11	13	12	11	12	10	10	13	11	11	12	13	362	362	1	181
	0.119352	-0.0152664	Rv0543c_Rv0543c	Rv0543c_Rv0543c	6	6	6	Rv0543c_Rv0543c	1	5	5	5	4	5	4	5	6	4	5	5	5	5	5	5	4	5	4	5	6	4	5	5	5	5	5	5	4	5	4	5	6	4	5	5	5	100	100	1	90
	0.141519	0.263479	Rv0545c_pitA	Rv0545c_pitA	2	2	2	Rv0545c_pitA	1	2	1	2	2	0	2	2	2	1	1	2	2	2	1	2	2	0	2	2	2	1	1	2	2	2	1	2	2	0	2	2	2	1	1	2	2	417	417	1	19
	1.68284	0.181011	Rv0546c_Rv0546c	Rv0546c_Rv0546c	6	6	6	Rv0546c_Rv0546c	1	6	5	5	5	5	5	5	5	5	5	5	5	6	5	5	5	5	5	5	5	5	5	5	5	6	5	5	5	5	5	5	5	5	5	5	5	128	128	1	83
	0.381385	0.0771529	Rv0547c_Rv0547c	Rv0547c_Rv0547c	16	16	16	Rv0547c_Rv0547c	1	15	14	15	14	13	13	14	14	12	14	14	15	15	14	15	14	13	13	14	14	12	14	14	15	15	14	15	14	13	13	14	14	12	14	14	15	294	294	1	250
	0.167183	0.0269737	Rv0548c_menB	Rv0548c_menB	13	13	13	Rv0548c_menB	1	13	12	12	12	12	12	12	12	11	12	12	12	13	12	12	12	12	12	12	12	11	12	12	12	13	12	12	12	12	12	12	12	11	12	12	12	314	314	1	391
	0.148374	0.0674559	Rv0549c_vapC3	Rv0549c_vapC3	4	4	4	Rv0549c_vapC3	1	2	2	2	3	3	3	2	4	2	3	3	3	2	2	2	3	3	3	2	4	2	3	3	3	2	2	2	3	3	3	2	4	2	3	3	3	137	137	1	51
	0.542825	-0.727903	Rv0550c_vapB3	Rv0550c_vapB3	3	3	3	Rv0550c_vapB3	1	3	3	2	2	2	2	2	1	3	2	2	2	3	3	2	2	2	2	2	1	3	2	2	2	3	3	2	2	2	2	2	1	3	2	2	2	88	88	1	32
	0.201691	0.0385036	Rv0551c_fadD8	Rv0551c_fadD8	25	25	25	Rv0551c_fadD8	1	20	17	21	16	17	17	20	20	18	19	21	20	20	17	21	16	17	17	20	20	18	19	21	20	20	17	21	16	17	17	20	20	18	19	21	20	571	571	1	282
	0.732697	0.175834	Rv0552_Rv0552	Rv0552_Rv0552	17	17	17	Rv0552_Rv0552	1	12	11	10	11	13	13	13	13	13	14	11	11	12	11	10	11	13	13	13	13	13	14	11	11	12	11	10	11	13	13	13	13	13	14	11	11	534	534	1	157
	0.0501176	0.0127309	Rv0553_menC	Rv0553_menC	9	9	9	Rv0553_menC	1	5	6	8	6	7	9	6	8	6	7	6	5	5	6	8	6	7	9	6	8	6	7	6	5	5	6	8	6	7	9	6	8	6	7	6	5	326	326	1	83
	0.324327	-0.0799338	Rv0554_bpoC	Rv0554_bpoC	9	9	9	Rv0554_bpoC	1	9	8	8	8	8	8	8	8	8	7	8	8	9	8	8	8	8	8	8	8	8	7	8	8	9	8	8	8	8	8	8	8	8	7	8	8	262	262	1	221
	0.793173	0.0791028	Rv0555_menD	Rv0555_menD	19	19	19	Rv0555_menD	1	18	19	18	18	17	16	18	18	19	16	18	18	18	19	18	18	17	16	18	18	19	16	18	18	18	19	18	18	17	16	18	18	19	16	18	18	554	554	1	265
	0.499819	0.150308	Rv0556_Rv0556	Rv0556_Rv0556	7	7	7	Rv0556_Rv0556	1	6	7	7	7	7	6	7	6	6	7	7	7	6	7	7	7	7	6	7	6	6	7	7	7	6	7	7	7	7	6	7	6	6	7	7	7	171	171	1	88
	0.435932	0.101074	Rv0558_menH	Rv0558_menH	10	10	10	Rv0558_menH	1	7	9	8	9	9	8	9	8	7	8	8	8	7	9	8	9	9	8	9	8	7	8	8	8	7	9	8	9	9	8	9	8	7	8	8	8	234	234	1	178
	0.110157	0.419593	Rv0559c_Rv0559c	Rv0559c_Rv0559c	3	3	3	Rv0559c_Rv0559c	1	3	3	2	1	3	2	2	3	2	2	1	2	3	3	2	1	3	2	2	3	2	2	1	2	3	3	2	1	3	2	2	3	2	2	1	2	112	112	1	26
	1.9731	0.252867	Rv0560c_Rv0560c	Rv0560c_Rv0560c	10	10	10	Rv0560c_Rv0560c	1	9	7	7	6	8	7	7	9	6	7	7	7	9	7	7	6	8	7	7	9	6	7	7	7	9	7	7	6	8	7	7	9	6	7	7	7	241	241	1	127
	0.452121	-0.0905425	Rv0561c_Rv0561c	Rv0561c_Rv0561c	13	13	13	Rv0561c_Rv0561c	1	11	11	10	10	10	10	10	11	10	10	10	9	11	11	10	10	10	10	10	11	10	10	10	9	11	11	10	10	10	10	10	11	10	10	10	9	408	408	1	139
	1.10138	0.141108	Rv0562_grcC1	Rv0562_grcC1	17	17	17	Rv0562_grcC1	1	17	15	16	15	16	15	15	14	15	15	15	17	17	15	16	15	16	15	15	14	15	15	15	17	17	15	16	15	16	15	15	14	15	15	15	17	335	335	1	354
	0.727579	-0.22444	Rv0563_htpX	Rv0563_htpX	9	9	9	Rv0563_htpX	1	6	8	7	4	5	6	7	6	5	5	6	6	6	8	7	4	5	6	7	6	5	5	6	6	6	8	7	4	5	6	7	6	5	5	6	6	286	286	1	128
	0.0381689	-0.0087382	Rv0564c_gpdA1	Rv0564c_gpdA1	15	15	15	Rv0564c_gpdA1	1	15	13	11	10	12	13	12	12	12	14	13	13	15	13	11	10	12	13	12	12	12	14	13	13	15	13	11	10	12	13	12	12	12	14	13	13	341	341	1	206
	1.25713	0.17369	Rv0565c_Rv0565c	Rv0565c_Rv0565c	16	16	16	Rv0565c_Rv0565c	1	13	13	12	10	13	12	13	13	13	13	14	16	13	13	12	10	13	12	13	13	13	13	14	16	13	13	12	10	13	12	13	13	13	13	14	16	486	486	1	225
	1.32246	-0.261381	Rv0566c_Rv0566c	Rv0566c_Rv0566c	17	17	17	Rv0566c_Rv0566c	1	13	13	13	14	14	12	13	13	13	10	14	13	13	13	13	14	14	12	13	13	13	10	14	13	13	13	13	14	14	12	13	13	13	10	14	13	163	163	1	333
	1.07134	0.263172	Rv0567_Rv0567	Rv0567_Rv0567	15	15	15	Rv0567_Rv0567	1	14	12	12	11	12	10	11	11	11	11	11	12	14	12	12	11	12	10	11	11	11	11	11	12	14	12	12	11	12	10	11	11	11	11	11	12	339	339	1	178
	0.102379	0.020333	Rv0568_cyp135B1	Rv0568_cyp135B1	22	22	22	Rv0568_cyp135B1	1	18	17	19	15	17	15	17	16	18	15	16	17	18	17	19	15	17	15	17	16	18	15	16	17	18	17	19	15	17	15	17	16	18	15	16	17	472	472	1	295
	0.280465	-0.412405	Rv0569_Rv0569	Rv0569_Rv0569	5	5	5	Rv0569_Rv0569	1	5	5	5	4	5	5	5	5	5	5	5	5	5	5	5	4	5	5	5	5	5	5	5	5	5	5	5	4	5	5	5	5	5	5	5	5	88	88	1	85
	0.0871359	-0.0662924	Rv0570_nrdZ	Rv0570_nrdZ	22	22	22	Rv0570_nrdZ	1	11	8	12	13	15	12	11	13	10	11	17	9	11	8	12	13	15	12	11	13	10	11	17	9	11	8	12	13	15	12	11	13	10	11	17	9	692	692	1	166
	0.556282	-0.106684	Rv0571c_Rv0571c	Rv0571c_Rv0571c	10	10	10	Rv0571c_Rv0571c	1	8	7	7	7	9	6	8	8	8	7	8	8	8	7	7	7	9	6	8	8	8	7	8	8	8	7	7	7	9	6	8	8	8	7	8	8	443	443	1	102
	0.634105	-0.357433	Rv0573c_pncB2	Rv0573c_pncB2	5	5	5	Rv0573c_pncB2	1	3	2	3	2	2	1	3	2	2	2	5	2	3	2	3	2	2	1	3	2	2	2	5	2	3	2	3	2	2	1	3	2	2	2	5	2	463	463	1	29
	0.786708	0.588778	Rv0574c_Rv0574c	Rv0574c_Rv0574c	3	3	3	Rv0574c_Rv0574c	1	1	1	0	0	1	1	0	1	1	2	2	1	1	1	0	0	1	1	0	1	1	2	2	1	1	1	0	0	1	1	0	1	1	2	2	1	380	380	1	11
	0.0253536	0.00681178	Rv0576_Rv0576	Rv0576_Rv0576	16	16	15	Rv0576_Rv0576	1	15	15	14	13	14	13	14	14	14	15	13	15	15	15	14	13	14	13	14	14	14	15	13	15	14	14	13	12	13	12	13	13	13	14	12	14	434	434	1	313
	0.027179	0.00523694	Rv0577_TB273	Rv0577_TB273	7	7	7	Rv0577_TB273	1	7	7	6	6	6	6	6	6	6	6	6	7	7	7	6	6	6	6	6	6	6	6	6	7	7	7	6	6	6	6	6	6	6	6	6	7	261	261	1	295
	0.41387	0.0738951	Rv0580c_Rv0580c	Rv0580c_Rv0580c	12	12	12	Rv0580c_Rv0580c	1	12	11	12	11	12	11	11	11	12	12	12	12	12	11	12	11	12	11	11	11	12	12	12	12	12	11	12	11	12	11	11	11	12	12	12	12	163	163	1	427
	0.799885	0.175105	Rv0581_vapB26	Rv0581_vapB26	4	4	4	Rv0581_vapB26	1	3	2	2	2	4	2	4	2	4	3	3	3	3	2	2	2	4	2	4	2	4	3	3	3	3	2	2	2	4	2	4	2	4	3	3	3	71	71	1	35
	0.804683	0.190704	Rv0582_vapC26	Rv0582_vapC26	4	4	4	Rv0582_vapC26	1	4	3	4	3	2	4	4	4	4	4	4	4	4	3	4	3	2	4	4	4	4	4	4	4	4	3	4	3	2	4	4	4	4	4	4	4	135	135	1	44
	0.291389	-0.0594915	Rv0583c_lpqN	Rv0583c_lpqN	6	6	6	Rv0583c_lpqN	1	6	6	6	5	6	6	6	6	6	6	6	6	6	6	6	5	6	6	6	6	6	6	6	6	6	6	6	5	6	6	6	6	6	6	6	6	228	228	1	121
	0.14839	0.0666491	Rv0585c_Rv0585c	Rv0585c_Rv0585c	5	5	5	Rv0585c_Rv0585c	1	3	3	4	3	3	4	3	3	3	3	3	3	3	3	4	3	3	4	3	3	3	3	3	3	3	3	4	3	3	4	3	3	3	3	3	3	795	795	1	38
	1.10946	0.143871	Rv0586_mce2R	Rv0586_mce2R	10	10	10	Rv0586_mce2R	1	10	10	9	8	9	10	8	6	9	8	9	8	10	10	9	8	9	10	8	6	9	8	9	8	10	10	9	8	9	10	8	6	9	8	9	8	240	240	1	126
	0.165539	0.101606	Rv0588_yrbE2B	Rv0588_yrbE2B	7	7	6	Rv0588_yrbE2B	1	4	5	2	3	3	3	4	2	2	3	6	2	4	5	2	3	3	3	4	2	2	3	6	2	3	4	1	2	2	2	3	1	1	2	5	1	295	295	1	59
	0.661454	-2.13977	Rv0589_mce2A	Rv0589_mce2A	4	3	3	Rv0589_mce2A	1	2	3	1	4	3	3	3	2	4	3	3	4	1	2	0	3	2	2	2	1	3	2	2	3	1	2	0	3	2	2	2	1	3	2	2	3	404	404	1	23
	0.570672	-0.726242	Rv0595c_vapC4	Rv0595c_vapC4	2	2	2	Rv0595c_vapC4	1	2	2	2	1	1	1	2	1	2	2	2	2	2	2	2	1	1	1	2	1	2	2	2	2	2	2	2	1	1	1	2	1	2	2	2	2	130	130	1	20
	0.59414	0.0949942	Rv0596c_vapB4	Rv0596c_vapB4	5	5	5	Rv0596c_vapB4	1	4	3	4	4	4	4	4	3	4	3	4	3	4	3	4	4	4	4	4	3	4	3	4	3	4	3	4	4	4	4	4	3	4	3	4	3	85	85	1	45
	0.20581	-0.0408827	Rv0597c_Rv0597c	Rv0597c_Rv0597c	12	12	12	Rv0597c_Rv0597c	1	10	10	7	9	9	9	12	9	10	11	9	11	10	10	7	9	9	9	12	9	10	11	9	11	10	10	7	9	9	9	12	9	10	11	9	11	411	411	1	158
	0.332197	-0.0575867	Rv0598c_vapC27	Rv0598c_vapC27	5	5	5	Rv0598c_vapC27	1	4	3	5	2	5	4	4	4	4	4	5	4	4	3	5	2	5	4	4	4	4	4	5	4	4	3	5	2	5	4	4	4	4	4	5	4	137	137	1	49
	0.476979	0.170609	Rv0599c_vapB27	Rv0599c_vapB27	5	5	5	Rv0599c_vapB27	1	5	5	5	3	4	3	4	3	3	5	4	5	5	5	5	3	4	3	4	3	3	5	4	5	5	5	5	3	4	3	4	3	3	5	4	5	78	78	1	55
	0.241647	-0.102089	Rv0602c_tcrA	Rv0602c_tcrA	4	4	4	Rv0602c_tcrA	1	2	1	3	2	4	2	2	3	3	3	3	2	2	1	3	2	4	2	2	3	3	3	3	2	2	1	3	2	4	2	2	3	3	3	3	2	253	253	1	44
	0.0406793	-0.00807126	Rv0604_lpqO	Rv0604_lpqO	11	11	11	Rv0604_lpqO	1	9	10	8	8	8	9	8	7	9	8	8	9	9	10	8	8	8	9	8	7	9	8	8	9	9	10	8	8	8	9	8	7	9	8	8	9	316	316	1	137
	0.523047	0.624676	Rv0606_Rv0606	Rv0606_Rv0606	6	5	3	Rv0606_Rv0606	1	3	4	2	3	3	4	2	2	1	3	1	2	2	3	1	2	2	3	2	2	1	2	1	1	1	1	0	2	1	2	1	1	1	2	1	1	247	247	1	23
	0.759231	-0.231901	Rv0608_vapB28	Rv0608_vapB28	8	8	8	Rv0608_vapB28	1	7	6	5	6	8	4	3	5	6	7	6	6	7	6	5	6	8	4	3	5	6	7	6	6	7	6	5	6	8	4	3	5	6	7	6	6	81	81	1	72
	0.13135	-0.0548242	Rv0609_vapC28	Rv0609_vapC28	4	4	4	Rv0609_vapC28	1	4	3	4	3	2	4	3	2	3	3	4	3	4	3	4	3	2	4	3	2	3	3	4	3	4	3	4	3	2	4	3	2	3	3	4	3	133	133	1	48
	0.447647	-0.14443	Rv0610c_Rv0610c	Rv0610c_Rv0610c	5	5	5	Rv0610c_Rv0610c	1	5	5	4	4	5	4	4	5	5	5	5	5	5	5	4	4	5	4	4	5	5	5	5	5	5	5	4	4	5	4	4	5	5	5	5	5	385	385	1	62
	0.209231	-0.0124512	Rv0613c_Rv0613c	Rv0613c_Rv0613c	45	45	45	Rv0613c_Rv0613c	1	40	42	43	39	43	41	42	42	40	42	41	41	40	42	43	39	43	41	42	42	40	42	41	41	40	42	43	39	43	41	42	42	40	42	41	41	855	855	1	973
	0.0158473	-0.0061086	Rv0616A_vapB29	Rv0616A_vapB29	4	4	4	Rv0616A_vapB29	1	3	3	3	4	2	4	3	3	3	3	3	2	3	3	3	4	2	4	3	3	3	3	3	2	3	3	3	4	2	4	3	3	3	3	3	2	75	75	1	56
	1.31467	0.766293	Rv0623_vapB30	Rv0623_vapB30	3	3	3	Rv0623_vapB30	1	3	2	3	2	1	2	1	2	2	2	2	3	3	2	3	2	1	2	1	2	2	2	2	3	3	2	3	2	1	2	1	2	2	2	2	3	84	84	1	32
	1.23914	0.423037	Rv0624_vapC30	Rv0624_vapC30	6	6	6	Rv0624_vapC30	1	5	6	4	3	6	5	4	4	4	4	6	6	5	6	4	3	6	5	4	4	4	4	6	6	5	6	4	3	6	5	4	4	4	4	6	6	131	131	1	61
	1.4429	-0.218083	Rv0625c_Rv0625c	Rv0625c_Rv0625c	6	6	6	Rv0625c_Rv0625c	1	5	6	5	4	5	4	4	3	4	5	5	6	5	6	5	4	5	4	4	3	4	5	5	6	5	6	5	4	5	4	4	3	4	5	5	6	246	246	1	76
	0.174324	-0.0644512	Rv0626_vapB5	Rv0626_vapB5	3	3	3	Rv0626_vapB5	1	3	2	2	2	3	2	2	3	3	2	2	3	3	2	2	2	3	2	2	3	3	2	2	3	3	2	2	2	3	2	2	3	3	2	2	3	86	86	1	40
	1.09053	0.195855	Rv0627_vapC5	Rv0627_vapC5	5	5	5	Rv0627_vapC5	1	4	4	4	5	5	3	4	5	5	5	5	4	4	4	4	5	5	3	4	5	5	5	5	4	4	4	4	5	5	3	4	5	5	5	5	4	135	135	1	65
	1.55566	-0.183055	Rv0628c_Rv0628c	Rv0628c_Rv0628c	10	10	9	Rv0628c_Rv0628c	1	6	7	6	7	8	7	8	8	8	7	6	6	6	7	6	7	8	7	8	8	8	7	6	6	5	6	5	6	7	6	7	7	7	6	5	6	383	383	1	139
	0.668969	0.167878	Rv0629c_recD	Rv0629c_recD	19	19	19	Rv0629c_recD	1	14	13	13	12	11	15	14	15	16	12	12	15	14	13	13	12	11	15	14	15	16	12	12	15	14	13	13	12	11	15	14	15	16	12	12	15	575	575	1	182
	0.60414	0.143695	Rv0630c_recB	Rv0630c_recB	32	32	32	Rv0630c_recB	1	21	20	20	18	21	19	20	20	21	23	21	21	21	20	20	18	21	19	20	20	21	23	21	21	21	20	20	18	21	19	20	20	21	23	21	21	1094	1094	1	257
	0.743323	0.125902	Rv0631c_recC	Rv0631c_recC	30	30	30	Rv0631c_recC	1	25	23	22	17	22	16	23	21	21	23	21	24	25	23	22	17	22	16	23	21	21	23	21	24	25	23	22	17	22	16	23	21	21	23	21	24	1097	1097	1	313
	0.00160822	-0.000268936	Rv0632c_echA3	Rv0632c_echA3	16	16	16	Rv0632c_echA3	1	14	14	15	13	16	15	15	16	14	14	14	14	14	14	15	13	16	15	15	16	14	14	14	14	14	14	15	13	16	15	15	16	14	14	14	14	231	231	1	418
	0.876374	0.120114	Rv0633c_Rv0633c	Rv0633c_Rv0633c	10	10	10	Rv0633c_Rv0633c	1	10	9	10	10	10	9	9	9	9	9	9	9	10	9	10	10	10	9	9	9	9	9	9	9	10	9	10	10	10	9	9	9	9	9	9	9	279	279	1	169
	0.239914	0.130303	Rv0634A_Rv0634A	Rv0634A_Rv0634A	4	4	4	Rv0634A_Rv0634A	1	4	4	4	4	4	4	4	4	4	4	4	4	4	4	4	4	4	4	4	4	4	4	4	4	4	4	4	4	4	4	4	4	4	4	4	4	83	83	1	155
	2.21047	-0.439138	Rv0634B_rpmG2	Rv0634B_rpmG2	7	7	7	Rv0634B_rpmG2	1	7	7	7	6	6	6	6	7	7	6	6	7	7	7	7	6	6	6	6	7	7	6	6	7	7	7	7	6	6	6	6	7	7	6	6	7	55	55	1	127
	0.746756	0.118563	Rv0634c_Rv0634c	Rv0634c_Rv0634c	10	10	10	Rv0634c_Rv0634c	1	10	10	10	9	9	10	9	10	10	8	10	10	10	10	10	9	9	10	9	10	10	8	10	10	10	10	10	9	9	10	9	10	10	8	10	10	237	237	1	200
	0.876977	-0.2622	Rv0635_hadA	Rv0635_hadA	8	8	8	Rv0635_hadA	1	8	8	8	8	8	7	8	8	8	8	8	8	8	8	8	8	8	7	8	8	8	8	8	8	8	8	8	8	8	7	8	8	8	8	8	8	158	158	1	322
	1.16496	-0.13118	Rv0636_hadB	Rv0636_hadB	8	8	8	Rv0636_hadB	1	6	6	7	7	6	7	7	7	7	6	7	7	6	6	7	7	6	7	7	7	7	6	7	7	6	6	7	7	6	7	7	7	7	6	7	7	142	142	1	408
	0.0792609	-0.0201403	Rv0637_hadC	Rv0637_hadC	10	10	10	Rv0637_hadC	1	10	10	10	8	9	9	10	10	10	10	9	10	10	10	10	8	9	9	10	10	10	10	9	10	10	10	10	8	9	9	10	10	10	10	9	10	166	166	1	252
	0.706508	-0.159758	Rv0638_secE1	Rv0638_secE1	3	3	3	Rv0638_secE1	1	3	3	3	3	3	3	2	3	3	2	3	3	3	3	3	3	3	3	2	3	3	2	3	3	3	3	3	3	3	3	2	3	3	2	3	3	161	161	1	72
	0.107292	-0.0201976	Rv0639_nusG	Rv0639_nusG	12	12	12	Rv0639_nusG	1	12	12	12	12	12	12	12	12	12	12	12	12	12	12	12	12	12	12	12	12	12	12	12	12	12	12	12	12	12	12	12	12	12	12	12	12	238	238	1	356
	1.36418	-0.106635	Rv0640_rplK	Rv0640_rplK	10	10	10	Rv0640_rplK	1	10	10	10	10	9	8	9	9	10	10	10	10	10	10	10	10	9	8	9	9	10	10	10	10	10	10	10	10	9	8	9	9	10	10	10	10	142	142	1	320
	0.907049	-0.140582	Rv0641_rplA	Rv0641_rplA	17	17	17	Rv0641_rplA	1	14	16	16	16	15	14	14	16	14	16	16	15	14	16	16	16	15	14	14	16	14	16	16	15	14	16	16	16	15	14	14	16	14	16	16	15	235	235	1	771
	0.127824	-0.0365543	Rv0642c_mmaA4	Rv0642c_mmaA4	19	19	18	Rv0642c_mmaA4	1	18	16	16	16	17	16	17	17	16	18	16	17	18	16	16	16	17	16	17	17	16	18	16	17	17	15	15	15	16	15	16	16	15	17	15	16	301	301	1	527
	0.141505	0.0274239	Rv0643c_mmaA3	Rv0643c_mmaA3	21	20	19	Rv0643c_mmaA3	1	18	19	15	13	18	14	16	17	17	15	15	16	17	18	14	12	17	14	15	16	16	14	14	15	16	17	13	11	16	13	14	15	15	13	13	14	293	293	1	296
	1.68895	0.239594	Rv0644c_mmaA2	Rv0644c_mmaA2	20	18	18	Rv0644c_mmaA2	1	19	17	17	16	18	17	18	19	19	18	19	19	17	15	15	14	16	16	16	17	17	16	17	17	17	15	15	14	16	16	16	17	17	16	17	17	287	287	1	385
	1.48896	0.34355	Rv0645c_mmaA1	Rv0645c_mmaA1	11	10	10	Rv0645c_mmaA1	1	8	10	10	9	10	9	10	10	10	9	10	10	7	9	9	8	9	8	9	9	9	8	9	9	7	9	9	8	9	8	9	9	9	8	9	9	286	286	1	133
	1.40295	0.189058	Rv0646c_lipG	Rv0646c_lipG	11	11	11	Rv0646c_lipG	1	8	9	9	8	9	7	10	9	9	9	10	10	8	9	9	8	9	7	10	9	9	9	10	10	8	9	9	8	9	7	10	9	9	9	10	10	301	301	1	152
	0.342436	-0.0855732	Rv0647c_Rv0647c	Rv0647c_Rv0647c	26	26	26	Rv0647c_Rv0647c	1	24	21	22	20	20	22	19	19	20	20	21	19	24	21	22	20	20	22	19	19	20	20	21	19	24	21	22	20	20	22	19	19	20	20	21	19	488	488	1	348
	0.0336717	-0.00674311	Rv0651_rplJ	Rv0651_rplJ	15	15	15	Rv0651_rplJ	1	15	14	15	12	15	13	14	14	14	15	14	14	15	14	15	12	15	13	14	14	14	15	14	14	15	14	15	12	15	13	14	14	14	15	14	14	178	178	1	502
	0.0279643	-0.00755946	Rv0652_rplL	Rv0652_rplL	10	10	10	Rv0652_rplL	1	9	9	9	8	8	9	9	9	10	10	10	9	9	9	9	8	8	9	9	9	10	10	10	9	9	9	9	8	8	9	9	9	10	10	10	9	130	130	1	792
	1.17719	0.2841	Rv0653c_Rv0653c	Rv0653c_Rv0653c	5	5	5	Rv0653c_Rv0653c	1	5	4	3	2	5	2	3	5	4	4	2	3	5	4	3	2	5	2	3	5	4	4	2	3	5	4	3	2	5	2	3	5	4	4	2	3	231	231	1	49
	0.192539	0.0269922	Rv0654_Rv0654	Rv0654_Rv0654	20	20	20	Rv0654_Rv0654	1	20	20	20	18	19	19	20	20	20	19	19	19	20	20	20	18	19	19	20	20	20	19	19	19	20	20	20	18	19	19	20	20	20	19	19	19	501	501	1	433
	0.0653339	0.0235367	Rv0655_mkl	Rv0655_mkl	22	22	22	Rv0655_mkl	1	20	18	18	19	19	19	17	19	18	19	19	19	20	18	18	19	19	19	17	19	18	19	19	19	20	18	18	19	19	19	17	19	18	19	19	19	359	359	1	586
	0.0845904	-0.191573	Rv0659c_mazF2	Rv0659c_mazF2	3	3	3	Rv0659c_mazF2	1	3	3	1	3	2	2	2	2	2	3	2	3	3	3	1	3	2	2	2	2	2	3	2	3	3	3	1	3	2	2	2	2	2	3	2	3	102	102	1	33
	0.107979	-0.0748997	Rv0660c_mazE2	Rv0660c_mazE2	2	2	2	Rv0660c_mazE2	1	1	2	1	1	1	1	1	1	1	1	2	1	1	2	1	1	1	1	1	1	1	1	2	1	1	2	1	1	1	1	1	1	1	1	2	1	81	81	1	35
	2.61067	0.296848	Rv0663_atsD	Rv0663_atsD	16	16	16	Rv0663_atsD	1	13	13	9	9	11	7	10	11	12	12	12	10	13	13	9	9	11	7	10	11	12	12	12	10	13	13	9	9	11	7	10	11	12	12	12	10	787	787	1	141
	0.984298	-0.0814603	Rv0667_rpoB	Rv0667_rpoB	84	84	84	Rv0667_rpoB	1	78	79	80	76	79	79	77	77	78	75	78	79	78	79	80	76	79	79	77	77	78	75	78	79	78	79	80	76	79	79	77	77	78	75	78	79	1172	1172	1	2724
	1.42695	-0.0868696	Rv0668_rpoC	Rv0668_rpoC	102	102	102	Rv0668_rpoC	1	97	93	95	89	90	89	90	91	93	88	93	90	97	93	95	89	90	89	90	91	93	88	93	90	97	93	95	89	90	89	90	91	93	88	93	90	1316	1316	1	2975
	0.0907451	0.0158374	Rv0669c_Rv0669c	Rv0669c_Rv0669c	26	26	26	Rv0669c_Rv0669c	1	26	22	24	19	25	19	22	23	23	22	22	23	26	22	24	19	25	19	22	23	23	22	22	23	26	22	24	19	25	19	22	23	23	22	22	23	637	637	1	383
	0.644056	-0.102115	Rv0670_end	Rv0670_end	14	14	14	Rv0670_end	1	14	11	12	10	13	9	11	11	11	11	11	11	14	11	12	10	13	9	11	11	11	11	11	11	14	11	12	10	13	9	11	11	11	11	11	11	252	252	1	246
	0.31764	-0.0944373	Rv0671_lpqP	Rv0671_lpqP	6	6	6	Rv0671_lpqP	1	5	3	4	4	5	3	5	3	3	5	5	4	5	3	4	4	5	3	5	3	3	5	5	4	5	3	4	4	5	3	5	3	3	5	5	4	280	280	1	49
	0.0607756	0.0203857	Rv0672_fadE8	Rv0672_fadE8	23	23	23	Rv0672_fadE8	1	21	21	21	18	20	18	21	20	22	20	21	19	21	21	21	18	20	18	21	20	22	20	21	19	21	21	21	18	20	18	21	20	22	20	21	19	542	542	1	433
	0.507322	0.155989	Rv0673_echA4	Rv0673_echA4	10	10	10	Rv0673_echA4	1	8	8	9	6	8	8	8	7	6	7	7	7	8	8	9	6	8	8	8	7	6	7	7	7	8	8	9	6	8	8	8	7	6	7	7	7	312	312	1	116
	0.059043	0.0692412	Rv0674_Rv0674	Rv0674_Rv0674	7	7	7	Rv0674_Rv0674	1	5	3	3	3	2	1	4	3	2	4	3	2	5	3	3	3	2	1	4	3	2	4	3	2	5	3	3	3	2	1	4	3	2	4	3	2	240	240	1	36
	0.333275	0.0798302	Rv0675_echA5	Rv0675_echA5	12	12	12	Rv0675_echA5	1	11	12	12	11	12	12	12	12	12	12	12	12	11	12	12	11	12	12	12	12	12	12	12	12	11	12	12	11	12	12	12	12	12	12	12	12	263	263	1	265
	0.150052	-0.0150458	Rv0676c_mmpL5	Rv0676c_mmpL5	19	19	19	Rv0676c_mmpL5	1	16	16	17	13	15	11	14	15	14	14	16	13	16	16	17	13	15	11	14	15	14	14	16	13	16	16	17	13	15	11	14	15	14	14	16	13	964	964	1	210
	1.22809	0.229403	Rv0677c_mmpS5	Rv0677c_mmpS5	7	7	7	Rv0677c_mmpS5	1	7	6	6	7	6	6	6	6	6	6	6	6	7	6	6	7	6	6	6	6	6	6	6	6	7	6	6	7	6	6	6	6	6	6	6	6	142	142	1	137
	0.297061	0.102155	Rv0678_Rv0678	Rv0678_Rv0678	6	6	6	Rv0678_Rv0678	1	5	5	5	5	5	5	5	5	5	5	6	5	5	5	5	5	5	5	5	5	5	5	6	5	5	5	5	5	5	5	5	5	5	5	6	5	165	165	1	110
	0.209794	0.153577	Rv0679c_Rv0679c	Rv0679c_Rv0679c	3	3	3	Rv0679c_Rv0679c	1	1	3	3	2	2	2	3	3	3	3	3	3	1	3	3	2	2	2	3	3	3	3	3	3	1	3	3	2	2	2	3	3	3	3	3	3	165	165	1	42
	0.232478	0.0894273	Rv0681_Rv0681	Rv0681_Rv0681	9	9	9	Rv0681_Rv0681	1	8	8	7	7	8	9	6	7	7	8	7	8	8	8	7	7	8	9	6	7	7	8	7	8	8	8	7	7	8	9	6	7	7	8	7	8	196	196	1	109
	0.354143	-0.0412992	Rv0682_rpsL	Rv0682_rpsL	9	9	9	Rv0682_rpsL	1	8	8	7	7	5	5	5	5	6	7	6	6	8	8	7	7	5	5	5	5	6	7	6	6	8	8	7	7	5	5	5	5	6	7	6	6	124	124	1	93
	0.0342375	-0.0041275	Rv0683_rpsG	Rv0683_rpsG	18	18	18	Rv0683_rpsG	1	15	17	16	16	15	15	15	16	17	17	17	16	15	17	16	16	15	15	15	16	17	17	17	16	15	17	16	16	15	15	15	16	17	17	17	16	156	156	1	416
	0.177923	0.0137113	Rv0684_fusA1	Rv0684_fusA1	54	54	54	Rv0684_fusA1	1	51	50	49	47	46	46	51	48	49	50	50	50	51	50	49	47	46	46	51	48	49	50	50	50	51	50	49	47	46	46	51	48	49	50	50	50	701	701	1	1809
	1.23858	-0.147116	Rv0685_tuf	Rv0685_tuf	29	29	29	Rv0685_tuf	1	28	28	28	25	28	29	28	27	27	28	28	29	28	28	28	25	28	29	28	27	27	28	28	29	28	28	28	25	28	29	28	27	27	28	28	29	396	396	1	4815
5940;715941;715942;715943;715944;715945;715946;715947;715948;715949;715950;715951;715952;715953;715954;715955;715956;715957;715958;715959;715960;715961;715962;715963;715964;715965;715966;715967;715968;715969;715970;715971;715972;715973;715974;715975;715976;715977;715978;715979;715980;715981;715982;715983;715984;715985;715986;715987;715988;715989;715990;715991;715992;715993;715994	24264;24265;24266;24267;24268;24269;24270;24271;24272;24273;24274;24275;24276;24277;24278;24279;24280;24281;24282;24283;24284;24285;24286;24287;24288;24289;24290;24291;24292;24293;24294;24295;24296;24297;24298;24299;24300;24301;24302;24303;24304;24305;24306;24307;24308;24309;24310;24311;24312;24313;24314;24315;24316;24317;24318;24319;24320;24321;24322;24323;24324;24325;24326;24327;24328;24329;243…
2;601933;601934;601935;601936;601937;601938;601939;601940;601941;601942;601943;601944;601945;601946;601947;601948;601949;601950;601951;601952;601953;601954;601955;601956;601957;601958;601959;601960;601961;601962;601963;601964;601965;601966;601967;601968;601969;601970;601971;601972;601973;601974;601975;601976;601977;601978;601979;601980;601981;601982;601983;601984;601985;601986;601987;601988;60198…	24458;40093;189219;192254;202555;218157;242432;280332;280376;294591;294705;305920;305980;334283;398988;452449;458258;542523;557286;558436;558577;601997;719328;743226;745233;747334;747408;802083;853730	450;451;452;453;454;455;456;457;458;459		94;101;115;154;194;214;263;352;354;371		Color2 [DarkGray]	1	4					29	29	29	83.3	83.3	83.3	43.561	0	323.31	643510000000	6776	35.9539	36.0996	36.0842	35.8798	36.2122	36.1469	35.9828	35.9473	35.9761	36.0337	36.0943	36.2195
	2.28573	0.121853	Rv0686_Rv0686	Rv0686_Rv0686	13	13	13	Rv0686_Rv0686	1	12	12	12	12	11	12	12	12	13	12	12	12	12	12	12	12	11	12	12	12	13	12	12	12	12	12	12	12	11	12	12	12	13	12	12	12	265	265	1	254
	0.375303	-0.0751406	Rv0687_Rv0687	Rv0687_Rv0687	9	9	9	Rv0687_Rv0687	1	8	9	9	8	8	8	9	8	9	9	9	9	8	9	9	8	8	8	9	8	9	9	9	9	8	9	9	8	8	8	9	8	9	9	9	9	275	275	1	153
	1.05903	0.0981045	Rv0688_Rv0688	Rv0688_Rv0688	21	21	21	Rv0688_Rv0688	1	19	21	21	20	20	20	21	20	19	20	19	21	19	21	21	20	20	20	21	20	19	20	19	21	19	21	21	20	20	20	21	20	19	20	19	21	406	406	1	565
	0.475577	-0.10263	Rv0690c_Rv0690c	Rv0690c_Rv0690c	12	12	12	Rv0690c_Rv0690c	1	10	11	12	9	11	11	10	11	10	10	11	11	10	11	12	9	11	11	10	11	10	10	11	11	10	11	12	9	11	11	10	11	10	10	11	11	349	349	1	156
	0.243016	-0.0584838	Rv0693_pqqE	Rv0693_pqqE	9	9	9	Rv0693_pqqE	1	7	8	8	7	7	6	7	7	6	8	8	8	7	8	8	7	7	6	7	7	6	8	8	8	7	8	8	7	7	6	7	7	6	8	8	8	391	391	1	98
	0.456164	-0.0844243	Rv0694_lldD1	Rv0694_lldD1	13	13	13	Rv0694_lldD1	1	11	12	12	10	11	10	10	12	12	13	13	13	11	12	12	10	11	10	10	12	12	13	13	13	11	12	12	10	11	10	10	12	12	13	13	13	396	396	1	268
	1.22511	0.2477	Rv0695_Rv0695	Rv0695_Rv0695	9	9	9	Rv0695_Rv0695	1	5	6	4	6	5	5	6	6	7	9	6	7	5	6	4	6	5	5	6	6	7	9	6	7	5	6	4	6	5	5	6	6	7	9	6	7	251	251	1	84
	0.430593	0.114865	Rv0696_Rv0696	Rv0696_Rv0696	13	13	13	Rv0696_Rv0696	1	10	8	9	10	8	9	11	11	11	8	11	10	10	8	9	10	8	9	11	11	11	8	11	10	10	8	9	10	8	9	11	11	11	8	11	10	470	470	1	134
	1.24375	0.314184	Rv0697_Rv0697	Rv0697_Rv0697	3	3	3	Rv0697_Rv0697	1	2	2	2	2	3	2	3	3	3	3	3	3	2	2	2	2	3	2	3	3	3	3	3	3	2	2	2	2	3	2	3	3	3	3	3	3	479	479	1	32
	0.0559787	-0.0179418	Rv0700_rpsJ	Rv0700_rpsJ	10	10	10	Rv0700_rpsJ	1	10	10	10	10	10	9	9	9	10	10	10	9	10	10	10	10	10	9	9	9	10	10	10	9	10	10	10	10	10	9	9	9	10	10	10	9	101	101	1	326
	1.60061	-0.184942	Rv0701_rplC	Rv0701_rplC	19	19	19	Rv0701_rplC	1	17	17	16	17	16	16	16	17	17	18	18	17	17	17	16	17	16	16	16	17	17	18	18	17	17	17	16	17	16	16	16	17	17	18	18	17	217	217	1	743
	1.54526	-0.228985	Rv0702_rplD	Rv0702_rplD	13	13	13	Rv0702_rplD	1	12	11	11	11	12	11	11	11	11	11	11	11	12	11	11	11	12	11	11	11	11	11	11	11	12	11	11	11	12	11	11	11	11	11	11	11	223	223	1	381
	0.591491	0.170279	Rv0703_rplW	Rv0703_rplW	8	8	8	Rv0703_rplW	1	8	8	7	6	8	8	8	7	8	7	7	7	8	8	7	6	8	8	8	7	8	7	7	7	8	8	7	6	8	8	8	7	8	7	7	7	100	100	1	178
	1.3065	-0.147455	Rv0704_rplB	Rv0704_rplB	20	20	20	Rv0704_rplB	1	20	17	19	17	18	17	19	18	18	17	18	19	20	17	19	17	18	17	19	18	18	17	18	19	20	17	19	17	18	17	19	18	18	17	18	19	280	280	1	707
	0.167125	0.0919971	Rv0705_rpsS	Rv0705_rpsS	13	13	13	Rv0705_rpsS	1	13	11	12	8	11	11	12	13	12	10	11	13	13	11	12	8	11	11	12	13	12	10	11	13	13	11	12	8	11	11	12	13	12	10	11	13	93	93	1	370
	3.05085	-0.153669	Rv0706_rplV	Rv0706_rplV	9	9	9	Rv0706_rplV	1	8	8	8	6	8	7	8	8	8	7	8	9	8	8	8	6	8	7	8	8	8	7	8	9	8	8	8	6	8	7	8	8	8	7	8	9	197	197	1	223
	2.21729	-0.183038	Rv0707_rpsC	Rv0707_rpsC	27	27	27	Rv0707_rpsC	1	24	25	26	24	24	22	24	25	24	26	25	23	24	25	26	24	24	22	24	25	24	26	25	23	24	25	26	24	24	22	24	25	24	26	25	23	274	274	1	852
	0.213646	-0.074625	Rv0708_rplP	Rv0708_rplP	7	7	7	Rv0708_rplP	1	6	5	5	5	4	5	4	6	5	5	5	6	6	5	5	5	4	5	4	6	5	5	5	6	6	5	5	5	4	5	4	6	5	5	5	6	138	138	1	127
	0.252236	-0.0681337	Rv0709_rpmC	Rv0709_rpmC	10	10	10	Rv0709_rpmC	1	9	10	10	10	9	10	10	9	10	10	10	10	9	10	10	10	9	10	10	9	10	10	10	10	9	10	10	10	9	10	10	9	10	10	10	10	77	77	1	281
	0.671301	-0.153286	Rv0710_rpsQ	Rv0710_rpsQ	12	12	12	Rv0710_rpsQ	1	10	11	11	11	11	12	11	12	12	12	12	11	10	11	11	11	11	12	11	12	12	12	12	11	10	11	11	11	11	12	11	12	12	12	12	11	136	136	1	489
	1.09784	-0.140062	Rv0711_atsA	Rv0711_atsA	14	14	14	Rv0711_atsA	1	14	13	11	12	14	14	14	14	14	13	13	13	14	13	11	12	14	14	14	14	14	13	13	13	14	13	11	12	14	14	14	14	14	13	13	13	787	787	1	206
	0.0882185	-0.0214831	Rv0712_Rv0712	Rv0712_Rv0712	10	10	10	Rv0712_Rv0712	1	9	9	8	6	8	7	8	8	8	8	7	8	9	9	8	6	8	7	8	8	8	8	7	8	9	9	8	6	8	7	8	8	8	8	7	8	299	299	1	136
	0.210222	0.0863902	Rv0713_Rv0713	Rv0713_Rv0713	7	7	7	Rv0713_Rv0713	1	6	5	5	5	5	5	5	7	5	6	5	5	6	5	5	5	5	5	5	7	5	6	5	5	6	5	5	5	5	5	5	7	5	6	5	5	313	313	1	122
	0.455194	-0.0788288	Rv0714_rplN	Rv0714_rplN	9	9	9	Rv0714_rplN	1	8	7	8	8	8	7	8	8	9	8	8	7	8	7	8	8	8	7	8	8	9	8	8	7	8	7	8	8	8	7	8	8	9	8	8	7	122	122	1	195
	0.511309	-0.0426852	Rv0715_rplX	Rv0715_rplX	11	11	11	Rv0715_rplX	1	9	10	8	10	9	9	8	9	9	8	10	10	9	10	8	10	9	9	8	9	9	8	10	10	9	10	8	10	9	9	8	9	9	8	10	10	105	105	1	373
	0.0252635	-0.00542386	Rv0716_rplE	Rv0716_rplE	15	15	15	Rv0716_rplE	1	13	12	11	11	13	11	13	11	12	13	11	12	13	12	11	11	13	11	13	11	12	13	11	12	13	12	11	11	13	11	13	11	12	13	11	12	187	187	1	465
	0.4462	-0.071345	Rv0718_rpsH	Rv0718_rpsH	12	12	12	Rv0718_rpsH	1	9	8	10	8	9	10	10	9	9	9	9	11	9	8	10	8	9	10	10	9	9	9	9	11	9	8	10	8	9	10	10	9	9	9	9	11	132	132	1	419
	0.160676	-0.0373929	Rv0719_rplF	Rv0719_rplF	18	18	18	Rv0719_rplF	1	16	15	17	15	16	15	16	16	16	17	14	18	16	15	17	15	16	15	16	16	16	17	14	18	16	15	17	15	16	15	16	16	16	17	14	18	179	179	1	442
	0.793339	-0.138964	Rv0720_rplR	Rv0720_rplR	7	7	7	Rv0720_rplR	1	7	7	7	7	7	7	7	7	7	7	7	7	7	7	7	7	7	7	7	7	7	7	7	7	7	7	7	7	7	7	7	7	7	7	7	7	122	122	1	171
	0.886061	-0.0728683	Rv0721_rpsE	Rv0721_rpsE	14	14	14	Rv0721_rpsE	1	13	13	13	13	13	13	13	13	14	13	13	13	13	13	13	13	13	13	13	13	14	13	13	13	13	13	13	13	13	13	13	13	14	13	13	13	220	220	1	544
	0.961556	-0.302663	Rv0722_rpmD	Rv0722_rpmD	3	3	3	Rv0722_rpmD	1	2	2	2	2	2	2	2	2	2	2	2	3	2	2	2	2	2	2	2	2	2	2	2	3	2	2	2	2	2	2	2	2	2	2	2	3	65	65	1	85
	0.762963	0.237456	Rv0723_rplO	Rv0723_rplO	8	8	8	Rv0723_rplO	1	8	7	8	8	8	8	8	6	8	8	8	7	8	7	8	8	8	8	8	6	8	8	8	7	8	7	8	8	8	8	8	6	8	8	8	7	146	146	1	274
	1.72059	-0.116176	Rv0724_sppA	Rv0724_sppA	29	29	29	Rv0724_sppA	1	29	27	29	25	28	28	25	25	24	26	26	27	29	27	29	25	28	28	25	25	24	26	26	27	29	27	29	25	28	28	25	25	24	26	26	27	623	623	1	580
	0.826317	0.102544	Rv0726c_Rv0726c	Rv0726c_Rv0726c	17	16	16	Rv0726c_Rv0726c	1	15	12	14	11	13	15	12	14	14	16	14	13	14	11	13	10	12	14	11	13	13	15	13	12	14	11	13	10	12	14	11	13	13	15	13	12	367	367	1	174
	0.100561	-0.0587692	Rv0727c_fucA	Rv0727c_fucA	7	7	7	Rv0727c_fucA	1	5	5	4	3	4	5	4	3	5	6	5	5	5	5	4	3	4	5	4	3	5	6	5	5	5	5	4	3	4	5	4	3	5	6	5	5	218	218	1	55
	0.673759	0.132505	Rv0728c_serA2	Rv0728c_serA2	10	10	10	Rv0728c_serA2	1	8	7	6	5	8	7	7	7	8	6	8	7	8	7	6	5	8	7	7	7	8	6	8	7	8	7	6	5	8	7	7	7	8	6	8	7	326	326	1	86
	0.477459	0.132915	Rv0729_xylB	Rv0729_xylB	18	18	18	Rv0729_xylB	1	13	13	13	12	13	11	13	13	12	11	14	12	13	13	13	12	13	11	13	13	12	11	14	12	13	13	13	12	13	11	13	13	12	11	14	12	448	448	1	206
	1.08495	-0.226889	Rv0730_Rv0730	Rv0730_Rv0730	18	18	18	Rv0730_Rv0730	1	16	16	15	13	15	12	12	15	15	15	14	16	16	16	15	13	15	12	12	15	15	15	14	16	16	16	15	13	15	12	12	15	15	15	14	16	242	242	1	480
	0.213285	0.0419769	Rv0731c_Rv0731c	Rv0731c_Rv0731c	20	20	19	Rv0731c_Rv0731c	1	19	20	18	16	19	16	19	19	19	17	19	18	19	20	18	16	19	16	19	19	19	17	19	18	18	19	17	15	18	15	18	18	18	17	18	17	318	318	1	366
	0.277033	-0.0987511	Rv0732_secY	Rv0732_secY	8	8	8	Rv0732_secY	1	8	8	8	8	8	7	7	7	8	8	8	8	8	8	8	8	8	7	7	7	8	8	8	8	8	8	8	8	8	7	7	7	8	8	8	8	441	441	1	150
	1.33148	0.124496	Rv0733_adk	Rv0733_adk	19	19	19	Rv0733_adk	1	19	19	19	18	19	18	19	19	19	18	18	19	19	19	19	18	19	18	19	19	19	18	18	19	19	19	19	18	19	18	19	19	19	18	18	19	181	181	1	595
	0.361931	-0.0543296	Rv0734_mapA	Rv0734_mapA	12	12	12	Rv0734_mapA	1	12	12	11	11	12	12	10	12	11	11	12	12	12	12	11	11	12	12	10	12	11	11	12	12	12	12	11	11	12	12	10	12	11	11	12	12	266	266	1	312
	0.708702	0.746209	Rv0735_sigL	Rv0735_sigL	4	4	4	Rv0735_sigL	1	2	2	1	2	1	2	1	3	3	1	2	2	2	2	1	2	1	2	1	3	3	1	2	2	2	2	1	2	1	2	1	3	3	1	2	2	177	177	1	27
	0.859803	0.165588	Rv0737_Rv0737	Rv0737_Rv0737	6	6	6	Rv0737_Rv0737	1	6	5	6	5	6	6	6	5	6	6	5	6	6	5	6	5	6	6	6	5	6	6	5	6	6	5	6	5	6	6	6	5	6	6	5	6	165	165	1	75
	1.1284	0.143293	Rv0738_Rv0738	Rv0738_Rv0738	7	7	7	Rv0738_Rv0738	1	7	7	6	5	6	6	7	6	7	6	7	7	7	7	6	5	6	6	7	6	7	6	7	7	7	7	6	5	6	6	7	6	7	6	7	7	182	182	1	156
	0.440342	-0.101485	Rv0740_Rv0740;Rv0750_Rv0750	Rv0740_Rv0740	5;2	5;2	5;2	Rv0740_Rv0740	2	5	5	5	5	4	4	5	5	5	5	5	5	5	5	5	5	4	4	5	5	5	5	5	5	5	5	5	5	4	4	5	5	5	5	5	5	175	175;81	1	90
	1.30318	0.337107	Rv0743c_Rv0743c	Rv0743c_Rv0743c	5	5	5	Rv0743c_Rv0743c	1	4	3	3	3	5	3	4	3	3	3	3	3	4	3	3	3	5	3	4	3	3	3	3	3	4	3	3	3	5	3	4	3	3	3	3	3	185	185	1	52
	1.55884	0.141192	Rv0744c_Rv0744c	Rv0744c_Rv0744c	8	8	8	Rv0744c_Rv0744c	1	6	6	4	8	5	4	5	8	6	7	6	5	6	6	4	8	5	4	5	8	6	7	6	5	6	6	4	8	5	4	5	8	6	7	6	5	168	168	1	80
	0.117356	-0.0339661	Rv0748_vapB31	Rv0748_vapB31	8	8	8	Rv0748_vapB31	1	7	6	7	5	5	6	7	7	6	8	7	8	7	6	7	5	5	6	7	7	6	8	7	8	7	6	7	5	5	6	7	7	6	8	7	8	85	85	1	111
	2.33566	0.245817	Rv0751c_mmsB	Rv0751c_mmsB	11	11	11	Rv0751c_mmsB	1	11	10	10	10	11	10	10	10	11	10	9	10	11	10	10	10	11	10	10	10	11	10	9	10	11	10	10	10	11	10	10	10	11	10	9	10	294	294	1	260
	3.5179	0.302809	Rv0752c_fadE9	Rv0752c_fadE9	15	15	15	Rv0752c_fadE9	1	14	14	12	12	12	13	14	15	15	14	12	13	14	14	12	12	12	13	14	15	15	14	12	13	14	14	12	12	12	13	14	15	15	14	12	13	390	390	1	210
	2.26706	0.358597	Rv0753c_mmsA	Rv0753c_mmsA	28	28	28	Rv0753c_mmsA	1	24	24	21	24	23	23	22	24	24	23	25	25	24	24	21	24	23	23	22	24	24	23	25	25	24	24	21	24	23	23	22	24	24	23	25	25	510	510	1	555
	0.359845	-0.0897433	Rv0756c_Rv0756c	Rv0756c_Rv0756c	9	9	9	Rv0756c_Rv0756c	1	8	8	7	8	7	7	8	8	6	8	7	9	8	8	7	8	7	7	8	8	6	8	7	9	8	8	7	8	7	7	8	8	6	8	7	9	241	241	1	154
	0.00167014	0.000481288	Rv0757_phoP	Rv0757_phoP	15	15	14	Rv0757_phoP	1	11	11	12	12	11	11	13	11	13	12	12	12	11	11	12	12	11	11	13	11	13	12	12	12	10	10	11	11	10	10	12	10	12	11	11	11	247	247	1	235
	0.157712	0.0339216	Rv0758_phoR	Rv0758_phoR	17	17	16	Rv0758_phoR	1	15	14	15	14	15	12	14	14	16	15	16	16	15	14	15	14	15	12	14	14	16	15	16	16	14	13	14	13	14	11	13	13	15	14	15	15	485	485	1	296
	0.50807	0.0450172	Rv0759c_Rv0759c	Rv0759c_Rv0759c	5	5	5	Rv0759c_Rv0759c	1	5	5	5	5	5	5	5	5	5	5	5	5	5	5	5	5	5	5	5	5	5	5	5	5	5	5	5	5	5	5	5	5	5	5	5	5	110	110	1	87
	1.12144	-0.0595729	Rv0760c_Rv0760c	Rv0760c_Rv0760c	7	7	7	Rv0760c_Rv0760c	1	6	5	6	5	6	6	6	6	6	5	7	5	6	5	6	5	6	6	6	6	6	5	7	5	6	5	6	5	6	6	6	6	6	5	7	5	139	139	1	143
	0.0256795	0.00519562	Rv0761c_adhB	Rv0761c_adhB	14	14	14	Rv0761c_adhB	1	13	12	13	12	13	13	13	12	12	12	13	13	13	12	13	12	13	13	13	12	12	12	13	13	13	12	13	12	13	13	13	12	12	12	13	13	375	375	1	1235
	0.0211636	-0.00735919	Rv0762c_Rv0762c	Rv0762c_Rv0762c	6	6	6	Rv0762c_Rv0762c	1	5	5	5	3	4	3	5	5	4	5	6	4	5	5	5	3	4	3	5	5	4	5	6	4	5	5	5	3	4	3	5	5	4	5	6	4	181	181	1	58
	1.1713	-0.299417	Rv0764c_cyp51	Rv0764c_cyp51	9	9	9	Rv0764c_cyp51	1	9	8	9	8	7	8	8	8	7	9	9	8	9	8	9	8	7	8	8	8	7	9	9	8	9	8	9	8	7	8	8	8	7	9	9	8	451	451	1	121
	0.11437	-0.0427551	Rv0765c_Rv0765c	Rv0765c_Rv0765c	10	10	10	Rv0765c_Rv0765c	1	7	6	3	3	6	4	6	8	6	7	7	6	7	6	3	3	6	4	6	8	6	7	7	6	7	6	3	3	6	4	6	8	6	7	7	6	275	275	1	90
	1.6913	0.222386	Rv0766c_cyp123	Rv0766c_cyp123	14	14	14	Rv0766c_cyp123	1	9	13	9	7	8	10	7	9	10	11	6	8	9	13	9	7	8	10	7	9	10	11	6	8	9	13	9	7	8	10	7	9	10	11	6	8	402	402	1	110
	0.0900607	-0.0402177	Rv0767c_Rv0767c	Rv0767c_Rv0767c	5	5	5	Rv0767c_Rv0767c	1	4	5	5	5	4	5	4	5	5	4	5	5	4	5	5	5	4	5	4	5	5	4	5	5	4	5	5	5	4	5	4	5	5	4	5	5	213	213	1	76
	0.651826	0.0886485	Rv0768_aldA	Rv0768_aldA	17	17	17	Rv0768_aldA	1	13	13	13	11	12	11	13	13	14	12	13	12	13	13	13	11	12	11	13	13	14	12	13	12	13	13	13	11	12	11	13	13	14	12	13	12	489	489	1	222
	0.446396	-0.0553741	Rv0769_Rv0769	Rv0769_Rv0769	10	10	10	Rv0769_Rv0769	1	10	9	8	7	8	8	7	8	9	9	9	10	10	9	8	7	8	8	7	8	9	9	9	10	10	9	8	7	8	8	7	8	9	9	9	10	248	248	1	212
	0.195044	0.0605825	Rv0770_Rv0770	Rv0770_Rv0770	8	8	8	Rv0770_Rv0770	1	7	8	7	5	8	6	6	8	7	6	8	7	7	8	7	5	8	6	6	8	7	6	8	7	7	8	7	5	8	6	6	8	7	6	8	7	295	295	1	96
	0.603444	-1.57237	Rv0771_Rv0771	Rv0771_Rv0771	3	3	3	Rv0771_Rv0771	1	1	2	3	3	3	2	2	1	2	2	2	1	1	2	3	3	3	2	2	1	2	2	2	1	1	2	3	3	3	2	2	1	2	2	2	1	144	144	1	28
	0.114011	-0.0198072	Rv0772_purD	Rv0772_purD	21	21	21	Rv0772_purD	1	20	20	19	19	21	19	20	17	19	19	18	20	20	20	19	19	21	19	20	17	19	19	18	20	20	20	19	19	21	19	20	17	19	19	18	20	422	422	1	384
	0.270307	-0.0351569	Rv0773c_ggtA	Rv0773c_ggtA	16	16	16	Rv0773c_ggtA	1	15	14	15	13	15	13	14	14	14	14	14	14	15	14	15	13	15	13	14	14	14	14	14	14	15	14	15	13	15	13	14	14	14	14	14	14	512	512	1	229
	0.654394	-0.282636	Rv0774c_Rv0774c	Rv0774c_Rv0774c	2	2	2	Rv0774c_Rv0774c	1	2	2	2	2	2	2	2	2	2	2	2	2	2	2	2	2	2	2	2	2	2	2	2	2	2	2	2	2	2	2	2	2	2	2	2	2	303	303	1	48
	0.198453	-0.333514	Rv0776c_Rv0776c	Rv0776c_Rv0776c	4	4	4	Rv0776c_Rv0776c	1	1	3	3	3	1	2	2	3	2	3	2	2	1	3	3	3	1	2	2	3	2	3	2	2	1	3	3	3	1	2	2	3	2	3	2	2	259	259	1	27
	0.101998	0.0218741	Rv0777_purB	Rv0777_purB	19	19	19	Rv0777_purB	1	18	17	18	18	19	19	17	17	18	16	18	18	18	17	18	18	19	19	17	17	18	16	18	18	18	17	18	18	19	19	17	17	18	16	18	18	472	472	1	343
	0.319367	0.0626494	Rv0778_cyp126	Rv0778_cyp126	16	16	16	Rv0778_cyp126	1	14	16	14	12	15	15	13	15	15	14	15	16	14	16	14	12	15	15	13	15	15	14	15	16	14	16	14	12	15	15	13	15	15	14	15	16	414	414	1	220
	0.0398791	-0.0167866	Rv0779c_Rv0779c	Rv0779c_Rv0779c	7	7	7	Rv0779c_Rv0779c	1	4	5	5	5	5	5	5	6	6	7	5	6	4	5	5	5	5	5	5	6	6	7	5	6	4	5	5	5	5	5	5	6	6	7	5	6	206	206	1	89
	0.251259	0.0399965	Rv0780_purC	Rv0780_purC	22	22	22	Rv0780_purC	1	22	22	22	21	22	22	22	21	22	21	21	22	22	22	22	21	22	22	22	21	22	21	21	22	22	22	22	21	22	22	22	21	22	21	21	22	297	297	1	446
	0.650692	0.260614	Rv0781_ptrBa	Rv0781_ptrBa	10	10	10	Rv0781_ptrBa	1	8	7	7	7	7	7	7	6	7	7	7	9	8	7	7	7	7	7	7	6	7	7	7	9	8	7	7	7	7	7	7	6	7	7	7	9	236	236	1	115
	0.948982	-0.365022	Rv0783c_emrB	Rv0783c_emrB	4	4	4	Rv0783c_emrB	1	3	4	4	3	4	3	2	2	3	3	4	3	3	4	4	3	4	3	2	2	3	3	4	3	3	4	4	3	4	3	2	2	3	3	4	3	540	540	1	42
	0.115207	0.0166791	Rv0785_Rv0785	Rv0785_Rv0785	22	22	22	Rv0785_Rv0785	1	21	19	20	16	19	20	19	17	19	18	18	19	21	19	20	16	19	20	19	17	19	18	18	19	21	19	20	16	19	20	19	17	19	18	18	19	566	566	1	306
	0.0059563	-0.00396093	Rv0786c_Rv0786c	Rv0786c_Rv0786c	4	4	4	Rv0786c_Rv0786c	1	4	4	4	4	4	4	3	4	4	3	4	4	4	4	4	4	4	4	3	4	4	3	4	4	4	4	4	4	4	4	3	4	4	3	4	4	129	129	1	70
	0.451729	0.365504	Rv0787_Rv0787	Rv0787_Rv0787	3	3	3	Rv0787_Rv0787	1	2	1	2	1	3	2	1	1	1	2	1	1	2	1	2	1	3	2	1	1	1	2	1	1	2	1	2	1	3	2	1	1	1	2	1	1	319	319	1	18
	0.460278	0.184366	Rv0787A_Rv0787A	Rv0787A_Rv0787A	3	3	3	Rv0787A_Rv0787A	1	3	3	3	3	3	3	3	2	3	3	3	3	3	3	3	3	3	3	3	2	3	3	3	3	3	3	3	3	3	3	3	2	3	3	3	3	79	79	1	50
	1.20481	0.0662994	Rv0788_purQ	Rv0788_purQ	9	9	9	Rv0788_purQ	1	9	9	9	8	9	9	9	8	9	9	9	9	9	9	9	8	9	9	9	8	9	9	9	9	9	9	9	8	9	9	9	8	9	9	9	9	224	224	1	225
	0.0875032	-0.0382392	Rv0790c_Rv0790c	Rv0790c_Rv0790c	8	8	8	Rv0790c_Rv0790c	1	5	6	8	5	6	6	7	6	7	5	6	6	5	6	8	5	6	6	7	6	7	5	6	6	5	6	8	5	6	6	7	6	7	5	6	6	242	242	1	102
	0.116495	0.0189819	Rv0791c_Rv0791c	Rv0791c_Rv0791c	18	18	18	Rv0791c_Rv0791c	1	12	14	14	13	13	12	13	13	13	13	12	13	12	14	14	13	13	12	13	13	13	13	12	13	12	14	14	13	13	12	13	13	13	13	12	13	347	347	1	174
	2.77376	0.381612	Rv0792c_Rv0792c	Rv0792c_Rv0792c	9	9	9	Rv0792c_Rv0792c	1	6	7	7	7	7	7	6	8	8	8	8	7	6	7	7	7	7	7	6	8	8	8	8	7	6	7	7	7	7	7	6	8	8	8	8	7	269	269	1	107
	0.298727	0.0588029	Rv0794c_Rv0794c	Rv0794c_Rv0794c	20	20	20	Rv0794c_Rv0794c	1	17	17	15	17	18	17	16	16	18	19	17	18	17	17	15	17	18	17	16	16	18	19	17	18	17	17	15	17	18	17	16	16	18	19	17	18	499	499	1	300
	0.0752546	-0.015742	Rv3474_Rv3474;Rv3381c_Rv3381c;Rv3325_Rv3325;Rv3186_Rv3186;Rv3184_Rv3184;Rv2815c_Rv2815c;Rv2648_Rv2648;Rv2480c_Rv2480c;Rv2354_Rv2354;Rv2278_Rv2278;Rv2168c_Rv2168c;Rv2105_Rv2105;Rv1763_Rv1763;Rv1757c_Rv1757c;Rv1370c_Rv1370c;Rv0795_Rv0795	Rv3474_Rv3474;Rv3381c_Rv3381c;Rv3325_Rv3325;Rv3186_Rv3186;Rv3184_Rv3184;Rv2815c_Rv2815c;Rv2648_Rv2648;Rv2480c_Rv2480c;Rv2354_Rv2354;Rv2278_Rv2278;Rv2168c_Rv2168c;Rv2105_Rv2105;Rv1763_Rv1763;Rv1757c_Rv1757c;Rv1370c_Rv1370c;Rv0795_Rv0795	13;13;13;13;13;13;13;13;13;13;13;13;13;13;13;13	13;13;13;13;13;13;13;13;13;13;13;13;13;13;13;13	13;13;13;13;13;13;13;13;13;13;13;13;13;13;13;13	Rv3474_Rv3474;Rv3381c_Rv3381c;Rv3325_Rv3325;Rv3186_Rv3186;Rv3184_Rv3184;Rv2815c_Rv2815c;Rv2648_Rv2648;Rv2480c_Rv2480c;Rv2354_Rv2354;Rv2278_Rv2278;Rv2168c_Rv2168c;Rv2105_Rv2105;Rv1763_Rv1763;Rv1757c_Rv1757c;Rv1370c_Rv1370c;Rv0795_Rv0795	16	12	13	12	11	11	11	11	11	10	11	11	12	12	13	12	11	11	11	11	11	10	11	11	12	12	13	12	11	11	11	11	11	10	11	11	12	108	108;108;108;108;108;108;108;108;108;108;108;108;108;108;108;108	1	281
	1.49543	-0.180115	Rv0798c_cfp29	Rv0798c_cfp29	19	19	19	Rv0798c_cfp29	1	18	17	18	16	17	17	15	14	16	17	18	17	18	17	18	16	17	17	15	14	16	17	18	17	18	17	18	16	17	17	15	14	16	17	18	17	265	265	1	424
	1.04677	-0.152166	Rv0799c_Rv0799c	Rv0799c_Rv0799c	14	14	14	Rv0799c_Rv0799c	1	11	10	11	9	11	12	9	11	11	10	8	12	11	10	11	9	11	12	9	11	11	10	8	12	11	10	11	9	11	12	9	11	11	10	8	12	335	335	1	208
	1.35559	0.17299	Rv0800_pepC	Rv0800_pepC	18	18	17	Rv0800_pepC	1	18	17	17	15	17	15	15	16	17	15	16	16	18	17	17	15	17	15	15	16	17	15	16	16	17	16	16	14	17	14	14	15	16	14	15	15	433	433	1	286
	0.566162	0.0590064	Rv0801_Rv0801	Rv0801_Rv0801	10	10	10	Rv0801_Rv0801	1	10	10	10	9	9	10	10	8	8	10	10	10	10	10	10	9	9	10	10	8	8	10	10	10	10	10	10	9	9	10	10	8	8	10	10	10	115	115	1	174
	0.464756	-0.126699	Rv0802c_Rv0802c	Rv0802c_Rv0802c	6	6	6	Rv0802c_Rv0802c	1	6	5	6	5	4	5	5	6	6	5	5	6	6	5	6	5	4	5	5	6	6	5	5	6	6	5	6	5	4	5	5	6	6	5	5	6	218	218	1	70
	0.0317332	-0.00730642	Rv0803_purL	Rv0803_purL	42	42	42	Rv0803_purL	1	39	36	39	34	37	36	37	38	38	35	37	38	39	36	39	34	37	36	37	38	38	35	37	38	39	36	39	34	37	36	37	38	38	35	37	38	754	754	1	777
	0.805241	1.09763	Rv0804_Rv0804	Rv0804_Rv0804	3	3	3	Rv0804_Rv0804	1	3	3	3	0	2	3	2	3	3	1	2	3	3	3	3	0	2	3	2	3	3	1	2	3	3	3	3	0	2	3	2	3	3	1	2	3	209	209	1	28
	0.146738	0.0944932	Rv0805_Rv0805	Rv0805_Rv0805	5	5	5	Rv0805_Rv0805	1	3	3	3	3	1	4	2	1	3	4	3	2	3	3	3	3	1	4	2	1	3	4	3	2	3	3	3	3	1	4	2	1	3	4	3	2	318	318	1	37
	0.369248	0.0733007	Rv0806c_cpsY	Rv0806c_cpsY	20	20	20	Rv0806c_cpsY	1	17	16	14	13	17	13	13	11	12	12	14	16	17	16	14	13	17	13	13	11	12	12	14	16	17	16	14	13	17	13	13	11	12	12	14	16	532	532	1	205
	1.01367	0.209106	Rv0807_Rv0807	Rv0807_Rv0807	6	6	6	Rv0807_Rv0807	1	5	5	5	3	4	4	6	4	5	5	5	5	5	5	5	3	4	4	6	4	5	5	5	5	5	5	5	3	4	4	6	4	5	5	5	5	129	129	1	56
	0.583045	-0.0651086	Rv0808_purF	Rv0808_purF	20	20	20	Rv0808_purF	1	16	16	17	12	16	10	13	12	15	14	15	13	16	16	17	12	16	10	13	12	15	14	15	13	16	16	17	12	16	10	13	12	15	14	15	13	527	527	1	217
	0.326437	-0.0704556	Rv0809_purM	Rv0809_purM	21	21	21	Rv0809_purM	1	19	18	16	15	19	14	19	19	19	18	17	18	19	18	16	15	19	14	19	19	19	18	17	18	19	18	16	15	19	14	19	19	19	18	17	18	364	364	1	391
	0.0125437	0.0104224	Rv0810c_Rv0810c	Rv0810c_Rv0810c	6	6	6	Rv0810c_Rv0810c	1	6	4	4	3	6	4	4	2	2	4	4	3	6	4	4	3	6	4	4	2	2	4	4	3	6	4	4	3	6	4	4	2	2	4	4	3	60	60	1	83
	0.0424631	-0.0105483	Rv0811c_Rv0811c	Rv0811c_Rv0811c	16	16	16	Rv0811c_Rv0811c	1	14	12	13	9	9	11	10	9	11	9	11	10	14	12	13	9	9	11	10	9	11	9	11	10	14	12	13	9	9	11	10	9	11	9	11	10	368	368	1	183
	1.3996	0.162982	Rv0812_Rv0812	Rv0812_Rv0812	15	15	15	Rv0812_Rv0812	1	14	11	13	13	14	14	12	12	13	13	12	13	14	11	13	13	14	14	12	12	13	13	12	13	14	11	13	13	14	14	12	12	13	13	12	13	289	289	1	222
	0.645928	0.0853532	Rv0813c_Rv0813c	Rv0813c_Rv0813c	10	10	10	Rv0813c_Rv0813c	1	6	8	8	8	7	7	9	8	9	8	8	9	6	8	8	8	7	7	9	8	9	8	8	9	6	8	8	8	7	7	9	8	9	8	8	9	226	226	1	152
	0.503534	0.142581	Rv3118_sseC1;Rv0814c_sseC2	Rv3118_sseC1;Rv0814c_sseC2	8;8	8;8	8;8	Rv3118_sseC1;Rv0814c_sseC2	2	8	8	7	8	7	8	7	7	7	8	8	7	8	8	7	8	7	8	7	7	7	8	8	7	8	8	7	8	7	8	7	7	7	8	8	7	100	100;100	1	1111
	0.0821203	-0.0211474	Rv3117_cysA3;Rv0815c_cysA2	Rv3117_cysA3;Rv0815c_cysA2	30;30	30;30	30;30	Rv3117_cysA3;Rv0815c_cysA2	2	29	30	29	24	29	26	28	28	28	28	29	29	29	30	29	24	29	26	28	28	28	28	29	29	29	30	29	24	29	26	28	28	28	28	29	29	277	277;277	1	859
	0.936919	0.145655	Rv0817c_Rv0817c	Rv0817c_Rv0817c	15	15	15	Rv0817c_Rv0817c	1	15	14	13	12	13	11	15	14	14	14	14	14	15	14	13	12	13	11	15	14	14	14	14	14	15	14	13	12	13	11	15	14	14	14	14	14	270	270	1	183
	0.599356	-0.107636	Rv0818_Rv0818	Rv0818_Rv0818	11	11	10	Rv0818_Rv0818	1	11	11	9	9	9	11	10	10	9	10	10	11	11	11	9	9	9	11	10	10	9	10	10	11	10	10	8	8	8	10	9	9	8	9	9	10	255	255	1	273
	0.0163396	-0.00143369	Rv0819_mshD	Rv0819_mshD	14	14	14	Rv0819_mshD	1	11	13	14	12	11	11	12	12	12	13	11	13	11	13	14	12	11	11	12	12	12	13	11	13	11	13	14	12	11	11	12	12	12	13	11	13	315	315	1	242
	0.334926	-0.0466194	Rv0820_phoT	Rv0820_phoT	16	16	16	Rv0820_phoT	1	15	13	13	12	14	13	13	13	12	13	14	13	15	13	13	12	14	13	13	13	12	13	14	13	15	13	13	12	14	13	13	13	12	13	14	13	258	258	1	247
	0.427119	-0.141167	Rv0821c_phoY2	Rv0821c_phoY2	13	13	13	Rv0821c_phoY2	1	13	11	9	11	9	11	12	11	9	10	10	11	13	11	9	11	9	11	12	11	9	10	10	11	13	11	9	11	9	11	12	11	9	10	10	11	213	213	1	223
	1.43029	0.0888309	Rv0822c_Rv0822c	Rv0822c_Rv0822c	24	24	24	Rv0822c_Rv0822c	1	18	19	20	18	21	20	18	17	19	18	21	17	18	19	20	18	21	20	18	17	19	18	21	17	18	19	20	18	21	20	18	17	19	18	21	17	684	684	1	299
	1.49824	0.221757	Rv0823c_Rv0823c	Rv0823c_Rv0823c	9	9	9	Rv0823c_Rv0823c	1	6	8	8	5	7	5	8	9	8	7	8	8	6	8	8	5	7	5	8	9	8	7	8	8	6	8	8	5	7	5	8	9	8	7	8	8	389	389	1	98
	0.401632	-0.0472666	Rv0824c_desA1	Rv0824c_desA1	22	22	22	Rv0824c_desA1	1	21	19	19	15	21	20	19	19	20	20	20	20	21	19	19	15	21	20	19	19	20	20	20	20	21	19	19	15	21	20	19	19	20	20	20	20	338	338	1	554
	0.288724	0.0576903	Rv0825c_Rv0825c	Rv0825c_Rv0825c	13	13	13	Rv0825c_Rv0825c	1	11	8	10	9	9	9	10	10	10	11	11	10	11	8	10	9	9	9	10	10	10	11	11	10	11	8	10	9	9	9	10	10	10	11	11	10	213	213	1	172
	0.483054	0.129484	Rv0827c_kmtR	Rv0827c_kmtR	5	5	5	Rv0827c_kmtR	1	5	4	2	3	4	3	5	4	4	3	3	5	5	4	2	3	4	3	5	4	4	3	3	5	5	4	2	3	4	3	5	4	4	3	3	5	130	130	1	48
	0.305479	-0.0846806	Rv0830_Rv0830	Rv0830_Rv0830	9	8	8	Rv0830_Rv0830	1	7	8	8	8	8	8	8	7	8	6	8	7	6	7	7	7	7	7	7	6	7	6	7	6	6	7	7	7	7	7	7	6	7	6	7	6	301	301	1	112
	0.00510723	0.00120417	Rv0831c_Rv0831c	Rv0831c_Rv0831c	17	17	17	Rv0831c_Rv0831c	1	16	16	17	16	16	17	17	16	17	16	16	16	16	16	17	16	16	17	17	16	17	16	16	16	16	16	17	16	16	17	17	16	17	16	16	16	271	271	1	806
	0.0522559	0.0461025	Rv0835_lpqQ	Rv0835_lpqQ	6	6	6	Rv0835_lpqQ	1	4	5	5	3	4	3	4	4	1	3	5	3	4	5	5	3	4	3	4	4	1	3	5	3	4	5	5	3	4	3	4	4	1	3	5	3	214	214	1	44
	0.0721201	-0.0517597	Rv0837c_Rv0837c	Rv0837c_Rv0837c	5	5	5	Rv0837c_Rv0837c	1	3	3	3	4	4	4	4	2	4	4	3	4	3	3	3	4	4	4	4	2	4	4	3	4	3	3	3	4	4	4	4	2	4	4	3	4	342	342	1	43
	0.343473	0.133732	Rv0838_lpqR	Rv0838_lpqR	8	8	8	Rv0838_lpqR	1	7	8	7	4	6	4	2	4	6	6	6	6	7	8	7	4	6	4	2	4	6	6	6	6	7	8	7	4	6	4	2	4	6	6	6	6	256	256	1	66
	1.07009	0.342777	Rv0839_Rv0839	Rv0839_Rv0839	6	6	6	Rv0839_Rv0839	1	3	5	3	5	4	4	5	6	5	4	4	5	3	5	3	5	4	4	5	6	5	4	4	5	3	5	3	5	4	4	5	6	5	4	4	5	270	270	1	62
	0.919531	-0.213183	Rv0840c_pip	Rv0840c_pip	8	8	8	Rv0840c_pip	1	7	6	5	4	6	3	5	4	6	7	6	5	7	6	5	4	6	3	5	4	6	7	6	5	7	6	5	4	6	3	5	4	6	7	6	5	286	286	1	81
	0.806867	0.185766	Rv0844c_narL	Rv0844c_narL	12	12	12	Rv0844c_narL	1	10	11	12	10	10	10	10	11	11	11	10	11	10	11	12	10	10	10	10	11	11	11	10	11	10	11	12	10	10	10	10	11	11	11	10	11	216	216	1	190
	0.451645	0.0442727	Rv0845_Rv0845	Rv0845_Rv0845	15	15	15	Rv0845_Rv0845	1	14	14	11	13	13	13	14	13	14	14	14	13	14	14	11	13	13	13	14	13	14	14	14	13	14	14	11	13	13	13	14	13	14	14	14	13	425	425	1	217
	0.375124	-0.0389315	Rv0846c_Rv0846c	Rv0846c_Rv0846c	13	13	13	Rv0846c_Rv0846c	1	11	12	11	11	13	12	13	12	13	13	13	13	11	12	11	11	13	12	13	12	13	13	13	13	11	12	11	11	13	12	13	12	13	13	13	13	504	504	1	225
	1.35627	0.228596	Rv0851c_Rv0851c	Rv0851c_Rv0851c	4	4	4	Rv0851c_Rv0851c	1	3	2	2	4	3	2	2	3	3	3	4	3	3	2	2	4	3	2	2	3	3	3	4	3	3	2	2	4	3	2	2	3	3	3	4	3	275	275	1	35
	1.01363	0.321026	Rv0852_fadD16	Rv0852_fadD16	4	4	4	Rv0852_fadD16	1	3	2	3	1	4	2	3	3	3	3	3	3	3	2	3	1	4	2	3	3	3	3	3	3	3	2	3	1	4	2	3	3	3	3	3	3	278	278	1	34
	0.110324	0.0201753	Rv0853c_pdc	Rv0853c_pdc	14	14	14	Rv0853c_pdc	1	14	13	12	14	14	14	12	13	13	13	13	12	14	13	12	14	14	14	12	13	13	13	13	12	14	13	12	14	14	14	12	13	13	13	13	12	560	560	1	312
	0.0895864	-0.0230242	Rv0854_Rv0854	Rv0854_Rv0854	4	4	4	Rv0854_Rv0854	1	4	4	4	4	4	4	4	4	4	4	4	4	4	4	4	4	4	4	4	4	4	4	4	4	4	4	4	4	4	4	4	4	4	4	4	4	147	147	1	137
	1.15603	0.29509	Rv0855_far	Rv0855_far	8	8	8	Rv0855_far	1	5	7	4	6	6	6	5	6	7	5	5	5	5	7	4	6	6	6	5	6	7	5	5	5	5	7	4	6	6	6	5	6	7	5	5	5	359	359	1	88
	0.407219	-0.131637	Rv0857_Rv0857	Rv0857_Rv0857	6	6	6	Rv0857_Rv0857	1	4	5	5	3	3	3	4	4	6	5	4	4	4	5	5	3	3	3	4	4	6	5	4	4	4	5	5	3	3	3	4	4	6	5	4	4	157	157	1	88
	0.67166	0.158791	Rv0858c_dapC	Rv0858c_dapC	17	17	17	Rv0858c_dapC	1	14	14	14	13	13	15	12	12	13	14	16	15	14	14	14	13	13	15	12	12	13	14	16	15	14	14	14	13	13	15	12	12	13	14	16	15	397	397	1	204
	1.39861	-0.154266	Rv0859_fadA	Rv0859_fadA	17	17	17	Rv0859_fadA	1	17	17	15	13	15	14	17	15	16	16	16	16	17	17	15	13	15	14	17	15	16	16	16	16	17	17	15	13	15	14	17	15	16	16	16	16	403	403	1	704
	1.76561	-0.107726	Rv0860_fadB	Rv0860_fadB	52	52	52	Rv0860_fadB	1	47	49	48	46	48	45	45	47	49	46	48	48	47	49	48	46	48	45	45	47	49	46	48	48	47	49	48	46	48	45	45	47	49	46	48	48	720	720	1	2373
	0.323292	-0.0433871	Rv0861c_ercc3	Rv0861c_ercc3	32	32	32	Rv0861c_ercc3	1	26	30	30	26	29	29	26	27	25	28	28	26	26	30	30	26	29	29	26	27	25	28	28	26	26	30	30	26	29	29	26	27	25	28	28	26	542	542	1	461
	0.214291	0.0428918	Rv0862c_Rv0862c	Rv0862c_Rv0862c	34	34	34	Rv0862c_Rv0862c	1	28	28	28	24	30	29	26	25	28	24	27	26	28	28	28	24	30	29	26	25	28	24	27	26	28	28	28	24	30	29	26	25	28	24	27	26	756	756	1	445
	0.88002	0.477763	Rv0863_Rv0863	Rv0863_Rv0863	2	2	2	Rv0863_Rv0863	1	2	2	2	2	2	2	2	2	2	2	2	2	2	2	2	2	2	2	2	2	2	2	2	2	2	2	2	2	2	2	2	2	2	2	2	2	93	93	1	102
	0.577474	0.121042	Rv0864_moaC2	Rv0864_moaC2	7	7	7	Rv0864_moaC2	1	6	6	6	5	7	7	7	7	7	7	6	6	6	6	6	5	7	7	7	7	7	7	6	6	6	6	6	5	7	7	7	7	7	7	6	6	167	167	1	134
	1.21482	0.473155	Rv0865_mog	Rv0865_mog	3	3	3	Rv0865_mog	1	3	3	2	3	2	3	2	3	3	2	3	2	3	3	2	3	2	3	2	3	3	2	3	2	3	3	2	3	2	3	2	3	3	2	3	2	160	160	1	31
	0.00921745	0.0134265	Rv0866_moaE2	Rv0866_moaE2	3	3	3	Rv0866_moaE2	1	3	1	1	0	3	1	1	1	1	1	1	1	3	1	1	0	3	1	1	1	1	1	1	1	3	1	1	0	3	1	1	1	1	1	1	1	141	141	1	21
	1.12634	0.208206	Rv0868c_moaD2	Rv0868c_moaD2	4	4	4	Rv0868c_moaD2	1	2	3	3	2	2	3	3	4	3	3	4	4	2	3	3	2	2	3	3	4	3	3	4	4	2	3	3	2	2	3	3	4	3	3	4	4	92	92	1	55
	1.3052	0.340846	Rv0869c_moaA2	Rv0869c_moaA2	14	14	14	Rv0869c_moaA2	1	10	6	7	7	7	5	9	7	9	5	6	7	10	6	7	7	7	5	9	7	9	5	6	7	10	6	7	7	7	5	9	7	9	5	6	7	360	360	1	93
	1.03906	0.299215	Rv0870c_Rv0870c	Rv0870c_Rv0870c	3	3	3	Rv0870c_Rv0870c	1	2	3	3	3	3	3	2	2	2	2	3	2	2	3	3	3	3	3	2	2	2	2	3	2	2	3	3	3	3	3	2	2	2	2	3	2	129	129	1	31
	1.74559	0.15493	Rv0871_cspB	Rv0871_cspB	10	10	10	Rv0871_cspB	1	9	8	9	7	10	9	10	10	10	9	9	10	9	8	9	7	10	9	10	10	10	9	9	10	9	8	9	7	10	9	10	10	10	9	9	10	135	135	1	143
	0.300241	-0.695936	Rv0872c_PE_PGRS15	Rv0872c_PE_PGRS15	2	2	2	Rv0872c_PE_PGRS15	1	0	1	0	2	2	1	0	0	0	1	1	1	0	1	0	2	2	1	0	0	0	1	1	1	0	1	0	2	2	1	0	0	0	1	1	1	606	606	1	10
	0.0587228	-0.0143382	Rv0873_fadE10	Rv0873_fadE10	35	35	35	Rv0873_fadE10	1	32	33	34	33	30	33	32	35	34	33	33	34	32	33	34	33	30	33	32	35	34	33	33	34	32	33	34	33	30	33	32	35	34	33	33	34	650	650	1	889
	0.302458	0.844472	Rv0874c_Rv0874c	Rv0874c_Rv0874c	4	3	3	Rv0874c_Rv0874c	1	3	2	3	3	3	3	1	2	1	4	1	2	2	1	2	2	2	2	0	1	0	3	0	2	2	1	2	2	2	2	0	1	0	3	0	2	386	386	1	17
	0.497074	-0.046484	Rv0875c_Rv0875c	Rv0875c_Rv0875c	6	6	6	Rv0875c_Rv0875c	1	6	6	6	5	6	6	6	6	6	5	6	5	6	6	6	5	6	6	6	6	6	5	6	5	6	6	6	5	6	6	6	6	6	5	6	5	162	162	1	99
	0.287992	-0.10231	Rv0876c_Rv0876c	Rv0876c_Rv0876c	7	7	7	Rv0876c_Rv0876c	1	6	6	6	6	6	5	5	4	3	7	4	7	6	6	6	6	6	5	5	4	3	7	4	7	6	6	6	6	6	5	5	4	3	7	4	7	548	548	1	76
	0.699135	0.155481	Rv0877_Rv0877	Rv0877_Rv0877	8	8	8	Rv0877_Rv0877	1	8	7	7	7	8	7	7	7	7	7	6	7	8	7	7	7	8	7	7	7	7	7	6	7	8	7	7	7	8	7	7	7	7	7	6	7	262	262	1	186
	0.0223734	0.0104313	Rv0879c_Rv0879c	Rv0879c_Rv0879c	2	2	2	Rv0879c_Rv0879c	1	2	2	2	2	2	2	2	2	2	2	2	2	2	2	2	2	2	2	2	2	2	2	2	2	2	2	2	2	2	2	2	2	2	2	2	2	91	91	1	32
	1.19964	0.174903	Rv0880_Rv0880	Rv0880_Rv0880	7	7	7	Rv0880_Rv0880	1	6	6	6	6	7	6	7	7	7	7	7	7	6	6	6	6	7	6	7	7	7	7	7	7	6	6	6	6	7	6	7	7	7	7	7	7	143	143	1	128
	0.500576	0.135338	Rv0883c_Rv0883c	Rv0883c_Rv0883c	6	6	6	Rv0883c_Rv0883c	1	5	4	5	4	5	5	4	5	5	4	5	5	5	4	5	4	5	5	4	5	5	4	5	5	5	4	5	4	5	5	4	5	5	4	5	5	253	253	1	67
	0.275228	0.0685921	Rv0884c_serC	Rv0884c_serC	13	13	13	Rv0884c_serC	1	12	13	13	13	13	13	13	13	13	13	13	13	12	13	13	13	13	13	13	13	13	13	13	13	12	13	13	13	13	13	13	13	13	13	13	13	376	376	1	418
	0.478767	0.13188	Rv0885_Rv0885	Rv0885_Rv0885	7	7	7	Rv0885_Rv0885	1	4	4	4	6	6	5	5	6	7	6	5	4	4	4	4	6	6	5	5	6	7	6	5	4	4	4	4	6	6	5	5	6	7	6	5	4	340	340	1	68
	2.10818	0.419836	Rv0886_fprB	Rv0886_fprB	16	16	16	Rv0886_fprB	1	9	7	8	8	11	10	9	11	12	10	11	10	9	7	8	8	11	10	9	11	12	10	11	10	9	7	8	8	11	10	9	11	12	10	11	10	575	575	1	150
	0.245137	0.110011	Rv0887c_Rv0887c	Rv0887c_Rv0887c	5	5	5	Rv0887c_Rv0887c	1	5	5	3	3	3	4	4	4	4	3	4	5	5	5	3	3	3	4	4	4	4	3	4	5	5	5	3	3	3	4	4	4	4	3	4	5	152	152	1	47
	0.934164	-0.193167	Rv0888_Rv0888	Rv0888_Rv0888	10	10	10	Rv0888_Rv0888	1	9	5	9	5	7	7	7	6	7	7	8	7	9	5	9	5	7	7	7	6	7	7	8	7	9	5	9	5	7	7	7	6	7	7	8	7	490	490	1	134
	0.212901	-0.019254	Rv0889c_citA	Rv0889c_citA	14	13	13	Rv0889c_citA	1	13	13	13	13	13	13	13	14	14	13	13	13	12	12	12	12	12	12	12	13	13	12	12	12	12	12	12	12	12	12	12	13	13	12	12	12	373	373	1	310
	0.161453	-0.00594711	Rv0890c_Rv0890c	Rv0890c_Rv0890c	24	24	24	Rv0890c_Rv0890c	1	19	20	20	16	20	17	18	18	16	18	19	16	19	20	20	16	20	17	18	18	16	18	19	16	19	20	20	16	20	17	18	18	16	18	19	16	882	882	1	252
	0.332399	0.108042	Rv0892_Rv0892	Rv0892_Rv0892	12	11	11	Rv0892_Rv0892	1	12	11	8	6	8	7	8	5	7	7	8	5	11	10	7	5	7	6	7	5	6	6	7	4	11	10	7	5	7	6	7	5	6	6	7	4	495	495	1	81
	0.0491422	-0.0270507	Rv0893c_Rv0893c	Rv0893c_Rv0893c	10	9	9	Rv0893c_Rv0893c	1	10	8	9	8	10	8	7	8	6	8	9	8	9	7	8	7	9	7	6	7	5	7	8	7	9	7	8	7	9	7	6	7	5	7	8	7	325	325	1	101
	0.124974	0.0232646	Rv0896_gltA2	Rv0896_gltA2	27	27	26	Rv0896_gltA2	1	23	24	24	24	24	23	25	25	24	25	25	24	23	24	24	24	24	23	25	25	24	25	25	24	22	23	23	23	23	22	24	24	23	24	24	23	431	431	1	991
	0.26252	0.0962798	Rv0897c_Rv0897c	Rv0897c_Rv0897c	11	11	11	Rv0897c_Rv0897c	1	7	9	8	9	10	9	5	8	6	9	7	9	7	9	8	9	10	9	5	8	6	9	7	9	7	9	8	9	10	9	5	8	6	9	7	9	535	535	1	102
	0.56317	-0.190978	Rv0898c_Rv0898c	Rv0898c_Rv0898c	5	5	5	Rv0898c_Rv0898c	1	5	4	5	3	4	3	4	5	4	5	4	5	5	4	5	3	4	3	4	5	4	5	4	5	5	4	5	3	4	3	4	5	4	5	4	5	87	87	1	91
	0.515332	0.054128	Rv0899_ompA	Rv0899_ompA	10	10	10	Rv0899_ompA	1	9	8	8	9	9	9	10	10	10	9	10	9	9	8	8	9	9	9	10	10	10	9	10	9	9	8	8	9	9	9	10	10	10	9	10	9	326	326	1	140
	0.263697	-0.531986	Rv0900_Rv0900	Rv0900_Rv0900	2	2	2	Rv0900_Rv0900	1	0	1	2	2	1	2	0	1	1	0	1	2	0	1	2	2	1	2	0	1	1	0	1	2	0	1	2	2	1	2	0	1	1	0	1	2	50	50	1	13
	0.150864	0.0452677	Rv0901_Rv0901	Rv0901_Rv0901	6	6	6	Rv0901_Rv0901	1	6	5	5	5	5	4	5	5	5	5	6	5	6	5	5	5	5	4	5	5	5	5	6	5	6	5	5	5	5	4	5	5	5	5	6	5	175	175	1	80
	0.311345	-0.0568078	Rv0902c_prrB	Rv0902c_prrB	22	22	22	Rv0902c_prrB	1	22	21	21	18	18	19	21	22	21	21	22	21	22	21	21	18	18	19	21	22	21	21	22	21	22	21	21	18	18	19	21	22	21	21	22	21	446	446	1	392
	0.195439	0.0248184	Rv0903c_prrA	Rv0903c_prrA	14	14	14	Rv0903c_prrA	1	13	11	12	11	12	10	11	11	10	10	11	11	13	11	12	11	12	10	11	11	10	10	11	11	13	11	12	11	12	10	11	11	10	10	11	11	236	236	1	336
	0.357059	-0.0816625	Rv0904c_accD3	Rv0904c_accD3	15	15	15	Rv0904c_accD3	1	15	12	13	12	12	12	12	11	12	14	13	14	15	12	13	12	12	12	12	11	12	14	13	14	15	12	13	12	12	12	12	11	12	14	13	14	495	495	1	212
	0.169109	-0.0413164	Rv0905_echA6	Rv0905_echA6	14	14	14	Rv0905_echA6	1	14	14	14	13	14	13	13	14	14	14	14	14	14	14	14	13	14	13	13	14	14	14	14	14	14	14	14	13	14	13	13	14	14	14	14	14	243	243	1	591
	0.084346	-0.0256933	Rv0906_Rv0906	Rv0906_Rv0906	14	14	14	Rv0906_Rv0906	1	14	12	13	13	13	12	13	12	12	13	11	12	14	12	13	13	13	12	13	12	12	13	11	12	14	12	13	13	13	12	13	12	12	13	11	12	372	372	1	200
	0.329176	0.101928	Rv0907_Rv0907	Rv0907_Rv0907	11	11	11	Rv0907_Rv0907	1	10	9	7	3	8	5	5	6	6	8	6	7	10	9	7	3	8	5	5	6	6	8	6	7	10	9	7	3	8	5	5	6	6	8	6	7	532	532	1	102
	0.530171	-0.100662	Rv0908_ctpE	Rv0908_ctpE	24	24	24	Rv0908_ctpE	1	21	18	22	23	23	21	20	21	20	20	22	20	21	18	22	23	23	21	20	21	20	20	22	20	21	18	22	23	23	21	20	21	20	20	22	20	797	797	1	297
	0.391442	-0.234271	Rv0909_Rv0909	Rv0909_Rv0909	3	3	3	Rv0909_Rv0909	1	3	2	2	2	2	3	2	2	2	3	3	2	3	2	2	2	2	3	2	2	2	3	3	2	3	2	2	2	2	3	2	2	2	3	3	2	59	59	1	48
	0.00836186	-0.00197538	Rv0910_Rv0910	Rv0910_Rv0910	5	5	5	Rv0910_Rv0910	1	5	4	5	4	4	4	5	5	5	5	5	5	5	4	5	4	4	4	5	5	5	5	5	5	5	4	5	4	4	4	5	5	5	5	5	5	144	144	1	68
	0.165321	-0.0445989	Rv0911_Rv0911	Rv0911_Rv0911	6	6	6	Rv0911_Rv0911	1	6	6	6	6	6	6	6	6	6	6	6	6	6	6	6	6	6	6	6	6	6	6	6	6	6	6	6	6	6	6	6	6	6	6	6	6	257	257	1	134
	0.17841	-0.0746606	Rv0913c_Rv0913c	Rv0913c_Rv0913c	12	12	12	Rv0913c_Rv0913c	1	10	9	10	7	8	8	6	7	9	8	7	9	10	9	10	7	8	8	6	7	9	8	7	9	10	9	10	7	8	8	6	7	9	8	7	9	502	502	1	127
	0.361654	0.102716	Rv0914c_Rv0914c	Rv0914c_Rv0914c	16	16	16	Rv0914c_Rv0914c	1	12	15	14	13	13	13	14	12	13	15	15	14	12	15	14	13	13	13	14	12	13	15	15	14	12	15	14	13	13	13	14	12	13	15	15	14	412	412	1	234
	0.0775149	-0.111233	Rv0917_betP	Rv0917_betP	3	3	3	Rv0917_betP	1	1	3	2	1	2	1	3	3	3	2	0	2	1	3	2	1	2	1	3	3	3	2	0	2	1	3	2	1	2	1	3	3	3	2	0	2	593	593	1	24
	0.225913	-0.0653044	Rv0919_Rv0919	Rv0919_Rv0919	3	3	3	Rv0919_Rv0919	1	3	3	2	3	2	2	2	2	2	3	3	3	3	3	2	3	2	2	2	2	2	3	3	3	3	3	2	3	2	2	2	2	2	3	3	3	166	166	1	30
	1.57048	1.39321	Rv0920c_Rv0920c	Rv0920c_Rv0920c	8	8	8	Rv0920c_Rv0920c	1	2	1	4	5	6	3	6	6	5	5	3	3	2	1	4	5	6	3	6	6	5	5	3	3	2	1	4	5	6	3	6	6	5	5	3	3	439	439	1	50
	2.3066	0.426001	Rv0921_Rv0921	Rv0921_Rv0921	6	6	6	Rv0921_Rv0921	1	4	4	5	6	3	5	4	5	6	3	4	3	4	4	5	6	3	5	4	5	6	3	4	3	4	4	5	6	3	5	4	5	6	3	4	3	193	193	1	64
	0.485181	-0.0495427	Rv0923c_Rv0923c	Rv0923c_Rv0923c	17	17	17	Rv0923c_Rv0923c	1	14	15	15	12	12	10	14	15	14	14	14	14	14	15	15	12	12	10	14	15	14	14	14	14	14	15	15	12	12	10	14	15	14	14	14	14	354	354	1	211
	0.191174	-0.0451571	Rv0924c_mntH	Rv0924c_mntH	4	4	4	Rv0924c_mntH	1	3	4	4	3	2	3	4	4	4	4	4	4	3	4	4	3	2	3	4	4	4	4	4	4	3	4	4	3	2	3	4	4	4	4	4	4	428	428	1	53
	0.484682	0.071345	Rv0925c_Rv0925c	Rv0925c_Rv0925c	11	11	11	Rv0925c_Rv0925c	1	9	10	8	8	9	8	7	9	7	8	8	9	9	10	8	8	9	8	7	9	7	8	8	9	9	10	8	8	9	8	7	9	7	8	8	9	245	245	1	220
	0.386315	0.0879072	Rv0926c_Rv0926c	Rv0926c_Rv0926c	15	15	15	Rv0926c_Rv0926c	1	12	12	12	8	13	12	10	11	12	13	13	12	12	12	12	8	13	12	10	11	12	13	13	12	12	12	12	8	13	12	10	11	12	13	13	12	358	358	1	229
	0.0603595	-0.0248439	Rv0927c_Rv0927c	Rv0927c_Rv0927c	14	14	14	Rv0927c_Rv0927c	1	9	10	12	13	9	11	11	12	12	14	11	12	9	10	12	13	9	11	11	12	12	14	11	12	9	10	12	13	9	11	11	12	12	14	11	12	263	263	1	219
	0.962358	-0.255433	Rv0928_pstS3	Rv0928_pstS3	9	9	9	Rv0928_pstS3	1	9	9	9	8	8	8	9	9	9	9	9	9	9	9	9	8	8	8	9	9	9	9	9	9	9	9	9	8	8	8	9	9	9	9	9	9	370	370	1	224
	0.909287	0.820031	Rv0929_pstC2	Rv0929_pstC2	5	5	5	Rv0929_pstC2	1	5	4	4	3	4	3	3	3	5	2	4	4	5	4	4	3	4	3	3	3	5	2	4	4	5	4	4	3	4	3	3	3	5	2	4	4	324	324	1	54
	1.8191	-0.0953433	Rv0931c_pknD	Rv0931c_pknD	26	26	26	Rv0931c_pknD	1	23	23	22	21	22	22	22	23	23	22	21	22	23	23	22	21	22	22	22	23	23	22	21	22	23	23	22	21	22	22	22	23	23	22	21	22	664	664	1	1150
	1.34231	-0.287896	Rv0932c_pstS2	Rv0932c_pstS2	12	12	12	Rv0932c_pstS2	1	11	9	9	9	10	10	9	9	9	10	10	9	11	9	9	9	10	10	9	9	9	10	10	9	11	9	9	9	10	10	9	9	9	10	10	9	370	370	1	419
	0.101188	-0.0266838	Rv0933_pstB	Rv0933_pstB	13	13	13	Rv0933_pstB	1	13	11	12	11	11	11	12	11	12	13	13	11	13	11	12	11	11	11	12	11	12	13	13	11	13	11	12	11	11	11	12	11	12	13	13	11	276	276	1	254
	0.922738	-0.207466	Rv0934_pstS1	Rv0934_pstS1	9	9	9	Rv0934_pstS1	1	9	9	8	8	8	9	8	8	8	8	9	9	9	9	8	8	8	9	8	8	8	8	9	9	9	9	8	8	8	9	8	8	8	8	9	9	374	374	1	572
	0.0673789	0.0312754	Rv0936_pstA2	Rv0936_pstA2	4	4	4	Rv0936_pstA2	1	4	4	4	4	4	3	4	4	4	3	4	4	4	4	4	4	4	3	4	4	4	3	4	4	4	4	4	4	4	3	4	4	4	3	4	4	301	301	1	61
	0.912926	-0.118863	Rv0937c_mku	Rv0937c_mku	14	14	14	Rv0937c_mku	1	12	12	11	10	12	10	12	12	10	12	12	13	12	12	11	10	12	10	12	12	10	12	12	13	12	12	11	10	12	10	12	12	10	12	12	13	273	273	1	177
	1.72086	0.145912	Rv0938_ligD	Rv0938_ligD	23	23	23	Rv0938_ligD	1	20	21	18	16	18	14	16	18	17	18	19	19	20	21	18	16	18	14	16	18	17	18	19	19	20	21	18	16	18	14	16	18	17	18	19	19	759	759	1	282
	0.0196578	0.00703684	Rv0939_Rv0939	Rv0939_Rv0939	20	20	20	Rv0939_Rv0939	1	16	17	17	14	16	15	12	15	18	15	17	17	16	17	17	14	16	15	12	15	18	15	17	17	16	17	17	14	16	15	12	15	18	15	17	17	644	644	1	226
	0.247257	-0.0692857	Rv0940c_Rv0940c	Rv0940c_Rv0940c	15	15	15	Rv0940c_Rv0940c	1	15	13	13	12	14	12	13	12	13	13	12	12	15	13	13	12	14	12	13	12	13	13	12	12	15	13	13	12	14	12	13	12	13	13	12	12	288	288	1	281
	0.439637	-0.0417658	Rv0941c_Rv0941c	Rv0941c_Rv0941c	9	9	9	Rv0941c_Rv0941c	1	8	9	8	9	9	9	9	9	9	9	8	8	8	9	8	9	9	9	9	9	9	9	8	8	8	9	8	9	9	9	9	9	9	9	8	8	257	257	1	142
	2.80798	0.432525	Rv0945_Rv0945	Rv0945_Rv0945	7	7	7	Rv0945_Rv0945	1	4	4	4	4	6	5	6	6	5	4	5	6	4	4	4	4	6	5	6	6	5	4	5	6	4	4	4	4	6	5	6	6	5	4	5	6	253	253	1	79
	0.0852221	0.0177142	Rv0946c_pgi	Rv0946c_pgi	22	22	22	Rv0946c_pgi	1	18	20	18	17	20	18	19	19	21	17	20	20	18	20	18	17	20	18	19	19	21	17	20	20	18	20	18	17	20	18	19	19	21	17	20	20	553	553	1	516
	0.08215	-0.130292	Rv0948c_Rv0948c	Rv0948c_Rv0948c	2	2	2	Rv0948c_Rv0948c	1	2	2	2	2	2	2	2	2	1	2	2	1	2	2	2	2	2	2	2	2	1	2	2	1	2	2	2	2	2	2	2	2	1	2	2	1	105	105	1	30
	0.154023	0.0236206	Rv0949_uvrD1	Rv0949_uvrD1	34	34	34	Rv0949_uvrD1	1	30	30	28	27	29	26	30	28	28	26	29	30	30	30	28	27	29	26	30	28	28	26	29	30	30	30	28	27	29	26	30	28	28	26	29	30	771	771	1	484
	0.148698	-0.077165	Rv0950c_Rv0950c	Rv0950c_Rv0950c	6	6	6	Rv0950c_Rv0950c	1	3	1	5	4	3	4	3	4	3	5	3	3	3	1	5	4	3	4	3	4	3	5	3	3	3	1	5	4	3	4	3	4	3	5	3	3	332	332	1	41
	1.68145	-0.270175	Rv0951_sucC	Rv0951_sucC	26	26	26	Rv0951_sucC	1	25	25	24	22	23	23	25	24	23	23	24	25	25	25	24	22	23	23	25	24	23	23	24	25	25	25	24	22	23	23	25	24	23	23	24	25	387	387	1	1105
	0.0871414	-0.0198085	Rv0952_sucD	Rv0952_sucD	18	18	18	Rv0952_sucD	1	17	17	17	17	18	18	16	16	16	18	17	17	17	17	17	17	18	18	16	16	16	18	17	17	17	17	17	17	18	18	16	16	16	18	17	17	303	303	1	970
	0.265893	-0.063769	Rv0953c_Rv0953c	Rv0953c_Rv0953c	14	14	14	Rv0953c_Rv0953c	1	12	11	10	9	13	10	11	11	12	12	9	10	12	11	10	9	13	10	11	11	12	12	9	10	12	11	10	9	13	10	11	11	12	12	9	10	282	282	1	208
	0.675899	0.206845	Rv0954_Rv0954	Rv0954_Rv0954	2	2	2	Rv0954_Rv0954	1	2	2	2	2	2	2	2	2	2	2	2	2	2	2	2	2	2	2	2	2	2	2	2	2	2	2	2	2	2	2	2	2	2	2	2	2	303	303	1	49
	0.934007	0.260091	Rv0955_Rv0955	Rv0955_Rv0955	6	6	6	Rv0955_Rv0955	1	4	3	4	3	3	4	4	6	4	3	4	3	4	3	4	3	3	4	4	6	4	3	4	3	4	3	4	3	3	4	4	6	4	3	4	3	455	455	1	54
	0.463421	0.123254	Rv0956_purN	Rv0956_purN	10	10	10	Rv0956_purN	1	8	8	8	8	8	7	8	9	9	7	9	9	8	8	8	8	8	7	8	9	9	7	9	9	8	8	8	8	8	7	8	9	9	7	9	9	215	215	1	123
	0.81678	-0.0842107	Rv0957_purH	Rv0957_purH	18	18	18	Rv0957_purH	1	17	16	16	15	17	16	16	16	17	16	16	16	17	16	16	15	17	16	16	16	17	16	16	16	17	16	16	15	17	16	16	16	17	16	16	16	523	523	1	483
	0.652687	0.208018	Rv0958_Rv0958	Rv0958_Rv0958	16	16	16	Rv0958_Rv0958	1	14	13	12	13	13	11	15	15	13	13	15	13	14	13	12	13	13	11	15	15	13	13	15	13	14	13	12	13	13	11	15	15	13	13	15	13	459	459	1	224
	1.71095	0.14987	Rv0959_Rv0959	Rv0959_Rv0959	31	31	31	Rv0959_Rv0959	1	24	25	22	21	23	24	23	25	26	28	26	24	24	25	22	21	23	24	23	25	26	28	26	24	24	25	22	21	23	24	23	25	26	28	26	24	672	672	1	364
	0.451192	0.0741266	Rv0959A_vapB9	Rv0959A_vapB9	6	6	6	Rv0959A_vapB9	1	3	4	4	4	4	5	6	5	5	4	4	5	3	4	4	4	4	5	6	5	5	4	4	5	3	4	4	4	4	5	6	5	5	4	4	5	73	73	1	54
	0.69472	0.109324	Rv0966c_Rv0966c	Rv0966c_Rv0966c	9	9	9	Rv0966c_Rv0966c	1	8	7	7	6	9	7	7	7	9	7	6	8	8	7	7	6	9	7	7	7	9	7	6	8	8	7	7	6	9	7	7	7	9	7	6	8	200	200	1	98
	0.933918	0.206035	Rv0967_csoR	Rv0967_csoR	5	5	5	Rv0967_csoR	1	5	5	4	5	4	4	4	5	4	5	4	4	5	5	4	5	4	4	4	5	4	5	4	4	5	5	4	5	4	4	4	5	4	5	4	4	119	119	1	70
	0.718848	0.239098	Rv0968_Rv0968	Rv0968_Rv0968	8	8	8	Rv0968_Rv0968	1	6	5	7	6	7	7	7	8	7	5	7	7	6	5	7	6	7	7	7	8	7	5	7	7	6	5	7	6	7	7	7	8	7	5	7	7	98	98	1	197
	0.621499	0.089016	Rv0969_ctpV	Rv0969_ctpV	31	31	31	Rv0969_ctpV	1	25	27	29	25	25	27	28	27	30	25	29	28	25	27	29	25	25	27	28	27	30	25	29	28	25	27	29	25	25	27	28	27	30	25	29	28	770	770	1	476
	1.47472	-0.136557	Rv0971c_echA7	Rv0971c_echA7	13	13	13	Rv0971c_echA7	1	11	12	12	11	12	11	10	11	9	11	12	11	11	12	12	11	12	11	10	11	9	11	12	11	11	12	12	11	12	11	10	11	9	11	12	11	269	269	1	153
	1.38165	-0.214471	Rv0972c_fadE12	Rv0972c_fadE12	12	12	12	Rv0972c_fadE12	1	11	11	9	8	9	8	9	9	10	9	10	9	11	11	9	8	9	8	9	9	10	9	10	9	11	11	9	8	9	8	9	9	10	9	10	9	388	388	1	190
	1.12286	-0.134001	Rv0973c_accA2	Rv0973c_accA2	22	22	22	Rv0973c_accA2	1	19	19	19	17	19	18	16	17	16	20	19	20	19	19	19	17	19	18	16	17	16	20	19	20	19	19	19	17	19	18	16	17	16	20	19	20	667	667	1	277
	0.012327	-0.00603803	Rv0974c_accD2	Rv0974c_accD2	17	17	17	Rv0974c_accD2	1	16	11	12	12	13	7	10	10	10	10	12	10	16	11	12	12	13	7	10	10	10	10	12	10	16	11	12	12	13	7	10	10	10	10	12	10	529	529	1	142
	0.373934	-0.0868645	Rv0975c_fadE13	Rv0975c_fadE13	13	13	13	Rv0975c_fadE13	1	10	10	13	9	7	10	10	12	8	9	9	7	10	10	13	9	7	10	10	12	8	9	9	7	10	10	13	9	7	10	10	12	8	9	9	7	382	382	1	118
	0.412562	-0.168609	Rv0979A_rpmF	Rv0979A_rpmF	3	3	3	Rv0979A_rpmF	1	3	3	3	3	3	3	3	3	3	3	3	3	3	3	3	3	3	3	3	3	3	3	3	3	3	3	3	3	3	3	3	3	3	3	3	3	57	57	1	58
	0.283762	0.0578467	Rv0981_mprA	Rv0981_mprA	9	8	8	Rv0981_mprA	1	7	7	8	8	8	6	7	7	7	7	8	7	6	6	7	7	7	5	6	6	6	6	7	6	6	6	7	7	7	5	6	6	6	6	7	6	228	228	1	149
	1.22837	0.117674	Rv0982_mprB	Rv0982_mprB	20	20	20	Rv0982_mprB	1	18	17	18	17	17	17	16	16	17	19	17	19	18	17	18	17	17	17	16	16	17	19	17	19	18	17	18	17	17	17	16	16	17	19	17	19	504	504	1	263
	0.105569	0.0186545	Rv0983_pepD	Rv0983_pepD	20	20	20	Rv0983_pepD	1	17	16	16	15	14	16	15	17	17	17	18	18	17	16	16	15	14	16	15	17	17	17	18	18	17	16	16	15	14	16	15	17	17	17	18	18	464	464	1	397
	0.274579	0.0783329	Rv0984_moaB2	Rv0984_moaB2	8	8	8	Rv0984_moaB2	1	7	6	7	8	6	7	7	7	7	7	7	7	7	6	7	8	6	7	7	7	7	7	7	7	7	6	7	8	6	7	7	7	7	7	7	7	181	181	1	232
	0.40818	0.0696977	Rv0985c_mscL	Rv0985c_mscL	7	7	7	Rv0985c_mscL	1	7	7	7	5	6	6	7	6	6	6	6	7	7	7	7	5	6	6	7	6	6	6	6	7	7	7	7	5	6	6	7	6	6	6	6	7	151	151	1	143
	0.117505	-0.0463104	Rv0986_Rv0986	Rv0986_Rv0986	9	9	9	Rv0986_Rv0986	1	7	7	6	6	7	5	6	5	7	6	7	5	7	7	6	6	7	5	6	5	7	6	7	5	7	7	6	6	7	5	6	5	7	6	7	5	248	248	1	95
	0.316614	0.0549653	Rv0987_Rv0987	Rv0987_Rv0987	18	18	18	Rv0987_Rv0987	1	14	15	16	12	15	15	13	14	15	14	15	15	14	15	16	12	15	15	13	14	15	14	15	15	14	15	16	12	15	15	13	14	15	14	15	15	855	855	1	219
	0.579387	-0.109397	Rv0988_Rv0988	Rv0988_Rv0988	10	10	10	Rv0988_Rv0988	1	10	9	10	10	10	8	10	10	10	10	10	10	10	9	10	10	10	8	10	10	10	10	10	10	10	9	10	10	10	8	10	10	10	10	10	10	386	386	1	156
	0.382168	0.0964266	Rv0989c_grcC2	Rv0989c_grcC2	11	11	11	Rv0989c_grcC2	1	11	9	10	8	10	6	10	10	9	10	9	10	11	9	10	8	10	6	10	10	9	10	9	10	11	9	10	8	10	6	10	10	9	10	9	10	325	325	1	137
	0.118579	-0.0526015	Rv0991c_Rv0991c	Rv0991c_Rv0991c	3	3	3	Rv0991c_Rv0991c	1	3	3	2	2	1	1	2	3	2	2	2	2	3	3	2	2	1	1	2	3	2	2	2	2	3	3	2	2	1	1	2	3	2	2	2	2	110	110	1	67
	3.50188	0.347379	Rv0992c_Rv0992c	Rv0992c_Rv0992c	7	7	7	Rv0992c_Rv0992c	1	7	6	7	7	6	7	6	7	7	7	6	7	7	6	7	7	6	7	6	7	7	7	6	7	7	6	7	7	6	7	6	7	7	7	6	7	197	197	1	99
	0.340253	-0.0346622	Rv0993_galU	Rv0993_galU	9	9	9	Rv0993_galU	1	9	9	9	9	9	9	9	9	9	9	9	9	9	9	9	9	9	9	9	9	9	9	9	9	9	9	9	9	9	9	9	9	9	9	9	9	306	306	1	219
	0.554119	0.0891978	Rv0994_moeA1	Rv0994_moeA1	22	22	22	Rv0994_moeA1	1	21	19	21	19	21	21	21	21	22	19	20	21	21	19	21	19	21	21	21	21	22	19	20	21	21	19	21	19	21	21	21	21	22	19	20	21	426	426	1	369
	0.68681	-0.0763715	Rv0995_rimJ	Rv0995_rimJ	2	2	2	Rv0995_rimJ	1	2	1	2	1	2	1	1	1	1	1	1	1	2	1	2	1	2	1	1	1	1	1	1	1	2	1	2	1	2	1	1	1	1	1	1	1	203	203	1	27
	1.22197	0.274765	Rv0996_Rv0996	Rv0996_Rv0996	4	4	4	Rv0996_Rv0996	1	3	3	3	3	2	3	3	2	3	2	2	2	3	3	3	3	2	3	3	2	3	2	2	2	3	3	3	3	2	3	3	2	3	2	2	2	358	358	1	50
	0.446657	0.0762164	Rv0998_Rv0998	Rv0998_Rv0998	12	12	12	Rv0998_Rv0998	1	12	9	8	8	10	9	7	8	6	6	8	7	12	9	8	8	10	9	7	8	6	6	8	7	12	9	8	8	10	9	7	8	6	6	8	7	333	333	1	114
	0.282742	0.0747039	Rv0999_Rv0999	Rv0999_Rv0999	10	10	10	Rv0999_Rv0999	1	10	9	8	8	8	8	8	8	9	8	8	9	10	9	8	8	8	8	8	8	9	8	8	9	10	9	8	8	8	8	8	8	9	8	8	9	252	252	1	128
	1.50968	-0.80648	Rv1000c_Rv1000c	Rv1000c_Rv1000c	4	4	4	Rv1000c_Rv1000c	1	3	1	3	2	1	1	3	2	3	3	3	2	3	1	3	2	1	1	3	2	3	3	3	2	3	1	3	2	1	1	3	2	3	3	3	2	205	205	1	35
	0.20835	-0.03158	Rv1001_arcA	Rv1001_arcA	18	18	18	Rv1001_arcA	1	18	16	17	16	18	16	17	17	17	18	16	18	18	16	17	16	18	16	17	17	17	18	16	18	18	16	17	16	18	16	17	17	17	18	16	18	402	402	1	343
	0.21557	0.0377763	Rv1002c_Rv1002c	Rv1002c_Rv1002c	8	8	8	Rv1002c_Rv1002c	1	7	6	5	4	6	4	5	6	6	5	6	6	7	6	5	4	6	4	5	6	6	5	6	6	7	6	5	4	6	4	5	6	6	5	6	6	503	503	1	68
	0.358813	0.136936	Rv1003_Rv1003	Rv1003_Rv1003	11	11	11	Rv1003_Rv1003	1	10	8	7	7	10	8	7	8	8	8	7	9	10	8	7	7	10	8	7	8	8	8	7	9	10	8	7	7	10	8	7	8	8	8	7	9	285	285	1	122
	0.389133	-0.162148	Rv1004c_Rv1004c	Rv1004c_Rv1004c	4	4	4	Rv1004c_Rv1004c	1	3	4	4	3	4	4	3	4	4	4	4	4	3	4	4	3	4	4	3	4	4	4	4	4	3	4	4	3	4	4	3	4	4	4	4	4	419	419	1	50
	0.237372	-0.116832	Rv1005c_pabB	Rv1005c_pabB	7	7	7	Rv1005c_pabB	1	5	5	5	5	4	3	5	5	5	5	6	6	5	5	5	5	4	3	5	5	5	5	6	6	5	5	5	5	4	3	5	5	5	5	6	6	458	458	1	61
	0.868468	-0.0621414	Rv1006_Rv1006	Rv1006_Rv1006	27	27	27	Rv1006_Rv1006	1	25	24	25	25	25	25	27	27	26	26	25	26	25	24	25	25	25	25	27	27	26	26	25	26	25	24	25	25	25	25	27	27	26	26	25	26	567	567	1	531
	1.43634	0.0694942	Rv1007c_metS	Rv1007c_metS	21	21	21	Rv1007c_metS	1	19	18	20	19	18	19	18	19	19	17	17	18	19	18	20	19	18	19	18	19	19	17	17	18	19	18	20	19	18	19	18	19	19	17	17	18	519	519	1	386
	1.15352	0.18398	Rv1008_tatD	Rv1008_tatD	16	16	16	Rv1008_tatD	1	15	14	14	10	14	10	15	15	14	13	14	15	15	14	14	10	14	10	15	15	14	13	14	15	15	14	14	10	14	10	15	15	14	13	14	15	264	264	1	249
	2.00032	0.37606	Rv1009_rpfB	Rv1009_rpfB	9	9	9	Rv1009_rpfB	1	6	5	4	6	3	3	6	7	5	7	5	6	6	5	4	6	3	3	6	7	5	7	5	6	6	5	4	6	3	3	6	7	5	7	5	6	362	362	1	74
	0.05242	0.00775719	Rv1010_ksgA	Rv1010_ksgA	15	15	15	Rv1010_ksgA	1	11	11	8	7	10	9	7	10	11	11	12	11	11	11	8	7	10	9	7	10	11	11	12	11	11	11	8	7	10	9	7	10	11	11	12	11	317	317	1	155
	0.364362	0.0863132	Rv1011_ispE	Rv1011_ispE	9	9	9	Rv1011_ispE	1	8	7	7	6	7	7	8	7	8	7	7	9	8	7	7	6	7	7	8	7	8	7	7	9	8	7	7	6	7	7	8	7	8	7	7	9	306	306	1	111
	0.249739	0.0488338	Rv1013_pks16	Rv1013_pks16	24	24	24	Rv1013_pks16	1	19	21	19	20	20	19	21	20	20	18	19	21	19	21	19	20	20	19	21	20	20	18	19	21	19	21	19	20	20	19	21	20	20	18	19	21	544	544	1	430
	0.0938572	0.026324	Rv1014c_pth	Rv1014c_pth	7	7	7	Rv1014c_pth	1	6	6	6	7	6	6	5	6	6	6	6	7	6	6	6	7	6	6	5	6	6	6	6	7	6	6	6	7	6	6	5	6	6	6	6	7	191	191	1	107
	0.0241618	-0.0103811	Rv1015c_rplY	Rv1015c_rplY	7	7	7	Rv1015c_rplY	1	6	6	6	5	5	5	7	7	6	6	6	6	6	6	6	5	5	5	7	7	6	6	6	6	6	6	6	5	5	5	7	7	6	6	6	6	215	215	1	163
	0.200096	-0.0533015	Rv1016c_lpqT	Rv1016c_lpqT	6	6	6	Rv1016c_lpqT	1	6	6	6	6	5	6	6	6	6	6	6	6	6	6	6	6	5	6	6	6	6	6	6	6	6	6	6	6	5	6	6	6	6	6	6	6	226	226	1	90
	0.565123	-0.0819149	Rv1017c_prsA	Rv1017c_prsA	21	21	21	Rv1017c_prsA	1	18	17	18	16	18	18	19	20	19	18	18	19	18	17	18	16	18	18	19	20	19	18	18	19	18	17	18	16	18	18	19	20	19	18	18	19	326	326	1	483
	0.886643	-0.0619793	Rv1018c_glmU	Rv1018c_glmU	28	28	28	Rv1018c_glmU	1	23	23	25	25	25	24	26	24	23	23	24	24	23	23	25	25	25	24	26	24	23	23	24	24	23	23	25	25	25	24	26	24	23	23	24	24	495	495	1	563
	0.476807	-0.178022	Rv1019_Rv1019	Rv1019_Rv1019	6	6	6	Rv1019_Rv1019	1	5	6	6	4	3	6	4	5	4	3	5	5	5	6	6	4	3	6	4	5	4	3	5	5	5	6	6	4	3	6	4	5	4	3	5	5	197	197	1	80
	0.530456	0.0470339	Rv1020_mfd	Rv1020_mfd	55	55	55	Rv1020_mfd	1	46	48	45	44	44	41	44	48	45	51	48	46	46	48	45	44	44	41	44	48	45	51	48	46	46	48	45	44	44	41	44	48	45	51	48	46	1234	1234	1	732
	3.3583	-0.245508	Rv1021_Rv1021	Rv1021_Rv1021	14	14	14	Rv1021_Rv1021	1	14	13	13	12	13	12	12	13	13	14	12	14	14	13	13	12	13	12	12	13	13	14	12	14	14	13	13	12	13	12	12	13	13	14	12	14	325	325	1	239
	0.705105	0.0625903	Rv1022_lpqU	Rv1022_lpqU	12	12	12	Rv1022_lpqU	1	12	11	8	7	9	10	9	7	10	10	7	9	12	11	8	7	9	10	9	7	10	10	7	9	12	11	8	7	9	10	9	7	10	10	7	9	243	243	1	135
	0.594327	-0.0991643	Rv1023_eno	Rv1023_eno	18	18	18	Rv1023_eno	1	18	17	18	17	18	17	16	16	16	17	16	16	18	17	18	17	18	17	16	16	16	17	16	16	18	17	18	17	18	17	16	16	16	17	16	16	429	429	1	916
	0.0478872	0.0331529	Rv1024_Rv1024	Rv1024_Rv1024	10	10	10	Rv1024_Rv1024	1	9	8	7	7	8	6	8	9	6	9	7	7	9	8	7	7	8	6	8	9	6	9	7	7	9	8	7	7	8	6	8	9	6	9	7	7	228	228	1	104
	0.569651	-0.235613	Rv1025_Rv1025	Rv1025_Rv1025	9	9	9	Rv1025_Rv1025	1	4	5	4	7	6	4	6	6	6	6	6	3	4	5	4	7	6	4	6	6	6	6	6	3	4	5	4	7	6	4	6	6	6	6	6	3	155	155	1	76
	0.159134	0.046456	Rv1026_Rv1026	Rv1026_Rv1026	12	12	12	Rv1026_Rv1026	1	10	11	9	9	8	8	9	9	9	11	11	11	10	11	9	9	8	8	9	9	9	11	11	11	10	11	9	9	8	8	9	9	9	11	11	11	319	319	1	128
	1.69278	0.277191	Rv1027c_kdpE	Rv1027c_kdpE	9	9	9	Rv1027c_kdpE	1	8	6	6	4	7	6	3	5	4	6	5	5	8	6	6	4	7	6	3	5	4	6	5	5	8	6	6	4	7	6	3	5	4	6	5	5	226	226	1	76
	1.15421	0.250626	Rv1028c_kdpD	Rv1028c_kdpD	26	26	26	Rv1028c_kdpD	1	20	16	19	18	23	15	18	16	18	19	13	15	20	16	19	18	23	15	18	16	18	19	13	15	20	16	19	18	23	15	18	16	18	19	13	15	860	860	1	236
	0.279453	0.0838521	Rv1030_kdpB	Rv1030_kdpB	20	20	20	Rv1030_kdpB	1	14	13	12	12	16	14	9	12	10	11	11	12	14	13	12	12	16	14	9	12	10	11	11	12	14	13	12	12	16	14	9	12	10	11	11	12	709	709	1	178
	0.295006	0.129953	Rv1031_kdpC	Rv1031_kdpC	6	6	6	Rv1031_kdpC	1	5	5	5	2	2	3	3	2	1	3	3	4	5	5	5	2	2	3	3	2	1	3	3	4	5	5	5	2	2	3	3	2	1	3	3	4	189	189	1	40
	1.89531	0.445385	Rv1032c_trcS	Rv1032c_trcS	7	6	6	Rv1032c_trcS	1	4	5	5	4	4	4	5	5	4	5	4	6	3	4	4	3	3	3	4	4	3	4	3	5	3	4	4	3	3	3	4	4	3	4	3	5	509	509	1	43
	1.14293	0.180225	Rv1033c_trcR	Rv1033c_trcR	9	9	9	Rv1033c_trcR	1	8	8	7	7	8	8	9	9	8	8	8	8	8	8	7	7	8	8	9	9	8	8	8	8	8	8	7	7	8	8	9	9	8	8	8	8	257	257	1	146
	0.552123	0.144714	Rv1792_esxM;Rv3620c_esxW;Rv2347c_esxP;Rv1197_esxK;Rv1038c_esxJ	Rv1792_esxM;Rv3620c_esxW;Rv2347c_esxP;Rv1197_esxK;Rv1038c_esxJ	6;6;6;6;6	6;6;6;6;6	6;6;6;6;6	Rv1792_esxM;Rv3620c_esxW;Rv2347c_esxP;Rv1197_esxK;Rv1038c_esxJ	5	6	4	5	4	4	4	5	4	4	5	5	5	6	4	5	4	4	4	5	4	4	5	5	5	6	4	5	4	4	4	5	4	4	5	5	5	97	97;98;98;98;98	1	142
	1.65651	1.2225	Rv1149_Rv1149;Rv1042c_Rv1042c	Rv1149_Rv1149;Rv1042c_Rv1042c	2;2	2;2	2;2	Rv1149_Rv1149;Rv1042c_Rv1042c	2	2	2	2	2	2	2	2	2	2	1	2	2	2	2	2	2	2	2	2	2	2	1	2	2	2	2	2	2	2	2	2	2	2	1	2	2	135	135;135	1	28
	0.0291559	-0.0220458	Rv1043c_Rv1043c	Rv1043c_Rv1043c	6	6	6	Rv1043c_Rv1043c	1	5	4	3	4	5	3	3	4	3	3	4	4	5	4	3	4	5	3	3	4	3	3	4	4	5	4	3	4	5	3	3	4	3	3	4	4	341	341	1	52
	0.118803	0.0557162	Rv1045_Rv1045	Rv1045_Rv1045	9	9	9	Rv1045_Rv1045	1	6	7	6	4	6	5	7	6	5	6	5	7	6	7	6	4	6	5	7	6	5	6	5	7	6	7	6	4	6	5	7	6	5	6	5	7	293	293	1	84
	0.11924	0.145581	Rv3115_Rv3115;Rv3023c_Rv3023c;Rv2512c_Rv2512c;Rv1199c_Rv1199c;Rv1047_Rv1047;Rv2666_Rv2666	Rv3115_Rv3115;Rv3023c_Rv3023c;Rv2512c_Rv2512c;Rv1199c_Rv1199c;Rv1047_Rv1047;Rv2666_Rv2666	4;4;4;4;4;2	4;4;4;4;4;2	4;4;4;4;4;2	Rv3115_Rv3115;Rv3023c_Rv3023c;Rv2512c_Rv2512c;Rv1199c_Rv1199c;Rv1047_Rv1047;Rv2666_Rv2666	6	1	0	1	1	2	1	3	2	2	4	2	3	1	0	1	1	2	1	3	2	2	4	2	3	1	0	1	1	2	1	3	2	2	4	2	3	415	415;415;415;415;415;267	1	23
	0.0966983	0.0476646	Rv1048c_Rv1048c	Rv1048c_Rv1048c	14	14	14	Rv1048c_Rv1048c	1	11	5	5	4	6	5	7	7	7	8	5	8	11	5	5	4	6	5	7	7	7	8	5	8	11	5	5	4	6	5	7	7	7	8	5	8	371	371	1	78
	1.81202	1.33839	Rv1049_Rv1049	Rv1049_Rv1049	3	3	3	Rv1049_Rv1049	1	2	3	1	3	3	3	1	1	1	3	2	3	2	3	1	3	3	3	1	1	1	3	2	3	2	3	1	3	3	3	1	1	1	3	2	3	148	148	1	26
	1.28286	0.101326	Rv1050_Rv1050	Rv1050_Rv1050	15	15	15	Rv1050_Rv1050	1	12	13	12	13	12	12	12	12	12	9	10	13	12	13	12	13	12	12	12	12	12	9	10	13	12	13	12	13	12	12	12	12	12	9	10	13	301	301	1	170
	1.49137	-0.474115	Rv1056_Rv1056	Rv1056_Rv1056	12	12	12	Rv1056_Rv1056	1	10	10	9	9	10	8	7	8	8	10	10	10	10	10	9	9	10	8	7	8	8	10	10	10	10	10	9	9	10	8	7	8	8	10	10	10	254	254	1	118
	0.649686	-0.0379162	Rv1058_fadD14	Rv1058_fadD14	24	24	24	Rv1058_fadD14	1	20	18	19	19	21	21	18	19	20	20	19	18	20	18	19	19	21	21	18	19	20	20	19	18	20	18	19	19	21	21	18	19	20	20	19	18	543	543	1	331
	0.40038	-0.0578028	Rv1059_Rv1059	Rv1059_Rv1059	9	9	9	Rv1059_Rv1059	1	8	7	8	9	9	9	8	8	7	8	8	8	8	7	8	9	9	9	8	8	7	8	8	8	8	7	8	9	9	9	8	8	7	8	8	8	354	354	1	124
	0.327747	-0.0685781	Rv1060_Rv1060	Rv1060_Rv1060	7	7	7	Rv1060_Rv1060	1	5	7	6	7	7	5	6	5	6	6	6	6	5	7	6	7	7	5	6	5	6	6	6	6	5	7	6	7	7	5	6	5	6	6	6	6	157	157	1	95
	1.60778	0.179314	Rv1061_Rv1061	Rv1061_Rv1061	14	14	14	Rv1061_Rv1061	1	12	10	9	9	10	8	12	12	10	11	11	9	12	10	9	9	10	8	12	12	10	11	11	9	12	10	9	9	10	8	12	12	10	11	11	9	287	287	1	173
	0.106703	0.0247447	Rv1062_Rv1062	Rv1062_Rv1062	7	7	7	Rv1062_Rv1062	1	7	5	6	5	5	5	4	4	4	4	7	6	7	5	6	5	5	5	4	4	4	4	7	6	7	5	6	5	5	5	4	4	4	4	7	6	285	285	1	66
	0.331097	0.052227	Rv1063c_Rv1063c	Rv1063c_Rv1063c	15	15	15	Rv1063c_Rv1063c	1	15	14	14	14	14	13	11	12	12	12	13	12	15	14	14	14	14	13	11	12	12	12	13	12	15	14	14	14	14	13	11	12	12	12	13	12	360	360	1	216
	0.219394	-0.432091	Rv1064c_lpqV	Rv1064c_lpqV	3	3	3	Rv1064c_lpqV	1	1	2	2	3	3	1	2	3	3	3	3	3	1	2	2	3	3	1	2	3	3	3	3	3	1	2	2	3	3	1	2	3	3	3	3	3	139	139	1	30
	0.0271255	-0.0062205	Rv1069c_Rv1069c	Rv1069c_Rv1069c	18	18	18	Rv1069c_Rv1069c	1	17	14	17	12	14	11	14	12	13	13	15	14	17	14	17	12	14	11	14	12	13	13	15	14	17	14	17	12	14	11	14	12	13	13	15	14	587	587	1	246
	0.303047	-0.0629031	Rv1070c_echA8	Rv1070c_echA8	14	14	13	Rv1070c_echA8	1	13	13	13	12	13	12	13	12	12	12	12	12	13	13	13	12	13	12	13	12	12	12	12	12	12	12	12	11	12	11	12	11	11	11	11	11	257	257	1	435
	2.06523	-0.207394	Rv1071c_echA9	Rv1071c_echA9	10	10	10	Rv1071c_echA9	1	10	10	10	8	10	9	10	10	10	10	10	10	10	10	10	8	10	9	10	10	10	10	10	10	10	10	10	8	10	9	10	10	10	10	10	10	345	345	1	260
	0.585972	0.171288	Rv1072_Rv1072	Rv1072_Rv1072	5	5	5	Rv1072_Rv1072	1	4	4	4	4	4	4	5	5	5	5	5	5	4	4	4	4	4	4	5	5	5	5	5	5	4	4	4	4	4	4	5	5	5	5	5	5	278	278	1	81
	1.29842	-0.131847	Rv1074c_fadA3	Rv1074c_fadA3	30	30	30	Rv1074c_fadA3	1	29	28	29	27	27	25	29	26	28	28	30	28	29	28	29	27	27	25	29	26	28	28	30	28	29	28	29	27	27	25	29	26	28	28	30	28	405	405	1	1105
	1.09125	0.700051	Rv1075c_Rv1075c	Rv1075c_Rv1075c	4	4	4	Rv1075c_Rv1075c	1	4	4	3	1	4	4	3	4	4	3	3	4	4	4	3	1	4	4	3	4	4	3	3	4	4	4	3	1	4	4	3	4	4	3	3	4	314	314	1	47
	0.143743	-0.0658811	Rv1076_lipU	Rv1076_lipU	7	7	7	Rv1076_lipU	1	3	2	2	7	7	7	3	5	6	5	4	6	3	2	2	7	7	7	3	5	6	5	4	6	3	2	2	7	7	7	3	5	6	5	4	6	297	297	1	66
	0.2615	0.0407416	Rv1077_cbs	Rv1077_cbs	24	24	24	Rv1077_cbs	1	24	23	22	20	22	20	22	24	22	21	23	22	24	23	22	20	22	20	22	24	22	21	23	22	24	23	22	20	22	20	22	24	22	21	23	22	464	464	1	578
	0.0398913	-0.0127939	Rv1078_pra	Rv1078_pra	8	8	8	Rv1078_pra	1	6	8	8	8	7	8	6	7	7	7	8	7	6	8	8	8	7	8	6	7	7	7	8	7	6	8	8	8	7	8	6	7	7	7	8	7	240	240	1	306
	1.41458	0.0525646	Rv1079_metB	Rv1079_metB	14	14	14	Rv1079_metB	1	13	12	14	12	12	13	13	13	13	12	13	13	13	12	14	12	12	13	13	13	13	12	13	13	13	12	14	12	12	13	13	13	13	12	13	13	388	388	1	319
	0.607339	0.130311	Rv1080c_greA	Rv1080c_greA	15	15	15	Rv1080c_greA	1	15	15	15	14	15	15	15	14	14	15	15	15	15	15	15	14	15	15	15	14	14	15	15	15	15	15	15	14	15	15	15	14	14	15	15	15	164	164	1	525
	0.980569	-0.267798	Rv1081c_Rv1081c	Rv1081c_Rv1081c	4	4	4	Rv1081c_Rv1081c	1	4	3	3	4	4	3	3	4	4	4	4	4	4	3	3	4	4	3	3	4	4	4	4	4	4	3	3	4	4	3	3	4	4	4	4	4	144	144	1	58
	1.1394	-0.133474	Rv1082_mca	Rv1082_mca	15	15	15	Rv1082_mca	1	13	13	14	12	12	12	12	13	12	12	11	13	13	13	14	12	12	12	12	13	12	12	11	13	13	13	14	12	12	12	12	13	12	12	11	13	288	288	1	244
	0.0757137	0.0393035	Rv1083_Rv1083	Rv1083_Rv1083	5	5	5	Rv1083_Rv1083	1	4	3	5	4	4	4	3	4	5	5	3	5	4	3	5	4	4	4	3	4	5	5	3	5	4	3	5	4	4	4	3	4	5	5	3	5	88	88	1	70
	1.5626	0.132509	Rv1084_Rv1084	Rv1084_Rv1084	20	20	20	Rv1084_Rv1084	1	18	15	18	14	17	15	16	13	15	17	15	17	18	15	18	14	17	15	16	13	15	17	15	17	18	15	18	14	17	15	16	13	15	17	15	17	673	673	1	254
	0.282842	-0.353001	Rv1085c_Rv1085c	Rv1085c_Rv1085c	2	2	2	Rv1085c_Rv1085c	1	2	2	2	1	2	2	2	2	2	2	2	2	2	2	2	1	2	2	2	2	2	2	2	2	2	2	2	1	2	2	2	2	2	2	2	2	242	242	1	29
	0.091431	0.0414988	Rv1086_Rv1086	Rv1086_Rv1086	4	4	4	Rv1086_Rv1086	1	2	3	2	3	3	3	3	4	4	3	3	3	2	3	2	3	3	3	3	4	4	3	3	3	2	3	2	3	3	3	3	4	4	3	3	3	262	262	1	37
	1.33501	0.141002	Rv1092c_coaA	Rv1092c_coaA	14	14	14	Rv1092c_coaA	1	14	13	13	12	13	13	12	12	13	12	13	11	14	13	13	12	13	13	12	12	13	12	13	11	14	13	13	12	13	13	12	12	13	12	13	11	312	312	1	228
	0.366353	-0.0349566	Rv1093_glyA1	Rv1093_glyA1	23	23	23	Rv1093_glyA1	1	21	21	22	21	21	21	22	21	22	21	22	22	21	21	22	21	21	21	22	21	22	21	22	22	21	21	22	21	21	21	22	21	22	21	22	22	426	426	1	561
	0.112189	0.0291971	Rv1094_desA2	Rv1094_desA2	17	17	17	Rv1094_desA2	1	17	15	14	14	14	13	14	14	14	15	14	16	17	15	14	14	14	13	14	14	14	15	14	16	17	15	14	14	14	13	14	14	14	15	14	16	275	275	1	289
	1.94402	0.397997	Rv1095_phoH2	Rv1095_phoH2	9	9	9	Rv1095_phoH2	1	9	7	7	5	8	6	5	9	7	7	5	7	9	7	7	5	8	6	5	9	7	7	5	7	9	7	7	5	8	6	5	9	7	7	5	7	433	433	1	89
	0.101366	0.0245323	Rv1096_Rv1096	Rv1096_Rv1096	11	11	11	Rv1096_Rv1096	1	11	11	10	10	10	11	10	9	10	11	10	11	11	11	10	10	10	11	10	9	10	11	10	11	11	11	10	10	10	11	10	9	10	11	10	11	291	291	1	167
	0.413714	-0.0921796	Rv1097c_Rv1097c	Rv1097c_Rv1097c	4	4	4	Rv1097c_Rv1097c	1	4	3	4	3	4	4	4	4	4	4	4	4	4	3	4	3	4	4	4	4	4	4	4	4	4	3	4	3	4	4	4	4	4	4	4	4	293	293	1	126
	1.11629	-0.108615	Rv1098c_fum	Rv1098c_fum	25	25	25	Rv1098c_fum	1	24	24	24	23	25	25	23	23	24	23	24	24	24	24	24	23	25	25	23	23	24	23	24	24	24	24	24	23	25	25	23	23	24	23	24	24	474	474	1	851
	0.712154	-0.123552	Rv1099c_glpX	Rv1099c_glpX	18	18	18	Rv1099c_glpX	1	18	18	18	17	18	17	17	18	18	18	18	18	18	18	18	17	18	17	17	18	18	18	18	18	18	18	18	17	18	17	17	18	18	18	18	18	362	362	1	679
	0.00172026	0.000453313	Rv1100_Rv1100	Rv1100_Rv1100	10	10	10	Rv1100_Rv1100	1	8	8	8	7	7	6	7	8	9	7	7	8	8	8	8	7	7	6	7	8	9	7	7	8	8	8	8	7	7	6	7	8	9	7	7	8	233	233	1	156
	0.54429	-0.129904	Rv1101c_Rv1101c	Rv1101c_Rv1101c	5	5	5	Rv1101c_Rv1101c	1	5	3	4	3	4	4	4	3	4	4	3	3	5	3	4	3	4	4	4	3	4	4	3	3	5	3	4	3	4	4	4	3	4	4	3	3	385	385	1	70
	0.717312	0.71512	Rv1102c_mazF3	Rv1102c_mazF3	2	2	2	Rv1102c_mazF3	1	1	1	1	2	0	1	1	1	2	1	1	2	1	1	1	2	0	1	1	1	2	1	1	2	1	1	1	2	0	1	1	1	2	1	1	2	103	103	1	17
	0.162219	-0.0413246	Rv1103c_mazE3	Rv1103c_mazE3	2	2	2	Rv1103c_mazE3	1	2	2	2	2	2	2	2	2	2	2	2	2	2	2	2	2	2	2	2	2	2	2	2	2	2	2	2	2	2	2	2	2	2	2	2	2	106	106	1	42
	1.12914	0.116413	Rv1106c_Rv1106c	Rv1106c_Rv1106c	10	10	10	Rv1106c_Rv1106c	1	10	7	5	6	8	8	7	7	7	7	7	8	10	7	5	6	8	8	7	7	7	7	7	8	10	7	5	6	8	8	7	7	7	7	7	8	370	370	1	145
	0.114507	0.0346883	Rv1107c_xseB	Rv1107c_xseB	8	8	8	Rv1107c_xseB	1	8	7	6	6	7	7	5	7	7	7	6	7	8	7	6	6	7	7	5	7	7	7	6	7	8	7	6	6	7	7	5	7	7	7	6	7	85	85	1	109
	0.686398	-0.10069	Rv1108c_xseA	Rv1108c_xseA	19	19	19	Rv1108c_xseA	1	15	13	13	14	17	15	14	13	15	13	13	13	15	13	13	14	17	15	14	13	15	13	13	13	15	13	13	14	17	15	14	13	15	13	13	13	415	415	1	228
	0.034262	-0.00979805	Rv1109c_Rv1109c	Rv1109c_Rv1109c	10	10	10	Rv1109c_Rv1109c	1	10	10	10	9	10	9	10	10	10	10	10	10	10	10	10	9	10	9	10	10	10	10	10	10	10	10	10	9	10	9	10	10	10	10	10	10	212	212	1	202
	0.852001	0.138735	Rv1110_lytB2	Rv1110_lytB2	13	13	13	Rv1110_lytB2	1	11	11	11	11	11	11	11	12	10	11	11	10	11	11	11	11	11	11	11	12	10	11	11	10	11	11	11	11	11	11	11	12	10	11	11	10	335	335	1	170
	1.29245	-0.302126	Rv1111c_Rv1111c	Rv1111c_Rv1111c	18	18	18	Rv1111c_Rv1111c	1	14	15	15	12	15	14	11	13	16	16	16	15	14	15	15	12	15	14	11	13	16	16	16	15	14	15	15	12	15	14	11	13	16	16	16	15	327	327	1	245
	0.00738344	0.00239817	Rv1112_Rv1112	Rv1112_Rv1112	17	17	17	Rv1112_Rv1112	1	17	16	16	13	15	14	15	15	16	16	16	16	17	16	16	13	15	14	15	15	16	16	16	16	17	16	16	13	15	14	15	15	16	16	16	16	357	357	1	273
	1.46192	0.235523	Rv1113_vapB32	Rv1113_vapB32	5	5	5	Rv1113_vapB32	1	3	5	5	5	5	5	5	4	5	4	5	5	3	5	5	5	5	5	5	4	5	4	5	5	3	5	5	5	5	5	5	4	5	4	5	5	65	65	1	69
	0.0785767	-0.0409718	Rv1114_vapC32	Rv1114_vapC32	2	2	2	Rv1114_vapC32	1	1	1	2	2	1	2	1	1	2	1	1	2	1	1	2	2	1	2	1	1	2	1	1	2	1	1	2	2	1	2	1	1	2	1	1	2	124	124	1	29
	1.01642	0.345842	Rv1117_Rv1117	Rv1117_Rv1117	3	3	3	Rv1117_Rv1117	1	3	3	3	2	3	3	3	3	3	2	3	2	3	3	3	2	3	3	3	3	3	2	3	2	3	3	3	2	3	3	3	3	3	2	3	2	107	107	1	88
	0.0568032	-0.0175686	Rv1118c_Rv1118c	Rv1118c_Rv1118c	13	13	12	Rv1118c_Rv1118c	1	10	8	8	8	7	9	9	9	10	10	9	9	10	8	8	8	7	9	9	9	10	10	9	9	10	8	8	8	7	9	9	9	10	10	9	9	286	286	1	124
	1.56045	0.160475	Rv1121_zwf1	Rv1121_zwf1	17	17	17	Rv1121_zwf1	1	15	15	15	12	12	14	14	14	15	15	14	14	15	15	15	12	12	14	14	14	15	15	14	14	15	15	15	12	12	14	14	14	15	15	14	14	466	466	1	192
	0.76845	-0.0815341	Rv1122_gnd2	Rv1122_gnd2	16	16	16	Rv1122_gnd2	1	13	14	15	14	14	13	15	15	14	12	15	14	13	14	15	14	14	13	15	15	14	12	15	14	13	14	15	14	14	13	15	15	14	12	15	14	340	340	1	371
	1.07347	-0.183934	Rv1123c_bpoB	Rv1123c_bpoB	7	7	7	Rv1123c_bpoB	1	6	5	6	4	7	3	4	5	4	6	4	5	6	5	6	4	7	3	4	5	4	6	4	5	6	5	6	4	7	3	4	5	4	6	4	5	302	302	1	63
	0.268036	-0.119436	Rv1124_ephC	Rv1124_ephC	11	11	11	Rv1124_ephC	1	9	10	9	7	10	8	9	9	10	8	8	10	9	10	9	7	10	8	9	9	10	8	8	10	9	10	9	7	10	8	9	9	10	8	8	10	316	316	1	162
	0.647003	-0.129807	Rv1125_Rv1125	Rv1125_Rv1125	10	10	10	Rv1125_Rv1125	1	5	5	3	2	7	5	5	5	4	4	5	4	5	5	3	2	7	5	5	5	4	4	5	4	5	5	3	2	7	5	5	5	4	4	5	4	414	414	1	54
	0.159267	0.0319169	Rv1126c_Rv1126c	Rv1126c_Rv1126c	11	11	11	Rv1126c_Rv1126c	1	11	11	10	9	9	8	8	8	8	10	11	9	11	11	10	9	9	8	8	8	8	10	11	9	11	11	10	9	9	8	8	8	8	10	11	9	201	201	1	193
	0.183183	0.0545553	Rv1127c_ppdK	Rv1127c_ppdK	15	15	15	Rv1127c_ppdK	1	13	13	11	11	11	10	12	11	10	11	11	11	13	13	11	11	11	10	12	11	10	11	11	11	13	13	11	11	11	10	12	11	10	11	11	11	490	490	1	187
	0.736809	-0.25499	Rv1129c_Rv1129c	Rv1129c_Rv1129c	17	17	17	Rv1129c_Rv1129c	1	14	12	11	11	14	13	8	8	8	9	8	10	14	12	11	11	14	13	8	8	8	9	8	10	14	12	11	11	14	13	8	8	8	9	8	10	486	486	1	148
	1.25815	-0.203861	Rv1130_prpD	Rv1130_prpD	25	25	25	Rv1130_prpD	1	21	22	20	21	22	22	20	20	20	19	21	21	21	22	20	21	22	22	20	20	20	19	21	21	21	22	20	21	22	22	20	20	20	19	21	21	526	526	1	386
	3.02978	-0.339284	Rv1131_prpC	Rv1131_prpC	15	15	15	Rv1131_prpC	1	12	13	12	12	12	14	12	11	11	13	12	12	12	13	12	12	12	14	12	11	11	13	12	12	12	13	12	12	12	14	12	11	11	13	12	12	393	393	1	243
	0.756741	0.138435	Rv1132_Rv1132	Rv1132_Rv1132	12	12	12	Rv1132_Rv1132	1	11	11	10	9	12	9	11	9	8	11	10	11	11	11	10	9	12	9	11	9	8	11	10	11	11	11	10	9	12	9	11	9	8	11	10	11	576	576	1	181
	0.489206	-0.0711848	Rv1133c_metE	Rv1133c_metE	40	40	40	Rv1133c_metE	1	40	40	39	37	38	38	38	38	38	39	39	39	40	40	39	37	38	38	38	38	38	39	39	39	40	40	39	37	38	38	38	38	38	39	39	39	759	759	1	3554
12;815013;815014;815015;815016;815017;815018;815019;815020;815021;815022;815023;815024;815025;815026;815027;815028;815029;815030;815031;815032;815033;815034;815035;815036;815037;815038;815039;815040;815041;815042;815043;815044;815045;815046;815047;815048;815049;815050;815051;815052;815053;815054;815055;815056;815057;815058;815059;815060;815061;815062;815063;815064;815065;815066;815067;815068;8150…	29749;45712;45821;73781;80096;80179;92679;100321;106277;121507;121515;131032;131110;136154;141426;203158;224818;300586;347100;441954;447245;447392;502797;521498;550718;574888;592945;606877;608135;621991;640193;640340;649965;681164;725873;735192;815120;815209;823910;845909	681;682;683;684;685;686		116;467;538;677;710;749		Color2 [DarkGray]	1	4					40	40	40	50.7	50.7	50.7	81.548	0	323.31	399330000000	4753	35.5474	35.3728	35.426	35.1605	35.4248	35.1227	35.3403	35.2394	35.2574	35.2903	35.2997	35.4605
	0.403728	0.516382	Rv1138c_Rv1138c	Rv1138c_Rv1138c	8	8	8	Rv1138c_Rv1138c	1	5	4	4	3	7	7	5	6	6	6	5	6	5	4	4	3	7	7	5	6	6	6	5	6	5	4	4	3	7	7	5	6	6	6	5	6	338	338	1	76
	0.657279	0.0868562	Rv1139c_Rv1139c	Rv1139c_Rv1139c	2	2	2	Rv1139c_Rv1139c	1	1	2	2	2	2	2	2	2	2	2	2	2	1	2	2	2	2	2	2	2	2	2	2	2	1	2	2	2	2	2	2	2	2	2	2	2	166	166	1	23
	1.27172	-0.127206	Rv1140_Rv1140	Rv1140_Rv1140	4	4	4	Rv1140_Rv1140	1	4	4	4	4	4	4	4	4	3	4	4	4	4	4	4	4	4	4	4	4	3	4	4	4	4	4	4	4	4	4	4	4	3	4	4	4	282	282	1	74
	0.334774	0.0639413	Rv1141c_echA11	Rv1141c_echA11	9	9	9	Rv1141c_echA11	1	9	9	9	9	9	9	9	9	9	9	9	9	9	9	9	9	9	9	9	9	9	9	9	9	9	9	9	9	9	9	9	9	9	9	9	9	268	268	1	211
	0.778498	-0.129058	Rv1142c_echA10	Rv1142c_echA10	9	9	9	Rv1142c_echA10	1	8	6	5	5	7	5	6	6	6	7	6	7	8	6	5	5	7	5	6	6	6	7	6	7	8	6	5	5	7	5	6	6	6	7	6	7	268	268	1	113
	0.0564771	-0.0175336	Rv1143_mcr	Rv1143_mcr	13	13	13	Rv1143_mcr	1	11	10	11	11	11	11	11	11	12	12	11	12	11	10	11	11	11	11	11	11	12	12	11	12	11	10	11	11	11	11	11	11	12	12	11	12	360	360	1	216
	0.409723	-0.0426795	Rv1144_Rv1144	Rv1144_Rv1144	14	14	14	Rv1144_Rv1144	1	13	14	14	13	14	13	13	13	14	14	13	14	13	14	14	13	14	13	13	13	14	14	13	14	13	14	14	13	14	13	13	13	14	14	13	14	250	250	1	408
	1.17252	0.39211	Rv1147_Rv1147	Rv1147_Rv1147	6	6	6	Rv1147_Rv1147	1	3	2	3	3	3	2	4	4	4	4	3	4	3	2	3	3	3	2	4	4	4	4	3	4	3	2	3	3	3	2	4	4	4	4	3	4	216	216	1	44
	1.27935	0.25634	Rv1148c_Rv1148c;Rv3467_Rv3467;Rv0094c_Rv0094c;Rv1587c_Rv1587c	Rv1148c_Rv1148c	17;1;1;1	17;1;1;1	4;0;0;0	Rv1148c_Rv1148c	4	15	13	15	14	15	11	9	8	12	12	13	11	15	13	15	14	15	11	9	8	12	12	13	11	3	2	4	4	4	2	4	3	4	3	4	4	482	482;317;317;333	1	162
	0.669771	0.17104	Rv1151c_Rv1151c	Rv1151c_Rv1151c	5	5	5	Rv1151c_Rv1151c	1	5	5	5	5	5	4	5	5	5	5	5	5	5	5	5	5	5	4	5	5	5	5	5	5	5	5	5	5	5	4	5	5	5	5	5	5	237	237	1	114
	0.150224	-0.0586478	Rv1152_Rv1152	Rv1152_Rv1152	7	7	7	Rv1152_Rv1152	1	7	6	7	6	6	7	6	5	7	6	5	7	7	6	7	6	6	7	6	5	7	6	5	7	7	6	7	6	6	7	6	5	7	6	5	7	121	121	1	85
	0.0639004	0.0404981	Rv1153c_omt	Rv1153c_omt	4	4	4	Rv1153c_omt	1	4	3	3	2	3	2	3	3	3	3	3	3	4	3	3	2	3	2	3	3	3	3	3	3	4	3	3	2	3	2	3	3	3	3	3	3	282	282	1	47
	1.5975	0.233625	Rv1154c_Rv1154c	Rv1154c_Rv1154c	6	6	6	Rv1154c_Rv1154c	1	6	6	6	6	5	4	6	6	6	6	5	6	6	6	6	6	5	4	6	6	6	6	5	6	6	6	6	6	5	4	6	6	6	6	5	6	213	213	1	91
	0.105852	0.0879548	Rv1155_Rv1155	Rv1155_Rv1155	6	6	6	Rv1155_Rv1155	1	4	4	4	3	3	3	4	4	4	4	3	4	4	4	4	3	3	3	4	4	4	4	3	4	4	4	4	3	3	3	4	4	4	4	3	4	147	147	1	79
	0.988504	0.171523	Rv1156_Rv1156	Rv1156_Rv1156	9	9	9	Rv1156_Rv1156	1	8	9	9	4	7	8	8	8	8	7	9	9	8	9	9	4	7	8	8	8	8	7	9	9	8	9	9	4	7	8	8	8	8	7	9	9	195	195	1	117
	1.55431	0.254866	Rv1157c_Rv1157c	Rv1157c_Rv1157c	2	2	2	Rv1157c_Rv1157c	1	2	1	2	1	1	1	2	2	2	2	2	2	2	1	2	1	1	1	2	2	2	2	2	2	2	1	2	1	1	1	2	2	2	2	2	2	371	371	1	20
	0.316895	0.0826995	Rv1159A_Rv1159A	Rv1159A_Rv1159A	4	4	4	Rv1159A_Rv1159A	1	4	4	4	2	4	4	4	4	4	4	4	4	4	4	4	2	4	4	4	4	4	4	4	4	4	4	4	2	4	4	4	4	4	4	4	4	94	94	1	98
	0.3593	-0.110329	Rv1160_mutT2	Rv1160_mutT2	8	8	8	Rv1160_mutT2	1	6	7	7	7	7	8	5	7	7	6	7	7	6	7	7	7	7	8	5	7	7	6	7	7	6	7	7	7	7	8	5	7	7	6	7	7	141	141	1	101
	0.000758375	-7.43866e-05	Rv1161_narG	Rv1161_narG	53	53	50	Rv1161_narG	1	48	44	44	38	44	37	46	46	44	45	44	45	48	44	44	38	44	37	46	46	44	45	44	45	46	42	41	37	41	35	44	44	43	44	42	43	1232	1232	1	779
	0.00259637	-0.000266393	Rv1162_narH	Rv1162_narH	25	25	25	Rv1162_narH	1	24	21	20	19	21	18	20	20	20	18	19	21	24	21	20	19	21	18	20	20	20	18	19	21	24	21	20	19	21	18	20	20	20	18	19	21	558	558	1	307
	0.785076	-0.153018	Rv1163_narJ	Rv1163_narJ	11	11	11	Rv1163_narJ	1	8	9	8	7	8	7	8	10	7	8	9	7	8	9	8	7	8	7	8	10	7	8	9	7	8	9	8	7	8	7	8	10	7	8	9	7	201	201	1	130
	0.19671	-0.0792465	Rv1164_narI	Rv1164_narI	5	4	4	Rv1164_narI	1	5	3	5	4	5	3	4	4	5	4	5	5	4	2	4	3	4	2	3	3	4	3	4	4	4	2	4	3	4	2	3	3	4	3	4	4	246	246	1	40
	0.0533611	0.0132961	Rv1165_typA	Rv1165_typA	30	30	30	Rv1165_typA	1	25	26	27	25	25	23	26	28	26	26	24	26	25	26	27	25	25	23	26	28	26	26	24	26	25	26	27	25	25	23	26	28	26	26	24	26	628	628	1	427
	0.122484	0.0346209	Rv1166_lpqW	Rv1166_lpqW	15	15	15	Rv1166_lpqW	1	13	12	9	12	11	12	11	13	13	12	12	12	13	12	9	12	11	12	11	13	13	12	12	12	13	12	9	12	11	12	11	13	13	12	12	12	635	635	1	184
	0.589363	0.152596	Rv1167c_Rv1167c	Rv1167c_Rv1167c	10	10	10	Rv1167c_Rv1167c	1	9	8	8	6	7	8	7	6	9	7	9	7	9	8	8	6	7	8	7	6	9	7	9	7	9	8	8	6	7	8	7	6	9	7	9	7	201	201	1	107
	0.733767	0.942584	Rv1168c_PPE17	Rv1168c_PPE17	2	2	2	Rv1168c_PPE17	1	2	2	2	2	2	1	2	2	1	2	2	2	2	2	2	2	2	1	2	2	1	2	2	2	2	2	2	2	2	1	2	2	1	2	2	2	346	346	1	22
	0.456199	0.0832469	Rv1170_mshB	Rv1170_mshB	11	11	11	Rv1170_mshB	1	8	10	9	8	8	7	9	11	10	10	10	11	8	10	9	8	8	7	9	11	10	10	10	11	8	10	9	8	8	7	9	11	10	10	10	11	303	303	1	141
	0.965186	0.898256	Rv1172c_PE12	Rv1172c_PE12	3	3	3	Rv1172c_PE12	1	3	2	2	2	3	2	2	2	2	1	2	2	3	2	2	2	3	2	2	2	2	1	2	2	3	2	2	2	3	2	2	2	2	1	2	2	308	308	1	26
	2.31103	0.151068	Rv1173_fbiC	Rv1173_fbiC	28	28	28	Rv1173_fbiC	1	24	23	23	24	22	21	23	25	25	25	24	24	24	23	23	24	22	21	23	25	25	25	24	24	24	23	23	24	22	21	23	25	25	25	24	24	856	856	1	389
	0.089946	0.0438112	Rv1174c_TB84	Rv1174c_TB84	2	2	2	Rv1174c_TB84	1	2	2	2	2	2	2	2	2	2	2	2	2	2	2	2	2	2	2	2	2	2	2	2	2	2	2	2	2	2	2	2	2	2	2	2	2	110	110	1	67
	0.980922	0.0824019	Rv1175c_fadH	Rv1175c_fadH	38	38	38	Rv1175c_fadH	1	35	32	32	32	35	31	34	32	31	35	34	36	35	32	32	32	35	31	34	32	31	35	34	36	35	32	32	32	35	31	34	32	31	35	34	36	674	674	1	586
	3.16304	0.414061	Rv1176c_Rv1176c	Rv1176c_Rv1176c	9	9	9	Rv1176c_Rv1176c	1	8	7	7	6	7	7	7	8	7	7	8	8	8	7	7	6	7	7	7	8	7	7	8	8	8	7	7	6	7	7	7	8	7	7	8	8	189	189	1	107
	0.337991	0.152506	Rv1177_fdxC	Rv1177_fdxC	5	5	5	Rv1177_fdxC	1	5	5	5	5	4	4	4	4	4	5	5	4	5	5	5	5	4	4	4	4	4	5	5	4	5	5	5	5	4	4	4	4	4	5	5	4	108	108	1	321
	0.191109	0.0267042	Rv1178_Rv1178	Rv1178_Rv1178	13	13	13	Rv1178_Rv1178	1	12	12	11	10	9	8	11	11	10	10	11	12	12	12	11	10	9	8	11	11	10	10	11	12	12	12	11	10	9	8	11	11	10	10	11	12	362	362	1	166
	0.856255	0.0846596	Rv1179c_Rv1179c	Rv1179c_Rv1179c	32	32	32	Rv1179c_Rv1179c	1	27	21	27	23	26	22	24	25	24	23	25	23	27	21	27	23	26	22	24	25	24	23	25	23	27	21	27	23	26	22	24	25	24	23	25	23	939	939	1	378
	0.277904	-0.0897261	Rv1180_pks3	Rv1180_pks3	13	12	12	Rv1180_pks3	1	9	7	9	8	9	9	11	12	12	10	10	10	8	6	8	7	8	8	10	11	11	9	9	9	8	6	8	7	8	8	10	11	11	9	9	9	488	488	1	122
	0.415804	0.381518	Rv1184c_Rv1184c	Rv1184c_Rv1184c	3	3	3	Rv1184c_Rv1184c	1	1	2	0	0	0	1	3	2	1	2	3	2	1	2	0	0	0	1	3	2	1	2	3	2	1	2	0	0	0	1	3	2	1	2	3	2	359	359	1	18
	0.68054	-0.072998	Rv1185c_fadD21	Rv1185c_fadD21	30	30	30	Rv1185c_fadD21	1	29	28	29	26	26	27	27	29	28	27	27	28	29	28	29	26	26	27	27	29	28	27	27	28	29	28	29	26	26	27	27	29	28	27	27	28	578	578	1	614
	2.69272	0.360111	Rv1186c_Rv1186c	Rv1186c_Rv1186c	20	20	20	Rv1186c_Rv1186c	1	14	15	14	16	15	15	16	19	18	16	17	17	14	15	14	16	15	15	16	19	18	16	17	17	14	15	14	16	15	15	16	19	18	16	17	17	538	538	1	261
	1.27722	0.108655	Rv1187_rocA	Rv1187_rocA	18	18	18	Rv1187_rocA	1	16	17	14	13	16	16	16	17	16	13	16	16	16	17	14	13	16	16	16	17	16	13	16	16	16	17	14	13	16	16	16	17	16	13	16	16	543	543	1	206
	0.640916	-0.218484	Rv1188_Rv1188	Rv1188_Rv1188	12	12	12	Rv1188_Rv1188	1	10	6	7	7	9	6	8	8	5	8	7	7	10	6	7	7	9	6	8	8	5	8	7	7	10	6	7	7	9	6	8	8	5	8	7	7	329	329	1	89
	0.396296	0.0904013	Rv1189_sigI	Rv1189_sigI	6	6	6	Rv1189_sigI	1	4	4	6	5	4	4	4	5	4	5	6	4	4	4	6	5	4	4	4	5	4	5	6	4	4	4	6	5	4	4	4	5	4	5	6	4	290	290	1	62
	0.542809	-0.319304	Rv1190_Rv1190	Rv1190_Rv1190	7	7	7	Rv1190_Rv1190	1	7	5	4	2	4	3	4	4	4	4	3	4	7	5	4	2	4	3	4	4	4	4	3	4	7	5	4	2	4	3	4	4	4	4	3	4	292	292	1	55
	0.106619	-0.0135784	Rv1191_Rv1191	Rv1191_Rv1191	21	21	21	Rv1191_Rv1191	1	17	17	16	15	17	15	17	17	16	15	15	16	17	17	16	15	17	15	17	17	16	15	15	16	17	17	16	15	17	15	17	17	16	15	15	16	304	304	1	262
	1.37761	0.168468	Rv1192_Rv1192	Rv1192_Rv1192	13	13	13	Rv1192_Rv1192	1	13	12	11	11	11	11	11	11	11	12	12	12	13	12	11	11	11	11	11	11	11	12	12	12	13	12	11	11	11	11	11	11	11	12	12	12	275	275	1	238
	0.10862	0.0315069	Rv1193_fadD36	Rv1193_fadD36	14	14	14	Rv1193_fadD36	1	13	13	13	12	12	13	13	13	13	13	13	13	13	13	13	12	12	13	13	13	13	13	13	13	13	13	13	12	12	13	13	13	13	13	13	13	473	473	1	360
	0.625838	0.0745672	Rv1194c_Rv1194c	Rv1194c_Rv1194c	17	17	17	Rv1194c_Rv1194c	1	16	16	16	13	15	14	14	15	16	16	15	14	16	16	16	13	15	14	14	15	16	16	15	14	16	16	16	13	15	14	14	15	16	16	15	14	421	421	1	250
	0.394957	-0.093132	Rv1196_PPE18	Rv1196_PPE18	8	8	6	Rv1196_PPE18	1	6	7	7	5	6	6	7	6	6	7	8	7	6	7	7	5	6	6	7	6	6	7	8	7	4	5	5	3	4	4	5	4	4	5	6	5	391	391	1	124
	0.399144	-0.428549	Rv1198_esxL	Rv1198_esxL	5	2	2	Rv1198_esxL	1	5	5	5	4	5	4	5	5	5	5	5	5	2	2	2	1	2	1	2	2	2	2	2	2	2	2	2	1	2	1	2	2	2	2	2	2	94	94	1	34
	0.174125	-0.0392303	Rv1201c_dapD	Rv1201c_dapD	17	17	17	Rv1201c_dapD	1	16	16	16	13	14	14	16	15	17	16	16	16	16	16	16	13	14	14	16	15	17	16	16	16	16	16	16	13	14	14	16	15	17	16	16	16	317	317	1	528
	0.458363	0.0649033	Rv1202_dapE	Rv1202_dapE	19	19	19	Rv1202_dapE	1	18	18	17	14	17	14	16	17	16	18	16	18	18	18	17	14	17	14	16	17	16	18	16	18	18	18	17	14	17	14	16	17	16	18	16	18	354	354	1	285
	2.25749	0.273251	Rv1204c_Rv1204c	Rv1204c_Rv1204c	22	22	22	Rv1204c_Rv1204c	1	18	19	18	16	20	16	17	18	17	18	18	18	18	19	18	16	20	16	17	18	17	18	18	18	18	19	18	16	20	16	17	18	17	18	18	18	562	562	1	286
	0.0599212	-0.0788472	Rv1205_Rv1205	Rv1205_Rv1205	4	4	4	Rv1205_Rv1205	1	4	2	2	3	2	2	3	3	1	2	2	2	4	2	2	3	2	2	3	3	1	2	2	2	4	2	2	3	2	2	3	3	1	2	2	2	187	187	1	28
	0.0995961	0.0183697	Rv1206_fadD6	Rv1206_fadD6	31	31	31	Rv1206_fadD6	1	26	28	29	27	25	30	29	29	27	27	29	30	26	28	29	27	25	30	29	29	27	27	29	30	26	28	29	27	25	30	29	29	27	27	29	30	597	597	1	565
	0.385657	-0.0596015	Rv1207_folP2	Rv1207_folP2	11	11	11	Rv1207_folP2	1	11	10	10	9	9	10	9	9	10	10	10	10	11	10	10	9	9	10	9	9	10	10	10	10	11	10	10	9	9	10	9	9	10	10	10	10	318	318	1	160
	0.435887	0.125093	Rv1208_gpgS	Rv1208_gpgS	9	9	9	Rv1208_gpgS	1	6	7	7	8	7	7	7	7	6	5	8	6	6	7	7	8	7	7	7	7	6	5	8	6	6	7	7	8	7	7	7	7	6	5	8	6	324	324	1	122
	0.0725096	-0.0195179	Rv1209_Rv1209	Rv1209_Rv1209	4	4	4	Rv1209_Rv1209	1	4	4	4	4	4	4	4	4	4	4	4	4	4	4	4	4	4	4	4	4	4	4	4	4	4	4	4	4	4	4	4	4	4	4	4	4	122	122	1	87
	0.105827	-0.0314916	Rv1210_tagA	Rv1210_tagA	8	8	8	Rv1210_tagA	1	6	5	7	6	5	5	7	7	8	5	6	6	6	5	7	6	5	5	7	7	8	5	6	6	6	5	7	6	5	5	7	7	8	5	6	6	204	204	1	94
	1.87638	-1.17512	Rv1211_Rv1211	Rv1211_Rv1211	5	5	5	Rv1211_Rv1211	1	5	5	4	5	4	4	5	5	4	5	5	5	5	5	4	5	4	4	5	5	4	5	5	5	5	5	4	5	4	4	5	5	4	5	5	5	75	75	1	302
	0.780936	-0.463374	Rv1212c_glgA	Rv1212c_glgA	3	3	3	Rv1212c_glgA	1	3	2	2	3	2	3	2	2	1	2	2	2	3	2	2	3	2	3	2	2	1	2	2	2	3	2	2	3	2	3	2	2	1	2	2	2	387	387	1	29
	0.374441	-0.0396576	Rv1213_glgC	Rv1213_glgC	20	20	20	Rv1213_glgC	1	18	17	13	15	18	16	15	15	12	18	16	15	18	17	13	15	18	16	15	15	12	18	16	15	18	17	13	15	18	16	15	15	12	18	16	15	404	404	1	259
	0.417093	0.0388546	Rv1215c_Rv1215c	Rv1215c_Rv1215c	22	22	22	Rv1215c_Rv1215c	1	18	17	19	17	18	18	18	16	18	15	16	18	18	17	19	17	18	18	18	16	18	15	16	18	18	17	19	17	18	18	18	16	18	15	16	18	561	561	1	291
	0.545105	0.830829	Rv1216c_Rv1216c	Rv1216c_Rv1216c	4	4	4	Rv1216c_Rv1216c	1	4	4	2	4	4	4	4	4	4	4	3	4	4	4	2	4	4	4	4	4	4	4	3	4	4	4	2	4	4	4	4	4	4	4	3	4	224	224	1	61
	0.581022	-0.140997	Rv1217c_Rv1217c	Rv1217c_Rv1217c	7	7	7	Rv1217c_Rv1217c	1	6	6	6	5	6	6	7	6	6	6	5	6	6	6	6	5	6	6	7	6	6	6	5	6	6	6	6	5	6	6	7	6	6	6	5	6	548	548	1	90
	0.476212	-0.0376129	Rv1218c_Rv1218c	Rv1218c_Rv1218c	15	15	15	Rv1218c_Rv1218c	1	13	14	14	14	14	13	14	14	14	14	13	14	13	14	14	14	14	13	14	14	14	14	13	14	13	14	14	14	14	13	14	14	14	14	13	14	311	311	1	262
	0.615649	-0.138807	Rv1219c_Rv1219c	Rv1219c_Rv1219c	7	7	7	Rv1219c_Rv1219c	1	7	5	5	6	7	6	6	5	6	7	6	5	7	5	5	6	7	6	6	5	6	7	6	5	7	5	5	6	7	6	6	5	6	7	6	5	212	212	1	74
	0.153869	0.0391038	Rv1220c_Rv1220c	Rv1220c_Rv1220c	12	12	12	Rv1220c_Rv1220c	1	10	10	10	10	10	9	10	10	10	10	11	10	10	10	10	10	10	9	10	10	10	10	11	10	10	10	10	10	10	9	10	10	10	10	11	10	215	215	1	239
	0.699393	-0.493535	Rv1222_rseA	Rv1222_rseA	5	5	5	Rv1222_rseA	1	3	2	4	2	3	2	2	2	3	1	2	3	3	2	4	2	3	2	2	2	3	1	2	3	3	2	4	2	3	2	2	2	3	1	2	3	154	154	1	38
	0.013735	0.00246493	Rv1223_htrA	Rv1223_htrA	32	32	32	Rv1223_htrA	1	32	30	31	31	32	30	29	30	30	30	31	30	32	30	31	31	32	30	29	30	30	30	31	30	32	30	31	31	32	30	29	30	30	30	31	30	528	528	1	793
	0.455737	-0.19901	Rv1224_tatB	Rv1224_tatB	4	4	4	Rv1224_tatB	1	4	2	4	3	4	3	3	2	2	3	4	3	4	2	4	3	4	3	3	2	2	3	4	3	4	2	4	3	4	3	3	2	2	3	4	3	131	131	1	44
	0.305342	-0.136094	Rv1225c_Rv1225c	Rv1225c_Rv1225c	6	6	6	Rv1225c_Rv1225c	1	5	4	5	4	5	4	4	5	3	3	4	2	5	4	5	4	5	4	4	5	3	3	4	2	5	4	5	4	5	4	4	5	3	3	4	2	276	276	1	54
	0.0214612	0.0055116	Rv1226c_Rv1226c	Rv1226c_Rv1226c	11	11	11	Rv1226c_Rv1226c	1	8	8	8	6	7	7	7	6	8	7	7	6	8	8	8	6	7	7	7	6	8	7	7	6	8	8	8	6	7	7	7	6	8	7	7	6	487	487	1	98
	0.824782	0.209054	Rv1227c_Rv1227c	Rv1227c_Rv1227c	6	6	6	Rv1227c_Rv1227c	1	6	5	6	4	6	3	5	4	6	5	4	4	6	5	6	4	6	3	5	4	6	5	4	4	6	5	6	4	6	3	5	4	6	5	4	4	177	177	1	58
	0.269276	-0.513218	Rv1228_lpqX	Rv1228_lpqX	3	3	3	Rv1228_lpqX	1	3	3	2	1	2	1	2	2	2	3	2	2	3	3	2	1	2	1	2	2	2	3	2	2	3	3	2	1	2	1	2	2	2	3	2	2	185	185	1	26
	0.482902	0.0622883	Rv1229c_mrp	Rv1229c_mrp	20	20	20	Rv1229c_mrp	1	19	19	19	14	19	17	18	18	19	17	18	19	19	19	19	14	19	17	18	18	19	17	18	19	19	19	19	14	19	17	18	18	19	17	18	19	390	390	1	424
	0.664624	-0.339415	Rv1230c_Rv1230c	Rv1230c_Rv1230c	8	8	8	Rv1230c_Rv1230c	1	8	7	7	6	6	6	6	6	5	7	8	6	8	7	7	6	6	6	6	6	5	7	8	6	8	7	7	6	6	6	6	6	5	7	8	6	411	411	1	89
	0.508422	0.117648	Rv1231c_Rv1231c	Rv1231c_Rv1231c	9	9	9	Rv1231c_Rv1231c	1	9	9	9	8	7	8	9	9	9	9	9	9	9	9	9	8	7	8	9	9	9	9	9	9	9	9	9	8	7	8	9	9	9	9	9	9	180	180	1	123
	1.16233	-0.16383	Rv1232c_Rv1232c	Rv1232c_Rv1232c	18	18	18	Rv1232c_Rv1232c	1	14	14	15	12	14	14	12	13	13	13	15	15	14	14	15	12	14	14	12	13	13	13	15	15	14	14	15	12	14	14	12	13	13	13	15	15	435	435	1	263
	1.12521	0.139713	Rv1234_Rv1234	Rv1234_Rv1234	9	9	9	Rv1234_Rv1234	1	8	7	7	7	8	8	6	7	7	7	7	7	8	7	7	7	8	8	6	7	7	7	7	7	8	7	7	7	8	8	6	7	7	7	7	7	175	175	1	126
	0.537267	0.126165	Rv1235_lpqY	Rv1235_lpqY	19	19	19	Rv1235_lpqY	1	16	15	16	15	13	15	16	16	15	15	15	16	16	15	16	15	13	15	16	16	15	15	15	16	16	15	16	15	13	15	16	16	15	15	15	16	468	468	1	242
	0.230733	0.109309	Rv1236_sugA	Rv1236_sugA	4	4	4	Rv1236_sugA	1	4	3	4	3	3	3	4	4	4	3	3	4	4	3	4	3	3	3	4	4	4	3	3	4	4	3	4	3	3	3	4	4	4	3	3	4	307	307	1	48
	0.0886239	0.0371793	Rv1237_sugB	Rv1237_sugB	3	3	3	Rv1237_sugB	1	3	3	3	3	3	3	2	2	2	3	2	3	3	3	3	3	3	3	2	2	2	3	2	3	3	3	3	3	3	3	2	2	2	3	2	3	274	274	1	33
	0.265498	0.0489928	Rv1238_sugC	Rv1238_sugC	15	15	15	Rv1238_sugC	1	15	14	14	13	14	13	13	14	13	13	14	14	15	14	14	13	14	13	13	14	13	13	14	14	15	14	14	13	14	13	13	14	13	13	14	14	393	393	1	300
	0.608018	-0.101938	Rv1239c_corA	Rv1239c_corA	17	17	17	Rv1239c_corA	1	16	16	16	15	16	14	16	15	15	15	16	17	16	16	16	15	16	14	16	15	15	15	16	17	16	16	16	15	16	14	16	15	15	15	16	17	366	366	1	253
	1.59563	-0.15595	Rv1240_mdh	Rv1240_mdh	20	20	20	Rv1240_mdh	1	19	20	19	17	18	18	17	17	17	19	18	17	19	20	19	17	18	18	17	17	17	19	18	17	19	20	19	17	18	18	17	17	17	19	18	17	329	329	1	869
	0.879894	0.146852	Rv1241_vapB33	Rv1241_vapB33	6	6	6	Rv1241_vapB33	1	5	6	6	6	5	6	6	6	6	6	5	6	5	6	6	6	5	6	6	6	6	6	5	6	5	6	6	6	5	6	6	6	6	6	5	6	86	86	1	101
	1.23955	0.375251	Rv1242_vapC33	Rv1242_vapC33	2	2	2	Rv1242_vapC33	1	2	2	2	2	2	2	2	2	2	2	2	2	2	2	2	2	2	2	2	2	2	2	2	2	2	2	2	2	2	2	2	2	2	2	2	2	143	143	1	45
	0.976408	-0.17611	Rv1244_lpqZ	Rv1244_lpqZ	11	11	11	Rv1244_lpqZ	1	9	7	9	7	10	7	10	10	7	10	10	11	9	7	9	7	10	7	10	10	7	10	10	11	9	7	9	7	10	7	10	10	7	10	10	11	286	286	1	142
	0.397976	0.0859985	Rv1245c_Rv1245c	Rv1245c_Rv1245c	16	16	15	Rv1245c_Rv1245c	1	14	16	16	14	13	16	14	15	14	15	15	16	14	16	16	14	13	16	14	15	14	15	15	16	13	15	15	13	13	15	13	14	13	14	14	15	276	276	1	331
	0.133327	-0.0785542	Rv1246c_relE	Rv1246c_relE	3	3	3	Rv1246c_relE	1	3	3	2	2	3	2	2	2	2	2	2	3	3	3	2	2	3	2	2	2	2	2	2	3	3	3	2	2	3	2	2	2	2	2	2	3	97	97	1	37
	0.176601	0.0491346	Rv1247c_relB	Rv1247c_relB	5	5	5	Rv1247c_relB	1	5	4	4	5	5	5	4	4	4	5	5	3	5	4	4	5	5	5	4	4	4	5	5	3	5	4	4	5	5	5	4	4	4	5	5	3	89	89	1	53
	0.83358	-0.0624415	Rv1248c_Rv1248c	Rv1248c_Rv1248c	69	69	69	Rv1248c_Rv1248c	1	68	61	65	56	64	59	60	61	60	61	60	62	68	61	65	56	64	59	60	61	60	61	60	62	68	61	65	56	64	59	60	61	60	61	60	62	1231	1231	1	1652
	1.01737	0.147277	Rv1249c_Rv1249c	Rv1249c_Rv1249c	9	9	9	Rv1249c_Rv1249c	1	9	7	8	8	9	7	9	6	7	8	7	9	9	7	8	8	9	7	9	6	7	8	7	9	9	7	8	8	9	7	9	6	7	8	7	9	262	262	1	102
	0.634288	0.128314	Rv1251c_Rv1251c	Rv1251c_Rv1251c	30	30	30	Rv1251c_Rv1251c	1	25	25	28	22	24	25	25	23	26	24	21	21	25	25	28	22	24	25	25	23	26	24	21	21	25	25	28	22	24	25	25	23	26	24	21	21	1139	1139	1	342
	0.257062	-0.124299	Rv1252c_lprE	Rv1252c_lprE	7	7	7	Rv1252c_lprE	1	6	6	7	5	7	5	4	5	6	6	6	6	6	6	7	5	7	5	4	5	6	6	6	6	6	6	7	5	7	5	4	5	6	6	6	6	202	202	1	106
	0.0738863	0.0216141	Rv1253_deaD	Rv1253_deaD	20	20	20	Rv1253_deaD	1	18	17	17	14	17	14	16	18	14	16	13	14	18	17	17	14	17	14	16	18	14	16	13	14	18	17	17	14	17	14	16	18	14	16	13	14	563	563	1	245
	0.748444	0.187804	Rv1254_Rv1254	Rv1254_Rv1254	2	2	2	Rv1254_Rv1254	1	2	2	2	2	2	2	2	2	2	2	2	2	2	2	2	2	2	2	2	2	2	2	2	2	2	2	2	2	2	2	2	2	2	2	2	2	383	383	1	25
	0.476991	-0.123365	Rv1255c_Rv1255c	Rv1255c_Rv1255c	8	8	8	Rv1255c_Rv1255c	1	7	6	7	5	8	7	4	4	5	4	6	6	7	6	7	5	8	7	4	4	5	4	6	6	7	6	7	5	8	7	4	4	5	4	6	6	202	202	1	89
	0.459337	0.144184	Rv1256c_cyp130	Rv1256c_cyp130	9	9	9	Rv1256c_cyp130	1	6	5	5	5	6	5	7	7	6	6	5	5	6	5	5	5	6	5	7	7	6	6	5	5	6	5	5	5	6	5	7	7	6	6	5	5	405	405	1	74
	0.447731	-0.0512098	Rv1257c_Rv1257c	Rv1257c_Rv1257c	16	16	16	Rv1257c_Rv1257c	1	14	13	13	13	12	12	13	14	14	13	15	13	14	13	13	13	12	12	13	14	14	13	15	13	14	13	13	13	12	12	13	14	14	13	15	13	455	455	1	243
	0.588716	0.0499026	Rv1259_udgB	Rv1259_udgB	8	8	8	Rv1259_udgB	1	7	5	6	5	7	7	5	5	6	6	6	7	7	5	6	5	7	7	5	5	6	6	6	7	7	5	6	5	7	7	5	5	6	6	6	7	299	299	1	96
	0.324022	-0.0235672	Rv1260_Rv1260	Rv1260_Rv1260	22	22	22	Rv1260_Rv1260	1	19	20	20	18	19	17	19	18	19	19	19	18	19	20	20	18	19	17	19	18	19	19	19	18	19	20	20	18	19	17	19	18	19	19	19	18	372	372	1	366
	0.721595	-0.11048	Rv1261c_Rv1261c	Rv1261c_Rv1261c	16	16	16	Rv1261c_Rv1261c	1	13	14	12	12	14	12	13	14	14	14	13	14	13	14	12	12	14	12	13	14	14	14	13	14	13	14	12	12	14	12	13	14	14	14	13	14	149	149	1	246
	0.421222	-0.12866	Rv1262c_Rv1262c	Rv1262c_Rv1262c	5	5	5	Rv1262c_Rv1262c	1	3	4	4	3	4	3	5	5	4	3	4	4	3	4	4	3	4	3	5	5	4	3	4	4	3	4	4	3	4	3	5	5	4	3	4	4	144	144	1	73
	0.487894	-0.0613225	Rv1263_amiB2	Rv1263_amiB2	20	20	19	Rv1263_amiB2	1	19	18	18	19	20	19	19	18	19	18	19	19	19	18	18	19	20	19	19	18	19	18	19	19	18	17	17	18	19	19	18	17	19	17	18	18	462	462	1	379
	0.26934	-0.068634	Rv1264_Rv1264	Rv1264_Rv1264	17	17	17	Rv1264_Rv1264	1	15	15	14	16	15	15	15	15	14	16	17	15	15	15	14	16	15	15	15	15	14	16	17	15	15	15	14	16	15	15	15	15	14	16	17	15	397	397	1	293
	0.0673229	0.0235977	Rv1265_Rv1265	Rv1265_Rv1265	14	14	14	Rv1265_Rv1265	1	14	13	13	11	12	12	12	12	12	12	12	13	14	13	13	11	12	12	12	12	12	12	12	13	14	13	13	11	12	12	12	12	12	12	12	13	226	226	1	188
	0.132522	0.0254567	Rv1266c_pknH	Rv1266c_pknH	28	28	28	Rv1266c_pknH	1	26	24	24	23	26	24	24	22	25	25	25	26	26	24	24	23	26	24	24	22	25	25	25	26	26	24	24	23	26	24	24	22	25	25	25	26	626	626	1	431
	0.0803378	-0.0244535	Rv1267c_embR	Rv1267c_embR	21	21	21	Rv1267c_embR	1	20	21	20	18	21	19	21	20	20	19	21	20	20	21	20	18	21	19	21	20	20	19	21	20	20	21	20	18	21	19	21	20	20	19	21	20	388	388	1	415
	0.303233	0.0637277	Rv1269c_Rv1269c	Rv1269c_Rv1269c	9	9	9	Rv1269c_Rv1269c	1	7	7	8	8	8	8	8	8	7	7	8	9	7	7	8	8	8	8	8	8	7	7	8	9	7	7	8	8	8	8	8	8	7	7	8	9	124	124	1	205
	0.917782	0.0708427	Rv1270c_lprA	Rv1270c_lprA	15	15	15	Rv1270c_lprA	1	14	14	14	12	14	14	13	15	14	15	14	14	14	14	14	12	14	14	13	15	14	15	14	14	14	14	14	12	14	14	13	15	14	15	14	14	244	244	1	378
	1.23664	0.303717	Rv1272c_Rv1272c	Rv1272c_Rv1272c	16	16	16	Rv1272c_Rv1272c	1	9	8	6	7	8	6	7	5	7	7	5	7	9	8	6	7	8	6	7	5	7	7	5	7	9	8	6	7	8	6	7	5	7	7	5	7	631	631	1	100
	0.292976	0.051096	Rv1273c_Rv1273c	Rv1273c_Rv1273c	11	11	11	Rv1273c_Rv1273c	1	6	6	6	6	9	4	7	5	6	6	6	5	6	6	6	6	9	4	7	5	6	6	6	5	6	6	6	6	9	4	7	5	6	6	6	5	582	582	1	73
	0.261926	0.157036	Rv1274_lprB	Rv1274_lprB	5	5	5	Rv1274_lprB	1	5	5	5	5	4	5	5	5	5	5	5	5	5	5	5	5	4	5	5	5	5	5	5	5	5	5	5	5	4	5	5	5	5	5	5	5	185	185	1	63
	0.319652	0.0429173	Rv1275_lprC	Rv1275_lprC	8	8	8	Rv1275_lprC	1	7	7	8	7	8	7	7	7	8	7	7	7	7	7	8	7	8	7	7	7	8	7	7	7	7	7	8	7	8	7	7	7	8	7	7	7	180	180	1	153
	0.517188	0.071207	Rv1276c_Rv1276c	Rv1276c_Rv1276c	8	8	8	Rv1276c_Rv1276c	1	8	7	8	7	7	7	7	7	6	7	7	7	8	7	8	7	7	7	7	7	6	7	7	7	8	7	8	7	7	7	7	7	6	7	7	7	158	158	1	140
	0.155676	-0.0359116	Rv1277_Rv1277	Rv1277_Rv1277	12	12	12	Rv1277_Rv1277	1	8	10	11	11	10	11	8	11	11	10	10	11	8	10	11	11	10	11	8	11	11	10	10	11	8	10	11	11	10	11	8	11	11	10	10	11	417	417	1	159
	2.11541	0.141525	Rv1278_Rv1278	Rv1278_Rv1278	36	36	36	Rv1278_Rv1278	1	28	29	28	28	29	28	27	30	27	28	28	24	28	29	28	28	29	28	27	30	27	28	28	24	28	29	28	28	29	28	27	30	27	28	28	24	875	875	1	434
	0.173521	-0.0628808	Rv1279_Rv1279	Rv1279_Rv1279	18	18	18	Rv1279_Rv1279	1	17	16	15	17	17	16	17	17	17	16	17	17	17	16	15	17	17	16	17	17	17	16	17	17	17	16	15	17	17	16	17	17	17	16	17	17	528	528	1	296
	0.165876	-0.0248152	Rv1280c_oppA	Rv1280c_oppA	19	19	19	Rv1280c_oppA	1	15	17	17	13	16	13	16	18	14	16	15	17	15	17	17	13	16	13	16	18	14	16	15	17	15	17	17	13	16	13	16	18	14	16	15	17	591	591	1	269
	0.395925	0.0641956	Rv1281c_oppD	Rv1281c_oppD	26	26	26	Rv1281c_oppD	1	22	23	21	23	21	23	22	24	24	22	22	22	22	23	21	23	21	23	22	24	24	22	22	22	22	23	21	23	21	23	22	24	24	22	22	22	612	612	1	374
	0.00384546	-0.00139936	Rv1283c_oppB	Rv1283c_oppB	6	6	6	Rv1283c_oppB	1	3	3	4	3	3	4	4	3	4	3	4	3	3	3	4	3	3	4	4	3	4	3	4	3	3	3	4	3	3	4	4	3	4	3	4	3	325	325	1	59
	0.701399	0.112391	Rv1284_canA	Rv1284_canA	12	12	12	Rv1284_canA	1	11	9	11	10	10	11	9	10	12	11	11	11	11	9	11	10	10	11	9	10	12	11	11	11	11	9	11	10	10	11	9	10	12	11	11	11	163	163	1	240
	0.932664	-0.107992	Rv1285_cysD	Rv1285_cysD	13	13	13	Rv1285_cysD	1	13	13	13	7	11	11	11	12	11	10	12	13	13	13	13	7	11	11	11	12	11	10	12	13	13	13	13	7	11	11	11	12	11	10	12	13	332	332	1	178
	0.635572	-0.0681362	Rv1286_cysN	Rv1286_cysN	29	29	29	Rv1286_cysN	1	24	23	23	24	26	24	24	24	23	22	21	22	24	23	23	24	26	24	24	24	23	22	21	22	24	23	23	24	26	24	24	24	23	22	21	22	614	614	1	428
	0.420555	-0.106709	Rv1287_Rv1287	Rv1287_Rv1287	6	6	6	Rv1287_Rv1287	1	5	5	6	5	6	6	6	6	6	6	6	6	5	5	6	5	6	6	6	6	6	6	6	6	5	5	6	5	6	6	6	6	6	6	6	6	161	161	1	114
	0.229214	-0.0258382	Rv1288_Rv1288	Rv1288_Rv1288	17	17	17	Rv1288_Rv1288	1	17	14	14	13	17	15	17	15	16	16	15	16	17	14	14	13	17	15	17	15	16	16	15	16	17	14	14	13	17	15	17	15	16	16	15	16	456	456	1	254
	0.422716	0.162278	Rv1289_Rv1289	Rv1289_Rv1289	5	5	5	Rv1289_Rv1289	1	3	5	5	3	3	3	3	3	4	4	3	3	3	5	5	3	3	3	3	3	4	4	3	3	3	5	5	3	3	3	3	3	4	4	3	3	210	210	1	52
	0.949594	0.115339	Rv1290c_Rv1290c	Rv1290c_Rv1290c	11	11	11	Rv1290c_Rv1290c	1	9	9	10	8	8	8	8	8	9	9	9	9	9	9	10	8	8	8	8	8	9	9	9	9	9	9	10	8	8	8	8	8	9	9	9	9	521	521	1	125
	0.30662	-0.0672035	Rv1292_argS	Rv1292_argS	34	34	34	Rv1292_argS	1	32	30	30	24	25	25	28	29	30	29	30	29	32	30	30	24	25	25	28	29	30	29	30	29	32	30	30	24	25	25	28	29	30	29	30	29	550	550	1	563
	0.715151	0.130273	Rv1293_lysA	Rv1293_lysA	22	22	22	Rv1293_lysA	1	18	20	19	18	19	19	20	20	18	19	19	19	18	20	19	18	19	19	20	20	18	19	19	19	18	20	19	18	19	19	20	20	18	19	19	19	447	447	1	373
	0.347607	-0.0435893	Rv1294_thrA	Rv1294_thrA	20	20	20	Rv1294_thrA	1	18	18	18	15	17	17	17	17	17	17	17	17	18	18	18	15	17	17	17	17	17	17	17	17	18	18	18	15	17	17	17	17	17	17	17	17	441	441	1	460
	0.32862	-0.0897579	Rv1295_thrC	Rv1295_thrC	22	22	22	Rv1295_thrC	1	21	21	22	22	22	21	21	22	21	22	22	22	21	21	22	22	22	21	21	22	21	22	22	22	21	21	22	22	22	21	21	22	21	22	22	22	360	360	1	587
	0.50925	-0.0390155	Rv1296_thrB	Rv1296_thrB	7	7	7	Rv1296_thrB	1	7	7	7	7	7	7	7	7	7	7	7	7	7	7	7	7	7	7	7	7	7	7	7	7	7	7	7	7	7	7	7	7	7	7	7	7	316	316	1	162
	1.34155	-0.0899111	Rv1297_rho;REV__Rv1297_rho	Rv1297_rho	43;1	43;1	43;1	Rv1297_rho	2	40	39	37	34	39	37	40	37	39	36	39	38	40	39	37	34	39	37	40	37	39	36	39	38	40	39	37	34	39	37	40	37	39	36	39	38	602	602;602	1	842
	0.375673	0.0888475	Rv1298_rpmE	Rv1298_rpmE	6	6	6	Rv1298_rpmE	1	6	5	6	6	4	5	5	3	4	5	5	6	6	5	6	6	4	5	5	3	4	5	5	6	6	5	6	6	4	5	5	3	4	5	5	6	80	80	1	89
	0.240863	-0.0640589	Rv1299_prfA	Rv1299_prfA	14	14	14	Rv1299_prfA	1	14	13	14	14	13	11	13	12	13	14	13	14	14	13	14	14	13	11	13	12	13	14	13	14	14	13	14	14	13	11	13	12	13	14	13	14	357	357	1	246
	0.503799	0.331736	Rv1300_hemK	Rv1300_hemK	8	8	8	Rv1300_hemK	1	5	4	3	3	4	3	2	5	3	4	3	4	5	4	3	3	4	3	2	5	3	4	3	4	5	4	3	3	4	3	2	5	3	4	3	4	325	325	1	43
	0.0278527	-0.0116692	Rv1301_Rv1301	Rv1301_Rv1301	8	8	8	Rv1301_Rv1301	1	7	8	8	8	7	8	7	8	7	7	8	8	7	8	8	8	7	8	7	8	7	7	8	8	7	8	8	8	7	8	7	8	7	7	8	8	217	217	1	186
	0.478337	-0.207539	Rv1302_rfe	Rv1302_rfe	5	5	5	Rv1302_rfe	1	3	4	4	5	3	4	3	4	4	4	4	4	3	4	4	5	3	4	3	4	4	4	4	4	3	4	4	5	3	4	3	4	4	4	4	4	404	404	1	47
	0.12206	-0.0500247	Rv1303_Rv1303	Rv1303_Rv1303	4	4	4	Rv1303_Rv1303	1	3	4	4	3	3	3	4	4	4	4	3	3	3	4	4	3	3	3	4	4	4	4	3	3	3	4	4	3	3	3	4	4	4	4	3	3	161	161	1	61
	0.751829	-0.257309	Rv1304_atpB	Rv1304_atpB	6	6	6	Rv1304_atpB	1	5	5	5	3	5	4	5	5	6	5	5	4	5	5	5	3	5	4	5	5	6	5	5	4	5	5	5	3	5	4	5	5	6	5	5	4	250	250	1	89
	0.501506	-0.0927633	Rv1306_atpF	Rv1306_atpF	13	13	13	Rv1306_atpF	1	12	12	13	13	11	12	12	11	12	13	12	13	12	12	13	13	11	12	12	11	12	13	12	13	12	12	13	13	11	12	12	11	12	13	12	13	171	171	1	517
	0.831001	-0.125186	Rv1307_atpH	Rv1307_atpH	19	19	19	Rv1307_atpH	1	17	16	17	18	16	14	16	16	15	18	17	17	17	16	17	18	16	14	16	16	15	18	17	17	17	16	17	18	16	14	16	16	15	18	17	17	446	446	1	917
	0.296516	-0.0285594	Rv1308_atpA	Rv1308_atpA	47	47	47	Rv1308_atpA	1	46	43	46	44	45	44	43	43	43	45	44	45	46	43	46	44	45	44	43	43	43	45	44	45	46	43	46	44	45	44	43	43	43	45	44	45	549	549	1	3506
	0.190287	0.015962	Rv1309_atpG	Rv1309_atpG	24	24	24	Rv1309_atpG	1	23	22	22	22	23	24	23	22	22	22	22	21	23	22	22	22	23	24	23	22	22	22	22	21	23	22	22	22	23	24	23	22	22	22	22	21	305	305	1	989
	2.63295	-0.257524	Rv1310_atpD	Rv1310_atpD	33	33	33	Rv1310_atpD	1	30	29	29	30	31	30	30	29	30	28	29	30	30	29	29	30	31	30	30	29	30	28	29	30	30	29	29	30	31	30	30	29	30	28	29	30	486	486	1	2096
	1.64715	0.461408	Rv1311_atpC	Rv1311_atpC	5	5	5	Rv1311_atpC	1	5	5	5	3	4	4	4	3	5	4	5	5	5	5	5	3	4	4	4	3	5	4	5	5	5	5	5	3	4	4	4	3	5	4	5	5	121	121	1	117
	0.189588	0.0559851	Rv1312_Rv1312	Rv1312_Rv1312	6	6	6	Rv1312_Rv1312	1	6	4	4	6	4	5	4	4	5	6	4	4	6	4	4	6	4	5	4	4	5	6	4	4	6	4	4	6	4	5	4	4	5	6	4	4	147	147	1	67
	1.1873	0.310539	Rv1314c_Rv1314c	Rv1314c_Rv1314c	7	7	7	Rv1314c_Rv1314c	1	7	6	6	6	6	5	6	6	6	6	6	6	7	6	6	6	6	5	6	6	6	6	6	6	7	6	6	6	6	5	6	6	6	6	6	6	193	193	1	174
	0.946445	0.115609	Rv1315_murA	Rv1315_murA	21	21	21	Rv1315_murA	1	17	18	17	19	17	16	17	19	19	16	17	17	17	18	17	19	17	16	17	19	19	16	17	17	17	18	17	19	17	16	17	19	19	16	17	17	418	418	1	319
	0.0933559	0.0231311	Rv1316c_ogt	Rv1316c_ogt	9	9	9	Rv1316c_ogt	1	7	4	6	5	6	4	5	7	6	4	5	5	7	4	6	5	6	4	5	7	6	4	5	5	7	4	6	5	6	4	5	7	6	4	5	5	165	165	1	64
	0.170956	0.216592	Rv1317c_alkA	Rv1317c_alkA	10	10	10	Rv1317c_alkA	1	4	5	6	6	6	7	3	3	4	4	6	4	4	5	6	6	6	7	3	3	4	4	6	4	4	5	6	6	6	7	3	3	4	4	6	4	496	496	1	61
	1.45055	0.330837	Rv1318c_Rv1318c	Rv1318c_Rv1318c	10	8	8	Rv1318c_Rv1318c	1	8	8	7	8	8	8	9	9	9	7	10	8	6	6	5	6	6	6	7	7	7	5	8	6	6	6	5	6	6	6	7	7	7	5	8	6	541	541	1	75
	0.100976	0.016969	Rv1319c_Rv1319c	Rv1319c_Rv1319c	14	14	13	Rv1319c_Rv1319c	1	14	12	13	10	12	9	11	10	10	10	12	11	14	12	13	10	12	9	11	10	10	10	12	11	13	11	12	9	11	8	10	9	9	9	11	10	535	535	1	165
	1.95733	0.242187	Rv1320c_Rv1320c	Rv1320c_Rv1320c	12	11	10	Rv1320c_Rv1320c	1	11	10	11	10	9	10	11	11	11	9	11	11	10	9	10	9	8	9	10	10	10	8	10	10	9	8	9	8	7	8	9	9	9	7	9	9	567	567	1	155
	1.26574	0.195662	Rv1321_Rv1321	Rv1321_Rv1321	11	11	11	Rv1321_Rv1321	1	10	9	10	8	10	8	10	10	8	9	8	9	10	9	10	8	10	8	10	10	8	9	8	9	10	9	10	8	10	8	10	10	8	9	8	9	226	226	1	164
	0.113127	0.320069	Rv1322_Rv1322	Rv1322_Rv1322	4	4	4	Rv1322_Rv1322	1	4	4	4	3	4	3	2	3	4	4	2	4	4	4	4	3	4	3	2	3	4	4	2	4	4	4	4	3	4	3	2	3	4	4	2	4	98	98	1	50
	0.172121	0.0600567	Rv1322A_Rv1322A	Rv1322A_Rv1322A	8	8	8	Rv1322A_Rv1322A	1	6	7	7	7	8	7	7	7	6	7	7	7	6	7	7	7	8	7	7	7	6	7	7	7	6	7	7	7	8	7	7	7	6	7	7	7	152	152	1	140
	1.96481	-0.196852	Rv1323_fadA4	Rv1323_fadA4	20	20	20	Rv1323_fadA4	1	19	19	19	17	17	17	18	16	17	17	18	20	19	19	19	17	17	17	18	16	17	17	18	20	19	19	19	17	17	17	18	16	17	17	18	20	389	389	1	619
	0.0229359	-0.00231806	Rv1324_Rv1324	Rv1324_Rv1324	17	17	17	Rv1324_Rv1324	1	15	17	17	16	16	17	16	16	17	17	17	17	15	17	17	16	16	17	16	16	17	17	17	17	15	17	17	16	16	17	16	16	17	17	17	17	304	304	1	543
	1.25055	-0.0952517	Rv1326c_glgB	Rv1326c_glgB	17	17	17	Rv1326c_glgB	1	15	13	13	11	15	13	10	12	13	14	11	13	15	13	13	11	15	13	10	12	13	14	11	13	15	13	13	11	15	13	10	12	13	14	11	13	731	731	1	223
	0.538171	0.0489623	Rv1327c_glgE	Rv1327c_glgE	29	29	28	Rv1327c_glgE	1	27	24	24	18	23	20	23	23	24	22	22	20	27	24	24	18	23	20	23	23	24	22	22	20	27	24	24	18	23	20	23	23	24	22	22	20	701	701	1	420
	1.09374	-0.0766118	Rv1328_glgP	Rv1328_glgP	41	41	41	Rv1328_glgP	1	37	38	37	37	39	38	37	37	37	38	38	39	37	38	37	37	39	38	37	37	37	38	38	39	37	38	37	37	39	38	37	37	37	38	38	39	863	863	1	969
	0.805743	-0.14833	Rv1329c_dinG	Rv1329c_dinG	17	17	17	Rv1329c_dinG	1	10	12	12	9	10	11	11	11	12	12	13	13	10	12	12	9	10	11	11	11	12	12	13	13	10	12	12	9	10	11	11	11	12	12	13	13	664	664	1	181
	0.977326	0.127401	Rv1330c_pncB1	Rv1330c_pncB1	13	13	13	Rv1330c_pncB1	1	11	10	11	10	12	10	10	10	11	11	11	10	11	10	11	10	12	10	10	10	11	11	11	10	11	10	11	10	12	10	10	10	11	11	11	10	448	448	1	156
	1.51826	0.415667	Rv1331_Rv1331	Rv1331_Rv1331	4	4	4	Rv1331_Rv1331	1	4	3	4	4	4	3	4	4	4	4	4	4	4	3	4	4	4	3	4	4	4	4	4	4	4	3	4	4	4	3	4	4	4	4	4	4	101	101	1	70
	0.0218962	-0.00724347	Rv1332_Rv1332	Rv1332_Rv1332	10	10	10	Rv1332_Rv1332	1	7	8	9	8	8	8	7	7	7	8	7	9	7	8	9	8	8	8	7	7	7	8	7	9	7	8	9	8	8	8	7	7	7	8	7	9	218	218	1	159
	0.27383	-0.0829328	Rv1333_Rv1333	Rv1333_Rv1333	6	6	6	Rv1333_Rv1333	1	6	6	5	6	6	6	6	6	6	6	6	6	6	6	5	6	6	6	6	6	6	6	6	6	6	6	5	6	6	6	6	6	6	6	6	6	344	344	1	109
	1.19925	0.216865	Rv1334_mec	Rv1334_mec	8	8	8	Rv1334_mec	1	8	8	8	7	8	7	8	7	8	8	8	8	8	8	8	7	8	7	8	7	8	8	8	8	8	8	8	7	8	7	8	7	8	8	8	8	146	146	1	230
	1.02594	-0.252849	Rv1335_cysO	Rv1335_cysO	6	6	6	Rv1335_cysO	1	6	6	5	6	6	5	6	6	6	4	6	6	6	6	5	6	6	5	6	6	6	4	6	6	6	6	5	6	6	5	6	6	6	4	6	6	93	93	1	193
	0.413957	0.0962556	Rv1336_cysM	Rv1336_cysM	11	11	11	Rv1336_cysM	1	9	8	8	10	7	9	10	10	10	8	10	10	9	8	8	10	7	9	10	10	10	8	10	10	9	8	8	10	7	9	10	10	10	8	10	10	323	323	1	176
	0.256921	0.32979	Rv1337_Rv1337	Rv1337_Rv1337	3	3	3	Rv1337_Rv1337	1	2	2	2	1	2	1	2	2	3	1	2	2	2	2	2	1	2	1	2	2	3	1	2	2	2	2	2	1	2	1	2	2	3	1	2	2	240	240	1	29
	0.0244463	-0.00540415	Rv1338_murI	Rv1338_murI	12	12	12	Rv1338_murI	1	12	11	11	11	11	12	11	11	10	11	11	11	12	11	11	11	11	12	11	11	10	11	11	11	12	11	11	11	11	12	11	11	10	11	11	11	271	271	1	244
	0.246649	-0.0685857	Rv1339_Rv1339	Rv1339_Rv1339	10	10	10	Rv1339_Rv1339	1	10	9	9	6	10	7	8	8	8	9	9	10	10	9	9	6	10	7	8	8	8	9	9	10	10	9	9	6	10	7	8	8	8	9	9	10	273	273	1	179
	0.152042	0.0567671	Rv1340_rphA	Rv1340_rphA	11	11	11	Rv1340_rphA	1	10	10	9	6	10	10	10	9	10	10	10	11	10	10	9	6	10	10	10	9	10	10	10	11	10	10	9	6	10	10	10	9	10	10	10	11	259	259	1	184
	0.499459	-0.0875797	Rv1341_Rv1341	Rv1341_Rv1341	8	8	8	Rv1341_Rv1341	1	8	8	8	8	8	7	8	6	8	8	8	8	8	8	8	8	8	7	8	6	8	8	8	8	8	8	8	8	8	7	8	6	8	8	8	8	204	204	1	134
	0.0325544	-0.0168559	Rv1342c_Rv1342c	Rv1342c_Rv1342c	3	3	3	Rv1342c_Rv1342c	1	2	2	3	2	3	2	2	2	2	2	3	3	2	2	3	2	3	2	2	2	2	2	3	3	2	2	3	2	3	2	2	2	2	2	3	3	120	120	1	45
	0.0234843	-0.0311445	Rv1343c_lprD	Rv1343c_lprD	3	3	3	Rv1343c_lprD	1	3	2	3	1	3	3	3	1	1	2	2	3	3	2	3	1	3	3	3	1	1	2	2	3	3	2	3	1	3	3	3	1	1	2	2	3	126	126	1	28
	0.0954457	0.0276877	Rv1345_mbtM	Rv1345_mbtM	19	19	19	Rv1345_mbtM	1	15	11	14	17	17	13	14	12	13	15	14	14	15	11	14	17	17	13	14	12	13	15	14	14	15	11	14	17	17	13	14	12	13	15	14	14	521	521	1	194
	0.365601	0.1476	Rv1346_mbtN	Rv1346_mbtN	8	8	8	Rv1346_mbtN	1	7	8	8	5	6	8	6	6	6	5	7	7	7	8	8	5	6	8	6	6	6	5	7	7	7	8	8	5	6	8	6	6	6	5	7	7	386	386	1	100
	1.27624	-0.230895	Rv1347c_mbtK	Rv1347c_mbtK	9	9	9	Rv1347c_mbtK	1	4	6	5	6	7	5	4	6	3	5	6	4	4	6	5	6	7	5	4	6	3	5	6	4	4	6	5	6	7	5	4	6	3	5	6	4	210	210	1	62
	0.577542	-0.275729	Rv1348_irtA	Rv1348_irtA	11	11	11	Rv1348_irtA	1	5	4	7	7	7	5	8	3	5	4	7	4	5	4	7	7	7	5	8	3	5	4	7	4	5	4	7	7	7	5	8	3	5	4	7	4	859	859	1	72
	0.0185633	0.010994	Rv1349_irtB	Rv1349_irtB	9	9	9	Rv1349_irtB	1	5	5	6	2	6	5	3	4	3	5	7	4	5	5	6	2	6	5	3	4	3	5	7	4	5	5	6	2	6	5	3	4	3	5	7	4	579	579	1	58
	0.355747	0.055802	Rv1350_fabG2	Rv1350_fabG2	15	15	15	Rv1350_fabG2	1	12	12	9	11	10	9	9	12	12	11	11	10	12	12	9	11	10	9	9	12	12	11	11	10	12	12	9	11	10	9	9	12	12	11	11	10	247	247	1	140
	1.37024	0.361343	Rv1360_Rv1360	Rv1360_Rv1360	9	9	9	Rv1360_Rv1360	1	8	6	8	5	7	6	6	6	6	7	5	6	8	6	8	5	7	6	6	6	6	7	5	6	8	6	8	5	7	6	6	6	6	7	5	6	340	340	1	113
	0.43034	0.0954399	Rv1362c_Rv1362c	Rv1362c_Rv1362c	5	5	5	Rv1362c_Rv1362c	1	5	5	4	4	4	4	5	4	4	5	5	5	5	5	4	4	4	4	5	4	4	5	5	5	5	5	4	4	4	4	5	4	4	5	5	5	220	220	1	110
	0.516374	-0.13427	Rv1363c_Rv1363c	Rv1363c_Rv1363c	9	9	9	Rv1363c_Rv1363c	1	9	9	8	8	8	8	8	8	8	8	8	8	9	9	8	8	8	8	8	8	8	8	8	8	9	9	8	8	8	8	8	8	8	8	8	8	261	261	1	250
	0.0831252	-0.0249475	Rv1364c_Rv1364c	Rv1364c_Rv1364c	22	22	22	Rv1364c_Rv1364c	1	22	20	18	16	19	18	19	17	20	19	19	20	22	20	18	16	19	18	19	17	20	19	19	20	22	20	18	16	19	18	19	17	20	19	19	20	653	653	1	279
	0.91257	0.209928	Rv1366_Rv1366	Rv1366_Rv1366	9	9	9	Rv1366_Rv1366	1	9	9	9	8	8	9	9	9	9	9	9	9	9	9	9	8	8	9	9	9	9	9	9	9	9	9	9	8	8	9	9	9	9	9	9	9	273	273	1	126
	1.34154	0.34826	Rv1366A_Rv1366A	Rv1366A_Rv1366A	4	4	4	Rv1366A_Rv1366A	1	3	4	2	2	3	2	3	2	2	2	3	2	3	4	2	2	3	2	3	2	2	2	3	2	3	4	2	2	3	2	3	2	2	2	3	2	86	86	1	30
	0.00200688	0.000305812	Rv1367c_Rv1367c	Rv1367c_Rv1367c	9	9	9	Rv1367c_Rv1367c	1	9	9	9	9	9	9	9	9	9	9	9	9	9	9	9	9	9	9	9	9	9	9	9	9	9	9	9	9	9	9	9	9	9	9	9	9	377	377	1	160
	0.144427	0.0454203	Rv1368_lprF	Rv1368_lprF	13	13	13	Rv1368_lprF	1	12	11	13	11	13	12	10	11	12	10	11	12	12	11	13	11	13	12	10	11	12	10	11	12	12	11	13	11	13	12	10	11	12	10	11	12	261	261	1	280
	0.111629	0.0686607	Rv1373_Rv1373	Rv1373_Rv1373	10	10	10	Rv1373_Rv1373	1	9	6	7	5	6	7	5	4	5	8	5	4	9	6	7	5	6	7	5	4	5	8	5	4	9	6	7	5	6	7	5	4	5	8	5	4	326	326	1	78
	1.03731	0.531167	Rv1376_Rv1376	Rv1376_Rv1376	6	6	6	Rv1376_Rv1376	1	2	5	4	4	2	3	2	4	4	1	5	5	2	5	4	4	2	3	2	4	4	1	5	5	2	5	4	4	2	3	2	4	4	1	5	5	497	497	1	41
	0.902302	0.13062	Rv1377c_Rv1377c	Rv1377c_Rv1377c	10	10	10	Rv1377c_Rv1377c	1	10	9	9	8	9	8	8	9	9	9	10	9	10	9	9	8	9	8	8	9	9	9	10	9	10	9	9	8	9	8	8	9	9	9	10	9	212	212	1	144
	0.724432	-0.0675577	Rv1379_pyrR	Rv1379_pyrR	10	10	10	Rv1379_pyrR	1	9	9	10	8	10	8	10	10	8	8	10	10	9	9	10	8	10	8	10	10	8	8	10	10	9	9	10	8	10	8	10	10	8	8	10	10	193	193	1	124
	0.185515	0.0340207	Rv1380_pyrB	Rv1380_pyrB	12	12	12	Rv1380_pyrB	1	10	11	11	9	10	10	11	11	11	11	10	11	10	11	11	9	10	10	11	11	11	11	10	11	10	11	11	9	10	10	11	11	11	11	10	11	319	319	1	168
	0.374212	-0.0425714	Rv1381_pyrC	Rv1381_pyrC	16	16	16	Rv1381_pyrC	1	15	15	15	9	14	13	15	15	15	14	14	15	15	15	15	9	14	13	15	15	15	14	14	15	15	15	15	9	14	13	15	15	15	14	14	15	430	430	1	279
	0.417575	0.0941429	Rv1382_Rv1382	Rv1382_Rv1382	7	7	7	Rv1382_Rv1382	1	7	7	7	6	7	6	7	7	7	6	6	6	7	7	7	6	7	6	7	7	7	6	6	6	7	7	7	6	7	6	7	7	7	6	6	6	165	165	1	114
	0.538183	0.125734	Rv1383_carA	Rv1383_carA	12	12	12	Rv1383_carA	1	12	11	11	12	9	10	11	11	10	11	10	11	12	11	11	12	9	10	11	11	10	11	10	11	12	11	11	12	9	10	11	11	10	11	10	11	376	376	1	214
	0.133227	0.015913	Rv1384_carB	Rv1384_carB	53	53	53	Rv1384_carB	1	48	45	45	43	45	44	43	43	48	46	45	48	48	45	45	43	45	44	43	43	48	46	45	48	48	45	45	43	45	44	43	43	48	46	45	48	1115	1115	1	796
	0.291666	-0.081152	Rv1385_pyrF	Rv1385_pyrF	4	4	4	Rv1385_pyrF	1	4	4	3	3	3	4	4	3	3	3	3	3	4	4	3	3	3	4	4	3	3	3	3	3	4	4	3	3	3	4	4	3	3	3	3	3	274	274	1	48
	0.21423	-0.0616391	Rv1386_PE15	Rv1386_PE15	3	3	3	Rv1386_PE15	1	3	3	3	3	3	3	3	3	3	3	3	3	3	3	3	3	3	3	3	3	3	3	3	3	3	3	3	3	3	3	3	3	3	3	3	3	102	102	1	61
	0.233713	-0.0787849	Rv1387_PPE20	Rv1387_PPE20	7	7	7	Rv1387_PPE20	1	6	7	6	5	7	5	5	6	6	4	5	5	6	7	6	5	7	5	5	6	6	4	5	5	6	7	6	5	7	5	5	6	6	4	5	5	539	539	1	145
	0.39637	-0.111176	Rv1388_mihF	Rv1388_mihF	15	15	15	Rv1388_mihF	1	13	13	13	13	13	14	13	14	14	14	14	13	13	13	13	13	13	14	13	14	14	14	14	13	13	13	13	13	13	14	13	14	14	14	14	13	190	190	1	910
	0.0503569	-0.0118306	Rv1389_gmk	Rv1389_gmk	10	10	10	Rv1389_gmk	1	7	7	6	7	9	8	7	8	6	7	7	6	7	7	6	7	9	8	7	8	6	7	7	6	7	7	6	7	9	8	7	8	6	7	7	6	208	208	1	113
	0.538504	0.158797	Rv1390_rpoZ	Rv1390_rpoZ	4	4	4	Rv1390_rpoZ	1	3	3	4	3	4	3	3	4	3	3	3	3	3	3	4	3	4	3	3	4	3	3	3	3	3	3	4	3	4	3	3	4	3	3	3	3	110	110	1	80
	0.0371705	-0.00868607	Rv1391_dfp	Rv1391_dfp	26	26	26	Rv1391_dfp	1	23	24	21	21	22	17	22	21	21	20	22	23	23	24	21	21	22	17	22	21	21	20	22	23	23	24	21	21	22	17	22	21	21	20	22	23	418	418	1	365
	0.0695039	0.00994492	Rv1392_metK	Rv1392_metK	32	32	32	Rv1392_metK	1	31	30	30	29	28	28	30	30	30	30	31	30	31	30	30	29	28	28	30	30	30	30	31	30	31	30	30	29	28	28	30	30	30	30	31	30	403	403	1	1572
	0.145095	0.0342064	Rv1393c_Rv1393c	Rv1393c_Rv1393c	22	22	22	Rv1393c_Rv1393c	1	20	15	15	14	18	14	17	20	17	13	16	20	20	15	15	14	18	14	17	20	17	13	16	20	20	15	15	14	18	14	17	20	17	13	16	20	492	492	1	237
	0.727649	0.374938	Rv1394c_cyp132	Rv1394c_cyp132	7	7	7	Rv1394c_cyp132	1	4	4	6	6	5	3	5	5	6	5	6	5	4	4	6	6	5	3	5	5	6	5	6	5	4	4	6	6	5	3	5	5	6	5	6	5	461	461	1	61
	0.197433	0.176858	Rv1395_Rv1395	Rv1395_Rv1395	4	4	4	Rv1395_Rv1395	1	2	1	3	3	1	2	4	3	3	4	1	2	2	1	3	3	1	2	4	3	3	4	1	2	2	1	3	3	1	2	4	3	3	4	1	2	344	344	1	32
	0.700434	-0.141672	Rv1397c_vapC10	Rv1397c_vapC10	5	5	5	Rv1397c_vapC10	1	5	5	4	2	5	4	3	4	3	5	5	5	5	5	4	2	5	4	3	4	3	5	5	5	5	5	4	2	5	4	3	4	3	5	5	5	133	133	1	55
	1.03341	-0.165885	Rv1398c_vapB10	Rv1398c_vapB10	8	8	8	Rv1398c_vapB10	1	6	5	5	6	5	5	7	5	5	6	7	5	6	5	5	6	5	5	7	5	5	6	7	5	6	5	5	6	5	5	7	5	5	6	7	5	85	85	1	147
	0.434753	-0.0763588	Rv1399c_nlhH	Rv1399c_nlhH	9	9	9	Rv1399c_nlhH	1	8	8	9	9	6	7	7	9	8	7	8	9	8	8	9	9	6	7	7	9	8	7	8	9	8	8	9	9	6	7	7	9	8	7	8	9	319	319	1	158
	0.625664	0.119167	Rv1400c_lipI	Rv1400c_lipI	14	14	14	Rv1400c_lipI	1	12	13	12	11	13	11	13	14	12	13	13	13	12	13	12	11	13	11	13	14	12	13	13	13	12	13	12	11	13	11	13	14	12	13	13	13	320	320	1	297
	0.966938	0.221127	Rv1402_priA	Rv1402_priA	15	15	15	Rv1402_priA	1	13	11	9	5	12	8	9	11	11	9	7	12	13	11	9	5	12	8	9	11	11	9	7	12	13	11	9	5	12	8	9	11	11	9	7	12	655	655	1	129
	0.325844	0.0822055	Rv1404_Rv1404	Rv1404_Rv1404	8	8	8	Rv1404_Rv1404	1	7	7	5	5	7	5	7	7	7	6	8	7	7	7	5	5	7	5	7	7	7	6	8	7	7	7	5	5	7	5	7	7	7	6	8	7	160	160	1	173
	0.11432	0.0288181	Rv1406_fmt	Rv1406_fmt	16	16	16	Rv1406_fmt	1	14	13	13	11	13	12	10	13	12	14	14	13	14	13	13	11	13	12	10	13	12	14	14	13	14	13	13	11	13	12	10	13	12	14	14	13	312	312	1	231
	0.674803	-0.0492872	Rv1407_fmu	Rv1407_fmu	21	21	21	Rv1407_fmu	1	16	16	15	12	14	12	12	13	14	16	13	15	16	16	15	12	14	12	12	13	14	16	13	15	16	16	15	12	14	12	12	13	14	16	13	15	457	457	1	205
	0.461262	0.158464	Rv1408_rpe	Rv1408_rpe	3	3	3	Rv1408_rpe	1	3	3	3	3	3	3	3	3	3	3	3	3	3	3	3	3	3	3	3	3	3	3	3	3	3	3	3	3	3	3	3	3	3	3	3	3	232	232	1	52
	0.171767	-0.0372181	Rv1409_ribG	Rv1409_ribG	21	21	21	Rv1409_ribG	1	21	19	18	16	17	17	18	18	17	18	19	19	21	19	18	16	17	17	18	18	17	18	19	19	21	19	18	16	17	17	18	18	17	18	19	19	339	339	1	406
	1.37155	0.223872	Rv1410c_Rv1410c	Rv1410c_Rv1410c	6	6	6	Rv1410c_Rv1410c	1	5	6	6	5	5	5	5	5	5	5	4	5	5	6	6	5	5	5	5	5	5	5	4	5	5	6	6	5	5	5	5	5	5	5	4	5	518	518	1	91
	0.314952	0.0795695	Rv1411c_lprG	Rv1411c_lprG	10	10	10	Rv1411c_lprG	1	10	10	10	10	10	10	10	10	9	10	10	10	10	10	10	10	10	10	10	10	9	10	10	10	10	10	10	10	10	10	10	10	9	10	10	10	236	236	1	440
	0.707673	0.0926437	Rv1412_ribC	Rv1412_ribC	10	10	10	Rv1412_ribC	1	10	10	10	9	10	9	10	10	10	10	10	10	10	10	10	9	10	9	10	10	10	10	10	10	10	10	10	9	10	9	10	10	10	10	10	10	201	201	1	189
	1.08276	0.126475	Rv1415_ribA2	Rv1415_ribA2	27	27	27	Rv1415_ribA2	1	24	24	24	22	22	20	21	22	23	26	23	27	24	24	24	22	22	20	21	22	23	26	23	27	24	24	24	22	22	20	21	22	23	26	23	27	425	425	1	390
	0.533215	0.0802625	Rv1416_ribH	Rv1416_ribH	10	10	10	Rv1416_ribH	1	10	9	10	9	8	9	10	10	10	9	9	10	10	9	10	9	8	9	10	10	10	9	9	10	10	9	10	9	8	9	10	10	10	9	9	10	160	160	1	171
	0.44491	0.22729	Rv1417_Rv1417	Rv1417_Rv1417	4	4	4	Rv1417_Rv1417	1	4	3	2	1	4	2	3	2	2	2	3	3	4	3	2	1	4	2	3	2	2	2	3	3	4	3	2	1	4	2	3	2	2	2	3	3	154	154	1	35
	0.26685	0.0909894	Rv1418_lprH	Rv1418_lprH	6	6	6	Rv1418_lprH	1	5	5	5	6	6	5	6	6	5	5	5	5	5	5	5	6	6	5	6	6	5	5	5	5	5	5	5	6	6	5	6	6	5	5	5	5	228	228	1	102
	0.432279	-0.196655	Rv1419_Rv1419	Rv1419_Rv1419	6	6	6	Rv1419_Rv1419	1	6	5	5	4	5	4	3	2	4	5	5	4	6	5	5	4	5	4	3	2	4	5	5	4	6	5	5	4	5	4	3	2	4	5	5	4	157	157	1	73
	0.358788	0.0520967	Rv1420_uvrC	Rv1420_uvrC	25	25	25	Rv1420_uvrC	1	17	17	18	16	14	19	18	14	15	15	16	15	17	17	18	16	14	19	18	14	15	15	16	15	17	17	18	16	14	19	18	14	15	15	16	15	646	646	1	273
	0.0268907	-0.00604312	Rv1421_Rv1421	Rv1421_Rv1421	12	12	12	Rv1421_Rv1421	1	10	10	10	9	9	10	10	10	11	10	11	10	10	10	10	9	9	10	10	10	11	10	11	10	10	10	10	9	9	10	10	10	11	10	11	10	301	301	1	171
	0.793107	0.0645994	Rv1422_Rv1422	Rv1422_Rv1422	15	15	15	Rv1422_Rv1422	1	11	11	13	11	12	12	11	13	11	13	14	14	11	11	13	11	12	12	11	13	11	13	14	14	11	11	13	11	12	12	11	13	11	13	14	14	342	342	1	174
	1.73786	-0.0862637	Rv1423_whiA	Rv1423_whiA	21	21	21	Rv1423_whiA	1	19	20	18	16	20	17	20	21	20	20	20	20	19	20	18	16	20	17	20	21	20	20	20	20	19	20	18	16	20	17	20	21	20	20	20	20	325	325	1	436
	0.0411197	-0.0257422	Rv1424c_Rv1424c	Rv1424c_Rv1424c	7	7	7	Rv1424c_Rv1424c	1	6	7	7	5	5	7	7	7	5	6	7	7	6	7	7	5	5	7	7	7	5	6	7	7	6	7	7	5	5	7	7	7	5	6	7	7	253	253	1	92
	0.887113	0.33256	Rv1425_Rv1425	Rv1425_Rv1425	13	13	13	Rv1425_Rv1425	1	11	9	7	7	10	10	9	8	9	8	9	8	11	9	7	7	10	10	9	8	9	8	9	8	11	9	7	7	10	10	9	8	9	8	9	8	459	459	1	143
	0.233443	0.0499401	Rv1426c_lipO	Rv1426c_lipO	12	12	12	Rv1426c_lipO	1	11	9	9	8	10	11	10	10	11	10	10	9	11	9	9	8	10	11	10	10	11	10	10	9	11	9	9	8	10	11	10	10	11	10	10	9	420	420	1	150
	0.0246252	0.00210571	Rv1427c_fadD12	Rv1427c_fadD12	27	27	27	Rv1427c_fadD12	1	24	20	23	22	23	20	22	22	22	22	23	24	24	20	23	22	23	20	22	22	22	22	23	24	24	20	23	22	23	20	22	22	22	22	23	24	535	535	1	366
	0.872781	-0.208703	Rv1428c_Rv1428c	Rv1428c_Rv1428c	7	7	7	Rv1428c_Rv1428c	1	6	6	5	5	5	5	7	7	5	6	6	6	6	6	5	5	5	5	7	7	5	6	6	6	6	6	5	5	5	5	7	7	5	6	6	6	275	275	1	101
	0.108752	0.0276655	Rv1429_Rv1429	Rv1429_Rv1429	17	17	17	Rv1429_Rv1429	1	14	13	12	10	13	14	14	13	12	12	12	13	14	13	12	10	13	14	14	13	12	12	12	13	14	13	12	10	13	14	14	13	12	12	12	13	422	422	1	200
	0.697028	0.342424	Rv1431_Rv1431	Rv1431_Rv1431	9	9	9	Rv1431_Rv1431	1	8	8	7	7	8	7	5	7	7	9	7	7	8	8	7	7	8	7	5	7	7	9	7	7	8	8	7	7	8	7	5	7	7	9	7	7	589	589	1	121
	0.146111	0.122795	Rv1432_Rv1432	Rv1432_Rv1432	5	5	5	Rv1432_Rv1432	1	3	4	3	2	3	1	2	2	3	4	4	3	3	4	3	2	3	1	2	2	3	4	4	3	3	4	3	2	3	1	2	2	3	4	4	3	473	473	1	46
	0.301787	0.0490328	Rv1433_Rv1433	Rv1433_Rv1433	4	4	4	Rv1433_Rv1433	1	3	3	3	3	3	3	2	2	2	2	3	3	3	3	3	3	3	3	2	2	2	2	3	3	3	3	3	3	3	3	2	2	2	2	3	3	271	271	1	43
	1.0493	0.0589091	Rv1436_gap	Rv1436_gap	22	22	22	Rv1436_gap	1	21	21	20	21	21	20	21	19	21	21	21	21	21	21	20	21	21	20	21	19	21	21	21	21	21	21	20	21	21	20	21	19	21	21	21	21	339	339	1	805
	0.150445	0.0184759	Rv1437_pgk	Rv1437_pgk	23	23	23	Rv1437_pgk	1	23	23	23	22	22	21	23	22	23	22	22	22	23	23	23	22	22	21	23	22	23	22	22	22	23	23	23	22	22	21	23	22	23	22	22	22	412	412	1	568
	0.554232	-0.128852	Rv1438_tpi	Rv1438_tpi	18	18	18	Rv1438_tpi	1	17	17	16	17	16	17	16	18	16	17	18	18	17	17	16	17	16	17	16	18	16	17	18	18	17	17	16	17	16	17	16	18	16	17	18	18	261	261	1	438
	0.064794	-0.0407181	Rv1439c_Rv1439c	Rv1439c_Rv1439c	6	6	6	Rv1439c_Rv1439c	1	6	4	4	4	5	4	4	4	5	5	4	4	6	4	4	4	5	4	4	4	5	5	4	4	6	4	4	4	5	4	4	4	5	5	4	4	141	141	1	58
	1.74197	0.138224	Rv1442_bisC	Rv1442_bisC	27	27	27	Rv1442_bisC	1	23	20	24	19	22	22	22	18	20	19	22	21	23	20	24	19	22	22	22	18	20	19	22	21	23	20	24	19	22	22	22	18	20	19	22	21	766	766	1	333
	0.797021	0.180627	Rv1443c_Rv1443c	Rv1443c_Rv1443c	10	10	10	Rv1443c_Rv1443c	1	10	9	9	8	9	9	8	9	9	9	9	9	10	9	9	8	9	9	8	9	9	9	9	9	10	9	9	8	9	9	8	9	9	9	9	9	161	161	1	182
	0.41787	0.08181	Rv1444c_Rv1444c	Rv1444c_Rv1444c	7	7	7	Rv1444c_Rv1444c	1	5	7	7	4	5	6	5	7	6	6	7	6	5	7	7	4	5	6	5	7	6	6	7	6	5	7	7	4	5	6	5	7	6	6	7	6	136	136	1	130
	0.079117	-0.0237153	Rv1445c_devB	Rv1445c_devB	9	9	9	Rv1445c_devB	1	9	8	8	8	8	7	8	8	9	8	8	8	9	8	8	8	8	7	8	8	9	8	8	8	9	8	8	8	8	7	8	8	9	8	8	8	247	247	1	158
	0.636647	0.159665	Rv1446c_opcA	Rv1446c_opcA	21	21	21	Rv1446c_opcA	1	18	17	18	17	19	17	17	19	16	20	19	19	18	17	18	17	19	17	17	19	16	20	19	19	18	17	18	17	19	17	17	19	16	20	19	19	303	303	1	330
	0.960038	0.146613	Rv1447c_zwf2	Rv1447c_zwf2	21	21	21	Rv1447c_zwf2	1	20	18	16	13	16	12	17	17	16	16	17	17	20	18	16	13	16	12	17	17	16	16	17	17	20	18	16	13	16	12	17	17	16	16	17	17	514	514	1	285
	0.0357821	0.00446828	Rv1448c_tal	Rv1448c_tal	28	28	28	Rv1448c_tal	1	28	28	27	26	26	27	28	27	27	27	27	28	28	28	27	26	26	27	28	27	27	27	27	28	28	28	27	26	26	27	28	27	27	27	27	28	373	373	1	771
	0.306818	0.0492973	Rv1449c_tkt	Rv1449c_tkt	32	32	32	Rv1449c_tkt	1	28	30	28	28	30	30	30	30	29	29	30	30	28	30	28	28	30	30	30	30	29	29	30	30	28	30	28	28	30	30	30	30	29	29	30	30	700	700	1	836
	0.48262	-1.1267	Rv1453_Rv1453	Rv1453_Rv1453	8	7	7	Rv1453_Rv1453	1	5	4	4	3	6	4	5	4	4	4	4	6	4	4	4	3	5	3	4	4	3	4	3	5	4	4	4	3	5	3	4	4	3	4	3	5	421	421	1	72
	0.959511	-0.0481091	Rv1454c_qor	Rv1454c_qor	19	19	19	Rv1454c_qor	1	17	18	18	18	18	19	19	19	19	17	18	18	17	18	18	18	18	19	19	19	19	17	18	18	17	18	18	18	18	19	19	19	19	17	18	18	328	328	1	485
	1.35681	0.133671	Rv1455_Rv1455	Rv1455_Rv1455	4	4	4	Rv1455_Rv1455	1	3	3	3	4	4	3	4	4	3	3	3	3	3	3	3	4	4	3	4	4	3	3	3	3	3	3	3	4	4	3	4	4	3	3	3	3	287	287	1	76
	0.581472	-0.215086	Rv1456c_Rv1456c	Rv1456c_Rv1456c	3	3	3	Rv1456c_Rv1456c	1	3	2	2	1	2	2	3	3	3	3	2	3	3	2	2	1	2	2	3	3	3	3	2	3	3	2	2	1	2	2	3	3	3	3	2	3	310	310	1	33
	0.821293	0.420846	Rv1458c_Rv1458c	Rv1458c_Rv1458c	8	8	8	Rv1458c_Rv1458c	1	7	5	5	5	6	6	7	6	8	6	6	7	7	5	5	5	6	6	7	6	8	6	6	7	7	5	5	5	6	6	7	6	8	6	6	7	313	313	1	93
	0.610151	-0.0921675	Rv1459c_Rv1459c	Rv1459c_Rv1459c	7	7	7	Rv1459c_Rv1459c	1	7	7	7	6	6	5	5	6	6	7	7	4	7	7	7	6	6	5	5	6	6	7	7	4	7	7	7	6	6	5	5	6	6	7	7	4	591	591	1	90
	0.47733	0.205232	Rv1460_Rv1460	Rv1460_Rv1460	9	9	9	Rv1460_Rv1460	1	7	7	8	6	5	5	7	7	7	5	7	6	7	7	8	6	5	5	7	7	7	5	7	6	7	7	8	6	5	5	7	7	7	5	7	6	268	268	1	90
	0.467247	-0.0857563	Rv1461_Rv1461	Rv1461_Rv1461	41	41	41	Rv1461_Rv1461	1	40	39	36	33	33	35	33	33	35	33	34	36	40	39	36	33	33	35	33	33	35	33	34	36	40	39	36	33	33	35	33	33	35	33	34	36	846	846	1	637
	0.786172	-0.0779788	Rv1462_Rv1462	Rv1462_Rv1462	20	20	20	Rv1462_Rv1462	1	19	18	18	15	17	17	18	16	18	15	18	17	19	18	18	15	17	17	18	16	18	15	18	17	19	18	18	15	17	17	18	16	18	15	18	17	397	397	1	361
	0.304944	-0.0563647	Rv1463_Rv1463	Rv1463_Rv1463	13	13	13	Rv1463_Rv1463	1	12	11	10	11	12	10	11	11	12	10	11	11	12	11	10	11	12	10	11	11	12	10	11	11	12	11	10	11	12	10	11	11	12	10	11	11	266	266	1	303
	0.670365	-0.0796547	Rv1464_csd	Rv1464_csd	20	20	20	Rv1464_csd	1	20	19	18	17	19	17	18	18	18	16	17	18	20	19	18	17	19	17	18	18	18	16	17	18	20	19	18	17	19	17	18	18	18	16	17	18	417	417	1	404
	1.54265	-0.17334	Rv1465_Rv1465	Rv1465_Rv1465	7	7	7	Rv1465_Rv1465	1	6	6	7	4	7	5	6	6	7	5	5	7	6	6	7	4	7	5	6	6	7	5	5	7	6	6	7	4	7	5	6	6	7	5	5	7	162	162	1	123
	0.210168	-0.157927	Rv1466_Rv1466	Rv1466_Rv1466	4	4	4	Rv1466_Rv1466	1	4	4	3	3	4	2	3	3	2	3	3	3	4	4	3	3	4	2	3	3	2	3	3	3	4	4	3	3	4	2	3	3	2	3	3	3	115	115	1	78
	1.21684	-0.208742	Rv1467c_fadE15	Rv1467c_fadE15	21	19	19	Rv1467c_fadE15	1	21	20	21	18	21	18	18	20	20	19	20	20	19	18	19	16	19	16	16	18	18	17	18	18	19	18	19	16	19	16	16	18	18	17	18	18	609	609	1	437
	0.133834	0.0524069	Rv1470_trxA	Rv1470_trxA	7	7	7	Rv1470_trxA	1	7	5	5	3	3	4	6	6	7	4	6	5	7	5	5	3	3	4	6	6	7	4	6	5	7	5	5	3	3	4	6	6	7	4	6	5	124	124	1	79
	0.173363	0.052997	Rv1471_trxB1	Rv1471_trxB1	8	8	8	Rv1471_trxB1	1	5	6	6	8	7	6	7	6	7	6	8	7	5	6	6	8	7	6	7	6	7	6	8	7	5	6	6	8	7	6	7	6	7	6	8	7	123	123	1	114
	0.979948	0.122512	Rv1472_echA12	Rv1472_echA12	14	14	14	Rv1472_echA12	1	13	13	12	10	12	13	12	12	13	13	11	13	13	13	12	10	12	13	12	12	13	13	11	13	13	13	12	10	12	13	12	12	13	13	11	13	285	285	1	188
	1.44194	-0.168911	Rv1473_Rv1473	Rv1473_Rv1473	23	23	23	Rv1473_Rv1473	1	19	17	18	16	19	14	17	18	16	15	16	16	19	17	18	16	19	14	17	18	16	15	16	16	19	17	18	16	19	14	17	18	16	15	16	16	542	542	1	243
	0.28177	-0.164623	Rv1473A_Rv1473A	Rv1473A_Rv1473A	3	3	3	Rv1473A_Rv1473A	1	2	3	3	3	3	3	3	2	3	3	3	2	2	3	3	3	3	3	3	2	3	3	3	2	2	3	3	3	3	3	3	2	3	3	3	2	63	63	1	40
	0.0445935	0.022906	Rv1474c_Rv1474c	Rv1474c_Rv1474c	8	8	8	Rv1474c_Rv1474c	1	5	6	5	5	5	4	6	5	5	4	4	5	5	6	5	5	5	4	6	5	5	4	4	5	5	6	5	5	5	4	6	5	5	4	4	5	187	187	1	61
	0.477834	-0.0523885	Rv1475c_acn	Rv1475c_acn	48	48	48	Rv1475c_acn	1	46	47	46	45	46	44	47	45	47	46	45	47	46	47	46	45	46	44	47	45	47	46	45	47	46	47	46	45	46	44	47	45	47	46	45	47	943	943	1	1665
	0.272507	-0.0576992	Rv1476_Rv1476	Rv1476_Rv1476	7	7	7	Rv1476_Rv1476	1	5	5	6	5	7	5	7	5	5	6	5	5	5	5	6	5	7	5	7	5	5	6	5	5	5	5	6	5	7	5	7	5	5	6	5	5	186	186	1	111
	0.0878271	-0.0329596	Rv1477_ripA	Rv1477_ripA	11	11	11	Rv1477_ripA	1	9	6	7	8	7	6	8	7	9	9	7	7	9	6	7	8	7	6	8	7	9	9	7	7	9	6	7	8	7	6	8	7	9	9	7	7	472	472	1	95
	0.750856	-0.100347	Rv1479_moxR1	Rv1479_moxR1	23	23	22	Rv1479_moxR1	1	23	23	23	22	22	22	23	22	22	22	23	22	23	23	23	22	22	22	23	22	22	22	23	22	22	22	22	21	21	21	22	21	21	21	22	21	377	377	1	798
	0.576422	-0.0890751	Rv1480_Rv1480	Rv1480_Rv1480	19	19	19	Rv1480_Rv1480	1	16	16	16	13	17	18	13	16	14	14	15	16	16	16	16	13	17	18	13	16	14	14	15	16	16	16	16	13	17	18	13	16	14	14	15	16	317	317	1	283
	0.0483909	0.00645383	Rv1481_Rv1481	Rv1481_Rv1481	12	12	12	Rv1481_Rv1481	1	12	12	11	10	12	11	12	12	12	12	12	12	12	12	11	10	12	11	12	12	12	12	12	12	12	12	11	10	12	11	12	12	12	12	12	12	335	335	1	299
	0.988872	-0.162174	Rv1483_fabG1	Rv1483_fabG1	11	11	11	Rv1483_fabG1	1	10	10	10	10	10	10	10	11	10	10	10	10	10	10	10	10	10	10	10	11	10	10	10	10	10	10	10	10	10	10	10	11	10	10	10	10	247	247	1	283
	0.318558	-0.059063	Rv1484_inhA	Rv1484_inhA	15	15	15	Rv1484_inhA	1	14	13	14	11	12	12	15	13	14	15	15	13	14	13	14	11	12	12	15	13	14	15	15	13	14	13	14	11	12	12	15	13	14	15	15	13	269	269	1	394
	0.129749	-0.0408446	Rv1485_hemZ	Rv1485_hemZ	8	8	8	Rv1485_hemZ	1	6	6	6	8	5	6	5	6	5	5	6	7	6	6	6	8	5	6	5	6	5	5	6	7	6	6	6	8	5	6	5	6	5	5	6	7	344	344	1	82
	0.272581	0.0376422	Rv1486c_Rv1486c	Rv1486c_Rv1486c	7	7	7	Rv1486c_Rv1486c	1	7	7	7	7	6	7	7	7	7	7	7	7	7	7	7	7	6	7	7	7	7	7	7	7	7	7	7	7	6	7	7	7	7	7	7	7	288	288	1	95
	0.258994	-0.120207	Rv1487_Rv1487	Rv1487_Rv1487	3	3	3	Rv1487_Rv1487	1	2	3	3	3	3	3	3	3	3	3	3	3	2	3	3	3	3	3	3	3	3	3	3	3	2	3	3	3	3	3	3	3	3	3	3	3	144	144	1	55
	1.43142	0.0377769	Rv1488_Rv1488	Rv1488_Rv1488	21	21	21	Rv1488_Rv1488	1	20	20	19	21	20	19	20	20	20	19	20	20	20	20	19	21	20	19	20	20	20	19	20	20	20	20	19	21	20	19	20	20	20	19	20	20	381	381	1	820
	0.446088	0.258629	Rv1489_Rv1489	Rv1489_Rv1489	5	5	5	Rv1489_Rv1489	1	5	4	5	2	5	4	3	4	4	3	3	4	5	4	5	2	5	4	3	4	4	3	3	4	5	4	5	2	5	4	3	4	4	3	3	4	118	118	1	77
	0.785518	0.0885201	Rv1492_mutA	Rv1492_mutA	24	24	24	Rv1492_mutA	1	19	17	16	13	15	13	14	16	16	17	16	14	19	17	16	13	15	13	14	16	16	17	16	14	19	17	16	13	15	13	14	16	16	17	16	14	615	615	1	224
	0.0386608	0.00470352	Rv1493_mutB	Rv1493_mutB	24	24	24	Rv1493_mutB	1	20	21	20	17	21	18	20	20	20	21	20	15	20	21	20	17	21	18	20	20	20	21	20	15	20	21	20	17	21	18	20	20	20	21	20	15	750	750	1	299
	0.224566	-0.107819	Rv1494_mazE4	Rv1494_mazE4	4	4	4	Rv1494_mazE4	1	4	4	4	3	2	2	3	3	4	4	4	3	4	4	4	3	2	2	3	3	4	4	4	3	4	4	4	3	2	2	3	3	4	4	4	3	100	100	1	53
	1.55556	1.53384	Rv1495_mazF4	Rv1495_mazF4	3	3	3	Rv1495_mazF4	1	3	1	1	1	2	2	1	1	2	1	1	1	3	1	1	1	2	2	1	1	2	1	1	1	3	1	1	1	2	2	1	1	2	1	1	1	105	105	1	17
	0.0655686	-0.0163765	Rv1496_Rv1496	Rv1496_Rv1496	16	16	16	Rv1496_Rv1496	1	9	14	12	11	10	12	12	13	10	14	13	13	9	14	12	11	10	12	12	13	10	14	13	13	9	14	12	11	10	12	12	13	10	14	13	13	334	334	1	163
	0.399876	-0.229393	Rv1497_lipL	Rv1497_lipL	15	15	15	Rv1497_lipL	1	13	12	9	9	13	8	10	9	10	12	13	12	13	12	9	9	13	8	10	9	10	12	13	12	13	12	9	9	13	8	10	9	10	12	13	12	429	429	1	154
	0.899318	-0.711559	Rv1498A_Rv1498A	Rv1498A_Rv1498A	3	3	3	Rv1498A_Rv1498A	1	3	3	3	2	3	3	3	3	3	3	3	3	3	3	3	2	3	3	3	3	3	3	3	3	3	3	3	2	3	3	3	3	3	3	3	3	70	70	1	203
	0.598581	0.174122	Rv1498c_Rv1498c	Rv1498c_Rv1498c	7	7	7	Rv1498c_Rv1498c	1	7	7	7	5	7	7	7	7	6	7	7	7	7	7	7	5	7	7	7	7	6	7	7	7	7	7	7	5	7	7	7	7	6	7	7	7	205	205	1	127
	2.25061	0.342876	Rv1500_Rv1500	Rv1500_Rv1500	9	9	9	Rv1500_Rv1500	1	8	8	6	7	9	7	7	9	7	9	8	9	8	8	6	7	9	7	7	9	7	9	8	9	8	8	6	7	9	7	7	9	7	9	8	9	342	342	1	100
	0.0589688	0.0207806	Rv1501_Rv1501	Rv1501_Rv1501	10	10	10	Rv1501_Rv1501	1	9	8	7	8	7	6	8	7	8	9	7	7	9	8	7	8	7	6	8	7	8	9	7	7	9	8	7	8	7	6	8	7	8	9	7	7	273	273	1	112
	1.83415	0.246695	Rv1502_Rv1502	Rv1502_Rv1502	11	11	11	Rv1502_Rv1502	1	10	5	6	5	7	6	6	5	7	5	5	7	10	5	6	5	7	6	6	5	7	5	5	7	10	5	6	5	7	6	6	5	7	5	5	7	299	299	1	87
	1.39591	-0.327342	Rv1505c_Rv1505c	Rv1505c_Rv1505c	6	6	6	Rv1505c_Rv1505c	1	4	6	5	3	2	4	6	4	6	6	4	4	4	6	5	3	2	4	6	4	6	6	4	4	4	6	5	3	2	4	6	4	6	6	4	4	221	221	1	60
	0.0740664	0.024622	Rv1507c_Rv1507c	Rv1507c_Rv1507c	10	10	10	Rv1507c_Rv1507c	1	10	8	9	9	10	8	10	7	8	10	9	10	10	8	9	9	10	8	10	7	8	10	9	10	10	8	9	9	10	8	10	7	8	10	9	10	231	231	1	150
	0.0480921	-0.017945	Rv1508c_Rv1508c	Rv1508c_Rv1508c	12	12	12	Rv1508c_Rv1508c	1	12	9	8	8	8	7	7	8	8	8	9	8	12	9	8	8	8	7	7	8	8	8	9	8	12	9	8	8	8	7	7	8	8	8	9	8	599	599	1	151
	0.923468	-0.176709	Rv1509_Rv1509	Rv1509_Rv1509	11	11	11	Rv1509_Rv1509	1	11	10	10	7	8	7	7	7	8	8	9	10	11	10	10	7	8	7	7	7	8	8	9	10	11	10	10	7	8	7	7	7	8	8	9	10	293	293	1	112
	1.90303	-0.164795	Rv1511_gmdA	Rv1511_gmdA	20	20	20	Rv1511_gmdA	1	20	18	18	15	18	18	17	17	16	18	16	17	20	18	18	15	18	18	17	17	16	18	16	17	20	18	18	15	18	18	17	17	16	18	16	17	340	340	1	398
	1.21998	0.160011	Rv1512_epiA	Rv1512_epiA	16	16	16	Rv1512_epiA	1	14	15	14	14	14	15	15	14	15	16	16	14	14	15	14	14	14	15	15	14	15	16	16	14	14	15	14	14	14	15	15	14	15	16	16	14	322	322	1	242
	0.37307	-0.0883128	Rv1513_Rv1513	Rv1513_Rv1513	13	13	12	Rv1513_Rv1513	1	12	12	12	11	13	11	11	13	11	13	12	12	12	12	12	11	13	11	11	13	11	13	12	12	11	11	11	10	12	10	10	12	10	12	11	11	243	243	1	253
	0.304597	-0.126263	Rv1514c_Rv1514c	Rv1514c_Rv1514c	9	9	9	Rv1514c_Rv1514c	1	9	7	8	5	8	7	7	7	6	5	7	8	9	7	8	5	8	7	7	7	6	5	7	8	9	7	8	5	8	7	7	7	6	5	7	8	262	262	1	112
	1.14743	0.239389	Rv1515c_Rv1515c	Rv1515c_Rv1515c	8	8	8	Rv1515c_Rv1515c	1	8	7	8	7	8	8	8	8	8	8	6	7	8	7	8	7	8	8	8	8	8	8	6	7	8	7	8	7	8	8	8	8	8	8	6	7	298	298	1	127
	0.544821	-0.0589091	Rv1516c_Rv1516c	Rv1516c_Rv1516c	15	15	15	Rv1516c_Rv1516c	1	15	14	14	11	13	14	12	10	12	12	10	13	15	14	14	11	13	14	12	10	12	12	10	13	15	14	14	11	13	14	12	10	12	12	10	13	336	336	1	209
	0.0496083	-0.0347335	Rv1520_Rv1520	Rv1520_Rv1520	9	9	9	Rv1520_Rv1520	1	7	5	6	4	4	5	5	3	3	6	6	4	7	5	6	4	4	5	5	3	3	6	6	4	7	5	6	4	4	5	5	3	3	6	6	4	346	346	1	63
	0.841367	-0.0744877	Rv1521_fadD25	Rv1521_fadD25	33	33	27	Rv1521_fadD25	1	28	29	28	27	28	28	27	27	29	27	26	26	28	29	28	27	28	28	27	27	29	27	26	26	24	25	24	23	23	24	23	23	25	24	23	23	583	583	1	577
	0.0195523	-0.0061868	Rv1522c_mmpL12	Rv1522c_mmpL12	16	16	16	Rv1522c_mmpL12	1	8	8	13	6	9	6	7	9	8	6	10	8	8	8	13	6	9	6	7	9	8	6	10	8	8	8	13	6	9	6	7	9	8	6	10	8	1146	1146	1	98
	0.359457	0.0546449	Rv1523_Rv1523	Rv1523_Rv1523	18	18	18	Rv1523_Rv1523	1	16	16	14	11	15	14	15	16	15	15	14	14	16	16	14	11	15	14	15	16	15	15	14	14	16	16	14	11	15	14	15	16	15	15	14	14	347	347	1	216
	0.589068	0.0796432	Rv1524_Rv1524	Rv1524_Rv1524	13	13	12	Rv1524_Rv1524	1	12	13	11	10	12	11	12	12	9	12	13	12	12	13	11	10	12	11	12	12	9	12	13	12	11	12	10	9	11	10	11	11	8	11	12	11	414	414	1	159
	1.61376	-0.35885	Rv1525_wbbL2	Rv1525_wbbL2	7	7	7	Rv1525_wbbL2	1	6	5	6	6	5	2	5	5	5	7	4	7	6	5	6	6	5	2	5	5	5	7	4	7	6	5	6	6	5	2	5	5	5	7	4	7	261	261	1	75
	1.6133	-0.683103	Rv1526c_Rv1526c	Rv1526c_Rv1526c	5	4	4	Rv1526c_Rv1526c	1	4	5	4	2	2	2	4	3	4	3	5	3	3	4	3	1	1	1	3	2	3	2	4	2	3	4	3	1	1	1	3	2	3	2	4	2	426	426	1	29
	1.37383	-0.095274	Rv1527c_pks5	Rv1527c_pks5	70	62	61	Rv1527c_pks5	1	65	62	62	52	57	53	54	56	54	56	59	57	57	54	54	44	50	45	46	48	46	48	51	50	56	53	53	43	49	44	45	47	45	47	50	49	2108	2108	1	791
	0.680931	-0.103448	Rv1529_fadD24	Rv1529_fadD24	22	17	17	Rv1529_fadD24	1	15	17	17	16	19	16	20	17	18	17	16	17	11	13	13	13	15	13	15	14	14	14	13	14	11	13	13	13	15	13	15	14	14	14	13	14	584	584	1	234
	0.255242	0.100754	Rv1530_adh	Rv1530_adh	12	12	12	Rv1530_adh	1	8	8	7	5	7	9	10	9	7	7	9	9	8	8	7	5	7	9	10	9	7	7	9	9	8	8	7	5	7	9	10	9	7	7	9	9	367	367	1	117
	0.343776	0.12852	Rv1531_Rv1531	Rv1531_Rv1531	4	4	4	Rv1531_Rv1531	1	4	4	4	4	4	4	4	4	4	4	4	4	4	4	4	4	4	4	4	4	4	4	4	4	4	4	4	4	4	4	4	4	4	4	4	4	188	188	1	67
	0.303947	0.0889537	Rv1532c_Rv1532c	Rv1532c_Rv1532c	5	5	5	Rv1532c_Rv1532c	1	5	5	5	4	4	4	3	3	3	3	3	3	5	5	5	4	4	4	3	3	3	3	3	3	5	5	5	4	4	4	3	3	3	3	3	3	144	144	1	73
	0.77218	0.112754	Rv1533_Rv1533	Rv1533_Rv1533	16	16	16	Rv1533_Rv1533	1	15	15	13	11	13	13	13	13	14	13	12	14	15	15	13	11	13	13	13	13	14	13	12	14	15	15	13	11	13	13	13	13	14	13	12	14	375	375	1	231
	0.766653	0.221693	Rv1534_Rv1534	Rv1534_Rv1534	9	9	9	Rv1534_Rv1534	1	9	9	7	8	8	8	8	7	9	9	8	9	9	9	7	8	8	8	8	7	9	9	8	9	9	9	7	8	8	8	8	7	9	9	8	9	225	225	1	116
	0.949622	0.329793	Rv1535_Rv1535	Rv1535_Rv1535	4	4	4	Rv1535_Rv1535	1	3	3	4	4	4	4	4	4	4	4	4	4	3	3	4	4	4	4	4	4	4	4	4	4	3	3	4	4	4	4	4	4	4	4	4	4	78	78	1	95
	0.107344	-0.0238495	Rv1536_ileS	Rv1536_ileS	42	42	42	Rv1536_ileS	1	38	34	32	28	32	32	31	35	33	35	32	33	38	34	32	28	32	32	31	35	33	35	32	33	38	34	32	28	32	32	31	35	33	35	32	33	1041	1041	1	555
	0.780045	-0.123751	Rv1537_dinX	Rv1537_dinX	10	10	10	Rv1537_dinX	1	7	4	6	6	3	6	6	8	6	5	7	6	7	4	6	6	3	6	6	8	6	5	7	6	7	4	6	6	3	6	6	8	6	5	7	6	463	463	1	73
	0.0152955	-0.00282923	Rv1538c_ansA	Rv1538c_ansA	16	16	16	Rv1538c_ansA	1	12	12	14	12	15	11	11	12	13	9	13	12	12	12	14	12	15	11	11	12	13	9	13	12	12	12	14	12	15	11	11	12	13	9	13	12	326	326	1	204
	1.11284	1.83423	Rv1539_lspA	Rv1539_lspA	3	3	3	Rv1539_lspA	1	1	2	2	3	2	2	2	3	2	2	2	2	1	2	2	3	2	2	2	3	2	2	2	2	1	2	2	3	2	2	2	3	2	2	2	2	202	202	1	33
	1.30464	0.214825	Rv1540_Rv1540	Rv1540_Rv1540	11	11	11	Rv1540_Rv1540	1	10	10	9	7	9	10	9	9	10	9	9	9	10	10	9	7	9	10	9	9	10	9	9	9	10	10	9	7	9	10	9	9	10	9	9	9	308	308	1	174
	0.150967	0.0808067	Rv1541c_lprI	Rv1541c_lprI	5	5	5	Rv1541c_lprI	1	3	2	2	1	1	4	1	4	2	2	3	3	3	2	2	1	1	4	1	4	2	2	3	3	3	2	2	1	1	4	1	4	2	2	3	3	197	197	1	33
	0.0885091	0.0188815	Rv1543_Rv1543	Rv1543_Rv1543	20	20	20	Rv1543_Rv1543	1	19	18	18	18	18	16	19	17	18	17	17	19	19	18	18	18	18	16	19	17	18	17	17	19	19	18	18	18	18	16	19	17	18	17	17	19	341	341	1	544
	1.15479	0.165673	Rv1544_Rv1544	Rv1544_Rv1544	14	14	14	Rv1544_Rv1544	1	13	13	12	11	12	12	13	12	12	14	12	13	13	13	12	11	12	12	13	12	12	14	12	13	13	13	12	11	12	12	13	12	12	14	12	13	267	267	1	271
	0.162167	-0.0373599	Rv1546_Rv1546	Rv1546_Rv1546	6	6	6	Rv1546_Rv1546	1	6	4	5	6	4	5	5	5	5	5	4	5	6	4	5	6	4	5	5	5	5	5	4	5	6	4	5	6	4	5	5	5	5	5	4	5	143	143	1	105
	0.779194	0.0919259	Rv1547_dnaE1	Rv1547_dnaE1	61	61	61	Rv1547_dnaE1	1	55	53	52	44	51	44	52	52	52	54	49	52	55	53	52	44	51	44	52	52	52	54	49	52	55	53	52	44	51	44	52	52	52	54	49	52	1184	1184	1	727
	0.521625	-0.275191	Rv1551_plsB1	Rv1551_plsB1	8	8	8	Rv1551_plsB1	1	3	4	3	7	4	4	6	5	5	4	4	4	3	4	3	7	4	4	6	5	5	4	4	4	3	4	3	7	4	4	6	5	5	4	4	4	621	621	1	63
	1.19126	0.267734	Rv1556_Rv1556	Rv1556_Rv1556	4	4	4	Rv1556_Rv1556	1	4	4	3	3	3	4	4	4	4	3	3	3	4	4	3	3	3	4	4	4	4	3	3	3	4	4	3	3	3	4	4	4	4	3	3	3	202	202	1	59
	1.23788	-0.105481	Rv1558_Rv1558	Rv1558_Rv1558	11	11	11	Rv1558_Rv1558	1	11	11	11	11	11	11	11	11	11	11	11	11	11	11	11	11	11	11	11	11	11	11	11	11	11	11	11	11	11	11	11	11	11	11	11	11	148	148	1	342
	0.0114972	0.00400607	Rv1559_ilvA	Rv1559_ilvA	16	16	16	Rv1559_ilvA	1	14	15	14	14	13	14	13	11	12	10	12	14	14	15	14	14	13	14	13	11	12	10	12	14	14	15	14	14	13	14	13	11	12	10	12	14	429	429	1	249
	0.276604	0.121219	Rv1560_vapB11	Rv1560_vapB11	5	5	5	Rv1560_vapB11	1	4	4	3	4	3	3	4	3	3	3	3	4	4	4	3	4	3	3	4	3	3	3	3	4	4	4	3	4	3	3	4	3	3	3	3	4	72	72	1	57
	0.0255443	-0.00900078	Rv1561_vapC11	Rv1561_vapC11	6	6	6	Rv1561_vapC11	1	6	6	6	6	5	6	5	6	5	6	6	6	6	6	6	6	5	6	5	6	5	6	6	6	6	6	6	6	5	6	5	6	5	6	6	6	134	134	1	83
	0.152393	-0.195835	Rv1562c_treZ	Rv1562c_treZ	6	6	6	Rv1562c_treZ	1	3	3	3	2	2	3	2	3	3	3	3	2	3	3	3	2	2	3	2	3	3	3	3	2	3	3	3	2	2	3	2	3	3	3	3	2	580	580	1	33
	1.14681	0.519984	Rv1563c_treY	Rv1563c_treY	12	12	12	Rv1563c_treY	1	7	6	5	5	7	6	5	7	5	6	4	6	7	6	5	5	7	6	5	7	5	6	4	6	7	6	5	5	7	6	5	7	5	6	4	6	765	765	1	88
	0.579424	0.0773042	Rv1564c_treX	Rv1564c_treX	21	21	21	Rv1564c_treX	1	14	18	18	15	17	15	16	17	17	16	20	18	14	18	18	15	17	15	16	17	17	16	20	18	14	18	18	15	17	15	16	17	17	16	20	18	721	721	1	233
	0.624104	-0.156416	Rv1565c_Rv1565c	Rv1565c_Rv1565c	13	13	13	Rv1565c_Rv1565c	1	10	6	9	4	8	7	3	5	7	6	6	6	10	6	9	4	8	7	3	5	7	6	6	6	10	6	9	4	8	7	3	5	7	6	6	6	729	729	1	77
	0.00715903	0.00361125	Rv1566c_Rv1566c	Rv1566c_Rv1566c	5	5	5	Rv1566c_Rv1566c	1	4	3	4	4	5	4	4	4	4	4	3	4	4	3	4	4	5	4	4	4	4	4	3	4	4	3	4	4	5	4	4	4	4	4	3	4	230	230	1	72
	1.38339	0.350815	Rv1568_bioA	Rv1568_bioA	5	5	5	Rv1568_bioA	1	5	5	5	2	3	5	3	4	3	3	4	5	5	5	5	2	3	5	3	4	3	3	4	5	5	5	5	2	3	5	3	4	3	3	4	5	437	437	1	54
	1.48086	-0.219349	Rv1569_bioF1	Rv1569_bioF1	12	12	12	Rv1569_bioF1	1	9	10	11	11	10	10	11	11	11	10	9	11	9	10	11	11	10	10	11	11	11	10	9	11	9	10	11	11	10	10	11	11	11	10	9	11	386	386	1	163
	0.413924	0.059255	Rv1570_bioD	Rv1570_bioD	7	7	7	Rv1570_bioD	1	7	7	6	6	6	4	5	7	5	7	6	7	7	7	6	6	6	4	5	7	5	7	6	7	7	7	6	6	6	4	5	7	5	7	6	7	226	226	1	91
	0.289022	-0.0558542	Rv1571_Rv1571	Rv1571_Rv1571	5	5	5	Rv1571_Rv1571	1	5	5	4	3	3	2	4	5	4	4	5	5	5	5	4	3	3	2	4	5	4	4	5	5	5	5	4	3	3	2	4	5	4	4	5	5	169	169	1	49
	0.890603	-0.0920785	Rv1576c_Rv1576c	Rv1576c_Rv1576c	20	20	14	Rv1576c_Rv1576c	1	18	20	18	18	17	15	19	19	17	20	17	19	18	20	18	18	17	15	19	19	17	20	17	19	13	14	13	13	13	12	14	14	12	14	12	14	473	473	1	294
	0.243962	0.120067	Rv1578c_Rv1578c	Rv1578c_Rv1578c	7	7	7	Rv1578c_Rv1578c	1	6	6	7	6	6	6	6	6	6	5	5	6	6	6	7	6	6	6	6	6	6	5	5	6	6	6	7	6	6	6	6	6	6	5	5	6	156	156	1	86
	0.594191	-0.233939	Rv1579c_Rv1579c	Rv1579c_Rv1579c	5	5	5	Rv1579c_Rv1579c	1	3	4	3	2	4	4	3	3	2	5	4	4	3	4	3	2	4	4	3	3	2	5	4	4	3	4	3	2	4	4	3	3	2	5	4	4	104	104	1	69
	2.07851	-0.497745	Rv1580c_Rv1580c	Rv1580c_Rv1580c	5	5	5	Rv1580c_Rv1580c	1	5	4	4	3	5	3	5	5	5	4	5	5	5	4	4	3	5	3	5	5	5	4	5	5	5	4	4	3	5	3	5	5	5	4	5	5	90	90	1	102
	0.116854	0.0290006	Rv1586c_Rv1586c	Rv1586c_Rv1586c	20	20	20	Rv1586c_Rv1586c	1	20	18	16	16	18	16	17	16	17	17	16	19	20	18	16	16	18	16	17	16	17	17	16	19	20	18	16	16	18	16	17	16	17	17	16	19	469	469	1	283
	0.0984909	0.024072	Rv1589_bioB	Rv1589_bioB	14	14	14	Rv1589_bioB	1	13	11	13	10	11	10	12	11	13	12	11	12	13	11	13	10	11	10	12	11	13	12	11	12	13	11	13	10	11	10	12	11	13	12	11	12	349	349	1	252
	0.527803	-0.154829	Rv1590_Rv1590	Rv1590_Rv1590	4	4	4	Rv1590_Rv1590	1	3	4	3	4	3	3	3	3	3	3	4	4	3	4	3	4	3	3	3	3	3	3	4	4	3	4	3	4	3	3	3	3	3	3	4	4	79	79	1	77
	0.00589767	0.00135422	Rv1591_Rv1591	Rv1591_Rv1591	5	5	5	Rv1591_Rv1591	1	5	5	5	5	4	5	4	4	4	5	5	4	5	5	5	5	4	5	4	4	4	5	5	4	5	5	5	5	4	5	4	4	4	5	5	4	221	221	1	77
	1.61025	0.360149	Rv1592c_Rv1592c	Rv1592c_Rv1592c	12	12	12	Rv1592c_Rv1592c	1	8	8	8	6	5	6	11	10	10	7	8	9	8	8	8	6	5	6	11	10	10	7	8	9	8	8	8	6	5	6	11	10	10	7	8	9	446	446	1	134
	1.85742	-0.215581	Rv1593c_Rv1593c	Rv1593c_Rv1593c	14	14	14	Rv1593c_Rv1593c	1	13	13	13	13	13	13	12	11	11	12	12	13	13	13	13	13	13	13	12	11	11	12	12	13	13	13	13	13	13	13	12	11	11	12	12	13	236	236	1	252
	0.496825	-0.0540435	Rv1594_nadA	Rv1594_nadA	16	16	16	Rv1594_nadA	1	16	16	16	14	15	16	16	16	15	15	16	16	16	16	16	14	15	16	16	16	15	15	16	16	16	16	16	14	15	16	16	16	15	15	16	16	349	349	1	487
	0.237786	-0.0299384	Rv1595_nadB	Rv1595_nadB	21	21	21	Rv1595_nadB	1	18	20	19	18	17	18	20	18	19	19	19	18	18	20	19	18	17	18	20	18	19	19	19	18	18	20	19	18	17	18	20	18	19	19	19	18	527	527	1	306
	0.559147	-0.0353769	Rv1596_nadC	Rv1596_nadC	12	12	12	Rv1596_nadC	1	12	12	11	11	11	12	12	12	12	12	12	12	12	12	11	11	11	12	12	12	12	12	12	12	12	12	11	11	11	12	12	12	12	12	12	12	285	285	1	321
	1.29572	0.511546	Rv1597_Rv1597	Rv1597_Rv1597	3	3	3	Rv1597_Rv1597	1	2	2	2	1	1	1	2	2	2	3	3	3	2	2	2	1	1	1	2	2	2	3	3	3	2	2	2	1	1	1	2	2	2	3	3	3	252	252	1	27
	1.1084	0.168811	Rv1598c_Rv1598c	Rv1598c_Rv1598c	11	11	11	Rv1598c_Rv1598c	1	9	9	9	8	9	11	10	10	9	8	10	10	9	9	9	8	9	11	10	10	9	8	10	10	9	9	9	8	9	11	10	10	9	8	10	10	136	136	1	178
	1.25086	0.137711	Rv1599_hisD	Rv1599_hisD	11	11	11	Rv1599_hisD	1	10	10	11	9	9	9	9	9	10	9	10	11	10	10	11	9	9	9	9	9	10	9	10	11	10	10	11	9	9	9	9	9	10	9	10	11	438	438	1	192
	0.0664046	-0.0125567	Rv1600_hisC1	Rv1600_hisC1	18	18	18	Rv1600_hisC1	1	16	16	14	14	16	15	16	16	17	14	16	17	16	16	14	14	16	15	16	16	17	14	16	17	16	16	14	14	16	15	16	16	17	14	16	17	380	380	1	256
	0.258744	-0.0508029	Rv1601_hisB	Rv1601_hisB	4	4	4	Rv1601_hisB	1	4	4	4	3	4	4	4	4	4	4	4	4	4	4	4	3	4	4	4	4	4	4	4	4	4	4	4	3	4	4	4	4	4	4	4	4	210	210	1	70
	0.0208402	-0.0179551	Rv1602_hisH	Rv1602_hisH	5	5	5	Rv1602_hisH	1	5	5	5	2	5	4	4	4	5	4	5	5	5	5	5	2	5	4	4	4	5	4	5	5	5	5	5	2	5	4	4	4	5	4	5	5	206	206	1	69
	0.270072	0.0421708	Rv1603_hisA	Rv1603_hisA	15	15	15	Rv1603_hisA	1	13	14	12	13	14	14	13	11	12	12	12	13	13	14	12	13	14	14	13	11	12	12	12	13	13	14	12	13	14	14	13	11	12	12	12	13	245	245	1	242
	0.317416	-0.16905	Rv1604_impA	Rv1604_impA	3	3	3	Rv1604_impA	1	2	3	2	2	2	3	2	2	3	2	2	1	2	3	2	2	2	3	2	2	3	2	2	1	2	3	2	2	2	3	2	2	3	2	2	1	270	270	1	26
	0.30374	0.0382786	Rv1605_hisF	Rv1605_hisF	15	15	15	Rv1605_hisF	1	12	14	14	13	13	13	12	13	14	14	14	13	12	14	14	13	13	13	12	13	14	14	14	13	12	14	14	13	13	13	12	13	14	14	14	13	267	267	1	235
	2.50204	-0.472551	Rv1606_hisI	Rv1606_hisI	3	3	3	Rv1606_hisI	1	3	3	3	3	3	3	3	3	3	3	3	3	3	3	3	3	3	3	3	3	3	3	3	3	3	3	3	3	3	3	3	3	3	3	3	3	115	115	1	68
	0.423986	-0.27365	Rv1607_chaA	Rv1607_chaA	2	2	2	Rv1607_chaA	1	2	2	2	2	2	2	2	2	2	2	2	1	2	2	2	2	2	2	2	2	2	2	2	1	2	2	2	2	2	2	2	2	2	2	2	1	360	360	1	38
	0.501983	-0.115969	Rv1608c_bcpB	Rv1608c_bcpB	9	9	9	Rv1608c_bcpB	1	9	9	9	9	9	9	9	9	9	9	9	9	9	9	9	9	9	9	9	9	9	9	9	9	9	9	9	9	9	9	9	9	9	9	9	9	154	154	1	243
	0.0485896	0.00761159	Rv1609_trpE	Rv1609_trpE	23	23	23	Rv1609_trpE	1	22	20	22	20	22	22	17	21	19	20	20	20	22	20	22	20	22	22	17	21	19	20	20	20	22	20	22	20	22	22	17	21	19	20	20	20	516	516	1	410
	0.376665	0.239599	Rv1610_Rv1610	Rv1610_Rv1610	5	5	5	Rv1610_Rv1610	1	5	5	4	3	4	3	5	4	3	4	4	5	5	5	4	3	4	3	5	4	3	4	4	5	5	5	4	3	4	3	5	4	3	4	4	5	235	235	1	73
	0.399021	-0.0412153	Rv1611_trpC	Rv1611_trpC	25	25	25	Rv1611_trpC	1	23	24	24	23	23	25	24	24	24	25	24	24	23	24	24	23	23	25	24	24	24	25	24	24	23	24	24	23	23	25	24	24	24	25	24	24	272	272	1	740
	0.357848	0.0933558	Rv1612_trpB	Rv1612_trpB	21	21	21	Rv1612_trpB	1	19	20	21	19	20	20	20	20	20	19	21	20	19	20	21	19	20	20	20	20	20	19	21	20	19	20	21	19	20	20	20	20	20	19	21	20	410	410	1	459
	0.561328	0.116101	Rv1613_trpA	Rv1613_trpA	14	14	14	Rv1613_trpA	1	14	13	14	10	14	12	14	13	13	12	13	14	14	13	14	10	14	12	14	13	13	12	13	14	14	13	14	10	14	12	14	13	13	12	13	14	270	270	1	277
	0.0723572	-0.0176678	Rv1614_lgt	Rv1614_lgt	15	15	15	Rv1614_lgt	1	12	13	13	10	14	14	12	12	13	13	14	13	12	13	13	10	14	14	12	12	13	13	14	13	12	13	13	10	14	14	12	12	13	13	14	13	468	468	1	248
	0.897197	-0.0433083	Rv1617_pykA	Rv1617_pykA	28	28	28	Rv1617_pykA	1	27	27	26	24	27	27	26	27	25	27	27	26	27	27	26	24	27	27	26	27	25	27	27	26	27	27	26	24	27	27	26	27	25	27	27	26	472	472	1	872
	1.82438	0.469072	Rv1618_tesB1	Rv1618_tesB1	8	8	8	Rv1618_tesB1	1	7	6	7	7	5	6	6	6	5	6	7	6	7	6	7	7	5	6	6	6	5	6	7	6	7	6	7	7	5	6	6	6	5	6	7	6	300	300	1	82
	0.152111	0.132493	Rv1619_Rv1619	Rv1619_Rv1619	5	5	5	Rv1619_Rv1619	1	4	3	3	4	4	5	1	1	1	3	4	3	4	3	3	4	4	5	1	1	1	3	4	3	4	3	3	4	4	5	1	1	1	3	4	3	484	484	1	42
	1.36031	0.219289	Rv1620c_cydC	Rv1620c_cydC	21	21	21	Rv1620c_cydC	1	16	18	19	19	17	19	17	20	20	20	20	19	16	18	19	19	17	19	17	20	20	20	20	19	16	18	19	19	17	19	17	20	20	20	20	19	576	576	1	303
	1.30896	0.125835	Rv1621c_cydD	Rv1621c_cydD	20	20	20	Rv1621c_cydD	1	19	18	18	18	18	19	19	19	19	19	19	19	19	18	18	18	18	19	19	19	19	19	19	19	19	18	18	18	18	19	19	19	19	19	19	19	527	527	1	322
	0.797223	0.253738	Rv1622c_cydB	Rv1622c_cydB	3	3	3	Rv1622c_cydB	1	3	3	3	3	3	3	3	3	3	3	3	3	3	3	3	3	3	3	3	3	3	3	3	3	3	3	3	3	3	3	3	3	3	3	3	3	346	346	1	36
	0.366454	0.0605113	Rv1623c_cydA	Rv1623c_cydA	13	13	13	Rv1623c_cydA	1	12	12	11	11	11	11	12	12	12	13	12	13	12	12	11	11	11	11	12	12	12	13	12	13	12	12	11	11	11	11	12	12	12	13	12	13	485	485	1	385
	0.77219	0.0928688	Rv1625c_cya	Rv1625c_cya	13	13	13	Rv1625c_cya	1	12	12	10	11	10	12	11	12	12	12	11	12	12	12	10	11	10	12	11	12	12	12	11	12	12	12	10	11	10	12	11	12	12	12	11	12	443	443	1	185
	1.34213	0.171075	Rv1626_Rv1626	Rv1626_Rv1626	20	20	20	Rv1626_Rv1626	1	18	16	17	16	18	16	19	17	17	18	16	18	18	16	17	16	18	16	19	17	17	18	16	18	18	16	17	16	18	16	19	17	17	18	16	18	205	205	1	671
	0.504959	-0.0370038	Rv1627c_Rv1627c	Rv1627c_Rv1627c	18	18	18	Rv1627c_Rv1627c	1	16	18	18	17	17	17	18	17	17	17	18	18	16	18	18	17	17	17	18	17	17	17	18	18	16	18	18	17	17	17	18	17	17	17	18	18	402	402	1	319
	0.257384	-0.0943146	Rv1628c_Rv1628c	Rv1628c_Rv1628c	7	7	7	Rv1628c_Rv1628c	1	7	7	7	7	7	7	7	7	7	7	7	7	7	7	7	7	7	7	7	7	7	7	7	7	7	7	7	7	7	7	7	7	7	7	7	7	163	163	1	156
	0.147498	0.00852903	Rv1629_polA	Rv1629_polA	47	47	47	Rv1629_polA	1	46	47	43	42	42	43	45	45	44	44	45	47	46	47	43	42	42	43	45	45	44	44	45	47	46	47	43	42	42	43	45	45	44	44	45	47	904	904	1	821
	1.68766	-0.157041	Rv1630_rpsA	Rv1630_rpsA	39	39	39	Rv1630_rpsA	1	37	38	37	35	36	33	35	38	35	37	38	35	37	38	37	35	36	33	35	38	35	37	38	35	37	38	37	35	36	33	35	38	35	37	38	35	481	481	1	1508
	0.243386	-0.0709095	Rv1631_coaE	Rv1631_coaE	21	21	21	Rv1631_coaE	1	18	20	19	16	17	15	18	16	17	15	19	20	18	20	19	16	17	15	18	16	17	15	19	20	18	20	19	16	17	15	18	16	17	15	19	20	407	407	1	292
	0.112666	-0.0344715	Rv1632c_Rv1632c	Rv1632c_Rv1632c	8	8	8	Rv1632c_Rv1632c	1	6	6	6	5	7	5	5	5	5	5	5	7	6	6	6	5	7	5	5	5	5	5	5	7	6	6	6	5	7	5	5	5	5	5	5	7	147	147	1	101
	0.154921	-0.0306937	Rv1633_uvrB	Rv1633_uvrB	36	36	36	Rv1633_uvrB	1	33	32	30	21	32	30	31	30	27	30	32	32	33	32	30	21	32	30	31	30	27	30	32	32	33	32	30	21	32	30	31	30	27	30	32	32	698	698	1	420
	2.20446	0.2401	Rv1635c_Rv1635c	Rv1635c_Rv1635c	5	5	5	Rv1635c_Rv1635c	1	3	2	1	1	1	3	2	3	4	2	3	2	3	2	1	1	1	3	2	3	4	2	3	2	3	2	1	1	1	3	2	3	4	2	3	2	556	556	1	27
	0.385178	0.142312	Rv1636_TB153	Rv1636_TB153	11	11	11	Rv1636_TB153	1	11	11	11	11	11	11	11	11	11	11	11	11	11	11	11	11	11	11	11	11	11	11	11	11	11	11	11	11	11	11	11	11	11	11	11	11	146	146	1	809
	0.685492	-0.15401	Rv1637c_Rv1637c	Rv1637c_Rv1637c	7	7	7	Rv1637c_Rv1637c	1	7	4	4	4	4	4	4	5	4	5	4	4	7	4	4	4	4	4	4	5	4	5	4	4	7	4	4	4	4	4	4	5	4	5	4	4	264	264	1	83
	0.982293	-0.0700162	Rv1638_uvrA	Rv1638_uvrA	50	50	50	Rv1638_uvrA	1	46	47	45	43	47	42	47	46	44	46	45	47	46	47	45	43	47	42	47	46	44	46	45	47	46	47	45	43	47	42	47	46	44	46	45	47	972	972	1	806
	0.21392	-0.0572624	Rv1638A_Rv1638A	Rv1638A_Rv1638A	5	5	5	Rv1638A_Rv1638A	1	5	5	5	5	5	5	5	5	5	5	5	5	5	5	5	5	5	5	5	5	5	5	5	5	5	5	5	5	5	5	5	5	5	5	5	5	85	85	1	148
	0.364516	0.0762641	Rv1640c_lysX	Rv1640c_lysX	35	35	35	Rv1640c_lysX	1	26	25	27	20	28	21	28	25	27	24	27	27	26	25	27	20	28	21	28	25	27	24	27	27	26	25	27	20	28	21	28	25	27	24	27	27	1172	1172	1	408
	0.843714	-0.156541	Rv1641_infC	Rv1641_infC	17	17	17	Rv1641_infC	1	16	14	16	15	16	17	15	15	15	16	15	16	16	14	16	15	16	17	15	15	15	16	15	16	16	14	16	15	16	17	15	15	15	16	15	16	201	201	1	474
	0.763063	0.341562	Rv1642_rpmI	Rv1642_rpmI	5	5	5	Rv1642_rpmI	1	5	5	5	4	5	5	5	5	5	5	5	5	5	5	5	4	5	5	5	5	5	5	5	5	5	5	5	4	5	5	5	5	5	5	5	5	64	64	1	128
	1.44884	-0.190572	Rv1643_rplT	Rv1643_rplT	8	8	8	Rv1643_rplT	1	7	8	8	7	7	7	8	8	8	7	7	8	7	8	8	7	7	7	8	8	8	7	7	8	7	8	8	7	7	7	8	8	8	7	7	8	129	129	1	167
	0.640924	0.101564	Rv1644_tsnR	Rv1644_tsnR	8	8	8	Rv1644_tsnR	1	7	8	7	7	8	7	7	7	8	8	8	8	7	8	7	7	8	7	7	7	8	8	8	8	7	8	7	7	8	7	7	7	8	8	8	8	260	260	1	118
	0.298408	0.0610765	Rv1647_Rv1647	Rv1647_Rv1647	7	7	7	Rv1647_Rv1647	1	7	5	7	5	6	5	5	5	4	6	5	6	7	5	7	5	6	5	5	5	4	6	5	6	7	5	7	5	6	5	5	5	4	6	5	6	316	316	1	83
	0.380556	0.0495949	Rv1649_pheS	Rv1649_pheS	15	15	15	Rv1649_pheS	1	15	13	14	14	14	15	15	13	13	15	15	15	15	13	14	14	14	15	15	13	13	15	15	15	15	13	14	14	14	15	15	13	13	15	15	15	341	341	1	260
	1.38006	-0.0822309	Rv1650_pheT	Rv1650_pheT	37	37	37	Rv1650_pheT	1	35	33	31	30	29	33	34	31	33	36	33	35	35	33	31	30	29	33	34	31	33	36	33	35	35	33	31	30	29	33	34	31	33	36	33	35	831	831	1	631
	0.149038	-0.0407956	Rv1652_argC	Rv1652_argC	13	13	13	Rv1652_argC	1	13	13	13	13	13	13	12	12	12	13	12	13	13	13	13	13	13	13	12	12	12	13	12	13	13	13	13	13	13	13	12	12	12	13	12	13	352	352	1	260
	0.141492	-0.0196342	Rv1653_argJ	Rv1653_argJ	12	12	12	Rv1653_argJ	1	10	10	10	10	9	10	11	10	10	12	12	10	10	10	10	10	9	10	11	10	10	12	12	10	10	10	10	10	9	10	11	10	10	12	12	10	404	404	1	153
	0.376726	-0.0829779	Rv1654_argB	Rv1654_argB	14	14	14	Rv1654_argB	1	12	12	10	9	12	10	11	11	10	12	10	11	12	12	10	9	12	10	11	11	10	12	10	11	12	12	10	9	12	10	11	11	10	12	10	11	294	294	1	205
	0.31416	0.103198	Rv1655_argD	Rv1655_argD	13	13	13	Rv1655_argD	1	9	9	10	9	11	9	10	9	10	10	10	11	9	9	10	9	11	9	10	9	10	10	10	11	9	9	10	9	11	9	10	9	10	10	10	11	400	400	1	225
	0.610728	-0.0710735	Rv1656_argF	Rv1656_argF	7	7	7	Rv1656_argF	1	7	7	7	7	7	7	7	6	6	7	7	7	7	7	7	7	7	7	7	6	6	7	7	7	7	7	7	7	7	7	7	6	6	7	7	7	307	307	1	114
	2.17408	0.112842	Rv1657_argR	Rv1657_argR	8	8	8	Rv1657_argR	1	6	7	7	7	7	7	7	7	8	7	7	8	6	7	7	7	7	7	7	7	8	7	7	8	6	7	7	7	7	7	7	7	8	7	7	8	170	170	1	114
	0.633715	0.0693455	Rv1658_argG	Rv1658_argG	19	19	19	Rv1658_argG	1	18	17	16	14	17	15	15	16	16	15	15	17	18	17	16	14	17	15	15	16	16	15	15	17	18	17	16	14	17	15	15	16	16	15	15	17	398	398	1	351
	0.278625	-0.0692717	Rv1659_argH	Rv1659_argH	14	14	14	Rv1659_argH	1	13	12	11	10	13	11	10	10	12	12	12	11	13	12	11	10	13	11	10	10	12	12	12	11	13	12	11	10	13	11	10	10	12	12	12	11	470	470	1	185
	0.630937	-0.132475	Rv1660_pks10	Rv1660_pks10	8	8	8	Rv1660_pks10	1	5	7	7	5	6	6	7	6	6	6	7	7	5	7	7	5	6	6	7	6	6	6	7	7	5	7	7	5	6	6	7	6	6	6	7	7	353	353	1	94
	0.812766	0.110418	Rv1661_pks7	Rv1661_pks7	44	43	41	Rv1661_pks7	1	34	31	30	25	32	29	33	34	32	30	30	32	33	30	29	25	31	29	32	33	31	29	29	31	33	29	27	25	30	29	31	31	29	28	27	30	2126	2126	1	445
	1.13061	-0.164199	Rv1662_pks8	Rv1662_pks8	13	11	11	Rv1662_pks8	1	8	5	10	6	9	8	9	9	10	8	9	9	8	4	8	6	8	8	8	7	8	7	7	8	8	4	8	6	8	8	8	7	8	7	7	8	1602	1602	1	87
	0.0532083	0.0483418	Rv1664_pks9	Rv1664_pks9	14	13	13	Rv1664_pks9	1	12	11	7	7	12	6	7	6	6	9	8	9	12	10	6	7	11	6	6	5	5	8	7	8	12	10	6	7	11	6	6	5	5	8	7	8	1017	1017	1	92
	0.156194	-0.0204455	Rv1665_pks11	Rv1665_pks11	9	9	9	Rv1665_pks11	1	9	6	7	5	7	7	6	6	6	4	6	6	9	6	7	5	7	7	6	6	6	4	6	6	9	6	7	5	7	7	6	6	6	4	6	6	353	353	1	97
	0.549604	-0.171103	Rv1666c_cyp139	Rv1666c_cyp139	11	11	11	Rv1666c_cyp139	1	9	10	9	5	7	6	6	10	9	8	8	9	9	10	9	5	7	6	6	10	9	8	8	9	9	10	9	5	7	6	6	10	9	8	8	9	430	430	1	100
	0.670099	0.331285	Rv1667c_Rv1667c	Rv1667c_Rv1667c	8	8	8	Rv1667c_Rv1667c	1	3	6	8	5	6	6	7	5	7	3	7	8	3	6	8	5	6	6	7	5	7	3	7	8	3	6	8	5	6	6	7	5	7	3	7	8	217	217	1	91
	0.932344	0.291363	Rv1668c_Rv1668c	Rv1668c_Rv1668c	3	3	3	Rv1668c_Rv1668c	1	3	1	2	2	3	3	2	3	2	0	3	3	3	1	2	2	3	3	2	3	2	0	3	3	3	1	2	2	3	3	2	3	2	0	3	3	372	372	1	33
	0.395584	0.279961	Rv1672c_Rv1672c	Rv1672c_Rv1672c	4	4	4	Rv1672c_Rv1672c	1	3	2	3	2	3	2	3	3	4	3	3	2	3	2	3	2	3	2	3	3	4	3	3	2	3	2	3	2	3	2	3	3	4	3	3	2	443	443	1	33
	1.01703	0.433464	Rv1673c_Rv1673c	Rv1673c_Rv1673c	9	9	9	Rv1673c_Rv1673c	1	8	7	7	6	7	7	3	4	7	6	7	7	8	7	7	6	7	7	3	4	7	6	7	7	8	7	7	6	7	7	3	4	7	6	7	7	310	310	1	92
	0.476687	-0.0538031	Rv1676_Rv1676	Rv1676_Rv1676	8	8	8	Rv1676_Rv1676	1	8	7	7	7	7	6	8	8	8	7	8	7	8	7	7	7	7	6	8	8	8	7	8	7	8	7	7	7	7	6	8	8	8	7	8	7	234	234	1	129
	0.190992	0.0952536	Rv1677_dsbF	Rv1677_dsbF	6	6	6	Rv1677_dsbF	1	6	5	4	3	2	1	5	4	5	4	5	5	6	5	4	3	2	1	5	4	5	4	5	5	6	5	4	3	2	1	5	4	5	4	5	5	182	182	1	72
	0.794531	0.187005	Rv1678_Rv1678	Rv1678_Rv1678	4	4	4	Rv1678_Rv1678	1	1	2	4	1	2	2	2	3	3	2	4	3	1	2	4	1	2	2	2	3	3	2	4	3	1	2	4	1	2	2	2	3	3	2	4	3	300	300	1	30
	0.186581	0.0672703	Rv1679_fadE16	Rv1679_fadE16	15	15	15	Rv1679_fadE16	1	14	15	14	14	15	14	14	14	14	14	14	14	14	15	14	14	15	14	14	14	14	14	14	14	14	15	14	14	15	14	14	14	14	14	14	14	373	373	1	277
	0.376537	0.112391	Rv1680_Rv1680	Rv1680_Rv1680	16	16	16	Rv1680_Rv1680	1	15	12	10	11	15	10	12	12	13	10	13	14	15	12	10	11	15	10	12	12	13	10	13	14	15	12	10	11	15	10	12	12	13	10	13	14	274	274	1	200
	1.09449	0.2051	Rv1681_moeX	Rv1681_moeX	8	8	8	Rv1681_moeX	1	5	5	4	5	5	4	3	4	5	5	5	5	5	5	4	5	5	4	3	4	5	5	5	5	5	5	4	5	5	4	3	4	5	5	5	5	330	330	1	56
	0.0395609	-0.00488218	Rv1683_Rv1683	Rv1683_Rv1683	41	41	41	Rv1683_Rv1683	1	38	37	37	33	35	37	35	36	35	35	35	37	38	37	37	33	35	37	35	36	35	35	35	37	38	37	37	33	35	37	35	36	35	35	35	37	999	999	1	898
	0.198922	-0.119976	Rv1684_Rv1684	Rv1684_Rv1684	3	3	3	Rv1684_Rv1684	1	2	2	3	2	2	2	2	3	3	2	2	3	2	2	3	2	2	2	2	3	3	2	2	3	2	2	3	2	2	2	2	3	3	2	2	3	74	74	1	67
	0.595897	0.166009	Rv1685c_Rv1685c	Rv1685c_Rv1685c	7	7	7	Rv1685c_Rv1685c	1	7	5	5	4	5	5	5	5	5	4	4	5	7	5	5	4	5	5	5	5	5	4	4	5	7	5	5	4	5	5	5	5	5	4	4	5	207	207	1	71
	0.0788838	0.0271289	Rv1687c_Rv1687c	Rv1687c_Rv1687c	15	15	15	Rv1687c_Rv1687c	1	14	12	10	9	12	10	12	10	12	10	11	12	14	12	10	9	12	10	12	10	12	10	11	12	14	12	10	9	12	10	12	10	12	10	11	12	255	255	1	161
	0.398187	0.0519295	Rv1688_mpg	Rv1688_mpg	4	4	4	Rv1688_mpg	1	4	4	4	4	4	4	4	4	4	3	4	4	4	4	4	4	4	4	4	4	4	3	4	4	4	4	4	4	4	4	4	4	4	3	4	4	203	203	1	81
	0.380641	0.0630353	Rv1689_tyrS	Rv1689_tyrS	11	11	11	Rv1689_tyrS	1	11	11	10	10	10	9	11	11	10	10	10	10	11	11	10	10	10	9	11	11	10	10	10	10	11	11	10	10	10	9	11	11	10	10	10	10	424	424	1	230
	0.188936	0.028677	Rv1691_Rv1691	Rv1691_Rv1691	11	11	11	Rv1691_Rv1691	1	10	10	10	11	9	11	9	8	10	10	9	11	10	10	10	11	9	11	9	8	10	10	9	11	10	10	10	11	9	11	9	8	10	10	9	11	250	250	1	167
	0.143911	-0.0457331	Rv1692_Rv1692	Rv1692_Rv1692	17	17	17	Rv1692_Rv1692	1	14	15	15	10	14	14	14	12	15	14	16	15	14	15	15	10	14	14	14	12	15	14	16	15	14	15	15	10	14	14	14	12	15	14	16	15	353	353	1	219
	0.0907416	-0.063879	Rv1693_Rv1693	Rv1693_Rv1693	4	4	4	Rv1693_Rv1693	1	3	3	3	3	2	3	3	4	3	3	3	3	3	3	3	3	2	3	3	4	3	3	3	3	3	3	3	3	2	3	3	4	3	3	3	3	58	58	1	42
	0.178207	-0.0566826	Rv1694_tlyA	Rv1694_tlyA	8	8	8	Rv1694_tlyA	1	7	6	6	4	7	6	6	6	6	6	8	7	7	6	6	4	7	6	6	6	6	6	8	7	7	6	6	4	7	6	6	6	6	6	8	7	268	268	1	83
	0.0935748	0.0603008	Rv1695_ppnK	Rv1695_ppnK	9	9	9	Rv1695_ppnK	1	8	7	7	7	7	7	8	7	9	8	8	6	8	7	7	7	7	7	8	7	9	8	8	6	8	7	7	7	7	7	8	7	9	8	8	6	307	307	1	122
	0.815938	0.112661	Rv1696_recN	Rv1696_recN	25	25	25	Rv1696_recN	1	24	19	20	18	21	19	18	18	20	22	21	18	24	19	20	18	21	19	18	18	20	22	21	18	24	19	20	18	21	19	18	18	20	22	21	18	587	587	1	279
	0.639049	0.126055	Rv1697_Rv1697	Rv1697_Rv1697	19	19	19	Rv1697_Rv1697	1	18	15	15	15	17	16	11	13	14	14	14	13	18	15	15	15	17	16	11	13	14	14	14	13	18	15	15	15	17	16	11	13	14	14	14	13	393	393	1	298
	0.545677	-0.0765355	Rv1698_mctB	Rv1698_mctB	16	16	16	Rv1698_mctB	1	14	13	15	15	15	14	14	14	14	14	16	14	14	13	15	15	15	14	14	14	14	14	16	14	14	13	15	15	15	14	14	14	14	14	16	14	314	314	1	295
	0.610288	-0.0948416	Rv1699_pyrG	Rv1699_pyrG	29	29	29	Rv1699_pyrG	1	28	27	26	24	23	24	26	24	25	26	25	26	28	27	26	24	23	24	26	24	25	26	25	26	28	27	26	24	23	24	26	24	25	26	25	26	586	586	1	457
	0.263105	-0.522614	Rv1700_Rv1700	Rv1700_Rv1700	6	6	6	Rv1700_Rv1700	1	4	2	4	3	4	1	2	1	4	2	3	4	4	2	4	3	4	1	2	1	4	2	3	4	4	2	4	3	4	1	2	1	4	2	3	4	207	207	1	43
	1.18196	0.229598	Rv1701_Rv1701	Rv1701_Rv1701	14	14	14	Rv1701_Rv1701	1	13	13	12	9	12	10	12	10	12	9	11	13	13	13	12	9	12	10	12	10	12	9	11	13	13	13	12	9	12	10	12	10	12	9	11	13	311	311	1	156
	0.387051	0.0855389	Rv1703c_Rv1703c	Rv1703c_Rv1703c	13	13	13	Rv1703c_Rv1703c	1	12	12	13	10	12	12	13	13	13	12	13	13	12	12	13	10	12	12	13	13	13	12	13	13	12	12	13	10	12	12	13	13	13	12	13	13	196	196	1	285
	0.569365	0.141908	Rv1704c_cycA	Rv1704c_cycA	5	5	5	Rv1704c_cycA	1	5	5	5	5	5	4	3	3	2	4	5	5	5	5	5	5	5	4	3	3	2	4	5	5	5	5	5	5	5	4	3	3	2	4	5	5	556	556	1	51
	0.0139838	0.00322342	Rv1707_Rv1707	Rv1707_Rv1707	4	4	4	Rv1707_Rv1707	1	3	3	4	4	4	3	4	3	4	3	3	3	3	3	4	4	4	3	4	3	4	3	3	3	3	3	4	4	4	3	4	3	4	3	3	3	486	486	1	53
	1.07152	0.127497	Rv1708_Rv1708	Rv1708_Rv1708	13	13	13	Rv1708_Rv1708	1	11	12	12	12	13	12	11	11	12	12	11	11	11	12	12	12	13	12	11	11	12	12	11	11	11	12	12	12	13	12	11	11	12	12	11	11	318	318	1	206
	0.294861	-0.0725346	Rv1709_scpA	Rv1709_scpA	3	3	3	Rv1709_scpA	1	3	1	2	2	2	1	2	2	2	2	2	2	3	1	2	2	2	1	2	2	2	2	2	2	3	1	2	2	2	1	2	2	2	2	2	2	278	278	1	34
	0.127244	0.0384604	Rv1710_scpB	Rv1710_scpB	7	7	7	Rv1710_scpB	1	7	6	7	6	7	6	6	5	5	6	6	6	7	6	7	6	7	6	6	5	5	6	6	6	7	6	7	6	7	6	6	5	5	6	6	6	231	231	1	117
	0.998003	-0.126375	Rv1711_Rv1711	Rv1711_Rv1711	14	14	14	Rv1711_Rv1711	1	13	12	10	10	12	10	13	14	14	12	11	13	13	12	10	10	12	10	13	14	14	12	11	13	13	12	10	10	12	10	13	14	14	12	11	13	254	254	1	239
	2.2339	0.186515	Rv1712_cmk	Rv1712_cmk	10	10	10	Rv1712_cmk	1	10	9	9	10	9	8	8	8	7	9	8	9	10	9	9	10	9	8	8	8	7	9	8	9	10	9	9	10	9	8	8	8	7	9	8	9	230	230	1	131
	0.85087	-0.0459124	Rv1713_engA	Rv1713_engA	18	18	18	Rv1713_engA	1	16	14	17	16	13	14	14	15	15	14	17	14	16	14	17	16	13	14	14	15	15	14	17	14	16	14	17	16	13	14	14	15	15	14	17	14	463	463	1	239
	1.00296	-0.58743	Rv1718_Rv1718	Rv1718_Rv1718	6	6	6	Rv1718_Rv1718	1	3	4	5	4	3	3	3	3	4	3	4	5	3	4	5	4	3	3	3	3	4	3	4	5	3	4	5	4	3	3	3	3	4	3	4	5	272	272	1	55
	0.16856	0.0405242	Rv1719_Rv1719	Rv1719_Rv1719	18	18	18	Rv1719_Rv1719	1	15	12	13	12	14	12	14	12	13	12	13	12	15	12	13	12	14	12	14	12	13	12	13	12	15	12	13	12	14	12	14	12	13	12	13	12	259	259	1	194
	1.35044	0.208896	Rv1721c_vapB12	Rv1721c_vapB12	6	6	6	Rv1721c_vapB12	1	5	5	4	4	5	4	4	5	5	5	4	4	5	5	4	4	5	4	4	5	5	5	4	4	5	5	4	4	5	4	4	5	5	5	4	4	75	75	1	83
	0.202333	-0.059185	Rv1722_Rv1722	Rv1722_Rv1722	18	18	18	Rv1722_Rv1722	1	16	16	15	13	14	12	13	15	15	15	14	16	16	16	15	13	14	12	13	15	15	15	14	16	16	16	15	13	14	12	13	15	15	15	14	16	494	494	1	256
	0.577407	-0.168025	Rv1723_Rv1723	Rv1723_Rv1723	5	5	5	Rv1723_Rv1723	1	4	2	2	2	3	0	2	3	2	2	2	2	4	2	2	2	3	0	2	3	2	2	2	2	4	2	2	2	3	0	2	3	2	2	2	2	415	415	1	26
	0.142528	0.239182	Rv1724c_Rv1724c	Rv1724c_Rv1724c	4	4	4	Rv1724c_Rv1724c	1	2	3	2	3	2	2	1	2	2	2	1	3	2	3	2	3	2	2	1	2	2	2	1	3	2	3	2	3	2	2	1	2	2	2	1	3	139	139	1	27
	1.04424	0.374298	Rv1725c_Rv1725c	Rv1725c_Rv1725c	7	7	7	Rv1725c_Rv1725c	1	5	5	5	6	4	4	4	4	2	4	3	5	5	5	5	6	4	4	4	4	2	4	3	5	5	5	5	6	4	4	4	4	2	4	3	5	236	236	1	52
	0.513468	-0.522984	Rv1727_Rv1727	Rv1727_Rv1727	3	3	3	Rv1727_Rv1727	1	2	2	2	3	2	3	3	2	2	2	2	2	2	2	2	3	2	3	3	2	2	2	2	2	2	2	2	3	2	3	3	2	2	2	2	2	189	189	1	32
	0.602764	0.151235	Rv1728c_Rv1728c	Rv1728c_Rv1728c	3	3	3	Rv1728c_Rv1728c	1	3	2	2	2	2	2	2	2	2	1	2	2	3	2	2	2	2	2	2	2	2	1	2	2	3	2	2	2	2	2	2	2	2	1	2	2	256	256	1	36
	0.454373	0.114846	Rv1729c_Rv1729c	Rv1729c_Rv1729c	9	9	8	Rv1729c_Rv1729c	1	9	8	8	5	6	6	6	8	6	7	8	8	9	8	8	5	6	6	6	8	6	7	8	8	8	7	7	4	5	5	6	7	5	6	7	7	312	312	1	93
	0.185461	0.0737839	Rv1730c_Rv1730c	Rv1730c_Rv1730c	17	17	17	Rv1730c_Rv1730c	1	12	12	10	8	11	8	8	9	10	9	9	11	12	12	10	8	11	8	8	9	10	9	9	11	12	12	10	8	11	8	8	9	10	9	9	11	517	517	1	120
	0.171803	-0.00982984	Rv1731_gabD2	Rv1731_gabD2	31	31	31	Rv1731_gabD2	1	29	30	30	28	27	27	27	26	29	30	29	29	29	30	30	28	27	27	27	26	29	30	29	29	29	30	30	28	27	27	27	26	29	30	29	29	518	518	1	575
	0.452352	0.161303	Rv1732c_Rv1732c	Rv1732c_Rv1732c	8	8	8	Rv1732c_Rv1732c	1	8	7	6	4	7	6	8	7	7	7	8	8	8	7	6	4	7	6	8	7	7	7	8	8	8	7	6	4	7	6	8	7	7	7	8	8	182	182	1	215
	0.122404	-0.243652	Rv1736c_narX	Rv1736c_narX	9	6	5	Rv1736c_narX	1	4	3	5	3	4	3	3	4	3	3	6	3	2	1	2	2	1	1	1	2	2	2	4	1	1	0	1	1	0	0	0	1	1	1	3	0	652	652	1	21
	0.156903	-0.645857	Rv1738_Rv1738	Rv1738_Rv1738	3	3	3	Rv1738_Rv1738	1	0	0	0	0	0	0	2	2	3	1	3	3	0	0	0	0	0	0	2	2	3	1	3	3	0	0	0	0	0	0	2	2	3	1	3	3	94	94	1	22
	0.0433701	0.0204843	Rv1742_Rv1742	Rv1742_Rv1742	10	10	10	Rv1742_Rv1742	1	6	8	8	7	8	7	5	7	8	6	6	8	6	8	8	7	8	7	5	7	8	6	6	8	6	8	8	7	8	7	5	7	8	6	6	8	245	245	1	114
	0.212388	-0.0426559	Rv1743_pknE	Rv1743_pknE	18	18	18	Rv1743_pknE	1	13	16	15	15	15	16	16	15	16	15	16	14	13	16	15	15	15	16	16	15	16	15	16	14	13	16	15	15	15	16	16	15	16	15	16	14	566	566	1	247
	0.103227	0.0323461	Rv1745c_idi	Rv1745c_idi	9	9	9	Rv1745c_idi	1	7	7	9	7	7	6	8	6	7	8	9	8	7	7	9	7	7	6	8	6	7	8	9	8	7	7	9	7	7	6	8	6	7	8	9	8	203	203	1	109
	0.312001	0.0376638	Rv1746_pknF	Rv1746_pknF	10	10	10	Rv1746_pknF	1	10	10	10	10	10	10	10	10	10	10	10	10	10	10	10	10	10	10	10	10	10	10	10	10	10	10	10	10	10	10	10	10	10	10	10	10	476	476	1	273
	0.0330243	0.00873756	Rv1747_Rv1747	Rv1747_Rv1747	38	38	38	Rv1747_Rv1747	1	35	35	32	28	30	32	31	33	31	30	31	29	35	35	32	28	30	32	31	33	31	30	31	29	35	35	32	28	30	32	31	33	31	30	31	29	865	865	1	650
	0.0428881	0.0115376	Rv1748_Rv1748	Rv1748_Rv1748	11	11	11	Rv1748_Rv1748	1	11	10	10	9	10	9	11	11	11	11	11	10	11	10	10	9	10	9	11	11	11	11	11	10	11	10	10	9	10	9	11	11	11	11	11	10	243	243	1	143
	0.354727	-0.0517902	Rv1750c_fadD1	Rv1750c_fadD1	25	25	25	Rv1750c_fadD1	1	22	20	21	21	21	18	20	20	21	18	19	20	22	20	21	21	21	18	20	20	21	18	19	20	22	20	21	21	21	18	20	20	21	18	19	20	532	532	1	345
	0.63472	-0.0619876	Rv1751_Rv1751	Rv1751_Rv1751	21	21	21	Rv1751_Rv1751	1	20	20	19	18	20	19	20	20	20	20	19	20	20	20	19	18	20	19	20	20	20	20	19	20	20	20	19	18	20	19	20	20	20	20	19	20	460	460	1	388
	0.610751	0.201181	Rv1754c_Rv1754c	Rv1754c_Rv1754c	13	13	13	Rv1754c_Rv1754c	1	8	5	4	4	8	6	8	7	9	6	10	8	8	5	4	4	8	6	8	7	9	6	10	8	8	5	4	4	8	6	8	7	9	6	10	8	563	563	1	83
	0.694878	-0.33906	Rv1761c_Rv1761c	Rv1761c_Rv1761c	7	7	7	Rv1761c_Rv1761c	1	6	4	6	2	5	4	3	5	2	5	4	5	6	4	6	2	5	4	3	5	2	5	4	5	6	4	6	2	5	4	3	5	2	5	4	5	127	127	1	59
	0.125226	-0.0369059	Rv1762c_Rv1762c	Rv1762c_Rv1762c	10	10	10	Rv1762c_Rv1762c	1	9	10	9	9	8	9	9	10	8	10	10	10	9	10	9	9	8	9	9	10	8	10	10	10	9	10	9	9	8	9	9	10	8	10	10	10	262	262	1	177
	0.129937	-0.0544154	Rv1765c_Rv1765c	Rv1765c_Rv1765c	7	7	1	Rv1765c_Rv1765c	1	4	2	4	3	5	3	2	3	4	3	3	3	4	2	4	3	5	3	2	3	4	3	3	3	1	1	1	1	1	1	1	1	1	1	1	1	365	365	1	39
	0.0320777	0.0354252	Rv1767_Rv1767	Rv1767_Rv1767	2	2	2	Rv1767_Rv1767	1	1	2	2	1	1	1	2	1	1	1	2	2	1	2	2	1	1	1	2	1	1	1	2	2	1	2	2	1	1	1	2	1	1	1	2	2	119	119	1	26
	0.408582	-0.118916	Rv1769_Rv1769	Rv1769_Rv1769	16	16	16	Rv1769_Rv1769	1	15	15	16	14	15	16	16	16	16	14	16	15	15	15	16	14	15	16	16	16	16	14	16	15	15	15	16	14	15	16	16	16	16	14	16	15	414	414	1	293
	1.16673	0.107428	Rv1770_Rv1770	Rv1770_Rv1770	12	12	12	Rv1770_Rv1770	1	11	10	10	8	10	10	9	9	10	11	11	12	11	10	10	8	10	10	9	9	10	11	11	12	11	10	10	8	10	10	9	9	10	11	11	12	428	428	1	212
	0.0201805	-0.00220617	Rv1771_Rv1771	Rv1771_Rv1771	27	27	27	Rv1771_Rv1771	1	25	25	25	24	26	25	24	25	24	25	24	24	25	25	25	24	26	25	24	25	24	25	24	24	25	25	25	24	26	25	24	25	24	25	24	24	428	428	1	743
	0.919067	0.37984	Rv1772_Rv1772	Rv1772_Rv1772	4	4	4	Rv1772_Rv1772	1	2	3	2	3	4	3	2	1	3	3	3	2	2	3	2	3	4	3	2	1	3	3	3	2	2	3	2	3	4	3	2	1	3	3	3	2	103	103	1	31
	0.251454	0.067805	Rv1773c_Rv1773c	Rv1773c_Rv1773c	11	11	11	Rv1773c_Rv1773c	1	9	10	8	8	9	9	7	7	7	9	8	7	9	10	8	8	9	9	7	7	7	9	8	7	9	10	8	8	9	9	7	7	7	9	8	7	248	248	1	114
	0.0959137	0.0384185	Rv1774_Rv1774	Rv1774_Rv1774	11	11	11	Rv1774_Rv1774	1	9	9	9	6	10	8	9	8	9	8	10	10	9	9	9	6	10	8	9	8	9	8	10	10	9	9	9	6	10	8	9	8	9	8	10	10	446	446	1	124
	1.36586	0.54472	Rv1775_Rv1775	Rv1775_Rv1775	7	7	7	Rv1775_Rv1775	1	6	4	3	4	5	2	4	4	3	5	1	4	6	4	3	4	5	2	4	4	3	5	1	4	6	4	3	4	5	2	4	4	3	5	1	4	272	272	1	48
	1.38905	0.532341	Rv1776c_Rv1776c	Rv1776c_Rv1776c	4	4	4	Rv1776c_Rv1776c	1	1	1	2	2	3	2	2	3	2	3	1	1	1	1	2	2	3	2	2	3	2	3	1	1	1	1	2	2	3	2	2	3	2	3	1	1	186	186	1	23
	0.131886	-0.028916	Rv1778c_Rv1778c	Rv1778c_Rv1778c	8	8	8	Rv1778c_Rv1778c	1	8	8	7	5	7	7	7	7	7	7	7	8	8	8	7	5	7	7	7	7	7	7	7	8	8	8	7	5	7	7	7	7	7	7	7	8	149	149	1	147
	0.926623	-0.168455	Rv1779c_Rv1779c	Rv1779c_Rv1779c	24	24	24	Rv1779c_Rv1779c	1	22	20	21	19	23	17	15	17	17	18	20	19	22	20	21	19	23	17	15	17	17	18	20	19	22	20	21	19	23	17	15	17	17	18	20	19	597	597	1	286
	0.0680609	0.0323772	Rv1780_Rv1780	Rv1780_Rv1780	13	13	13	Rv1780_Rv1780	1	13	13	13	12	13	11	11	12	12	12	11	12	13	13	13	12	13	11	11	12	12	12	11	12	13	13	13	12	13	11	11	12	12	12	11	12	187	187	1	256
	0.123679	-0.064284	Rv1781c_malQ	Rv1781c_malQ	13	13	13	Rv1781c_malQ	1	7	8	11	6	8	8	8	8	7	6	9	7	7	8	11	6	8	8	8	8	7	6	9	7	7	8	11	6	8	8	8	8	7	6	9	7	724	724	1	105
	0.917839	0.0689157	Rv1782_eccB5	Rv1782_eccB5	22	22	22	Rv1782_eccB5	1	21	21	21	20	19	19	21	22	20	21	21	21	21	21	21	20	19	19	21	22	20	21	21	21	21	21	21	20	19	19	21	22	20	21	21	21	506	506	1	411
	0.980522	0.0428162	Rv1783_eccC5	Rv1783_eccC5	60	60	60	Rv1783_eccC5	1	56	54	54	48	52	51	52	50	51	50	57	57	56	54	54	48	52	51	52	50	51	50	57	57	56	54	54	48	52	51	52	50	51	50	57	57	1391	1391	1	1214
	0.010277	0.00528908	Rv1785c_cyp143	Rv1785c_cyp143	13	13	13	Rv1785c_cyp143	1	13	10	11	11	12	12	12	11	12	11	11	11	13	10	11	11	12	12	12	11	12	11	11	11	13	10	11	11	12	12	12	11	12	11	11	11	393	393	1	142
	0.0662276	-0.0129655	Rv1789_PPE26	Rv1789_PPE26	4	4	4	Rv1789_PPE26	1	3	4	4	4	4	4	4	3	4	3	4	4	3	4	4	4	4	4	4	3	4	3	4	4	3	4	4	4	4	4	4	3	4	3	4	4	393	393	1	68
	0.211752	0.0685132	Rv1793_esxN;Rv3619c_esxV;Rv1037c_esxI	Rv1793_esxN;Rv3619c_esxV;Rv1037c_esxI	5;3;3	5;3;3	1;0;0	Rv1793_esxN;Rv3619c_esxV;Rv1037c_esxI	3	5	5	5	4	5	5	4	4	5	4	5	4	5	5	5	4	5	5	4	4	5	4	5	4	1	1	1	1	1	1	1	1	1	1	1	1	94	94;94;94	1	229
	0.288725	0.0682653	Rv1794_Rv1794	Rv1794_Rv1794	17	17	17	Rv1794_Rv1794	1	17	16	15	14	15	16	15	14	15	16	16	16	17	16	15	14	15	16	15	14	15	16	16	16	17	16	15	14	15	16	15	14	15	16	16	16	300	300	1	351
	0.106176	-0.0378176	Rv1795_eccD5	Rv1795_eccD5	13	13	13	Rv1795_eccD5	1	13	12	11	12	12	10	11	11	11	12	12	12	13	12	11	12	12	10	11	11	11	12	12	12	13	12	11	12	12	10	11	11	11	12	12	12	503	503	1	256
	0.543754	-0.0855268	Rv1796_mycP5	Rv1796_mycP5	15	15	15	Rv1796_mycP5	1	12	14	13	13	13	13	13	14	14	14	14	14	12	14	13	13	13	13	13	14	14	14	14	14	12	14	13	13	13	13	13	14	14	14	14	14	585	585	1	326
	0.0700099	0.0172717	Rv1797_eccE5	Rv1797_eccE5	15	15	15	Rv1797_eccE5	1	15	14	15	14	13	14	15	15	15	14	15	15	15	14	15	14	13	14	15	15	15	14	15	15	15	14	15	14	13	14	15	15	15	14	15	15	406	406	1	310
	0.427214	-0.0585658	Rv1798_eccA5	Rv1798_eccA5	29	29	29	Rv1798_eccA5	1	28	24	26	22	22	22	24	24	20	25	25	26	28	24	26	22	22	22	24	24	20	25	25	26	28	24	26	22	22	22	24	24	20	25	25	26	610	610	1	388
	0.350458	0.196533	Rv1807_PPE31	Rv1807_PPE31	3	3	3	Rv1807_PPE31	1	2	2	2	2	3	2	3	2	3	3	3	2	2	2	2	2	3	2	3	2	3	3	3	2	2	2	2	2	3	2	3	2	3	3	3	2	399	399	1	49
	0.860924	0.201562	Rv1808_PPE32	Rv1808_PPE32	7	7	7	Rv1808_PPE32	1	5	5	7	5	7	7	7	7	7	7	7	7	5	5	7	5	7	7	7	7	7	7	7	7	5	5	7	5	7	7	7	7	7	7	7	7	409	409	1	119
	1.05028	0.260672	Rv1809_PPE33	Rv1809_PPE33	6	6	6	Rv1809_PPE33	1	6	6	6	5	5	4	5	6	6	5	5	5	6	6	6	5	5	4	5	6	6	5	5	5	6	6	6	5	5	4	5	6	6	5	5	5	468	468	1	74
	1.01365	0.37645	Rv1810_Rv1810	Rv1810_Rv1810	3	3	3	Rv1810_Rv1810	1	2	3	3	3	2	3	3	3	3	3	3	3	2	3	3	3	2	3	3	3	3	3	3	3	2	3	3	3	2	3	3	3	3	3	3	3	118	118	1	76
	1.44581	0.100727	Rv1812c_Rv1812c	Rv1812c_Rv1812c	16	16	16	Rv1812c_Rv1812c	1	14	14	16	14	15	15	14	14	14	15	14	14	14	14	16	14	15	15	14	14	14	15	14	14	14	14	16	14	15	15	14	14	14	15	14	14	400	400	1	246
	0.278128	-0.78126	Rv1813c_Rv1813c	Rv1813c_Rv1813c	6	6	6	Rv1813c_Rv1813c	1	4	4	4	4	4	4	4	5	5	4	6	4	4	4	4	4	4	4	4	5	5	4	6	4	4	4	4	4	4	4	4	5	5	4	6	4	143	143	1	53
	0.053034	0.0672003	Rv1814_erg3	Rv1814_erg3	8	8	8	Rv1814_erg3	1	2	1	1	2	3	3	3	4	3	2	2	2	2	1	1	2	3	3	3	4	3	2	2	2	2	1	1	2	3	3	3	4	3	2	2	2	300	300	1	30
	0.234441	-0.0711352	Rv1816_Rv1816	Rv1816_Rv1816	9	9	9	Rv1816_Rv1816	1	8	8	6	5	9	7	9	5	8	6	7	5	8	8	6	5	9	7	9	5	8	6	7	5	8	8	6	5	9	7	9	5	8	6	7	5	234	234	1	93
	2.03985	0.486455	Rv1817_Rv1817	Rv1817_Rv1817	13	13	13	Rv1817_Rv1817	1	11	10	9	7	12	8	7	8	8	8	9	12	11	10	9	7	12	8	7	8	8	8	9	12	11	10	9	7	12	8	7	8	8	8	9	12	487	487	1	122
	0.474558	0.0544351	Rv1819c_bacA	Rv1819c_bacA	21	21	21	Rv1819c_bacA	1	20	17	19	17	19	15	18	16	17	16	16	18	20	17	19	17	19	15	18	16	17	16	16	18	20	17	19	17	19	15	18	16	17	16	16	18	639	639	1	262
	0.127329	0.0145874	Rv1820_ilvG	Rv1820_ilvG	20	20	20	Rv1820_ilvG	1	18	14	16	13	16	13	14	15	16	14	14	15	18	14	16	13	16	13	14	15	16	14	14	15	18	14	16	13	16	13	14	15	16	14	14	15	547	547	1	343
	0.373258	-0.057195	Rv1821_secA2	Rv1821_secA2	43	43	43	Rv1821_secA2	1	39	36	37	35	39	35	37	35	35	38	35	36	39	36	37	35	39	35	37	35	35	38	35	36	39	36	37	35	39	35	37	35	35	38	35	36	808	808	1	898
	0.45737	-0.0636412	Rv1822_pgsA2	Rv1822_pgsA2	8	8	8	Rv1822_pgsA2	1	8	8	8	8	8	8	8	7	7	7	8	8	8	8	8	8	8	8	8	7	7	7	8	8	8	8	8	8	8	8	8	7	7	7	8	8	209	209	1	148
	0.0979849	0.0187429	Rv1823_Rv1823	Rv1823_Rv1823	12	12	12	Rv1823_Rv1823	1	11	11	11	8	11	11	10	12	11	8	11	10	11	11	11	8	11	11	10	12	11	8	11	10	11	11	11	8	11	11	10	12	11	8	11	10	307	307	1	186
	0.62069	-0.11502	Rv1825_Rv1825	Rv1825_Rv1825	13	13	13	Rv1825_Rv1825	1	12	13	13	11	12	12	13	12	12	12	12	13	12	13	13	11	12	12	13	12	12	12	12	13	12	13	13	11	12	12	13	12	12	12	12	13	292	292	1	296
	0.672624	0.0600891	Rv1827_garA	Rv1827_garA	11	11	11	Rv1827_garA	1	11	11	11	10	10	10	11	11	11	11	11	11	11	11	11	10	10	10	11	11	11	11	11	11	11	11	11	10	10	10	11	11	11	11	11	11	162	162	1	535
	0.590094	0.113124	Rv1828_Rv1828	Rv1828_Rv1828	10	10	10	Rv1828_Rv1828	1	7	8	10	9	8	9	9	9	9	7	9	9	7	8	10	9	8	9	9	9	9	7	9	9	7	8	10	9	8	9	9	9	9	7	9	9	247	247	1	170
	0.229525	-0.075847	Rv1829_Rv1829	Rv1829_Rv1829	7	7	7	Rv1829_Rv1829	1	7	6	7	7	7	7	7	7	7	7	7	7	7	6	7	7	7	7	7	7	7	7	7	7	7	6	7	7	7	7	7	7	7	7	7	7	164	164	1	148
	0.0516914	-0.0118313	Rv1830_Rv1830	Rv1830_Rv1830	8	8	8	Rv1830_Rv1830	1	8	7	7	7	8	8	8	8	6	7	7	7	8	7	7	7	8	8	8	8	6	7	7	7	8	7	7	7	8	8	8	8	6	7	7	7	225	225	1	167
	0.0335072	-0.00304604	Rv1832_gcvB	Rv1832_gcvB	35	35	35	Rv1832_gcvB	1	33	30	33	29	30	33	29	34	32	32	31	33	33	30	33	29	30	33	29	34	32	32	31	33	33	30	33	29	30	33	29	34	32	32	31	33	941	941	1	599
	1.1951	0.120536	Rv1833c_Rv1833c	Rv1833c_Rv1833c	15	15	15	Rv1833c_Rv1833c	1	12	13	11	9	13	13	11	13	11	11	12	11	12	13	11	9	13	13	11	13	11	11	12	11	12	13	11	9	13	13	11	13	11	11	12	11	286	286	1	232
	0.191913	0.103057	Rv1834_lipZ	Rv1834_lipZ	7	7	7	Rv1834_lipZ	1	4	4	3	3	5	3	5	3	4	5	4	6	4	4	3	3	5	3	5	3	4	5	4	6	4	4	3	3	5	3	5	3	4	5	4	6	288	288	1	50
	0.839942	-0.0963879	Rv1835c_Rv1835c	Rv1835c_Rv1835c	17	17	17	Rv1835c_Rv1835c	1	14	12	14	12	14	9	9	9	11	10	16	10	14	12	14	12	14	9	9	9	11	10	16	10	14	12	14	12	14	9	9	9	11	10	16	10	628	628	1	151
	1.57849	-0.152484	Rv1836c_Rv1836c	Rv1836c_Rv1836c	20	20	20	Rv1836c_Rv1836c	1	20	19	19	18	20	17	19	20	20	19	20	19	20	19	19	18	20	17	19	20	20	19	20	19	20	19	19	18	20	17	19	20	20	19	20	19	677	677	1	578
	0.428478	-0.0603396	Rv1837c_glcB	Rv1837c_glcB	47	47	47	Rv1837c_glcB	1	45	45	45	37	44	46	44	44	44	45	44	45	45	45	45	37	44	46	44	44	44	45	44	45	45	45	45	37	44	46	44	44	44	45	44	45	741	741	1	1385
	0.525999	-0.349597	Rv1838c_vapC13	Rv1838c_vapC13	4	4	4	Rv1838c_vapC13	1	3	2	2	3	2	3	2	1	2	2	3	2	3	2	2	3	2	3	2	1	2	2	3	2	3	2	2	3	2	3	2	1	2	2	3	2	131	131	1	27
	0.588363	0.462916	Rv1839c_vapB13	Rv1839c_vapB13	3	3	3	Rv1839c_vapB13	1	2	3	3	1	2	3	2	1	2	2	2	2	2	3	3	1	2	3	2	1	2	2	2	2	2	3	3	1	2	3	2	1	2	2	2	2	87	87	1	25
	0.593127	0.148665	Rv1841c_Rv1841c	Rv1841c_Rv1841c	9	9	9	Rv1841c_Rv1841c	1	7	8	8	7	8	7	8	8	8	8	8	8	7	8	8	7	8	7	8	8	8	8	8	8	7	8	8	7	8	7	8	8	8	8	8	8	345	345	1	102
	0.152606	-0.0268421	Rv1842c_Rv1842c	Rv1842c_Rv1842c	13	13	13	Rv1842c_Rv1842c	1	12	12	11	10	12	12	12	12	12	11	12	11	12	12	11	10	12	12	12	12	12	11	12	11	12	12	11	10	12	12	12	12	12	11	12	11	455	455	1	189
	1.36595	-0.133251	Rv1843c_guaB1	Rv1843c_guaB1	30	30	30	Rv1843c_guaB1	1	28	28	26	24	24	23	25	26	26	28	27	27	28	28	26	24	24	23	25	26	26	28	27	27	28	28	26	24	24	23	25	26	26	28	27	27	479	479	1	597
	1.86545	0.190745	Rv1844c_gnd1	Rv1844c_gnd1	13	13	13	Rv1844c_gnd1	1	11	11	10	9	9	10	10	11	10	12	10	10	11	11	10	9	9	10	10	11	10	12	10	10	11	11	10	9	9	10	10	11	10	12	10	10	485	485	1	186
	0.225915	-0.154979	Rv1847_Rv1847	Rv1847_Rv1847	3	3	3	Rv1847_Rv1847	1	3	3	3	3	2	3	3	3	3	3	3	3	3	3	3	3	2	3	3	3	3	3	3	3	3	3	3	3	2	3	3	3	3	3	3	3	140	140	1	56
	1.162	0.170225	Rv1848_ureA	Rv1848_ureA	6	6	6	Rv1848_ureA	1	6	5	4	5	5	5	5	5	5	6	4	6	6	5	4	5	5	5	5	5	5	6	4	6	6	5	4	5	5	5	5	5	5	6	4	6	100	100	1	62
	0.244127	-0.0462513	Rv1849_ureB	Rv1849_ureB	4	4	4	Rv1849_ureB	1	3	3	2	3	4	3	2	2	3	3	2	3	3	3	2	3	4	3	2	2	3	3	2	3	3	3	2	3	4	3	2	2	3	3	2	3	104	104	1	34
	0.286578	-0.0788886	Rv1850_ureC	Rv1850_ureC	15	15	15	Rv1850_ureC	1	14	11	11	12	13	11	10	11	11	11	12	13	14	11	11	12	13	11	10	11	11	11	12	13	14	11	11	12	13	11	10	11	11	11	12	13	577	577	1	164
	0.266335	0.0819473	Rv1852_ureG	Rv1852_ureG	13	13	13	Rv1852_ureG	1	13	11	11	11	10	11	10	10	10	11	10	10	13	11	11	11	10	11	10	10	10	11	10	10	13	11	11	11	10	11	10	10	10	11	10	10	224	224	1	186
	0.73949	0.346567	Rv1853_ureD	Rv1853_ureD	6	6	6	Rv1853_ureD	1	6	5	5	4	4	3	4	4	5	6	5	3	6	5	5	4	4	3	4	4	5	6	5	3	6	5	5	4	4	3	4	4	5	6	5	3	208	208	1	59
	0.56418	-0.0778433	Rv1854c_ndh	Rv1854c_ndh	18	16	16	Rv1854c_ndh	1	17	16	16	15	15	15	17	16	15	17	16	17	16	14	15	14	14	14	15	15	14	15	15	15	16	14	15	14	14	14	15	15	14	15	15	15	463	463	1	226
	1.47774	0.170799	Rv1855c_Rv1855c	Rv1855c_Rv1855c	14	14	14	Rv1855c_Rv1855c	1	14	13	12	9	13	11	13	13	13	13	13	13	14	13	12	9	13	11	13	13	13	13	13	13	14	13	12	9	13	11	13	13	13	13	13	13	307	307	1	212
	0.948557	-0.117278	Rv1856c_Rv1856c	Rv1856c_Rv1856c	13	13	13	Rv1856c_Rv1856c	1	13	12	11	10	11	11	11	11	11	10	11	12	13	12	11	10	11	11	11	11	11	10	11	12	13	12	11	10	11	11	11	11	11	10	11	12	225	225	1	233
	0.218003	0.133821	Rv1857_modA	Rv1857_modA	5	5	5	Rv1857_modA	1	2	3	2	4	2	2	3	1	3	1	3	3	2	3	2	4	2	2	3	1	3	1	3	3	2	3	2	4	2	2	3	1	3	1	3	3	261	261	1	36
	0.891215	-0.126226	Rv1859_modC	Rv1859_modC	7	7	7	Rv1859_modC	1	5	5	4	5	4	4	2	5	4	5	6	5	5	5	4	5	4	4	2	5	4	5	6	5	5	5	4	5	4	4	2	5	4	5	6	5	369	369	1	56
	0.0345664	-0.0065333	Rv1860_apa	Rv1860_apa	7	7	7	Rv1860_apa	1	7	6	6	5	7	5	6	7	6	6	6	6	7	6	6	5	7	5	6	7	6	6	6	6	7	6	6	5	7	5	6	7	6	6	6	6	325	325	1	345
	0.212479	0.0757427	Rv1862_adhA	Rv1862_adhA	10	10	10	Rv1862_adhA	1	9	9	10	9	8	9	7	8	8	7	8	9	9	9	10	9	8	9	7	8	8	7	8	9	9	9	10	9	8	9	7	8	8	7	8	9	346	346	1	135
	2.18846	0.308058	Rv1864c_Rv1864c	Rv1864c_Rv1864c	10	10	10	Rv1864c_Rv1864c	1	8	10	10	10	9	10	10	10	10	10	10	10	8	10	10	10	9	10	10	10	10	10	10	10	8	10	10	10	9	10	10	10	10	10	10	10	251	251	1	148
	0.0667735	-0.0129941	Rv1865c_Rv1865c	Rv1865c_Rv1865c	14	14	14	Rv1865c_Rv1865c	1	14	14	14	11	13	13	13	14	14	14	13	13	14	14	14	11	13	13	13	14	14	14	13	13	14	14	14	11	13	13	13	14	14	14	13	13	286	286	1	263
	0.0543038	-0.0129719	Rv1866_Rv1866	Rv1866_Rv1866	32	32	32	Rv1866_Rv1866	1	27	26	27	26	26	27	26	26	23	25	25	27	27	26	27	26	26	27	26	26	23	25	25	27	27	26	27	26	26	27	26	26	23	25	25	27	778	778	1	398
	0.220158	-0.053805	Rv1867_Rv1867	Rv1867_Rv1867	22	22	22	Rv1867_Rv1867	1	21	18	20	18	18	17	19	18	19	19	19	19	21	18	20	18	18	17	19	18	19	19	19	19	21	18	20	18	18	17	19	18	19	19	19	19	494	494	1	349
	0.472719	0.0915038	Rv1868_Rv1868	Rv1868_Rv1868	19	19	19	Rv1868_Rv1868	1	16	13	16	13	14	13	11	12	13	16	16	13	16	13	16	13	14	13	11	12	13	16	16	13	16	13	16	13	14	13	11	12	13	16	16	13	699	699	1	216
	1.27118	0.168901	Rv1869c_Rv1869c;REV__Rv2382c_mbtC	Rv1869c_Rv1869c	22;1	22;1	22;1	Rv1869c_Rv1869c	2	21	21	21	18	20	20	19	19	18	19	21	19	21	21	21	18	20	20	19	19	18	19	21	19	21	21	21	18	20	20	19	19	18	19	21	19	411	411;444	1	487
	0.226335	-0.197148	Rv1870c_Rv1870c	Rv1870c_Rv1870c	5	5	5	Rv1870c_Rv1870c	1	2	3	2	0	3	0	2	3	1	2	1	2	2	3	2	0	3	0	2	3	1	2	1	2	2	3	2	0	3	0	2	3	1	2	1	2	211	211	1	21
	1.34171	-0.190425	Rv1871c_Rv1871c	Rv1871c_Rv1871c	8	8	8	Rv1871c_Rv1871c	1	7	7	7	6	7	7	8	7	8	7	7	8	7	7	7	6	7	7	8	7	8	7	7	8	7	7	7	6	7	7	8	7	8	7	7	8	129	129	1	273
	0.422707	0.10177	Rv1872c_lldD2	Rv1872c_lldD2	26	26	26	Rv1872c_lldD2	1	25	26	25	21	25	22	24	25	24	23	24	25	25	26	25	21	25	22	24	25	24	23	24	25	25	26	25	21	25	22	24	25	24	23	24	25	414	414	1	1385
	0.399629	-0.567781	Rv1873_Rv1873	Rv1873_Rv1873	3	3	3	Rv1873_Rv1873	1	2	0	3	3	2	3	2	2	1	2	2	3	2	0	3	3	2	3	2	2	1	2	2	3	2	0	3	3	2	3	2	2	1	2	2	3	145	145	1	25
	0.0545119	-0.017011	Rv1874_Rv1874	Rv1874_Rv1874	7	7	7	Rv1874_Rv1874	1	4	5	5	5	5	4	5	6	6	6	5	6	4	5	5	5	5	4	5	6	6	6	5	6	4	5	5	5	5	4	5	6	6	6	5	6	228	228	1	86
	0.287829	0.0628662	Rv1875_Rv1875	Rv1875_Rv1875	9	9	9	Rv1875_Rv1875	1	9	9	9	9	9	9	9	9	9	9	8	9	9	9	9	9	9	9	9	9	9	9	8	9	9	9	9	9	9	9	9	9	9	9	8	9	147	147	1	250
	0.0984309	0.0243988	Rv1876_bfrA	Rv1876_bfrA	14	14	14	Rv1876_bfrA	1	12	13	14	13	12	12	13	14	13	11	14	13	12	13	14	13	12	12	13	14	13	11	14	13	12	13	14	13	12	12	13	14	13	11	14	13	159	159	1	491
	0.242251	-0.0584888	Rv1878_glnA3	Rv1878_glnA3	12	12	12	Rv1878_glnA3	1	11	11	10	9	10	9	10	10	11	9	9	10	11	11	10	9	10	9	10	10	11	9	9	10	11	11	10	9	10	9	10	10	11	9	9	10	450	450	1	215
	0.395222	0.118434	Rv1879_Rv1879	Rv1879_Rv1879	6	6	6	Rv1879_Rv1879	1	5	5	3	5	4	3	5	5	5	5	5	5	5	5	3	5	4	3	5	5	5	5	5	5	5	5	3	5	4	3	5	5	5	5	5	5	378	378	1	64
	0.493448	0.0754077	Rv1880c_cyp140	Rv1880c_cyp140	26	26	26	Rv1880c_cyp140	1	24	23	23	16	22	21	20	20	21	18	23	22	24	23	23	16	22	21	20	20	21	18	23	22	24	23	23	16	22	21	20	20	21	18	23	22	438	438	1	353
	0.0732604	0.0181262	Rv1881c_lppE	Rv1881c_lppE	9	9	9	Rv1881c_lppE	1	6	8	5	7	7	7	5	6	6	7	6	6	6	8	5	7	7	7	5	6	6	7	6	6	6	8	5	7	7	7	5	6	6	7	6	6	140	140	1	99
	0.865969	0.105387	Rv1882c_Rv1882c	Rv1882c_Rv1882c	16	16	16	Rv1882c_Rv1882c	1	11	13	15	13	14	12	15	11	13	13	13	14	11	13	15	13	14	12	15	11	13	13	13	14	11	13	15	13	14	12	15	11	13	13	13	14	277	277	1	208
	0.124486	-0.260064	Rv1883c_Rv1883c	Rv1883c_Rv1883c	3	3	3	Rv1883c_Rv1883c	1	3	2	2	2	2	2	2	3	1	2	2	1	3	2	2	2	2	2	2	3	1	2	2	1	3	2	2	2	2	2	2	3	1	2	2	1	153	153	1	31
	0.584687	-0.0601819	Rv1885c_Rv1885c	Rv1885c_Rv1885c	8	8	8	Rv1885c_Rv1885c	1	8	8	8	7	8	7	8	5	8	7	7	7	8	8	8	7	8	7	8	5	8	7	7	7	8	8	8	7	8	7	8	5	8	7	7	7	199	199	1	104
	2.34878	-0.361144	Rv1886c_fbpB	Rv1886c_fbpB	6	4	4	Rv1886c_fbpB	1	6	6	6	6	6	6	5	5	5	6	6	6	4	4	4	4	4	4	4	4	4	4	4	4	4	4	4	4	4	4	4	4	4	4	4	4	325	325	1	221
	0.474064	-0.168689	Rv1887_Rv1887	Rv1887_Rv1887	8	8	8	Rv1887_Rv1887	1	7	8	6	5	5	6	4	6	6	6	5	4	7	8	6	5	5	6	4	6	6	6	5	4	7	8	6	5	5	6	4	6	6	6	5	4	380	380	1	83
	0.00905465	0.0125675	Rv1888c_Rv1888c	Rv1888c_Rv1888c	4	4	4	Rv1888c_Rv1888c	1	2	3	2	2	2	1	1	2	3	2	3	2	2	3	2	2	2	1	1	2	3	2	3	2	2	3	2	2	2	1	1	2	3	2	3	2	186	186	1	25
	0.636445	0.0583401	Rv1890c_Rv1890c	Rv1890c_Rv1890c	5	5	5	Rv1890c_Rv1890c	1	3	5	4	4	4	4	5	4	4	4	4	4	3	5	4	4	4	4	5	4	4	4	4	4	3	5	4	4	4	4	5	4	4	4	4	4	203	203	1	75
	0.257052	0.152238	Rv1891_Rv1891	Rv1891_Rv1891	3	3	3	Rv1891_Rv1891	1	3	2	3	3	3	3	3	3	3	3	3	3	3	2	3	3	3	3	3	3	3	3	3	3	3	2	3	3	3	3	3	3	3	3	3	3	135	135	1	71
	0.670289	-0.210545	Rv1893_Rv1893	Rv1893_Rv1893	8	8	8	Rv1893_Rv1893	1	7	8	8	7	8	8	8	8	6	8	8	8	7	8	8	7	8	8	8	8	6	8	8	8	7	8	8	7	8	8	8	8	6	8	8	8	72	72	1	160
	0.0693036	0.0109393	Rv1894c_Rv1894c	Rv1894c_Rv1894c	16	16	16	Rv1894c_Rv1894c	1	15	12	15	11	13	13	12	13	12	12	15	13	15	12	15	11	13	13	12	13	12	12	15	13	15	12	15	11	13	13	12	13	12	12	15	13	376	376	1	223
	0.350867	0.289675	Rv1895_Rv1895	Rv1895_Rv1895	5	5	5	Rv1895_Rv1895	1	2	1	3	3	3	2	3	3	3	3	2	2	2	1	3	3	3	2	3	3	3	3	2	2	2	1	3	3	3	2	3	3	3	3	2	2	384	384	1	34
	0.0507215	-0.0117722	Rv1896c_Rv1896c	Rv1896c_Rv1896c	16	16	16	Rv1896c_Rv1896c	1	14	16	16	14	16	16	16	15	16	16	16	16	14	16	16	14	16	16	16	15	16	16	16	16	14	16	16	14	16	16	16	15	16	16	16	16	303	303	1	284
	0.672357	-1.11268	Rv1898_Rv1898	Rv1898_Rv1898	2	2	2	Rv1898_Rv1898	1	2	1	2	1	1	1	2	1	1	1	2	1	2	1	2	1	1	1	2	1	1	1	2	1	2	1	2	1	1	1	2	1	1	1	2	1	102	102	1	25
	0.719198	0.0871442	Rv1899c_lppD	Rv1899c_lppD	13	13	13	Rv1899c_lppD	1	11	11	11	10	10	10	11	11	11	11	12	13	11	11	11	10	10	10	11	11	11	11	12	13	11	11	11	10	10	10	11	11	11	11	12	13	343	343	1	212
	1.13205	0.197791	Rv1900c_lipJ	Rv1900c_lipJ	17	17	17	Rv1900c_lipJ	1	16	14	14	11	16	13	14	13	14	12	14	13	16	14	14	11	16	13	14	13	14	12	14	13	16	14	14	11	16	13	14	13	14	12	14	13	462	462	1	235
	0.037606	0.00562922	Rv1901_cinA	Rv1901_cinA	20	20	20	Rv1901_cinA	1	18	18	20	18	18	19	19	19	18	19	19	17	18	18	20	18	18	19	19	19	18	19	19	17	18	18	20	18	18	19	19	19	18	19	19	17	430	430	1	371
	2.37724	0.362653	Rv1904_Rv1904	Rv1904_Rv1904	7	7	7	Rv1904_Rv1904	1	7	6	6	7	7	7	7	7	7	7	7	7	7	6	6	7	7	7	7	7	7	7	7	7	7	6	6	7	7	7	7	7	7	7	7	7	143	143	1	112
	0.155921	0.0335255	Rv1905c_aao	Rv1905c_aao	12	12	12	Rv1905c_aao	1	10	7	9	8	8	8	8	9	9	9	9	10	10	7	9	8	8	8	8	9	9	9	9	10	10	7	9	8	8	8	8	9	9	9	9	10	320	320	1	141
	0.411429	0.167067	Rv1906c_Rv1906c	Rv1906c_Rv1906c	3	3	3	Rv1906c_Rv1906c	1	3	3	3	3	2	2	2	3	3	2	3	3	3	3	3	3	2	2	2	3	3	2	3	3	3	3	3	3	2	2	2	3	3	2	3	3	156	156	1	74
	0.80641	-0.717754	Rv1907c_Rv1907c	Rv1907c_Rv1907c	3	3	3	Rv1907c_Rv1907c	1	1	2	1	2	2	3	0	1	1	1	1	1	1	2	1	2	2	3	0	1	1	1	1	1	1	2	1	2	2	3	0	1	1	1	1	1	215	215	1	17
	1.00651	0.0698115	Rv1908c_katG	Rv1908c_katG	38	38	38	Rv1908c_katG	1	34	35	35	34	35	33	35	37	37	35	34	35	34	35	35	34	35	33	35	37	37	35	34	35	34	35	35	34	35	33	35	37	37	35	34	35	740	740	1	1759
	0.811335	-0.0916793	Rv1909c_furA	Rv1909c_furA	4	4	4	Rv1909c_furA	1	4	3	3	2	4	2	3	3	3	3	3	3	4	3	3	2	4	2	3	3	3	3	3	3	4	3	3	2	4	2	3	3	3	3	3	3	147	147	1	36
	0.848375	1.20321	Rv1910c_Rv1910c	Rv1910c_Rv1910c	4	4	4	Rv1910c_Rv1910c	1	3	3	2	4	3	3	3	4	3	3	1	3	3	3	2	4	3	3	3	4	3	3	1	3	3	3	2	4	3	3	3	4	3	3	1	3	197	197	1	35
	0.0156812	-0.00301107	Rv1912c_fadB5	Rv1912c_fadB5	12	12	12	Rv1912c_fadB5	1	11	11	12	11	12	11	11	11	12	11	11	11	11	11	12	11	12	11	11	11	12	11	11	11	11	11	12	11	12	11	11	11	12	11	11	11	334	334	1	217
	0.279288	0.119019	Rv1913_Rv1913	Rv1913_Rv1913	7	7	7	Rv1913_Rv1913	1	6	4	6	5	5	4	4	5	5	5	5	5	6	4	6	5	5	4	4	5	5	5	5	5	6	4	6	5	5	4	4	5	5	5	5	5	250	250	1	68
	1.50526	0.302286	Rv1914c_Rv1914c	Rv1914c_Rv1914c	8	8	8	Rv1914c_Rv1914c	1	7	7	8	6	7	6	8	7	6	7	6	7	7	7	8	6	7	6	8	7	6	7	6	7	7	7	8	6	7	6	8	7	6	7	6	7	135	135	1	101
	2.53228	0.454477	Rv1915_aceAa	Rv1915_aceAa	19	19	19	Rv1915_aceAa	1	14	13	12	13	15	15	16	17	16	13	14	14	14	13	12	13	15	15	16	17	16	13	14	14	14	13	12	13	15	15	16	17	16	13	14	14	367	367	1	211
	1.29233	0.268936	Rv1916_aceAb	Rv1916_aceAb	7	7	7	Rv1916_aceAb	1	3	3	3	3	3	5	3	4	4	3	3	3	3	3	3	3	3	5	3	4	4	3	3	3	3	3	3	3	3	5	3	4	4	3	3	3	398	398	1	40
	0.0449943	0.0112642	Rv1919c_Rv1919c	Rv1919c_Rv1919c	15	15	15	Rv1919c_Rv1919c	1	14	13	13	12	12	11	11	12	11	14	13	13	14	13	13	12	12	11	11	12	11	14	13	13	14	13	13	12	12	11	11	12	11	14	13	13	154	154	1	225
	0.0861113	0.032039	Rv1920_Rv1920	Rv1920_Rv1920	11	11	11	Rv1920_Rv1920	1	10	10	9	7	10	8	8	8	7	7	10	9	10	10	9	7	10	8	8	8	7	7	10	9	10	10	9	7	10	8	8	8	7	7	10	9	287	287	1	125
	0.718742	0.222914	Rv1922_Rv1922	Rv1922_Rv1922	8	8	8	Rv1922_Rv1922	1	8	8	8	7	6	5	4	7	6	7	6	7	8	8	8	7	6	5	4	7	6	7	6	7	8	8	8	7	6	5	4	7	6	7	6	7	371	371	1	99
	0.285664	0.069383	Rv1923_lipD	Rv1923_lipD	18	18	18	Rv1923_lipD	1	16	14	15	14	15	14	14	14	15	15	14	14	16	14	15	14	15	14	14	14	15	15	14	14	16	14	15	14	15	14	14	14	15	15	14	14	446	446	1	288
	1.38296	0.114961	Rv1925_fadD31	Rv1925_fadD31	29	29	29	Rv1925_fadD31	1	28	26	27	26	27	26	27	28	26	27	28	28	28	26	27	26	27	26	27	28	26	27	28	28	28	26	27	26	27	26	27	28	26	27	28	28	620	620	1	796
	0.34544	-0.0913773	Rv1926c_mpt63	Rv1926c_mpt63	6	6	6	Rv1926c_mpt63	1	5	6	6	6	5	6	5	6	6	5	6	6	5	6	6	6	5	6	5	6	6	5	6	6	5	6	6	6	5	6	5	6	6	5	6	6	159	159	1	195
	0.3267	0.10257	Rv1927_Rv1927	Rv1927_Rv1927	8	8	8	Rv1927_Rv1927	1	8	6	7	6	8	7	7	8	7	7	8	7	8	6	7	6	8	7	7	8	7	7	8	7	8	6	7	6	8	7	7	8	7	7	8	7	257	257	1	110
	0.129831	-0.0458412	Rv1928c_Rv1928c	Rv1928c_Rv1928c	10	10	10	Rv1928c_Rv1928c	1	8	9	8	6	8	6	7	8	7	7	8	8	8	9	8	6	8	6	7	8	7	7	8	8	8	9	8	6	8	6	7	8	7	7	8	8	255	255	1	113
	0.147783	0.0777645	Rv1929c_Rv1929c	Rv1929c_Rv1929c	4	4	4	Rv1929c_Rv1929c	1	4	2	3	3	4	3	3	2	3	2	4	3	4	2	3	3	4	3	3	2	3	2	4	3	4	2	3	3	4	3	3	2	3	2	4	3	214	214	1	43
	3.06532	-0.825156	Rv1932_tpx	Rv1932_tpx	8	8	8	Rv1932_tpx	1	7	8	8	8	8	8	7	8	8	8	8	7	7	8	8	8	8	8	7	8	8	8	8	7	7	8	8	8	8	8	7	8	8	8	8	7	165	165	1	616
	2.01571	0.403317	Rv1936_Rv1936	Rv1936_Rv1936	9	9	9	Rv1936_Rv1936	1	8	5	6	5	5	5	7	6	5	7	7	6	8	5	6	5	5	5	7	6	5	7	7	6	8	5	6	5	5	5	7	6	5	7	7	6	369	369	1	73
	0.0253966	0.014815	Rv1938_ephB	Rv1938_ephB	8	8	8	Rv1938_ephB	1	6	6	5	5	7	4	6	6	5	6	5	6	6	6	5	5	7	4	6	6	5	6	5	6	6	6	5	5	7	4	6	6	5	6	5	6	356	356	1	87
	0.533189	0.222956	Rv1941_Rv1941	Rv1941_Rv1941	7	7	7	Rv1941_Rv1941	1	6	5	4	5	3	5	6	5	5	5	4	5	6	5	4	5	3	5	6	5	5	5	4	5	6	5	4	5	3	5	6	5	5	5	4	5	256	256	1	61
	0.0461082	-0.0159785	Rv1942c_mazF5	Rv1942c_mazF5	5	5	5	Rv1942c_mazF5	1	3	3	4	4	3	4	3	3	4	3	4	4	3	3	4	4	3	4	3	3	4	3	4	4	3	3	4	4	3	4	3	3	4	3	4	4	109	109	1	48
	0.862807	0.296497	Rv1943c_mazE5	Rv1943c_mazE5	5	5	5	Rv1943c_mazE5	1	5	3	5	3	5	3	2	2	3	3	3	4	5	3	5	3	5	3	2	2	3	3	3	4	5	3	5	3	5	3	2	2	3	3	3	4	125	125	1	53
	0.216389	0.153395	Rv1944c_Rv1944c	Rv1944c_Rv1944c	5	5	5	Rv1944c_Rv1944c	1	4	4	4	4	5	5	4	4	4	4	4	4	4	4	4	4	5	5	4	4	4	4	4	4	4	4	4	4	5	5	4	4	4	4	4	4	196	196	1	88
	0.106741	0.0674547	Rv1952_vapB14	Rv1952_vapB14	2	2	2	Rv1952_vapB14	1	2	1	1	1	2	0	2	2	2	1	2	2	2	1	1	1	2	0	2	2	2	1	2	2	2	1	1	1	2	0	2	2	2	1	2	2	71	71	1	24
	0.219268	0.232146	Rv1954A_Rv1954A	Rv1954A_Rv1954A	3	3	3	Rv1954A_Rv1954A	1	2	3	0	2	1	1	2	3	2	3	1	2	2	3	0	2	1	1	2	3	2	3	1	2	2	3	0	2	1	1	2	3	2	3	1	2	100	100	1	23
	2.18605	0.411819	Rv1956_higA	Rv1956_higA	8	8	8	Rv1956_higA	1	6	5	7	6	6	5	5	5	5	5	5	4	6	5	7	6	6	5	5	5	5	5	5	4	6	5	7	6	6	5	5	5	5	5	5	4	149	149	1	82
	0.744219	-0.186819	Rv1957_Rv1957	Rv1957_Rv1957	10	10	10	Rv1957_Rv1957	1	7	7	7	6	7	8	9	8	5	7	6	8	7	7	7	6	7	8	9	8	5	7	6	8	7	7	7	6	7	8	9	8	5	7	6	8	181	181	1	119
	0.34666	0.126457	Rv1959c_parE1	Rv1959c_parE1	4	4	4	Rv1959c_parE1	1	4	4	4	3	3	4	3	4	4	4	4	3	4	4	4	3	3	4	3	4	4	4	4	3	4	4	4	3	3	4	3	4	4	4	4	3	98	98	1	52
	1.11003	0.265856	Rv1960c_parD1	Rv1960c_parD1	5	5	5	Rv1960c_parD1	1	4	3	3	4	4	4	3	3	5	3	3	3	4	3	3	4	4	4	3	3	5	3	3	3	4	3	3	4	4	4	3	3	5	3	3	3	83	83	1	62
	0.751247	0.343368	Rv1962A_vapB35	Rv1962A_vapB35	6	6	6	Rv1962A_vapB35	1	4	5	5	4	3	3	4	6	4	6	5	4	4	5	5	4	3	3	4	6	4	6	5	4	4	5	5	4	3	3	4	6	4	6	5	4	90	90	1	70
	0.294393	-0.0924168	Rv1962c_vapC35	Rv1962c_vapC35	6	6	6	Rv1962c_vapC35	1	4	3	4	4	5	5	4	6	5	6	3	5	4	3	4	4	5	5	4	6	5	6	3	5	4	3	4	4	5	5	4	6	5	6	3	5	135	135	1	57
	0.327367	-0.0834656	Rv1963c_mce3R	Rv1963c_mce3R	16	16	16	Rv1963c_mce3R	1	16	12	13	11	15	11	11	10	11	13	14	13	16	12	13	11	15	11	11	10	11	13	14	13	16	12	13	11	15	11	11	10	11	13	14	13	406	406	1	168
	0.243856	-0.106289	Rv1976c_Rv1976c	Rv1976c_Rv1976c	5	5	5	Rv1976c_Rv1976c	1	5	5	4	5	5	5	3	4	4	5	5	5	5	5	4	5	5	5	3	4	4	5	5	5	5	5	4	5	5	5	3	4	4	5	5	5	135	135	1	61
	0.0472131	-0.00954564	Rv1977_Rv1977	Rv1977_Rv1977	17	17	17	Rv1977_Rv1977	1	16	15	15	14	16	16	14	16	16	14	15	15	16	15	15	14	16	16	14	16	16	14	15	15	16	15	15	14	16	16	14	16	16	14	15	15	348	348	1	229
	0.413147	-0.0633945	Rv1978_Rv1978	Rv1978_Rv1978	17	17	17	Rv1978_Rv1978	1	17	15	16	13	16	16	16	16	16	16	15	15	17	15	16	13	16	16	16	16	16	16	15	15	17	15	16	13	16	16	16	16	16	16	15	15	282	282	1	331
	0.435641	-0.797172	Rv1979c_Rv1979c	Rv1979c_Rv1979c	2	2	2	Rv1979c_Rv1979c	1	2	1	1	1	1	0	0	2	0	0	0	0	2	1	1	1	1	0	0	2	0	0	0	0	2	1	1	1	1	0	0	2	0	0	0	0	481	481	1	10
	1.12931	-0.200283	Rv1980c_mpt64	Rv1980c_mpt64	12	12	12	Rv1980c_mpt64	1	12	12	12	12	11	12	12	12	12	12	12	12	12	12	12	12	11	12	12	12	12	12	12	12	12	12	12	12	11	12	12	12	12	12	12	12	228	228	1	379
	0.179361	0.0853221	Rv1981c_nrdF1	Rv1981c_nrdF1	15	13	13	Rv1981c_nrdF1	1	14	13	13	12	14	13	13	13	13	14	11	12	12	11	11	10	12	11	11	11	11	12	9	10	12	11	11	10	12	11	11	11	11	12	9	10	322	322	1	169
	0.338631	0.130237	Rv1982A_vapB36	Rv1982A_vapB36	6	6	6	Rv1982A_vapB36	1	6	3	3	2	3	5	2	2	3	4	3	3	6	3	3	2	3	5	2	2	3	4	3	3	6	3	3	2	3	5	2	2	3	4	3	3	86	86	1	41
	1.13369	-0.202947	Rv1984c_cfp21	Rv1984c_cfp21	5	5	5	Rv1984c_cfp21	1	5	5	5	4	4	5	5	5	5	5	5	5	5	5	5	4	4	5	5	5	5	5	5	5	5	5	5	4	4	5	5	5	5	5	5	5	217	217	1	157
	0.418296	0.244474	Rv1985c_Rv1985c	Rv1985c_Rv1985c	12	12	12	Rv1985c_Rv1985c	1	8	10	7	8	7	5	8	8	6	6	9	9	8	10	7	8	7	5	8	8	6	6	9	9	8	10	7	8	7	5	8	8	6	6	9	9	303	303	1	98
	1.83718	0.425248	Rv1987_Rv1987	Rv1987_Rv1987	4	4	4	Rv1987_Rv1987	1	3	3	3	2	2	1	3	2	3	3	3	4	3	3	3	2	2	1	3	2	3	3	3	4	3	3	3	2	2	1	3	2	3	3	3	4	142	142	1	32
	0.760758	1.0332	Rv1989c_Rv1989c	Rv1989c_Rv1989c	6	6	6	Rv1989c_Rv1989c	1	4	5	3	3	5	3	3	3	5	3	3	2	4	5	3	3	5	3	3	3	5	3	3	2	4	5	3	3	5	3	3	3	5	3	3	2	186	186	1	63
	1.30238	0.152868	Rv1990c_Rv1990c	Rv1990c_Rv1990c	6	6	6	Rv1990c_Rv1990c	1	6	6	6	6	6	6	6	6	6	6	6	6	6	6	6	6	6	6	6	6	6	6	6	6	6	6	6	6	6	6	6	6	6	6	6	6	113	113	1	90
	0.56256	0.401857	Rv1991A_mazE6	Rv1991A_mazE6	3	3	3	Rv1991A_mazE6	1	3	3	3	3	2	3	2	3	3	2	3	1	3	3	3	3	2	3	2	3	3	2	3	1	3	3	3	3	2	3	2	3	3	2	3	1	82	82	1	34
	0.541861	0.151246	Rv1991c_mazF6	Rv1991c_mazF6	5	5	5	Rv1991c_mazF6	1	4	5	3	3	3	4	4	4	3	4	3	4	4	5	3	3	3	4	4	4	3	4	3	4	4	5	3	3	3	4	4	4	3	4	3	4	114	114	1	65
	0.00900756	-0.00348536	Rv1992c_ctpG	Rv1992c_ctpG	16	16	16	Rv1992c_ctpG	1	14	13	12	12	12	13	12	13	12	11	14	13	14	13	12	12	12	13	12	13	12	11	14	13	14	13	12	12	12	13	12	13	12	11	14	13	771	771	1	163
	0.556351	0.116087	Rv1993c_Rv1993c	Rv1993c_Rv1993c	9	9	9	Rv1993c_Rv1993c	1	8	7	6	6	9	6	7	6	5	5	7	6	8	7	6	6	9	6	7	6	5	5	7	6	8	7	6	6	9	6	7	6	5	5	7	6	90	90	1	80
	0.791697	0.138355	Rv1995_Rv1995	Rv1995_Rv1995	10	10	10	Rv1995_Rv1995	1	8	7	8	7	9	7	8	9	8	9	7	8	8	7	8	7	9	7	8	9	8	9	7	8	8	7	8	7	9	7	8	9	8	9	7	8	255	255	1	122
	0.316524	-0.375423	Rv1996_Rv1996	Rv1996_Rv1996	9	9	9	Rv1996_Rv1996	1	6	6	6	8	7	8	4	7	6	4	7	6	6	6	6	8	7	8	4	7	6	4	7	6	6	6	6	8	7	8	4	7	6	4	7	6	317	317	1	82
	0.504527	1.48847	Rv1997_ctpF	Rv1997_ctpF	6	6	6	Rv1997_ctpF	1	1	0	0	0	0	0	0	2	2	1	6	1	1	0	0	0	0	0	0	2	2	1	6	1	1	0	0	0	0	0	0	2	2	1	6	1	905	905	1	13
	0.713084	-0.155942	Rv1998c_Rv1998c	Rv1998c_Rv1998c	11	11	11	Rv1998c_Rv1998c	1	8	9	8	10	9	8	10	9	9	9	10	11	8	9	8	10	9	8	10	9	9	9	10	11	8	9	8	10	9	8	10	9	9	9	10	11	258	258	1	154
	1.1345	0.107219	Rv2000_Rv2000	Rv2000_Rv2000	25	25	25	Rv2000_Rv2000	1	24	24	23	20	23	22	24	22	23	22	21	24	24	24	23	20	23	22	24	22	23	22	21	24	24	24	23	20	23	22	24	22	23	22	21	24	537	537	1	378
	0.15131	-0.01378	Rv2001_Rv2001	Rv2001_Rv2001	13	13	13	Rv2001_Rv2001	1	13	10	11	11	10	10	10	9	10	10	8	11	13	10	11	11	10	10	10	9	10	10	8	11	13	10	11	11	10	10	10	9	10	10	8	11	250	250	1	186
	0.0208811	-0.00307337	Rv2002_fabG3	Rv2002_fabG3	10	10	10	Rv2002_fabG3	1	9	9	9	10	10	10	9	10	9	9	9	9	9	9	9	10	10	10	9	10	9	9	9	9	9	9	9	10	10	10	9	10	9	9	9	9	260	260	1	239
	0.429233	-0.496672	Rv2003c_Rv2003c	Rv2003c_Rv2003c	6	6	6	Rv2003c_Rv2003c	1	3	3	1	2	2	2	2	2	2	0	5	4	3	3	1	2	2	2	2	2	2	0	5	4	3	3	1	2	2	2	2	2	2	0	5	4	285	285	1	28
	0.0788151	-0.096625	Rv2004c_Rv2004c	Rv2004c_Rv2004c	13	13	13	Rv2004c_Rv2004c	1	7	5	8	8	9	8	8	8	9	6	13	9	7	5	8	8	9	8	8	8	9	6	13	9	7	5	8	8	9	8	8	8	9	6	13	9	498	498	1	112
	0.413397	-0.469449	Rv2005c_Rv2005c	Rv2005c_Rv2005c	9	8	8	Rv2005c_Rv2005c	1	8	8	7	7	9	5	6	7	6	8	9	8	7	7	6	6	8	4	6	6	5	7	8	7	7	7	6	6	8	4	6	6	5	7	8	7	295	295	1	94
	0.211216	-0.0808353	Rv2006_otsB1	Rv2006_otsB1	22	22	22	Rv2006_otsB1	1	13	8	9	9	10	9	7	13	8	13	16	12	13	8	9	9	10	9	7	13	8	13	16	12	13	8	9	9	10	9	7	13	8	13	16	12	1327	1327	1	131
	0.32049	1.33957	Rv2007c_fdxA	Rv2007c_fdxA	3	3	3	Rv2007c_fdxA	1	0	0	0	0	0	1	2	2	3	1	3	1	0	0	0	0	0	1	2	2	3	1	3	1	0	0	0	0	0	1	2	2	3	1	3	1	114	114	1	21
	0.197865	-0.0366357	Rv2008c_Rv2008c	Rv2008c_Rv2008c	19	19	19	Rv2008c_Rv2008c	1	13	19	18	13	15	13	17	16	17	18	16	18	13	19	18	13	15	13	17	16	17	18	16	18	13	19	18	13	15	13	17	16	17	18	16	18	441	441	1	199
	0.754936	0.242393	Rv2009_vapB15	Rv2009_vapB15	5	5	5	Rv2009_vapB15	1	3	3	5	5	4	2	2	4	3	2	3	2	3	3	5	5	4	2	2	4	3	2	3	2	3	3	5	5	4	2	2	4	3	2	3	2	80	80	1	44
	0.652625	0.149529	Rv2010_vapC15	Rv2010_vapC15	4	4	4	Rv2010_vapC15	1	3	4	4	3	1	3	3	3	4	3	4	4	3	4	4	3	1	3	3	3	4	3	4	4	3	4	4	3	1	3	3	3	4	3	4	4	132	132	1	39
	0.0668651	0.063591	Rv2012_Rv2012	Rv2012_Rv2012	4	4	4	Rv2012_Rv2012	1	3	3	3	3	4	3	3	3	3	2	3	3	3	3	3	3	4	3	3	3	3	2	3	3	3	3	3	3	4	3	3	3	3	2	3	3	164	164	1	36
	2.32431	0.698414	Rv2016_Rv2016	Rv2016_Rv2016	7	7	7	Rv2016_Rv2016	1	6	6	6	7	7	7	6	6	6	6	6	5	6	6	6	7	7	7	6	6	6	6	6	5	6	6	6	7	7	7	6	6	6	6	6	5	191	191	1	124
	0.800786	0.266907	Rv2017_Rv2017	Rv2017_Rv2017	10	10	10	Rv2017_Rv2017	1	8	6	4	5	7	6	8	9	9	7	6	8	8	6	4	5	7	6	8	9	9	7	6	8	8	6	4	5	7	6	8	9	9	7	6	8	346	346	1	102
	2.49164	0.203164	Rv2018_Rv2018	Rv2018_Rv2018	13	12	12	Rv2018_Rv2018	1	11	10	9	11	10	10	10	11	10	8	11	9	10	9	8	10	10	9	9	10	9	7	10	8	10	9	8	10	10	9	9	10	9	7	10	8	239	239	1	130
	0.851267	0.270915	Rv2019_Rv2019	Rv2019_Rv2019	5	5	5	Rv2019_Rv2019	1	4	5	4	4	4	5	5	5	5	5	5	5	4	5	4	4	4	5	5	5	5	5	5	5	4	5	4	4	4	5	5	5	5	5	5	5	138	138	1	67
	0.630161	0.197201	Rv2021c_Rv2021c	Rv2021c_Rv2021c	4	4	4	Rv2021c_Rv2021c	1	3	4	2	3	4	3	3	3	3	3	3	3	3	4	2	3	4	3	3	3	3	3	3	3	3	4	2	3	4	3	3	3	3	3	3	3	101	101	1	49
	0.773001	0.192268	Rv2022c_Rv2022c;Rv3182_Rv3182	Rv2022c_Rv2022c	4;1	4;1	4;1	Rv2022c_Rv2022c	2	4	4	4	3	4	3	4	4	4	4	4	4	4	4	4	3	4	3	4	4	4	4	4	4	4	4	4	3	4	3	4	4	4	4	4	4	201	201;114	1	55
	1.78423	0.390989	Rv2024c_Rv2024c	Rv2024c_Rv2024c	12	12	12	Rv2024c_Rv2024c	1	4	3	1	6	6	6	6	8	9	5	4	3	4	3	1	6	6	6	6	8	9	5	4	3	4	3	1	6	6	6	6	8	9	5	4	3	515	515	1	63
	1.19261	0.151651	Rv2026c_Rv2026c	Rv2026c_Rv2026c	6	6	6	Rv2026c_Rv2026c	1	5	5	4	4	4	5	5	4	4	5	4	5	5	5	4	4	4	5	5	4	4	5	4	5	5	5	4	4	4	5	5	4	4	5	4	5	294	294	1	54
	0.616761	0.170414	Rv2027c_dosT	Rv2027c_dosT	25	25	22	Rv2027c_dosT	1	21	20	21	20	20	21	24	22	21	22	21	22	21	20	21	20	20	21	24	22	21	22	21	22	18	17	18	17	17	18	21	19	18	19	18	19	573	573	1	375
	0.212135	-0.453419	Rv2028c_Rv2028c	Rv2028c_Rv2028c	6	6	6	Rv2028c_Rv2028c	1	4	5	4	4	4	4	4	4	4	5	6	6	4	5	4	4	4	4	4	4	4	5	6	6	4	5	4	4	4	4	4	4	4	5	6	6	279	279	1	56
	0.927552	-3.02632	Rv2029c_pfkB	Rv2029c_pfkB	12	12	12	Rv2029c_pfkB	1	2	2	2	1	1	1	4	4	2	1	11	2	2	2	2	1	1	1	4	4	2	1	11	2	2	2	2	1	1	1	4	4	2	1	11	2	339	339	1	34
	0.14299	-0.482711	Rv2030c_Rv2030c	Rv2030c_Rv2030c	32	32	32	Rv2030c_Rv2030c	1	5	4	5	3	3	4	12	13	13	9	30	6	5	4	5	3	3	4	12	13	13	9	30	6	5	4	5	3	3	4	12	13	13	9	30	6	681	681	1	139
	0.00596178	-0.0345828	Rv2031c_hspX	Rv2031c_hspX	10	10	10	Rv2031c_hspX	1	4	3	3	4	5	1	7	6	6	7	10	6	4	3	3	4	5	1	7	6	6	7	10	6	4	3	3	4	5	1	7	6	6	7	10	6	144	144	1	131
	0.176075	-0.873501	Rv2032_acg	Rv2032_acg	16	16	16	Rv2032_acg	1	2	2	2	1	2	0	8	5	9	4	16	5	2	2	2	1	2	0	8	5	9	4	16	5	2	2	2	1	2	0	8	5	9	4	16	5	331	331	1	67
	0.287862	0.190779	Rv2033c_Rv2033c	Rv2033c_Rv2033c	6	6	6	Rv2033c_Rv2033c	1	4	3	4	4	4	4	5	5	5	4	4	5	4	3	4	4	4	4	5	5	5	4	4	5	4	3	4	4	4	4	5	5	5	4	4	5	280	280	1	54
	1.05053	-0.440968	Rv2034_Rv2034	Rv2034_Rv2034	4	4	4	Rv2034_Rv2034	1	2	2	3	1	2	3	4	1	4	2	2	4	2	2	3	1	2	3	4	1	4	2	2	4	2	2	3	1	2	3	4	1	4	2	2	4	107	107	1	33
	0.00438748	-0.00226212	Rv2035_Rv2035	Rv2035_Rv2035	7	7	7	Rv2035_Rv2035	1	6	7	7	5	6	6	6	6	6	7	7	6	6	7	7	5	6	6	6	6	6	7	7	6	6	7	7	5	6	6	6	6	6	7	7	6	162	162	1	83
	0.747058	-0.307273	Rv2036_Rv2036	Rv2036_Rv2036	7	7	7	Rv2036_Rv2036	1	4	6	7	5	5	4	6	6	6	5	5	5	4	6	7	5	5	4	6	6	6	5	5	5	4	6	7	5	5	4	6	6	6	5	5	5	213	213	1	77
	0.535721	-0.239796	Rv2037c_Rv2037c	Rv2037c_Rv2037c	6	6	6	Rv2037c_Rv2037c	1	6	4	4	4	4	2	3	3	3	4	2	4	6	4	4	4	4	2	3	3	3	4	2	4	6	4	4	4	4	2	3	3	3	4	2	4	324	324	1	45
	0.143892	-0.0595029	Rv2038c_Rv2038c	Rv2038c_Rv2038c	7	7	7	Rv2038c_Rv2038c	1	5	6	4	5	6	4	6	5	7	4	6	7	5	6	4	5	6	4	6	5	7	4	6	7	5	6	4	5	6	4	6	5	7	4	6	7	357	357	1	68
	0.315756	0.07886	Rv2041c_Rv2041c	Rv2041c_Rv2041c	10	10	10	Rv2041c_Rv2041c	1	6	7	7	3	5	7	7	6	6	9	7	5	6	7	7	3	5	7	7	6	6	9	7	5	6	7	7	3	5	7	7	6	6	9	7	5	439	439	1	103
	0.143754	0.0315069	Rv2042c_Rv2042c	Rv2042c_Rv2042c	16	16	16	Rv2042c_Rv2042c	1	14	13	14	11	13	12	12	12	13	12	11	13	14	13	14	11	13	12	12	12	13	12	11	13	14	13	14	11	13	12	12	12	13	12	11	13	265	265	1	188
	0.405568	0.0834325	Rv2043c_pncA	Rv2043c_pncA	3	3	3	Rv2043c_pncA	1	2	3	3	3	3	3	3	3	3	3	3	3	2	3	3	3	3	3	3	3	3	3	3	3	2	3	3	3	3	3	3	3	3	3	3	3	186	186	1	51
	0.301096	0.153184	Rv2045c_lipT	Rv2045c_lipT	17	17	17	Rv2045c_lipT	1	15	15	12	11	15	13	9	12	14	12	12	13	15	15	12	11	15	13	9	12	14	12	12	13	15	15	12	11	15	13	9	12	14	12	12	13	511	511	1	180
	0.588307	0.195113	Rv2046_lppI	Rv2046_lppI	5	5	5	Rv2046_lppI	1	5	4	4	4	5	4	4	5	4	5	5	5	5	4	4	4	5	4	4	5	4	5	5	5	5	4	4	4	5	4	4	5	4	5	5	5	218	218	1	70
	0.394104	-0.0662893	Rv2047c_Rv2047c	Rv2047c_Rv2047c	32	32	32	Rv2047c_Rv2047c	1	27	26	25	26	26	27	22	25	26	25	25	26	27	26	25	26	26	27	22	25	26	25	25	26	27	26	25	26	26	27	22	25	26	25	25	26	854	854	1	420
	0.231837	-0.0121943	Rv2048c_pks12	Rv2048c_pks12	102	102	100	Rv2048c_pks12	1	96	91	90	75	90	82	93	92	94	90	89	91	96	91	90	75	90	82	93	92	94	90	89	91	94	89	88	74	88	81	91	90	92	88	87	89	4151	4151	1	1640
	0.134851	-0.0282612	Rv2049c_Rv2049c	Rv2049c_Rv2049c	3	3	3	Rv2049c_Rv2049c	1	3	3	3	3	2	2	2	2	3	3	3	3	3	3	3	3	2	2	2	2	3	3	3	3	3	3	3	3	2	2	2	2	3	3	3	3	74	74	1	46
	1.12315	-0.236396	Rv2050_Rv2050	Rv2050_Rv2050	10	10	10	Rv2050_Rv2050	1	8	9	7	6	10	7	9	8	9	9	7	8	8	9	7	6	10	7	9	8	9	9	7	8	8	9	7	6	10	7	9	8	9	9	7	8	111	111	1	156
	0.245633	-0.0381457	Rv2051c_ppm1	Rv2051c_ppm1	31	31	31	Rv2051c_ppm1	1	31	28	30	26	28	28	29	29	30	30	30	29	31	28	30	26	28	28	29	29	30	30	30	29	31	28	30	26	28	28	29	29	30	30	30	29	874	874	1	626
	1.2797	0.135035	Rv2052c_Rv2052c	Rv2052c_Rv2052c	11	11	11	Rv2052c_Rv2052c	1	10	11	7	8	10	8	8	9	8	10	11	9	10	11	7	8	10	8	8	9	8	10	11	9	10	11	7	8	10	8	8	9	8	10	11	9	534	534	1	127
	0.244775	0.219687	Rv2053c_fxsA	Rv2053c_fxsA	2	2	2	Rv2053c_fxsA	1	1	1	2	1	2	1	2	2	2	2	2	2	1	1	2	1	2	1	2	2	2	2	2	2	1	1	2	1	2	1	2	2	2	2	2	2	175	175	1	20
	0.69328	0.10888	Rv2054_Rv2054	Rv2054_Rv2054	11	11	11	Rv2054_Rv2054	1	10	11	11	11	10	10	11	11	11	11	10	11	10	11	11	11	10	10	11	11	11	11	10	11	10	11	11	11	10	10	11	11	11	11	10	11	237	237	1	214
	0.351022	-0.171118	Rv2055c_rpsR2	Rv2055c_rpsR2	4	4	4	Rv2055c_rpsR2	1	2	4	3	2	3	2	2	3	2	4	2	3	2	4	3	2	3	2	2	3	2	4	2	3	2	4	3	2	3	2	2	3	2	4	2	3	88	88	1	33
	0.585764	0.743027	Rv2058c_rpmB2	Rv2058c_rpmB2	4	4	4	Rv2058c_rpmB2	1	3	2	3	1	2	1	1	1	1	2	1	3	3	2	3	1	2	1	1	1	1	2	1	3	3	2	3	1	2	1	1	1	1	2	1	3	78	78	1	21
	0.0340434	-0.0040404	Rv2061c_Rv2061c	Rv2061c_Rv2061c	10	10	10	Rv2061c_Rv2061c	1	10	10	9	6	9	7	10	9	9	7	7	9	10	10	9	6	9	7	10	9	9	7	7	9	10	10	9	6	9	7	10	9	9	7	7	9	134	134	1	173
	0.29299	0.0284335	Rv2062c_cobN	Rv2062c_cobN	35	35	35	Rv2062c_cobN	1	30	23	28	23	27	24	28	30	26	25	27	31	30	23	28	23	27	24	28	30	26	25	27	31	30	23	28	23	27	24	28	30	26	25	27	31	1194	1194	1	417
	0.638392	-0.14352	Rv2063_mazE7	Rv2063_mazE7	7	7	7	Rv2063_mazE7	1	4	5	3	6	5	4	4	3	4	3	5	3	4	5	3	6	5	4	4	3	4	3	5	3	4	5	3	6	5	4	4	3	4	3	5	3	77	77	1	75
	0.0717992	0.0954863	Rv2063A_mazF7	Rv2063A_mazF7	3	3	3	Rv2063A_mazF7	1	3	2	2	2	2	2	1	1	1	1	2	2	3	2	2	2	2	2	1	1	1	1	2	2	3	2	2	2	2	2	1	1	1	1	2	2	136	136	1	21
	0.453453	0.145316	Rv2064_cobG	Rv2064_cobG	14	14	14	Rv2064_cobG	1	12	11	11	13	12	11	11	10	10	10	10	10	12	11	11	13	12	11	11	10	10	10	10	10	12	11	11	13	12	11	11	10	10	10	10	10	363	363	1	162
	0.232728	-0.0479113	Rv2065_cobH	Rv2065_cobH	11	11	11	Rv2065_cobH	1	11	10	9	9	8	8	8	10	10	9	10	10	11	10	9	9	8	8	8	10	10	9	10	10	11	10	9	9	8	8	8	10	10	9	10	10	208	208	1	170
	0.586429	-0.0454699	Rv2066_cobI	Rv2066_cobI	24	24	24	Rv2066_cobI	1	22	20	19	19	18	16	18	15	20	16	20	20	22	20	19	19	18	16	18	15	20	16	20	20	22	20	19	19	18	16	18	15	20	16	20	20	508	508	1	308
	0.480532	0.0917594	Rv2067c_Rv2067c	Rv2067c_Rv2067c	16	16	16	Rv2067c_Rv2067c	1	16	13	11	8	13	11	13	12	13	11	11	14	16	13	11	8	13	11	13	12	13	11	11	14	16	13	11	8	13	11	13	12	13	11	11	14	407	407	1	166
	1.15974	-0.0870934	Rv2068c_blaC	Rv2068c_blaC	15	15	15	Rv2068c_blaC	1	14	14	14	13	15	15	15	15	15	14	14	15	14	14	14	13	15	15	15	15	15	14	14	15	14	14	14	13	15	15	15	15	15	14	14	15	307	307	1	280
	0.938026	-0.841766	Rv2069_sigC	Rv2069_sigC	5	5	5	Rv2069_sigC	1	3	5	4	4	4	5	3	4	3	4	5	5	3	5	4	4	4	5	3	4	3	4	5	5	3	5	4	4	4	5	3	4	3	4	5	5	185	185	1	74
	0.199544	0.073885	Rv2070c_cobK	Rv2070c_cobK	8	8	8	Rv2070c_cobK	1	7	6	6	7	6	6	7	7	8	5	7	7	7	6	6	7	6	6	7	7	8	5	7	7	7	6	6	7	6	6	7	7	8	5	7	7	244	244	1	91
	0.900041	0.17354	Rv2071c_cobM	Rv2071c_cobM	8	8	8	Rv2071c_cobM	1	5	6	6	6	6	7	6	6	5	5	6	6	5	6	6	6	6	7	6	6	5	5	6	6	5	6	6	6	6	7	6	6	5	5	6	6	251	251	1	87
	0.254481	0.127158	Rv2072c_cobL	Rv2072c_cobL	7	7	7	Rv2072c_cobL	1	1	4	3	3	4	5	5	5	4	4	4	3	1	4	3	3	4	5	5	5	4	4	4	3	1	4	3	3	4	5	5	5	4	4	4	3	390	390	1	49
	0.580088	0.0734952	Rv2073c_Rv2073c	Rv2073c_Rv2073c	10	10	10	Rv2073c_Rv2073c	1	8	9	9	6	9	7	8	8	6	9	8	9	8	9	9	6	9	7	8	8	6	9	8	9	8	9	9	6	9	7	8	8	6	9	8	9	249	249	1	110
	1.27973	0.0303332	Rv2074_Rv2074	Rv2074_Rv2074	11	11	11	Rv2074_Rv2074	1	11	11	11	10	11	11	11	11	10	11	11	11	11	11	11	10	11	11	11	11	10	11	11	11	11	11	11	10	11	11	11	11	10	11	11	11	137	137	1	226
	0.166305	0.0663433	Rv2080_lppJ	Rv2080_lppJ	3	3	3	Rv2080_lppJ	1	3	3	3	3	3	3	3	3	3	3	3	3	3	3	3	3	3	3	3	3	3	3	3	3	3	3	3	3	3	3	3	3	3	3	3	3	187	187	1	71
	0.0698883	-0.022548	Rv2082_Rv2082	Rv2082_Rv2082	18	18	18	Rv2082_Rv2082	1	17	16	14	16	15	16	14	15	13	16	16	15	17	16	14	16	15	16	14	15	13	16	16	15	17	16	14	16	15	16	14	15	13	16	16	15	721	721	1	258
	0.622783	-0.213603	Rv2083_Rv2083	Rv2083_Rv2083	8	8	8	Rv2083_Rv2083	1	6	8	6	6	6	5	8	6	8	8	8	8	6	8	6	6	6	5	8	6	8	8	8	8	6	8	6	6	6	5	8	6	8	8	8	8	314	314	1	122
	0.441547	0.596718	Rv2084_Rv2084	Rv2084_Rv2084	5	5	5	Rv2084_Rv2084	1	3	3	2	2	3	3	2	1	2	3	3	2	3	3	2	2	3	3	2	1	2	3	3	2	3	3	2	2	3	3	2	1	2	3	3	2	378	378	1	30
	0.948343	0.205233	Rv2088_pknJ	Rv2088_pknJ	13	13	13	Rv2088_pknJ	1	12	10	12	11	9	10	11	10	12	11	10	12	12	10	12	11	9	10	11	10	12	11	10	12	12	10	12	11	9	10	11	10	12	11	10	12	589	589	1	184
	0.331356	0.0897179	Rv2089c_pepE	Rv2089c_pepE	12	12	12	Rv2089c_pepE	1	10	8	7	9	10	8	8	7	9	9	11	8	10	8	7	9	10	8	8	7	9	9	11	8	10	8	7	9	10	8	8	7	9	9	11	8	375	375	1	135
	0.0233005	0.00564575	Rv2090_Rv2090	Rv2090_Rv2090	18	18	18	Rv2090_Rv2090	1	14	15	14	12	13	13	12	13	15	14	16	13	14	15	14	12	13	13	12	13	15	14	16	13	14	15	14	12	13	13	12	13	15	14	16	13	393	393	1	184
	0.861375	0.0813122	Rv2091c_Rv2091c	Rv2091c_Rv2091c	11	11	11	Rv2091c_Rv2091c	1	11	10	10	11	10	9	10	10	10	9	10	10	11	10	10	11	10	9	10	10	10	9	10	10	11	10	10	11	10	9	10	10	10	9	10	10	244	244	1	268
	0.265266	-0.0436522	Rv2092c_helY	Rv2092c_helY	39	39	39	Rv2092c_helY	1	32	34	31	28	29	27	29	26	26	29	31	29	32	34	31	28	29	27	29	26	26	29	31	29	32	34	31	28	29	27	29	26	26	29	31	29	906	906	1	397
	0.16666	0.0442645	Rv2093c_tatC	Rv2093c_tatC	5	5	5	Rv2093c_tatC	1	5	4	5	4	4	4	4	4	4	4	4	5	5	4	5	4	4	4	4	4	4	4	4	5	5	4	5	4	4	4	4	4	4	4	4	5	308	308	1	65
	0.153507	-0.0684872	Rv2094c_tatA	Rv2094c_tatA	5	5	5	Rv2094c_tatA	1	5	4	4	5	5	5	5	4	4	5	5	5	5	4	4	5	5	5	5	4	4	5	5	5	5	4	4	5	5	5	5	4	4	5	5	5	83	83	1	163
	0.0144983	0.00345612	Rv2095c_pafC	Rv2095c_pafC	13	13	13	Rv2095c_pafC	1	12	12	12	12	12	11	13	12	11	11	12	12	12	12	12	12	12	11	13	12	11	11	12	12	12	12	12	12	12	11	13	12	11	11	12	12	316	316	1	295
	1.26173	-0.126652	Rv2096c_pafB	Rv2096c_pafB	12	12	12	Rv2096c_pafB	1	11	11	12	9	11	11	10	11	11	10	11	11	11	11	12	9	11	11	10	11	11	10	11	11	11	11	12	9	11	11	10	11	11	10	11	11	332	332	1	202
	0.384168	-0.0579631	Rv2097c_pafA	Rv2097c_pafA	29	29	29	Rv2097c_pafA	1	26	25	27	25	27	25	25	23	24	23	26	26	26	25	27	25	27	25	25	23	24	23	26	26	26	25	27	25	27	25	25	23	24	23	26	26	452	452	1	433
	1.71541	0.146325	Rv2101_helZ	Rv2101_helZ	46	46	46	Rv2101_helZ	1	41	37	42	36	37	38	42	40	43	38	39	38	41	37	42	36	37	38	42	40	43	38	39	38	41	37	42	36	37	38	42	40	43	38	39	38	1013	1013	1	587
	0.941027	-0.0800737	Rv2102_Rv2102	Rv2102_Rv2102	9	9	9	Rv2102_Rv2102	1	9	7	6	6	8	8	7	8	8	8	7	8	9	7	6	6	8	8	7	8	8	8	7	8	9	7	6	6	8	8	7	8	8	8	7	8	238	238	1	128
	0.236702	-0.35831	Rv2103c_vapC37	Rv2103c_vapC37	4	4	4	Rv2103c_vapC37	1	4	3	3	4	4	4	4	1	3	3	4	3	4	3	3	4	4	4	4	1	3	3	4	3	4	3	3	4	4	4	4	1	3	3	4	3	144	144	1	43
	0.013511	0.0111554	Rv2104c_vapB37	Rv2104c_vapB37	5	5	5	Rv2104c_vapB37	1	4	2	4	3	3	3	2	4	5	5	5	4	4	2	4	3	3	3	2	4	5	5	5	4	4	2	4	3	3	3	2	4	5	5	5	4	84	84	1	49
	0.542012	-0.0802689	Rv2109c_prcA	Rv2109c_prcA	13	13	13	Rv2109c_prcA	1	12	12	12	12	12	13	12	12	12	12	12	13	12	12	12	12	12	13	12	12	12	12	12	13	12	12	12	12	12	13	12	12	12	12	12	13	248	248	1	325
	0.613108	-0.132381	Rv2110c_prcB	Rv2110c_prcB	11	11	11	Rv2110c_prcB	1	11	11	11	11	11	11	11	11	11	11	11	11	11	11	11	11	11	11	11	11	11	11	11	11	11	11	11	11	11	11	11	11	11	11	11	11	291	291	1	422
	0.842947	-0.516846	Rv2111c_pup	Rv2111c_pup	5	5	5	Rv2111c_pup	1	4	4	5	5	5	5	5	5	5	5	5	5	4	4	5	5	5	5	5	5	5	5	5	5	4	4	5	5	5	5	5	5	5	5	5	5	64	64	1	255
	0.814636	-0.0508881	Rv2112c_dop	Rv2112c_dop	26	26	26	Rv2112c_dop	1	23	24	21	21	22	16	21	22	22	22	22	19	23	24	21	21	22	16	21	22	22	22	22	19	23	24	21	21	22	16	21	22	22	22	22	19	554	554	1	450
	0.902312	-0.107741	Rv2113_Rv2113	Rv2113_Rv2113	5	5	5	Rv2113_Rv2113	1	5	5	5	5	5	5	5	4	5	4	5	5	5	5	5	5	5	5	5	4	5	4	5	5	5	5	5	5	5	5	5	4	5	4	5	5	397	397	1	79
	1.50684	0.250239	Rv2114_Rv2114	Rv2114_Rv2114	10	10	10	Rv2114_Rv2114	1	9	9	9	8	9	8	9	10	9	10	9	9	9	9	9	8	9	8	9	10	9	10	9	9	9	9	9	8	9	8	9	10	9	10	9	9	207	207	1	140
	0.0629643	-0.0066611	Rv2115c_mpa	Rv2115c_mpa	35	35	34	Rv2115c_mpa	1	31	31	32	28	28	26	29	29	30	33	30	34	31	31	32	28	28	26	29	29	30	33	30	34	30	30	31	27	27	25	28	28	29	32	29	33	609	609	1	572
	0.262072	0.142046	Rv2116_lppK	Rv2116_lppK	3	3	3	Rv2116_lppK	1	3	3	3	2	3	2	2	2	2	2	2	3	3	3	3	2	3	2	2	2	2	2	2	3	3	3	3	2	3	2	2	2	2	2	2	3	189	189	1	29
	1.05739	0.417938	Rv2117_Rv2117	Rv2117_Rv2117	6	6	6	Rv2117_Rv2117	1	6	5	5	3	4	4	5	5	5	5	5	5	6	5	5	3	4	4	5	5	5	5	5	5	6	5	5	3	4	4	5	5	5	5	5	5	97	97	1	70
	0.219365	-0.0448589	Rv2118c_Rv2118c	Rv2118c_Rv2118c	14	14	14	Rv2118c_Rv2118c	1	12	13	12	12	13	11	12	12	12	13	12	11	12	13	12	12	13	11	12	12	12	13	12	11	12	13	12	12	13	11	12	12	12	13	12	11	280	280	1	228
	0.128017	-0.0602442	Rv2119_Rv2119	Rv2119_Rv2119	2	2	2	Rv2119_Rv2119	1	1	2	1	2	1	2	2	2	2	1	2	2	1	2	1	2	1	2	2	2	2	1	2	2	1	2	1	2	1	2	2	2	2	1	2	2	278	278	1	20
	0.630252	0.0848859	Rv2121c_hisG	Rv2121c_hisG	17	17	17	Rv2121c_hisG	1	14	14	14	15	14	13	13	14	14	15	13	14	14	14	14	15	14	13	13	14	14	15	13	14	14	14	14	15	14	13	13	14	14	15	13	14	284	284	1	230
	1.69376	-0.0889594	Rv2122c_hisE	Rv2122c_hisE	4	4	4	Rv2122c_hisE	1	3	4	3	4	3	3	4	3	3	3	3	3	3	4	3	4	3	3	4	3	3	3	3	3	3	4	3	4	3	3	4	3	3	3	3	3	93	93	1	94
	0.250282	-0.0515308	Rv2124c_metH	Rv2124c_metH	48	48	48	Rv2124c_metH	1	45	39	41	34	40	42	40	40	41	36	38	42	45	39	41	34	40	42	40	40	41	36	38	42	45	39	41	34	40	42	40	40	41	36	38	42	1192	1192	1	657
	1.41976	0.399373	Rv2125_Rv2125	Rv2125_Rv2125	8	8	8	Rv2125_Rv2125	1	6	5	5	4	5	4	8	6	5	7	6	5	6	5	5	4	5	4	8	6	5	7	6	5	6	5	5	4	5	4	8	6	5	7	6	5	292	292	1	79
	1.11444	0.272571	Rv2127_ansP1	Rv2127_ansP1	7	7	7	Rv2127_ansP1	1	7	7	7	6	6	7	6	6	5	6	7	6	7	7	7	6	6	7	6	6	5	6	7	6	7	7	7	6	6	7	6	6	5	6	7	6	489	489	1	141
	0.202409	0.0299403	Rv2129c_Rv2129c	Rv2129c_Rv2129c	16	16	16	Rv2129c_Rv2129c	1	16	16	15	14	16	15	16	16	16	16	15	16	16	16	15	14	16	15	16	16	16	16	15	16	16	16	15	14	16	15	16	16	16	16	15	16	293	293	1	322
	0.501337	-0.0543664	Rv2130c_mshC	Rv2130c_mshC	18	18	18	Rv2130c_mshC	1	18	17	17	14	18	16	15	16	15	15	17	17	18	17	17	14	18	16	15	16	15	15	17	17	18	17	17	14	18	16	15	16	15	15	17	17	414	414	1	246
	0.098598	-0.0205752	Rv2131c_cysQ	Rv2131c_cysQ	15	15	15	Rv2131c_cysQ	1	15	15	13	13	14	13	12	12	14	13	13	13	15	15	13	13	14	13	12	12	14	13	13	13	15	15	13	13	14	13	12	12	14	13	13	13	267	267	1	282
	0.612868	0.164862	Rv2132_Rv2132	Rv2132_Rv2132	4	4	4	Rv2132_Rv2132	1	3	3	3	3	4	2	3	3	3	3	3	3	3	3	3	3	4	2	3	3	3	3	3	3	3	3	3	3	4	2	3	3	3	3	3	3	76	76	1	53
	0.124804	-0.138708	Rv2133c_Rv2133c	Rv2133c_Rv2133c	2	2	2	Rv2133c_Rv2133c	1	2	2	2	2	2	1	1	1	1	1	1	2	2	2	2	2	2	1	1	1	1	1	1	2	2	2	2	2	2	1	1	1	1	1	1	2	262	262	1	18
	1.66737	0.189224	Rv2134c_Rv2134c	Rv2134c_Rv2134c	9	9	9	Rv2134c_Rv2134c	1	7	8	6	7	6	7	6	5	6	8	8	7	7	8	6	7	6	7	6	5	6	8	8	7	7	8	6	7	6	7	6	5	6	8	8	7	195	195	1	91
	1.27584	0.112233	Rv2135c_Rv2135c	Rv2135c_Rv2135c	13	13	13	Rv2135c_Rv2135c	1	12	12	10	12	12	11	12	13	12	12	12	12	12	12	10	12	12	11	12	13	12	12	12	12	12	12	10	12	12	11	12	13	12	12	12	12	236	236	1	176
	2.16464	0.494942	Rv2137c_Rv2137c	Rv2137c_Rv2137c	6	6	6	Rv2137c_Rv2137c	1	2	3	3	4	4	3	5	4	5	2	3	3	2	3	3	4	4	3	5	4	5	2	3	3	2	3	3	4	4	3	5	4	5	2	3	3	137	137	1	60
	0.184863	0.0654049	Rv2138_lppL	Rv2138_lppL	13	13	13	Rv2138_lppL	1	10	9	9	7	8	4	9	10	8	7	8	10	10	9	9	7	8	4	9	10	8	7	8	10	10	9	9	7	8	4	9	10	8	7	8	10	358	358	1	130
	0.754237	-0.106781	Rv2139_pyrD	Rv2139_pyrD	15	15	15	Rv2139_pyrD	1	14	14	14	11	11	12	13	14	14	12	14	14	14	14	14	11	11	12	13	14	14	12	14	14	14	14	14	11	11	12	13	14	14	12	14	14	357	357	1	217
	0.537076	-0.0596161	Rv2140c_TB186	Rv2140c_TB186	10	10	10	Rv2140c_TB186	1	8	9	9	7	9	9	8	8	10	8	9	9	8	9	9	7	9	9	8	8	10	8	9	9	8	9	9	7	9	9	8	8	10	8	9	9	176	176	1	459
	0.0674635	0.0105845	Rv2141c_Rv2141c	Rv2141c_Rv2141c	16	16	16	Rv2141c_Rv2141c	1	12	14	13	11	12	15	13	12	12	13	13	13	12	14	13	11	12	15	13	12	12	13	13	13	12	14	13	11	12	15	13	12	12	13	13	13	448	448	1	248
	1.16778	-0.471237	Rv2142A_parD2	Rv2142A_parD2	2	2	2	Rv2142A_parD2	1	2	2	2	1	2	2	1	2	2	2	2	2	2	2	2	1	2	2	1	2	2	2	2	2	2	2	2	1	2	2	1	2	2	2	2	2	71	71	1	32
	0.61895	0.970088	Rv2142c_parE2	Rv2142c_parE2	4	4	4	Rv2142c_parE2	1	3	1	1	2	2	0	1	1	1	2	2	1	3	1	1	2	2	0	1	1	1	2	2	1	3	1	1	2	2	0	1	1	1	2	2	1	105	105	1	19
	1.08015	-0.183549	Rv2145c_wag31	Rv2145c_wag31	22	22	22	Rv2145c_wag31	1	18	19	19	19	19	19	18	18	18	19	20	18	18	19	19	19	19	19	18	18	18	19	20	18	18	19	19	19	19	19	18	18	18	19	20	18	260	260	1	1227
	0.181923	-0.0513541	Rv2147c_Rv2147c	Rv2147c_Rv2147c	13	13	13	Rv2147c_Rv2147c	1	11	7	11	9	12	10	10	9	10	9	8	10	11	7	11	9	12	10	10	9	10	9	8	10	11	7	11	9	12	10	10	9	10	9	8	10	241	241	1	156
	0.446892	0.0840327	Rv2148c_Rv2148c	Rv2148c_Rv2148c	10	10	10	Rv2148c_Rv2148c	1	8	8	7	6	8	8	7	8	7	7	8	7	8	8	7	6	8	8	7	8	7	7	8	7	8	8	7	6	8	8	7	8	7	7	8	7	258	258	1	117
	0.00828406	-0.0010802	Rv2149c_yfiH	Rv2149c_yfiH	13	13	13	Rv2149c_yfiH	1	12	12	12	13	12	12	12	12	12	12	12	12	12	12	12	13	12	12	12	12	12	12	12	12	12	12	12	13	12	12	12	12	12	12	12	12	250	250	1	190
	0.38966	-0.0778955	Rv2150c_ftsZ	Rv2150c_ftsZ	20	20	20	Rv2150c_ftsZ	1	18	17	17	16	18	15	16	16	15	18	16	17	18	17	17	16	18	15	16	16	15	18	16	17	18	17	17	16	18	15	16	16	15	18	16	17	379	379	1	484
	0.372603	-0.0620505	Rv2151c_ftsQ	Rv2151c_ftsQ	19	19	19	Rv2151c_ftsQ	1	18	16	17	15	17	15	13	15	17	14	16	17	18	16	17	15	17	15	13	15	17	14	16	17	18	16	17	15	17	15	13	15	17	14	16	17	314	314	1	283
	0.225267	0.0483087	Rv2152c_murC	Rv2152c_murC	15	15	15	Rv2152c_murC	1	13	12	12	13	13	12	14	13	13	13	14	14	13	12	12	13	13	12	14	13	13	13	14	14	13	12	12	13	13	12	14	13	13	13	14	14	494	494	1	258
	0.231965	0.0377502	Rv2153c_murG	Rv2153c_murG	23	23	23	Rv2153c_murG	1	19	20	18	17	19	18	20	17	20	18	21	19	19	20	18	17	19	18	20	17	20	18	21	19	19	20	18	17	19	18	20	17	20	18	21	19	410	410	1	302
	0.151023	0.21777	Rv2154c_ftsW	Rv2154c_ftsW	4	4	4	Rv2154c_ftsW	1	2	3	3	2	4	3	3	2	3	3	3	3	2	3	3	2	4	3	3	2	3	3	3	3	2	3	3	2	4	3	3	2	3	3	3	3	524	524	1	35
	0.633914	0.125793	Rv2155c_murD	Rv2155c_murD	21	21	21	Rv2155c_murD	1	18	19	20	17	19	21	20	20	21	19	19	20	18	19	20	17	19	21	20	20	21	19	19	20	18	19	20	17	19	21	20	20	21	19	19	20	486	486	1	325
	0.586892	0.444899	Rv2156c_murX	Rv2156c_murX	3	3	3	Rv2156c_murX	1	3	3	3	3	3	3	3	3	3	3	3	3	3	3	3	3	3	3	3	3	3	3	3	3	3	3	3	3	3	3	3	3	3	3	3	3	359	359	1	43
	1.2114	0.141064	Rv2157c_murF	Rv2157c_murF	17	17	17	Rv2157c_murF	1	15	17	16	13	17	12	15	15	16	13	14	15	15	17	16	13	17	12	15	15	16	13	14	15	15	17	16	13	17	12	15	15	16	13	14	15	510	510	1	292
	0.680491	0.0877056	Rv2158c_murE	Rv2158c_murE	29	29	29	Rv2158c_murE	1	27	26	24	24	23	25	22	23	23	24	22	26	27	26	24	24	23	25	22	23	23	24	22	26	27	26	24	24	23	25	22	23	23	24	22	26	535	535	1	399
	0.0569235	-0.0134989	Rv2159c_Rv2159c	Rv2159c_Rv2159c	20	20	20	Rv2159c_Rv2159c	1	18	19	18	16	18	17	17	17	18	17	18	18	18	19	18	16	18	17	17	17	18	17	18	18	18	19	18	16	18	17	17	17	18	17	18	18	344	344	1	665
	0.86404	0.108359	Rv2161c_Rv2161c	Rv2161c_Rv2161c	16	16	16	Rv2161c_Rv2161c	1	16	15	14	14	14	15	16	16	16	16	16	16	16	15	14	14	14	15	16	16	16	16	16	16	16	15	14	14	14	15	16	16	16	16	16	16	288	288	1	315
	0.241752	-0.602644	Rv2162c_PE_PGRS38	Rv2162c_PE_PGRS38	2	2	2	Rv2162c_PE_PGRS38	1	1	1	1	1	2	1	2	1	2	1	2	2	1	1	1	1	2	1	2	1	2	1	2	2	1	1	1	1	2	1	2	1	2	1	2	2	532	532	1	27
	0.200783	-0.094195	Rv2163c_pbpB	Rv2163c_pbpB	12	12	12	Rv2163c_pbpB	1	6	8	8	7	5	7	6	6	8	8	9	7	6	8	8	7	5	7	6	6	8	8	9	7	6	8	8	7	5	7	6	6	8	8	9	7	679	679	1	93
	0.225886	0.202822	Rv2164c_Rv2164c	Rv2164c_Rv2164c	8	8	8	Rv2164c_Rv2164c	1	4	4	5	8	6	5	4	6	3	4	6	6	4	4	5	8	6	5	4	6	3	4	6	6	4	4	5	8	6	5	4	6	3	4	6	6	384	384	1	72
	0.161638	-0.0279732	Rv2165c_Rv2165c	Rv2165c_Rv2165c	16	16	16	Rv2165c_Rv2165c	1	13	14	14	14	14	12	12	11	12	12	14	13	13	14	14	14	14	12	12	11	12	12	14	13	13	14	14	14	14	12	12	11	12	12	14	13	396	396	1	186
	0.501492	-0.194577	Rv2166c_Rv2166c	Rv2166c_Rv2166c	8	8	8	Rv2166c_Rv2166c	1	6	6	6	7	6	6	6	6	5	5	7	5	6	6	6	7	6	6	6	6	5	5	7	5	6	6	6	7	6	6	6	6	5	5	7	5	143	143	1	138
	0.37238	0.133392	Rv2169c_Rv2169c	Rv2169c_Rv2169c	3	3	3	Rv2169c_Rv2169c	1	2	2	2	3	3	3	3	3	3	2	3	3	2	2	2	3	3	3	3	3	3	2	3	3	2	2	2	3	3	3	3	3	3	2	3	3	134	134	1	59
	0.99483	0.270404	Rv2170_Rv2170	Rv2170_Rv2170	5	5	5	Rv2170_Rv2170	1	3	4	3	4	4	3	4	4	4	4	4	4	3	4	3	4	4	3	4	4	4	4	4	4	3	4	3	4	4	3	4	4	4	4	4	4	206	206	1	46
	0.879925	0.256015	Rv2171_lppM	Rv2171_lppM	9	9	9	Rv2171_lppM	1	8	8	9	9	8	9	7	7	9	8	8	8	8	8	9	9	8	9	7	7	9	8	8	8	8	8	9	9	8	9	7	7	9	8	8	8	227	227	1	134
	0.248471	-0.0622094	Rv2172c_Rv2172c	Rv2172c_Rv2172c	11	11	11	Rv2172c_Rv2172c	1	11	11	11	9	11	9	10	10	11	10	11	11	11	11	11	9	11	9	10	10	11	10	11	11	11	11	11	9	11	9	10	10	11	10	11	11	301	301	1	331
	0.36752	-0.0711168	Rv2173_idsA2	Rv2173_idsA2	14	14	14	Rv2173_idsA2	1	10	8	9	8	11	9	10	8	8	12	12	9	10	8	9	8	11	9	10	8	8	12	12	9	10	8	9	8	11	9	10	8	8	12	12	9	352	352	1	148
	1.04814	-0.155118	Rv2174_mptA	Rv2174_mptA	6	6	6	Rv2174_mptA	1	6	6	5	6	4	5	6	6	6	6	6	6	6	6	5	6	4	5	6	6	6	6	6	6	6	6	5	6	4	5	6	6	6	6	6	6	516	516	1	76
	0.984238	0.0882683	Rv2175c_Rv2175c	Rv2175c_Rv2175c	7	7	7	Rv2175c_Rv2175c	1	6	6	6	6	7	6	5	6	6	5	6	6	6	6	6	6	7	6	5	6	6	5	6	6	6	6	6	6	7	6	5	6	6	5	6	6	146	146	1	118
	1.42645	0.149726	Rv2176_pknL	Rv2176_pknL	11	11	11	Rv2176_pknL	1	9	10	8	11	10	10	11	9	11	11	11	11	9	10	8	11	10	10	11	9	11	11	11	11	9	10	8	11	10	10	11	9	11	11	11	11	399	399	1	160
	0.369543	-0.0751896	Rv2178c_aroG	Rv2178c_aroG	27	27	27	Rv2178c_aroG	1	25	22	23	21	24	22	24	23	23	22	23	23	25	22	23	21	24	22	24	23	23	22	23	23	25	22	23	21	24	22	24	23	23	22	23	23	462	462	1	609
	0.157966	0.0423807	Rv2179c_Rv2179c	Rv2179c_Rv2179c	5	5	5	Rv2179c_Rv2179c	1	5	5	4	4	5	4	4	5	5	4	5	4	5	5	4	4	5	4	4	5	5	4	5	4	5	5	4	4	5	4	4	5	5	4	5	4	168	168	1	61
	0.973446	-0.287416	Rv2180c_Rv2180c	Rv2180c_Rv2180c	2	2	2	Rv2180c_Rv2180c	1	2	1	2	2	2	2	2	2	2	2	2	1	2	1	2	2	2	2	2	2	2	2	2	1	2	1	2	2	2	2	2	2	2	2	2	1	295	295	1	22
	0.0274191	0.0135663	Rv2181_Rv2181	Rv2181_Rv2181	5	5	5	Rv2181_Rv2181	1	5	5	5	4	4	5	5	4	5	4	4	5	5	5	5	4	4	5	5	4	5	4	4	5	5	5	5	4	4	5	5	4	5	4	4	5	427	427	1	67
	1.46664	-0.12984	Rv2182c_Rv2182c	Rv2182c_Rv2182c	9	9	9	Rv2182c_Rv2182c	1	6	8	6	6	6	6	7	6	7	8	8	7	6	8	6	6	6	6	7	6	7	8	8	7	6	8	6	6	6	6	7	6	7	8	8	7	247	247	1	137
	0.835422	0.14203	Rv2183c_Rv2183c	Rv2183c_Rv2183c	6	6	6	Rv2183c_Rv2183c	1	5	5	6	6	6	6	6	5	5	6	6	5	5	5	6	6	6	6	6	5	5	6	6	5	5	5	6	6	6	6	6	5	5	6	6	5	131	131	1	110
	0.654862	-0.132851	Rv2184c_Rv2184c	Rv2184c_Rv2184c	13	13	13	Rv2184c_Rv2184c	1	9	10	9	9	10	8	8	8	9	8	9	9	9	10	9	9	10	8	8	8	9	8	9	9	9	10	9	9	10	8	8	8	9	8	9	9	379	379	1	154
	0.0209502	0.00309245	Rv2185c_TB163	Rv2185c_TB163	12	12	12	Rv2185c_TB163	1	10	10	11	9	10	9	11	9	11	10	9	10	10	10	11	9	10	9	11	9	11	10	9	10	10	10	11	9	10	9	11	9	11	10	9	10	144	144	1	581
	0.254198	0.0888875	Rv2186c_Rv2186c	Rv2186c_Rv2186c	5	5	5	Rv2186c_Rv2186c	1	3	4	3	4	5	3	4	4	4	3	3	4	3	4	3	4	5	3	4	4	4	3	3	4	3	4	3	4	5	3	4	4	4	3	3	4	129	129	1	50
	1.37122	0.110778	Rv2187_fadD15	Rv2187_fadD15	34	34	34	Rv2187_fadD15	1	31	32	30	31	28	30	32	31	31	30	32	32	31	32	30	31	28	30	32	31	31	30	32	32	31	32	30	31	28	30	32	31	31	30	32	32	600	600	1	1029
	0.0366085	0.015419	Rv2188c_pimB	Rv2188c_pimB	14	14	14	Rv2188c_pimB	1	11	10	10	9	13	10	10	9	11	9	9	10	11	10	10	9	13	10	10	9	11	9	9	10	11	10	10	9	13	10	10	9	11	9	9	10	385	385	1	164
	0.0691326	-0.0693194	Rv2189c_Rv2189c	Rv2189c_Rv2189c	4	4	4	Rv2189c_Rv2189c	1	4	4	2	2	3	3	4	3	2	4	3	4	4	4	2	2	3	3	4	3	2	4	3	4	4	4	2	2	3	3	4	3	2	4	3	4	257	257	1	39
	1.15323	-0.177783	Rv2190c_Rv2190c	Rv2190c_Rv2190c	10	10	10	Rv2190c_Rv2190c	1	9	9	8	8	9	9	9	9	9	9	9	10	9	9	8	8	9	9	9	9	9	9	9	10	9	9	8	8	9	9	9	9	9	9	9	10	385	385	1	142
	0.0347832	-0.0802104	Rv2191_Rv2191	Rv2191_Rv2191	4	4	4	Rv2191_Rv2191	1	2	1	2	1	2	1	2	1	3	1	2	2	2	1	2	1	2	1	2	1	3	1	2	2	2	1	2	1	2	1	2	1	3	1	2	2	645	645	1	20
	1.04029	0.154381	Rv2192c_trpD	Rv2192c_trpD	9	9	9	Rv2192c_trpD	1	8	8	8	8	8	8	8	7	9	8	8	9	8	8	8	8	8	8	8	7	9	8	8	9	8	8	8	8	8	8	8	7	9	8	8	9	370	370	1	132
	0.324357	-0.0714397	Rv2194_qcrC	Rv2194_qcrC	8	8	8	Rv2194_qcrC	1	7	7	7	7	7	8	8	7	8	8	7	8	7	7	7	7	7	8	8	7	8	8	7	8	7	7	7	7	7	8	8	7	8	8	7	8	280	280	1	175
	0.183348	-0.020134	Rv2195_qcrA	Rv2195_qcrA	25	25	25	Rv2195_qcrA	1	23	25	22	20	21	22	22	21	22	21	22	21	23	25	22	20	21	22	22	21	22	21	22	21	23	25	22	20	21	22	22	21	22	21	22	21	429	429	1	802
	0.437853	-0.0459696	Rv2196_qcrB	Rv2196_qcrB	15	15	15	Rv2196_qcrB	1	15	14	13	12	15	13	13	12	12	13	14	14	15	14	13	12	15	13	13	12	12	13	14	14	15	14	13	12	15	13	13	12	12	13	14	14	549	549	1	602
	0.415631	-0.0741723	Rv2197c_Rv2197c	Rv2197c_Rv2197c	7	7	7	Rv2197c_Rv2197c	1	7	6	6	6	6	6	6	6	5	6	7	6	7	6	6	6	6	6	6	6	5	6	7	6	7	6	6	6	6	6	6	6	5	6	7	6	214	214	1	130
	0.240393	-0.0507507	Rv2198c_mmpS3	Rv2198c_mmpS3	10	10	10	Rv2198c_mmpS3	1	8	10	9	9	9	10	9	9	9	9	10	9	8	10	9	9	9	10	9	9	9	9	10	9	8	10	9	9	9	10	9	9	9	9	10	9	299	299	1	203
	0.165753	-0.0274976	Rv2200c_ctaC	Rv2200c_ctaC	23	23	23	Rv2200c_ctaC	1	19	19	18	20	17	18	19	18	20	20	21	18	19	19	18	20	17	18	19	18	20	20	21	18	19	19	18	20	17	18	19	18	20	20	21	18	363	363	1	597
	0.459227	-0.064949	Rv2201_asnB	Rv2201_asnB	20	20	20	Rv2201_asnB	1	17	15	15	15	18	14	15	13	16	12	15	16	17	15	15	15	18	14	15	13	16	12	15	16	17	15	15	15	18	14	15	13	16	12	15	16	652	652	1	252
	0.260268	0.0577113	Rv2202c_adoK	Rv2202c_adoK	15	15	15	Rv2202c_adoK	1	12	13	13	11	13	12	13	13	13	12	11	12	12	13	13	11	13	12	13	13	13	12	11	12	12	13	13	11	13	12	13	13	13	12	11	12	324	324	1	473
	0.774573	0.129459	Rv2203_Rv2203	Rv2203_Rv2203	9	9	9	Rv2203_Rv2203	1	9	7	9	7	7	7	9	8	8	8	9	7	9	7	9	7	7	7	9	8	8	8	9	7	9	7	9	7	7	7	9	8	8	8	9	7	230	230	1	129
	0.128158	0.0156059	Rv2204c_Rv2204c	Rv2204c_Rv2204c	10	10	10	Rv2204c_Rv2204c	1	10	9	10	9	9	10	9	10	9	9	9	9	10	9	10	9	9	10	9	10	9	9	9	9	10	9	10	9	9	10	9	10	9	9	9	9	118	118	1	501
	0.441872	-0.222275	Rv2205c_Rv2205c	Rv2205c_Rv2205c	7	7	7	Rv2205c_Rv2205c	1	6	3	4	2	3	2	4	1	5	4	4	3	6	3	4	2	3	2	4	1	5	4	4	3	6	3	4	2	3	2	4	1	5	4	4	3	358	358	1	57
	1.31395	-0.339055	Rv2206_Rv2206	Rv2206_Rv2206	11	11	11	Rv2206_Rv2206	1	10	10	9	9	9	9	9	10	10	9	9	9	10	10	9	9	9	9	9	10	10	9	9	9	10	10	9	9	9	9	9	10	10	9	9	9	236	236	1	231
	0.0995468	-0.0272287	Rv2207_cobT	Rv2207_cobT	11	11	10	Rv2207_cobT	1	10	9	9	10	10	10	10	10	9	10	9	10	10	9	9	10	10	10	10	10	9	10	9	10	10	9	9	10	10	10	10	10	9	10	9	10	361	361	1	220
	0.233058	0.0382137	Rv2210c_ilvE	Rv2210c_ilvE	17	17	17	Rv2210c_ilvE	1	16	16	15	13	16	12	14	15	16	16	15	15	16	16	15	13	16	12	14	15	16	16	15	15	16	16	15	13	16	12	14	15	16	16	15	15	368	368	1	320
	0.030696	-0.00581932	Rv2211c_gcvT	Rv2211c_gcvT	7	7	7	Rv2211c_gcvT	1	7	6	7	5	6	5	6	5	6	6	5	6	7	6	7	5	6	5	6	5	6	6	5	6	7	6	7	5	6	5	6	5	6	6	5	6	379	379	1	146
	0.39582	0.174349	Rv2212_Rv2212	Rv2212_Rv2212	15	15	15	Rv2212_Rv2212	1	14	11	12	11	13	12	10	10	9	12	11	11	14	11	12	11	13	12	10	10	9	12	11	11	14	11	12	11	13	12	10	10	9	12	11	11	378	378	1	187
	0.241258	-0.0549234	Rv2213_pepB	Rv2213_pepB	28	28	28	Rv2213_pepB	1	26	26	25	25	27	25	26	26	26	27	26	27	26	26	25	25	27	25	26	26	26	27	26	27	26	26	25	25	27	25	26	26	26	27	26	27	515	515	1	653
	0.109528	-0.0203438	Rv2214c_ephD	Rv2214c_ephD	29	29	29	Rv2214c_ephD	1	25	27	26	25	25	28	26	27	27	28	27	28	25	27	26	25	25	28	26	27	27	28	27	28	25	27	26	25	25	28	26	27	27	28	27	28	592	592	1	543
	0.399098	-0.0580762	Rv2215_dlaT	Rv2215_dlaT	36	36	36	Rv2215_dlaT	1	34	35	35	34	33	32	33	34	33	36	35	35	34	35	35	34	33	32	33	34	33	36	35	35	34	35	35	34	33	32	33	34	33	36	35	35	553	553	1	2697
	0.464133	-0.105578	Rv2216_Rv2216	Rv2216_Rv2216	12	12	12	Rv2216_Rv2216	1	12	12	12	9	10	10	11	9	11	11	11	12	12	12	12	9	10	10	11	9	11	11	11	12	12	12	12	9	10	10	11	9	11	11	11	12	301	301	1	265
	0.489984	0.124252	Rv2217_lipB	Rv2217_lipB	11	11	11	Rv2217_lipB	1	10	7	8	9	10	8	8	8	9	9	7	8	10	7	8	9	10	8	8	8	9	9	7	8	10	7	8	9	10	8	8	8	9	9	7	8	230	230	1	154
	1.68184	0.177621	Rv2218_lipA	Rv2218_lipA	12	12	12	Rv2218_lipA	1	8	8	8	8	11	8	11	9	10	8	9	9	8	8	8	8	11	8	11	9	10	8	9	9	8	8	8	8	11	8	11	9	10	8	9	9	311	311	1	121
	2.4958	-0.183224	Rv2219_Rv2219	Rv2219_Rv2219	13	13	13	Rv2219_Rv2219	1	10	10	10	11	11	10	10	11	10	10	9	10	10	10	10	11	11	10	10	11	10	10	9	10	10	10	10	11	11	10	10	11	10	10	9	10	250	250	1	249
	0.974669	-0.180772	Rv2219A_Rv2219A	Rv2219A_Rv2219A	4	4	4	Rv2219A_Rv2219A	1	3	3	4	3	3	4	4	3	2	3	4	3	3	3	4	3	3	4	4	3	2	3	4	3	3	3	4	3	3	4	4	3	2	3	4	3	140	140	1	45
	0.451375	-0.044838	Rv2220_glnA1	Rv2220_glnA1	32	32	32	Rv2220_glnA1	1	29	31	30	29	29	30	28	29	29	30	30	30	29	31	30	29	29	30	28	29	29	30	30	30	29	31	30	29	29	30	28	29	29	30	30	30	478	478	1	1695
	0.563537	-0.0691395	Rv2221c_glnE	Rv2221c_glnE	47	47	47	Rv2221c_glnE	1	36	37	39	37	41	39	39	40	37	37	36	36	36	37	39	37	41	39	39	40	37	37	36	36	36	37	39	37	41	39	39	40	37	37	36	36	994	994	1	620
	0.0209792	-0.00195948	Rv2222c_glnA2	Rv2222c_glnA2	14	14	14	Rv2222c_glnA2	1	14	13	12	13	12	11	13	13	12	13	12	12	14	13	12	13	12	11	13	13	12	13	12	12	14	13	12	13	12	11	13	13	12	13	12	12	446	446	1	364
	0.0164234	-0.00643349	Rv2223c_Rv2223c	Rv2223c_Rv2223c	13	13	13	Rv2223c_Rv2223c	1	7	5	5	5	3	3	7	3	2	5	7	10	7	5	5	5	3	3	7	3	2	5	7	10	7	5	5	5	3	3	7	3	2	5	7	10	520	520	1	63
	1.02281	-0.141471	Rv2224c_caeA	Rv2224c_caeA	25	25	25	Rv2224c_caeA	1	22	22	21	21	23	23	22	21	22	22	24	23	22	22	21	21	23	23	22	21	22	22	24	23	22	22	21	21	23	23	22	21	22	22	24	23	520	520	1	441
	0.0790554	-0.0233803	Rv2225_panB	Rv2225_panB	8	8	8	Rv2225_panB	1	6	6	7	3	8	4	7	5	7	5	5	6	6	6	7	3	8	4	7	5	7	5	5	6	6	6	7	3	8	4	7	5	7	5	5	6	281	281	1	85
	1.16418	-0.0729637	Rv2226_Rv2226	Rv2226_Rv2226	28	28	28	Rv2226_Rv2226	1	25	26	26	25	22	24	25	25	24	25	26	26	25	26	26	25	22	24	25	25	24	25	26	26	25	26	26	25	22	24	25	25	24	25	26	26	513	513	1	534
	0.321036	0.0535444	Rv2228c_Rv2228c	Rv2228c_Rv2228c	19	19	19	Rv2228c_Rv2228c	1	19	17	18	17	17	17	18	18	17	18	17	18	19	17	18	17	17	17	18	18	17	18	17	18	19	17	18	17	17	17	18	18	17	18	17	18	364	364	1	313
	0.181476	-0.0367044	Rv2229c_Rv2229c	Rv2229c_Rv2229c	17	17	17	Rv2229c_Rv2229c	1	15	16	15	16	16	15	15	15	16	16	15	14	15	16	15	16	16	15	15	15	16	16	15	14	15	16	15	16	16	15	15	15	16	16	15	14	245	245	1	395
	0.45264	-0.0497697	Rv2230c_Rv2230c	Rv2230c_Rv2230c	15	15	15	Rv2230c_Rv2230c	1	15	14	13	9	11	12	13	13	14	12	13	14	15	14	13	9	11	12	13	13	14	12	13	14	15	14	13	9	11	12	13	13	14	12	13	14	379	379	1	226
	1.59517	0.231581	Rv2231c_cobC	Rv2231c_cobC	12	12	12	Rv2231c_cobC	1	12	9	10	7	11	8	10	9	10	8	8	9	12	9	10	7	11	8	10	9	10	8	8	9	12	9	10	7	11	8	10	9	10	8	8	9	364	364	1	136
	1.85208	0.2872	Rv2232_ptkA	Rv2232_ptkA	5	5	5	Rv2232_ptkA	1	2	5	5	5	5	4	5	5	5	5	5	5	2	5	5	5	5	4	5	5	5	5	5	5	2	5	5	5	5	4	5	5	5	5	5	5	291	291	1	104
	1.34867	-0.262395	Rv2234_ptpA	Rv2234_ptpA	4	4	4	Rv2234_ptpA	1	2	4	4	3	3	3	4	4	4	4	4	4	2	4	4	3	3	3	4	4	4	4	4	4	2	4	4	3	3	3	4	4	4	4	4	4	163	163	1	52
	0.334434	0.0926119	Rv2235_Rv2235	Rv2235_Rv2235	8	8	8	Rv2235_Rv2235	1	7	8	8	7	7	7	7	7	8	8	8	8	7	8	8	7	7	7	7	7	8	8	8	8	7	8	8	7	7	7	7	7	8	8	8	8	271	271	1	128
	0.246389	0.258008	Rv2236c_cobD	Rv2236c_cobD	3	3	3	Rv2236c_cobD	1	1	3	3	2	3	1	1	2	3	2	3	3	1	3	3	2	3	1	1	2	3	2	3	3	1	3	3	2	3	1	1	2	3	2	3	3	313	313	1	27
	0.487504	-0.0815322	Rv2237_Rv2237	Rv2237_Rv2237	10	10	10	Rv2237_Rv2237	1	10	10	8	8	8	8	8	9	8	9	9	9	10	10	8	8	8	8	8	9	8	9	9	9	10	10	8	8	8	8	8	9	8	9	9	9	255	255	1	128
	0.11127	0.104894	Rv2237A_Rv2237A	Rv2237A_Rv2237A	4	4	4	Rv2237A_Rv2237A	1	4	4	4	3	3	3	4	4	4	4	4	4	4	4	4	3	3	3	4	4	4	4	4	4	4	4	4	3	3	3	4	4	4	4	4	4	78	78	1	86
	0.380216	0.0775134	Rv2238c_ahpE	Rv2238c_ahpE	7	7	7	Rv2238c_ahpE	1	6	6	7	7	6	6	6	6	6	6	5	6	6	6	7	7	6	6	6	6	6	6	5	6	6	6	7	7	6	6	6	6	6	6	5	6	153	153	1	163
	0.520113	-0.363477	Rv2239c_Rv2239c	Rv2239c_Rv2239c	2	2	2	Rv2239c_Rv2239c	1	2	2	2	2	2	2	2	2	2	2	2	2	2	2	2	2	2	2	2	2	2	2	2	2	2	2	2	2	2	2	2	2	2	2	2	2	158	158	1	83
	0.0298106	0.0133902	Rv2240c_Rv2240c	Rv2240c_Rv2240c	8	8	8	Rv2240c_Rv2240c	1	7	7	6	6	6	6	5	3	5	6	7	7	7	7	6	6	6	6	5	3	5	6	7	7	7	7	6	6	6	6	5	3	5	6	7	7	196	196	1	86
	0.902504	-0.0537936	Rv2241_aceE	Rv2241_aceE	45	45	45	Rv2241_aceE	1	42	40	38	36	42	35	39	38	40	41	38	39	42	40	38	36	42	35	39	38	40	41	38	39	42	40	38	36	42	35	39	38	40	41	38	39	901	901	1	1073
	0.233014	0.0317249	Rv2242_Rv2242	Rv2242_Rv2242	15	15	15	Rv2242_Rv2242	1	14	14	13	10	14	12	12	10	11	11	12	13	14	14	13	10	14	12	12	10	11	11	12	13	14	14	13	10	14	12	12	10	11	11	12	13	414	414	1	189
	0.789105	0.23712	Rv2243_fabD	Rv2243_fabD	10	10	10	Rv2243_fabD	1	10	10	9	10	10	10	10	10	10	10	10	10	10	10	9	10	10	10	10	10	10	10	10	10	10	10	9	10	10	10	10	10	10	10	10	10	302	302	1	184
+	3.18652	-2.80967	Rv2244_acpM	Rv2244_acpM	6	6	6	Rv2244_acpM	1	5	6	6	6	5	6	5	5	6	6	6	6	5	6	6	6	5	6	5	5	6	6	6	6	5	6	6	6	5	6	5	5	6	6	6	6	115	115	1	749
	0.09706	-0.0271149	Rv2245_kasA	Rv2245_kasA	19	19	19	Rv2245_kasA	1	18	18	19	15	19	15	19	18	18	17	18	19	18	18	19	15	19	15	19	18	18	17	18	19	18	18	19	15	19	15	19	18	18	17	18	19	416	416	1	870
	0.105705	-0.0279744	Rv2246_kasB	Rv2246_kasB	24	24	24	Rv2246_kasB	1	24	23	20	20	21	22	23	21	22	22	22	22	24	23	20	20	21	22	23	21	22	22	22	22	24	23	20	20	21	22	23	21	22	22	22	22	438	438	1	958
	1.78191	0.256299	Rv2247_accD6	Rv2247_accD6	31	31	31	Rv2247_accD6	1	29	29	28	26	27	26	30	28	29	27	27	30	29	29	28	26	27	26	30	28	29	27	27	30	29	29	28	26	27	26	30	28	29	27	27	30	473	473	1	820
	1.93837	0.260221	Rv2249c_glpD1	Rv2249c_glpD1	18	18	18	Rv2249c_glpD1	1	14	14	14	15	15	15	13	14	13	14	14	15	14	14	14	15	15	15	13	14	13	14	14	15	14	14	14	15	15	15	13	14	13	14	14	15	516	516	1	221
	1.59163	0.337871	Rv2250A_Rv2250A	Rv2250A_Rv2250A	6	6	6	Rv2250A_Rv2250A	1	4	6	5	4	5	4	6	6	6	6	6	6	4	6	5	4	5	4	6	6	6	6	6	6	4	6	5	4	5	4	6	6	6	6	6	6	139	139	1	130
	2.29078	0.502042	Rv2250c_Rv2250c	Rv2250c_Rv2250c	7	7	7	Rv2250c_Rv2250c	1	5	3	2	3	5	3	4	4	3	3	4	2	5	3	2	3	5	3	4	4	3	3	4	2	5	3	2	3	5	3	4	4	3	3	4	2	189	189	1	43
	3.08714	0.339668	Rv2251_Rv2251	Rv2251_Rv2251	14	14	14	Rv2251_Rv2251	1	12	13	14	12	13	12	13	12	13	13	14	13	12	13	14	12	13	12	13	12	13	13	14	13	12	13	14	12	13	12	13	12	13	13	14	13	475	475	1	202
	1.15887	0.30953	Rv2252_Rv2252	Rv2252_Rv2252	11	11	11	Rv2252_Rv2252	1	10	10	11	8	10	10	11	11	11	10	10	11	10	10	11	8	10	10	11	11	11	10	10	11	10	10	11	8	10	10	11	11	11	10	10	11	309	309	1	170
	0.251581	-0.256667	Rv2256c_Rv2256c	Rv2256c_Rv2256c	4	4	4	Rv2256c_Rv2256c	1	3	4	4	4	4	3	3	3	3	3	3	2	3	4	4	4	4	3	3	3	3	3	3	2	3	4	4	4	4	3	3	3	3	3	3	2	177	177	1	46
	0.267553	-0.147867	Rv2257c_Rv2257c	Rv2257c_Rv2257c	10	10	10	Rv2257c_Rv2257c	1	8	8	7	6	7	6	7	8	8	7	7	8	8	8	7	6	7	6	7	8	8	7	7	8	8	8	7	6	7	6	7	8	8	7	7	8	272	272	1	139
	0.112609	-0.0203323	Rv2258c_Rv2258c	Rv2258c_Rv2258c	10	10	10	Rv2258c_Rv2258c	1	10	10	10	9	10	10	10	10	10	10	10	10	10	10	10	9	10	10	10	10	10	10	10	10	10	10	10	9	10	10	10	10	10	10	10	10	353	353	1	359
	2.51217	0.139625	Rv2259_mscR	Rv2259_mscR	11	11	11	Rv2259_mscR	1	10	11	11	11	11	11	11	11	10	11	10	11	10	11	11	11	11	11	11	11	10	11	10	11	10	11	11	11	11	11	11	11	10	11	10	11	361	361	1	334
	0.0699714	0.0233459	Rv2260_Rv2260	Rv2260_Rv2260	3	3	3	Rv2260_Rv2260	1	3	2	2	2	2	2	2	2	2	2	2	2	3	2	2	2	2	2	2	2	2	2	2	2	3	2	2	2	2	2	2	2	2	2	2	2	211	211	1	39
	0.162652	0.0356019	Rv2263_Rv2263	Rv2263_Rv2263	18	18	18	Rv2263_Rv2263	1	16	16	14	12	14	15	16	15	15	16	15	15	16	16	14	12	14	15	16	15	15	16	15	15	16	16	14	12	14	15	16	15	15	16	15	15	317	317	1	242
	0.11809	0.0668087	Rv2264c_Rv2264c	Rv2264c_Rv2264c	10	10	10	Rv2264c_Rv2264c	1	7	7	8	6	6	8	6	6	6	5	8	8	7	7	8	6	6	8	6	6	6	5	8	8	7	7	8	6	6	8	6	6	6	5	8	8	592	592	1	94
	0.794658	-0.363691	Rv2268c_cyp128	Rv2268c_cyp128	6	6	6	Rv2268c_cyp128	1	5	3	5	5	5	3	3	3	4	3	4	5	5	3	5	5	5	3	3	3	4	3	4	5	5	3	5	5	5	3	3	3	4	3	4	5	489	489	1	50
	0.809746	-0.248662	Rv2271_Rv2271	Rv2271_Rv2271	2	2	2	Rv2271_Rv2271	1	2	2	2	2	2	2	2	2	2	2	2	2	2	2	2	2	2	2	2	2	2	2	2	2	2	2	2	2	2	2	2	2	2	2	2	2	99	99	1	77
	0.285805	0.100957	Rv2272_Rv2272	Rv2272_Rv2272	2	2	2	Rv2272_Rv2272	1	2	2	2	2	2	2	2	2	2	2	2	2	2	2	2	2	2	2	2	2	2	2	2	2	2	2	2	2	2	2	2	2	2	2	2	2	122	122	1	24
	0.650065	0.183345	Rv2275_Rv2275	Rv2275_Rv2275	7	7	7	Rv2275_Rv2275	1	6	5	5	4	6	4	4	4	4	6	5	4	6	5	5	4	6	4	4	4	4	6	5	4	6	5	5	4	6	4	4	4	4	6	5	4	289	289	1	85
	1.62238	0.145994	Rv2276_cyp121	Rv2276_cyp121	15	15	15	Rv2276_cyp121	1	14	15	14	11	12	10	13	13	10	12	12	13	14	15	14	11	12	10	13	13	10	12	12	13	14	15	14	11	12	10	13	13	10	12	12	13	396	396	1	178
	1.28554	0.0882492	Rv2280_Rv2280	Rv2280_Rv2280	17	17	17	Rv2280_Rv2280	1	16	17	16	14	16	15	16	15	15	16	16	15	16	17	16	14	16	15	16	15	15	16	16	15	16	17	16	14	16	15	16	15	15	16	16	15	459	459	1	544
	0.122273	0.0293001	Rv2282c_Rv2282c	Rv2282c_Rv2282c	12	12	12	Rv2282c_Rv2282c	1	10	8	8	7	9	8	11	11	9	9	9	11	10	8	8	7	9	8	11	11	9	9	9	11	10	8	8	7	9	8	11	11	9	9	9	11	312	312	1	134
	0.21305	0.0336183	Rv2284_lipM	Rv2284_lipM	15	15	15	Rv2284_lipM	1	13	13	12	9	13	14	11	13	12	12	14	11	13	13	12	9	13	14	11	13	12	12	14	11	13	13	12	9	13	14	11	13	12	12	14	11	431	431	1	247
	0.69037	-0.0998834	Rv2285_Rv2285	Rv2285_Rv2285	18	18	18	Rv2285_Rv2285	1	18	17	16	13	16	13	12	14	14	14	14	15	18	17	16	13	16	13	12	14	14	14	14	15	18	17	16	13	16	13	12	14	14	14	14	15	445	445	1	266
	0.689162	0.122492	Rv2286c_Rv2286c	Rv2286c_Rv2286c	8	8	8	Rv2286c_Rv2286c	1	7	6	8	3	6	6	7	7	5	6	7	6	7	6	8	3	6	6	7	7	5	6	7	6	7	6	8	3	6	6	7	7	5	6	7	6	230	230	1	75
	0.694864	-0.190314	Rv2287_yjcE	Rv2287_yjcE	9	9	9	Rv2287_yjcE	1	8	7	7	7	7	6	6	7	7	8	8	7	8	7	7	7	7	6	6	7	7	8	8	7	8	7	7	7	7	6	6	7	7	8	8	7	542	542	1	120
	0.0815705	0.0132357	Rv2289_cdh	Rv2289_cdh	12	12	12	Rv2289_cdh	1	12	12	12	12	11	10	12	12	11	11	11	12	12	12	12	12	11	10	12	12	11	11	11	12	12	12	12	12	11	10	12	12	11	11	11	12	260	260	1	266
	1.25582	0.155654	Rv2290_lppO	Rv2290_lppO	5	5	5	Rv2290_lppO	1	4	4	3	3	4	3	4	3	4	3	3	5	4	4	3	3	4	3	4	3	4	3	3	5	4	4	3	3	4	3	4	3	4	3	3	5	171	171	1	68
	0.675797	0.152262	Rv2291_sseB	Rv2291_sseB	7	7	7	Rv2291_sseB	1	7	7	5	6	7	6	7	6	7	6	7	6	7	7	5	6	7	6	7	6	7	6	7	6	7	7	5	6	7	6	7	6	7	6	7	6	284	284	1	189
	0.142569	-0.0187117	Rv2294_Rv2294	Rv2294_Rv2294	21	21	21	Rv2294_Rv2294	1	19	18	18	12	18	16	18	18	18	16	18	18	19	18	18	12	18	16	18	18	18	16	18	18	19	18	18	12	18	16	18	18	18	16	18	18	407	407	1	376
	1.39985	0.431051	Rv2295_Rv2295	Rv2295_Rv2295	4	4	4	Rv2295_Rv2295	1	4	3	3	2	3	1	3	4	4	3	2	2	4	3	3	2	3	1	3	4	4	3	2	2	4	3	3	2	3	1	3	4	4	3	2	2	212	212	1	34
	0.558581	0.0479673	Rv2296_Rv2296	Rv2296_Rv2296	19	19	19	Rv2296_Rv2296	1	16	18	18	17	19	18	19	19	19	17	19	19	16	18	18	17	19	18	19	19	19	17	19	19	16	18	18	17	19	18	19	19	19	17	19	19	300	300	1	469
	0.564512	0.161922	Rv2297_Rv2297	Rv2297_Rv2297	9	9	9	Rv2297_Rv2297	1	8	7	8	7	9	7	9	8	8	8	8	8	8	7	8	7	9	7	9	8	8	8	8	8	8	7	8	7	9	7	9	8	8	8	8	8	150	150	1	114
	0.711499	0.153116	Rv2298_Rv2298	Rv2298_Rv2298	18	18	18	Rv2298_Rv2298	1	17	16	16	16	18	16	17	17	17	15	15	16	17	16	16	16	18	16	17	17	17	15	15	16	17	16	16	16	18	16	17	17	17	15	15	16	323	323	1	396
	1.55827	-0.188538	Rv2299c_htpG	Rv2299c_htpG	43	43	43	Rv2299c_htpG	1	42	42	42	39	43	42	42	41	42	41	41	43	42	42	42	39	43	42	42	41	42	41	41	43	42	42	42	39	43	42	42	41	42	41	41	43	647	647	1	1314
	0.177702	0.0352726	Rv2300c_Rv2300c	Rv2300c_Rv2300c	8	8	8	Rv2300c_Rv2300c	1	7	6	5	4	6	6	6	6	6	5	5	5	7	6	5	4	6	6	6	6	6	5	5	5	7	6	5	4	6	6	6	6	6	5	5	5	310	310	1	87
	0.0192736	-0.00794856	Rv2301_cut2	Rv2301_cut2	4	4	4	Rv2301_cut2	1	4	4	4	3	4	3	4	3	4	4	4	4	4	4	4	3	4	3	4	3	4	4	4	4	4	4	4	3	4	3	4	3	4	4	4	4	230	230	1	68
	1.43698	0.455868	Rv2302_Rv2302	Rv2302_Rv2302	5	5	5	Rv2302_Rv2302	1	5	5	5	4	5	4	5	5	5	5	4	5	5	5	5	4	5	4	5	5	5	5	4	5	5	5	5	4	5	4	5	5	5	5	4	5	80	80	1	140
	0.593553	0.0676009	Rv2303c_Rv2303c	Rv2303c_Rv2303c	12	12	12	Rv2303c_Rv2303c	1	10	8	9	8	6	9	8	10	9	9	7	8	10	8	9	8	6	9	8	10	9	9	7	8	10	8	9	8	6	9	8	10	9	9	7	8	307	307	1	134
	1.05611	0.105798	Rv2305_Rv2305	Rv2305_Rv2305	13	13	13	Rv2305_Rv2305	1	13	13	13	12	13	13	13	13	12	13	12	13	13	13	13	12	13	13	13	13	12	13	12	13	13	13	13	12	13	13	13	13	12	13	12	13	429	429	1	225
	2.18492	0.32298	Rv2307c_Rv2307c	Rv2307c_Rv2307c	11	11	11	Rv2307c_Rv2307c	1	9	8	9	7	9	10	7	8	7	9	9	8	9	8	9	7	9	10	7	8	7	9	9	8	9	8	9	7	9	10	7	8	7	9	9	8	281	281	1	123
	0.831572	0.196986	Rv2313c_Rv2313c	Rv2313c_Rv2313c	3	3	3	Rv2313c_Rv2313c	1	3	3	3	3	3	3	3	3	3	3	3	3	3	3	3	3	3	3	3	3	3	3	3	3	3	3	3	3	3	3	3	3	3	3	3	3	284	284	1	50
	0.0562085	0.00868352	Rv2314c_Rv2314c	Rv2314c_Rv2314c	24	24	24	Rv2314c_Rv2314c	1	20	23	21	22	18	22	20	21	22	21	24	20	20	23	21	22	18	22	20	21	22	21	24	20	20	23	21	22	18	22	20	21	22	21	24	20	457	457	1	390
	0.0468135	0.0118376	Rv2315c_Rv2315c	Rv2315c_Rv2315c	25	25	25	Rv2315c_Rv2315c	1	24	24	24	23	22	24	23	24	24	24	24	23	24	24	24	23	22	24	23	24	24	24	24	23	24	24	24	23	22	24	23	24	24	24	24	23	505	505	1	503
	0.0496271	-0.138869	Rv2317_uspB	Rv2317_uspB	3	3	3	Rv2317_uspB	1	3	3	2	2	3	2	2	3	1	2	1	3	3	3	2	2	3	2	2	3	1	2	1	3	3	3	2	2	3	2	2	3	1	2	1	3	274	274	1	27
+	2.27264	1.70752	Rv2318_uspC	Rv2318_uspC	5	5	5	Rv2318_uspC	1	1	1	2	1	1	1	1	1	1	3	3	3	1	1	2	1	1	1	1	1	1	3	3	3	1	1	2	1	1	1	1	1	1	3	3	3	440	440	1	19
	1.0078	0.1928	Rv2319c_Rv2319c	Rv2319c_Rv2319c	9	9	9	Rv2319c_Rv2319c	1	9	7	7	5	8	6	8	7	7	8	6	6	9	7	7	5	8	6	8	7	7	8	6	6	9	7	7	5	8	6	8	7	7	8	6	6	292	292	1	101
	0.194633	0.613047	Rv2320c_rocE	Rv2320c_rocE	3	3	3	Rv2320c_rocE	1	3	2	1	1	2	1	2	1	1	1	1	3	3	2	1	1	2	1	2	1	1	1	1	3	3	2	1	1	2	1	2	1	1	1	1	3	476	476	1	19
	0.047875	0.0636005	Rv2323c_Rv2323c	Rv2323c_Rv2323c	2	2	2	Rv2323c_Rv2323c	1	2	2	2	2	2	2	1	2	2	2	1	2	2	2	2	2	2	2	1	2	2	2	1	2	2	2	2	2	2	2	1	2	2	2	1	2	302	302	1	22
	1.43212	0.275009	Rv2324_Rv2324	Rv2324_Rv2324	10	10	10	Rv2324_Rv2324	1	8	6	5	8	9	9	7	7	6	5	7	8	8	6	5	8	9	9	7	7	6	5	7	8	8	6	5	8	9	9	7	7	6	5	7	8	148	148	1	91
	0.0127576	-0.00728861	Rv2325c_Rv2325c	Rv2325c_Rv2325c	4	4	4	Rv2325c_Rv2325c	1	3	4	3	4	4	4	2	3	3	2	3	2	3	4	3	4	4	4	2	3	3	2	3	2	3	4	3	4	4	4	2	3	3	2	3	2	282	282	1	50
	0.218859	0.0451279	Rv2326c_Rv2326c	Rv2326c_Rv2326c	22	22	22	Rv2326c_Rv2326c	1	19	19	18	19	20	18	20	18	20	17	18	18	19	19	18	19	20	18	20	18	20	17	18	18	19	19	18	19	20	18	20	18	20	17	18	18	697	697	1	377
	1.66794	0.0816994	Rv2327_Rv2327	Rv2327_Rv2327	14	14	14	Rv2327_Rv2327	1	12	13	12	12	12	11	12	12	12	13	13	13	12	13	12	12	12	11	12	12	12	13	13	13	12	13	12	12	12	11	12	12	12	13	13	13	163	163	1	217
	0.538752	-0.160878	Rv2328_PE23	Rv2328_PE23	4	4	4	Rv2328_PE23	1	3	3	3	2	4	2	4	2	2	3	4	3	3	3	3	2	4	2	4	2	2	3	4	3	3	3	3	2	4	2	4	2	2	3	4	3	382	382	1	50
	3.19635	-0.76451	Rv2330c_lppP	Rv2330c_lppP	5	5	5	Rv2330c_lppP	1	3	4	4	5	4	3	5	4	4	3	4	3	3	4	4	5	4	3	5	4	4	3	4	3	3	4	4	5	4	3	5	4	4	3	4	3	175	175	1	56
	0.938362	-0.123147	Rv2332_mez	Rv2332_mez	19	19	19	Rv2332_mez	1	16	15	16	11	14	12	15	13	16	14	15	15	16	15	16	11	14	12	15	13	16	14	15	15	16	15	16	11	14	12	15	13	16	14	15	15	548	548	1	199
	0.900133	0.116515	Rv2334_cysK1	Rv2334_cysK1	12	12	12	Rv2334_cysK1	1	10	10	11	9	10	10	11	11	10	9	11	12	10	10	11	9	10	10	11	11	10	9	11	12	10	10	11	9	10	10	11	11	10	9	11	12	310	310	1	201
	0.0204273	0.0340977	Rv2335_cysE	Rv2335_cysE	7	7	7	Rv2335_cysE	1	6	4	4	2	4	2	2	1	2	4	5	4	6	4	4	2	4	2	2	1	2	4	5	4	6	4	4	2	4	2	2	1	2	4	5	4	229	229	1	42
	0.411691	0.0706971	Rv2336_Rv2336	Rv2336_Rv2336	17	17	17	Rv2336_Rv2336	1	12	11	12	12	11	12	14	15	12	12	13	14	12	11	12	12	11	12	14	15	12	12	13	14	12	11	12	12	11	12	14	15	12	12	13	14	322	322	1	180
	0.216938	-0.0802994	Rv2337c_Rv2337c	Rv2337c_Rv2337c	6	6	6	Rv2337c_Rv2337c	1	6	5	5	5	4	5	6	6	5	6	6	6	6	5	5	5	4	5	6	6	5	6	6	6	6	5	5	5	4	5	6	6	5	6	6	6	372	372	1	73
	0.0586761	0.00761541	Rv2338c_moeW	Rv2338c_moeW	13	13	13	Rv2338c_moeW	1	10	12	12	11	11	12	13	11	12	12	13	12	10	12	12	11	11	12	13	11	12	12	13	12	10	12	12	11	11	12	13	11	12	12	13	12	318	318	1	166
	0.994097	0.143301	Rv2339_mmpL9	Rv2339_mmpL9	13	13	13	Rv2339_mmpL9	1	11	6	7	7	8	6	7	7	8	11	8	9	11	6	7	7	8	6	7	7	8	11	8	9	11	6	7	7	8	6	7	7	8	11	8	9	962	962	1	102
	0.0505397	0.0139046	Rv2342_Rv2342	Rv2342_Rv2342	7	7	7	Rv2342_Rv2342	1	7	7	6	6	5	6	5	6	6	7	6	7	7	7	6	6	5	6	5	6	6	7	6	7	7	7	6	6	5	6	5	6	6	7	6	7	85	85	1	103
	0.849198	0.129189	Rv2343c_dnaG;REV__Rv2947c_pks15	Rv2343c_dnaG	33;1	33;1	33;1	Rv2343c_dnaG	2	31	30	28	24	29	29	29	28	29	29	27	29	31	30	28	24	29	29	29	28	29	29	27	29	31	30	28	24	29	29	29	28	29	29	27	29	639	639;496	1	467
	1.0479	0.152258	Rv2344c_dgt	Rv2344c_dgt	22	22	22	Rv2344c_dgt	1	18	20	18	16	17	18	18	16	16	20	17	18	18	20	18	16	17	18	18	16	16	20	17	18	18	20	18	16	17	18	18	16	16	20	17	18	431	431	1	270
	0.677674	-0.108238	Rv2345_Rv2345	Rv2345_Rv2345	45	45	45	Rv2345_Rv2345	1	42	43	41	40	43	40	40	43	43	41	42	43	42	43	41	40	43	40	40	43	43	41	42	43	42	43	41	40	43	40	40	43	43	41	42	43	660	660	1	819
	0.259967	0.0636514	Rv2349c_plcC	Rv2349c_plcC	8	8	8	Rv2349c_plcC	1	7	7	8	3	6	5	6	6	7	6	6	6	7	7	8	3	6	5	6	6	7	6	6	6	7	7	8	3	6	5	6	6	7	6	6	6	508	508	1	86
	0.0821131	0.0147533	Rv2350c_plcB;Rv1755c_plcD	Rv2350c_plcB	12;1	12;1	10;1	Rv2350c_plcB	2	12	11	11	10	11	9	11	12	12	12	12	12	12	11	11	10	11	9	11	12	12	12	12	12	10	10	10	9	9	7	10	10	10	10	10	10	512	512;280	1	181
	0.36427	0.0599213	Rv2351c_plcA	Rv2351c_plcA	7	5	5	Rv2351c_plcA	1	6	5	6	5	5	7	6	7	7	6	7	7	4	4	5	4	3	5	5	5	5	4	5	5	4	4	5	4	3	5	5	5	5	4	5	5	512	512	1	61
	0.456142	0.192056	Rv2356c_PPE40	Rv2356c_PPE40	2	2	2	Rv2356c_PPE40	1	2	2	2	2	2	2	2	2	2	2	2	2	2	2	2	2	2	2	2	2	2	2	2	2	2	2	2	2	2	2	2	2	2	2	2	2	615	615	1	24
	1.00879	0.0630194	Rv2357c_glyS	Rv2357c_glyS	33	33	33	Rv2357c_glyS	1	28	25	27	26	26	25	27	25	26	27	27	29	28	25	27	26	26	25	27	25	26	27	27	29	28	25	27	26	26	25	27	25	26	27	27	29	463	463	1	493
	0.673985	0.181771	Rv2358_smtB	Rv2358_smtB	4	4	4	Rv2358_smtB	1	4	4	4	3	2	4	4	4	3	4	4	4	4	4	4	3	2	4	4	4	3	4	4	4	4	4	4	3	2	4	4	4	3	4	4	4	135	135	1	61
	0.11853	0.0404561	Rv2359_zur	Rv2359_zur	7	7	7	Rv2359_zur	1	5	7	6	6	7	4	7	7	6	7	7	7	5	7	6	6	7	4	7	7	6	7	7	7	5	7	6	6	7	4	7	7	6	7	7	7	130	130	1	103
	0.335032	0.11506	Rv2360c_Rv2360c	Rv2360c_Rv2360c	7	7	7	Rv2360c_Rv2360c	1	7	7	7	6	7	6	6	6	6	7	7	7	7	7	7	6	7	6	6	6	6	7	7	7	7	7	7	6	7	6	6	6	6	7	7	7	142	142	1	104
	0.104484	-0.0207144	Rv2361c_Rv2361c	Rv2361c_Rv2361c	6	6	6	Rv2361c_Rv2361c	1	5	6	5	5	5	4	5	5	5	5	4	6	5	6	5	5	5	4	5	5	5	5	4	6	5	6	5	5	5	4	5	5	5	5	4	6	296	296	1	72
	0.255252	0.0444921	Rv2363_amiA2	Rv2363_amiA2	26	26	26	Rv2363_amiA2	1	18	22	22	22	20	20	24	22	22	22	24	21	18	22	22	22	20	20	24	22	22	22	24	21	18	22	22	22	20	20	24	22	22	22	24	21	484	484	1	375
	0.406465	0.138807	Rv2364c_era	Rv2364c_era	7	7	7	Rv2364c_era	1	6	7	4	3	4	6	5	5	6	5	6	7	6	7	4	3	4	6	5	5	6	5	6	7	6	7	4	3	4	6	5	5	6	5	6	7	300	300	1	67
	1.12216	-0.10708	Rv2365c_Rv2365c	Rv2365c_Rv2365c	2	2	2	Rv2365c_Rv2365c	1	2	2	2	2	2	2	2	2	2	2	2	2	2	2	2	2	2	2	2	2	2	2	2	2	2	2	2	2	2	2	2	2	2	2	2	2	113	113	1	36
	0.0225988	0.00414721	Rv2366c_Rv2366c	Rv2366c_Rv2366c	16	16	16	Rv2366c_Rv2366c	1	14	11	12	14	15	10	13	10	11	12	13	12	14	11	12	14	15	10	13	10	11	12	13	12	14	11	12	14	15	10	13	10	11	12	13	12	435	435	1	181
	0.84708	-0.251875	Rv2368c_phoH1	Rv2368c_phoH1	14	14	14	Rv2368c_phoH1	1	13	13	12	13	9	11	10	10	7	12	10	11	13	13	12	13	9	11	10	10	7	12	10	11	13	13	12	13	9	11	10	10	7	12	10	11	352	352	1	157
	1.76424	0.442731	Rv2370c_Rv2370c	Rv2370c_Rv2370c	12	12	11	Rv2370c_Rv2370c	1	9	9	8	4	9	8	11	6	9	9	11	9	9	9	8	4	9	8	11	6	9	9	11	9	8	9	8	4	8	7	10	6	8	9	10	8	437	437	1	102
	0.0870335	-0.0296981	Rv2372c_Rv2372c	Rv2372c_Rv2372c	6	6	6	Rv2372c_Rv2372c	1	6	5	5	5	5	5	4	3	4	4	4	5	6	5	5	5	5	5	4	3	4	4	4	5	6	5	5	5	5	5	4	3	4	4	4	5	262	262	1	83
	0.153119	-0.0462856	Rv2373c_dnaJ2	Rv2373c_dnaJ2	19	19	19	Rv2373c_dnaJ2	1	19	19	17	17	18	17	19	19	19	18	19	18	19	19	17	17	18	17	19	19	19	18	19	18	19	19	17	17	18	17	19	19	19	18	19	18	382	382	1	430
	1.23436	0.169242	Rv2374c_hrcA	Rv2374c_hrcA	18	18	18	Rv2374c_hrcA	1	17	16	15	14	17	16	15	17	16	14	15	16	17	16	15	14	17	16	15	17	16	14	15	16	17	16	15	14	17	16	15	17	16	14	15	16	343	343	1	297
	0.430693	0.135664	Rv2375_Rv2375	Rv2375_Rv2375	7	7	7	Rv2375_Rv2375	1	7	5	5	6	5	5	5	5	5	4	6	6	7	5	5	6	5	5	5	5	5	4	6	6	7	5	5	6	5	5	5	5	5	4	6	6	105	105	1	128
	0.0278573	0.00285467	Rv2376c_cfp2	Rv2376c_cfp2	5	5	5	Rv2376c_cfp2	1	5	5	5	5	5	5	5	5	5	5	5	5	5	5	5	5	5	5	5	5	5	5	5	5	5	5	5	5	5	5	5	5	5	5	5	5	168	168	1	396
	0.508053	0.530212	Rv2377c_mbtH	Rv2377c_mbtH	3	3	3	Rv2377c_mbtH	1	3	3	3	2	3	2	3	3	3	2	3	2	3	3	3	2	3	2	3	3	3	2	3	2	3	3	3	2	3	2	3	3	3	2	3	2	71	71	1	32
	2.32815	-0.323931	Rv2378c_mbtG	Rv2378c_mbtG	10	10	10	Rv2378c_mbtG	1	10	9	7	8	8	8	7	8	7	8	8	8	10	9	7	8	8	8	7	8	7	8	8	8	10	9	7	8	8	8	7	8	7	8	8	8	431	431	1	106
	0.503527	-0.160309	Rv2379c_mbtF	Rv2379c_mbtF	23	23	23	Rv2379c_mbtF	1	16	13	16	16	12	14	14	15	16	12	18	12	16	13	16	16	12	14	14	15	16	12	18	12	16	13	16	16	12	14	14	15	16	12	18	12	1461	1461	1	207
	0.720105	-0.239703	Rv2380c_mbtE	Rv2380c_mbtE	34	34	34	Rv2380c_mbtE	1	25	24	24	18	24	18	23	22	24	23	30	29	25	24	24	18	24	18	23	22	24	23	30	29	25	24	24	18	24	18	23	22	24	23	30	29	1682	1682	1	311
	0.751039	-0.411127	Rv2381c_mbtD	Rv2381c_mbtD	11	11	11	Rv2381c_mbtD	1	3	4	1	3	4	2	2	2	3	3	7	3	3	4	1	3	4	2	2	2	3	3	7	3	3	4	1	3	4	2	2	2	3	3	7	3	1004	1004	1	40
	0.341732	-0.25237	Rv2382c_mbtC	Rv2382c_mbtC	7	7	7	Rv2382c_mbtC	1	7	6	7	7	7	6	4	4	5	6	7	5	7	6	7	7	7	6	4	4	5	6	7	5	7	6	7	7	7	6	4	4	5	6	7	5	444	444	1	80
	0.725652	-0.25522	Rv2383c_mbtB	Rv2383c_mbtB	31	31	31	Rv2383c_mbtB	1	23	21	18	20	18	20	20	18	15	24	27	20	23	21	18	20	18	20	20	18	15	24	27	20	23	21	18	20	18	20	20	18	15	24	27	20	1414	1414	1	302
	1.06715	-0.635697	Rv2384_mbtA	Rv2384_mbtA	11	11	11	Rv2384_mbtA	1	5	7	3	5	5	5	1	3	2	7	8	6	5	7	3	5	5	5	1	3	2	7	8	6	5	7	3	5	5	5	1	3	2	7	8	6	565	565	1	57
	0.68898	-0.276567	Rv2385_mbtJ	Rv2385_mbtJ	8	8	8	Rv2385_mbtJ	1	7	4	4	6	7	4	4	6	4	5	5	5	7	4	4	6	7	4	4	6	4	5	5	5	7	4	4	6	7	4	4	6	4	5	5	5	306	306	1	61
	0.0686344	-0.0300465	Rv2386c_mbtI	Rv2386c_mbtI	14	14	14	Rv2386c_mbtI	1	11	12	12	12	12	12	10	10	12	9	12	12	11	12	12	12	12	12	10	10	12	9	12	12	11	12	12	12	12	12	10	10	12	9	12	12	450	450	1	160
	0.209397	-0.0509345	Rv2387_Rv2387	Rv2387_Rv2387	9	9	9	Rv2387_Rv2387	1	8	8	7	6	8	7	9	8	7	8	6	7	8	8	7	6	8	7	9	8	7	8	6	7	8	8	7	6	8	7	9	8	7	8	6	7	417	417	1	140
	1.09107	0.330372	Rv2388c_hemN	Rv2388c_hemN	10	10	10	Rv2388c_hemN	1	8	8	7	4	7	7	7	5	7	6	6	6	8	8	7	4	7	7	7	5	7	6	6	6	8	8	7	4	7	7	7	5	7	6	6	6	375	375	1	78
	0.390815	-0.0626888	Rv2391_sirA	Rv2391_sirA	40	40	40	Rv2391_sirA	1	39	38	36	31	36	32	32	34	34	38	34	34	39	38	36	31	36	32	32	34	34	38	34	34	39	38	36	31	36	32	32	34	34	38	34	34	563	563	1	733
	0.811465	-0.0897859	Rv2392_cysH	Rv2392_cysH	15	15	15	Rv2392_cysH	1	13	13	14	14	13	14	13	13	14	14	15	13	13	13	14	14	13	14	13	13	14	14	15	13	13	13	14	14	13	14	13	13	14	14	15	13	254	254	1	285
	0.0425424	-0.0368601	Rv2393_che1	Rv2393_che1	6	6	6	Rv2393_che1	1	4	1	2	2	3	3	3	3	4	3	4	2	4	1	2	2	3	3	3	3	4	3	4	2	4	1	2	2	3	3	3	3	4	3	4	2	281	281	1	40
	1.61322	-0.216422	Rv2394_ggtB	Rv2394_ggtB	27	27	27	Rv2394_ggtB	1	25	25	23	21	23	21	23	20	21	24	21	24	25	25	23	21	23	21	23	20	21	24	21	24	25	25	23	21	23	21	23	20	21	24	21	24	643	643	1	421
	0.414827	-0.07208	Rv2397c_cysA1	Rv2397c_cysA1	12	12	12	Rv2397c_cysA1	1	11	12	10	10	9	10	9	10	10	12	9	10	11	12	10	10	9	10	9	10	10	12	9	10	11	12	10	10	9	10	9	10	10	12	9	10	351	351	1	182
	0.589348	-0.171227	Rv2399c_cysT	Rv2399c_cysT	9	9	9	Rv2399c_cysT	1	7	6	7	6	7	4	6	6	4	6	6	6	7	6	7	6	7	4	6	6	4	6	6	6	7	6	7	6	7	4	6	6	4	6	6	6	283	283	1	71
	0.88716	-0.170306	Rv2400c_subI	Rv2400c_subI	13	13	13	Rv2400c_subI	1	11	11	12	11	11	11	10	11	12	11	10	10	11	11	12	11	11	11	10	11	12	11	10	10	11	11	12	11	11	11	10	11	12	11	10	10	356	356	1	187
	1.012	-0.0569134	Rv2402_Rv2402	Rv2402_Rv2402	20	20	20	Rv2402_Rv2402	1	18	17	16	14	13	15	14	14	17	18	16	16	18	17	16	14	13	15	14	14	17	18	16	16	18	17	16	14	13	15	14	14	17	18	16	16	642	642	1	303
	0.467133	0.0855312	Rv2403c_lppR	Rv2403c_lppR	7	7	7	Rv2403c_lppR	1	7	6	6	7	6	6	7	6	6	5	7	6	7	6	6	7	6	6	7	6	6	5	7	6	7	6	6	7	6	6	7	6	6	5	7	6	251	251	1	124
	0.329293	-0.0656986	Rv2404c_lepA	Rv2404c_lepA	27	27	27	Rv2404c_lepA	1	24	26	25	24	27	26	21	25	24	24	24	25	24	26	25	24	27	26	21	25	24	24	24	25	24	26	25	24	27	26	21	25	24	24	24	25	653	653	1	446
	1.618	0.187394	Rv2405_Rv2405	Rv2405_Rv2405	12	12	12	Rv2405_Rv2405	1	11	9	10	9	10	10	11	11	11	10	11	11	11	9	10	9	10	10	11	11	11	10	11	11	11	9	10	9	10	10	11	11	11	10	11	11	189	189	1	178
	1.59926	0.322884	Rv2406c_Rv2406c	Rv2406c_Rv2406c	10	10	10	Rv2406c_Rv2406c	1	8	9	9	9	9	10	9	9	10	9	10	10	8	9	9	9	9	10	9	9	10	9	10	10	8	9	9	9	9	10	9	9	10	9	10	10	142	142	1	249
	0.454182	-0.582929	Rv2407_Rv2407	Rv2407_Rv2407	7	7	7	Rv2407_Rv2407	1	4	4	4	3	4	4	6	4	3	4	3	2	4	4	4	3	4	4	6	4	3	4	3	2	4	4	4	3	4	4	6	4	3	4	3	2	273	273	1	46
	0.344887	-0.068367	Rv2409c_Rv2409c	Rv2409c_Rv2409c	11	11	11	Rv2409c_Rv2409c	1	10	9	11	10	9	8	8	8	9	9	11	9	10	9	11	10	9	8	8	8	9	9	11	9	10	9	11	10	9	8	8	8	9	9	11	9	279	279	1	185
	0.0742426	-0.0148913	Rv2410c_Rv2410c	Rv2410c_Rv2410c	12	12	12	Rv2410c_Rv2410c	1	12	12	12	10	11	11	11	11	11	11	11	11	12	12	12	10	11	11	11	11	11	11	11	11	12	12	12	10	11	11	11	11	11	11	11	11	325	325	1	206
	1.59577	0.0687014	Rv2411c_Rv2411c	Rv2411c_Rv2411c	26	26	26	Rv2411c_Rv2411c	1	24	25	25	20	24	21	23	21	23	22	24	21	24	25	25	20	24	21	23	21	23	22	24	21	24	25	25	20	24	21	23	21	23	22	24	21	551	551	1	468
	0.158844	0.0465088	Rv2412_rpsT	Rv2412_rpsT	8	8	8	Rv2412_rpsT	1	8	8	8	8	8	7	7	7	7	8	8	8	8	8	8	8	8	7	7	7	7	8	8	8	8	8	8	8	8	7	7	7	7	8	8	8	86	86	1	147
	0.990856	0.0974681	Rv2413c_Rv2413c	Rv2413c_Rv2413c	18	18	18	Rv2413c_Rv2413c	1	13	14	15	12	14	12	15	14	15	14	15	16	13	14	15	12	14	12	15	14	15	14	15	16	13	14	15	12	14	12	15	14	15	14	15	16	316	316	1	244
	2.1983	-0.209249	Rv2416c_eis	Rv2416c_eis	24	24	24	Rv2416c_eis	1	22	21	21	16	22	17	18	21	19	20	20	22	22	21	21	16	22	17	18	21	19	20	20	22	22	21	21	16	22	17	18	21	19	20	20	22	402	402	1	335
	0.934855	-0.223673	Rv2417c_Rv2417c	Rv2417c_Rv2417c	6	6	6	Rv2417c_Rv2417c	1	5	5	6	5	6	6	5	5	5	6	5	5	5	5	6	5	6	6	5	5	5	6	5	5	5	5	6	5	6	6	5	5	5	6	5	5	280	280	1	89
	0.874633	0.0765502	Rv2418c_Rv2418c	Rv2418c_Rv2418c	6	6	6	Rv2418c_Rv2418c	1	6	5	5	5	5	5	6	6	6	6	5	6	6	5	5	5	5	5	6	6	6	6	5	6	6	5	5	5	5	5	6	6	6	6	5	6	247	247	1	88
	1.53061	0.138406	Rv2419c_Rv2419c	Rv2419c_Rv2419c	12	12	12	Rv2419c_Rv2419c	1	9	10	9	10	9	10	8	12	10	10	11	9	9	10	9	10	9	10	8	12	10	10	11	9	9	10	9	10	9	10	8	12	10	10	11	9	223	223	1	189
	0.197826	-0.0935656	Rv2420c_Rv2420c	Rv2420c_Rv2420c	7	7	7	Rv2420c_Rv2420c	1	7	6	5	5	7	7	6	5	6	4	5	4	7	6	5	5	7	7	6	5	6	4	5	4	7	6	5	5	7	7	6	5	6	4	5	4	126	126	1	84
	1.64509	0.357155	Rv2421c_nadD	Rv2421c_nadD	8	8	8	Rv2421c_nadD	1	7	7	7	5	7	7	7	7	7	7	7	8	7	7	7	5	7	7	7	7	7	7	7	8	7	7	7	5	7	7	7	7	7	7	7	8	211	211	1	142
	0.396875	-0.125079	Rv2423_Rv2423	Rv2423_Rv2423	14	14	14	Rv2423_Rv2423	1	12	7	7	5	11	9	8	6	6	10	8	9	12	7	7	5	11	9	8	6	6	10	8	9	12	7	7	5	11	9	8	6	6	10	8	9	348	348	1	126
	1.21451	0.217663	Rv2425c_Rv2425c	Rv2425c_Rv2425c	19	19	19	Rv2425c_Rv2425c	1	15	15	15	13	14	13	17	12	11	13	14	14	15	15	15	13	14	13	17	12	11	13	14	14	15	15	15	13	14	13	17	12	11	13	14	14	480	480	1	202
	0.541966	-0.0994263	Rv2426c_Rv2426c	Rv2426c_Rv2426c	15	15	15	Rv2426c_Rv2426c	1	14	13	12	9	14	14	13	13	12	12	13	11	14	13	12	9	14	14	13	13	12	12	13	11	14	13	12	9	14	14	13	13	12	12	13	11	291	291	1	206
	0.0233322	0.00764147	Rv2427c_proA	Rv2427c_proA	26	26	26	Rv2427c_proA	1	24	22	23	24	25	25	23	22	22	23	21	23	24	22	23	24	25	25	23	22	22	23	21	23	24	22	23	24	25	25	23	22	22	23	21	23	415	415	1	440
	1.39839	-0.29077	Rv2428_ahpC	Rv2428_ahpC	13	13	13	Rv2428_ahpC	1	13	13	13	13	13	13	13	13	13	13	13	13	13	13	13	13	13	13	13	13	13	13	13	13	13	13	13	13	13	13	13	13	13	13	13	13	195	195	1	425
	0.2559	-0.0886606	Rv2429_ahpD	Rv2429_ahpD	10	10	10	Rv2429_ahpD	1	10	9	8	8	10	9	9	8	10	9	9	9	10	9	8	8	10	9	9	8	10	9	9	9	10	9	8	8	10	9	9	8	10	9	9	9	177	177	1	177
	0.868683	-0.483653	Rv2430c_PPE41	Rv2430c_PPE41	2	2	2	Rv2430c_PPE41	1	2	2	2	1	1	1	1	0	1	1	1	1	2	2	2	1	1	1	1	0	1	1	1	1	2	2	2	1	1	1	1	0	1	1	1	1	194	194	1	17
	2.5399	0.614847	Rv2431c_PE25	Rv2431c_PE25	4	4	4	Rv2431c_PE25	1	4	3	3	3	4	3	2	3	3	3	3	3	4	3	3	3	4	3	2	3	3	3	3	3	4	3	3	3	4	3	2	3	3	3	3	3	99	99	1	49
	0.853369	-0.33787	Rv2434c_Rv2434c	Rv2434c_Rv2434c	6	6	6	Rv2434c_Rv2434c	1	4	2	2	2	5	3	2	3	2	3	2	3	4	2	2	2	5	3	2	3	2	3	2	3	4	2	2	2	5	3	2	3	2	3	2	3	481	481	1	33
	0.400714	-0.544862	Rv2435c_Rv2435c	Rv2435c_Rv2435c	8	8	8	Rv2435c_Rv2435c	1	5	6	1	5	4	2	3	4	2	3	5	5	5	6	1	5	4	2	3	4	2	3	5	5	5	6	1	5	4	2	3	4	2	3	5	5	730	730	1	46
	1.33428	1.00147	Rv2436_rbsK	Rv2436_rbsK	6	6	6	Rv2436_rbsK	1	4	3	4	5	3	4	5	4	4	3	4	4	4	3	4	5	3	4	5	4	4	3	4	4	4	3	4	5	3	4	5	4	4	3	4	4	304	304	1	56
	0.496358	0.0471808	Rv2438c_nadE	Rv2438c_nadE	25	25	25	Rv2438c_nadE	1	23	20	21	18	20	19	21	18	21	20	19	20	23	20	21	18	20	19	21	18	21	20	19	20	23	20	21	18	20	19	21	18	21	20	19	20	679	679	1	352
	1.18743	0.187705	Rv2439c_proB	Rv2439c_proB	17	17	17	Rv2439c_proB	1	16	15	16	15	16	15	16	15	16	14	16	15	16	15	16	15	16	15	16	15	16	14	16	15	16	15	16	15	16	15	16	15	16	14	16	15	376	376	1	310
	0.0400832	-0.00973765	Rv2440c_obg	Rv2440c_obg	22	22	22	Rv2440c_obg	1	16	19	17	13	16	12	16	14	15	16	13	14	16	19	17	13	16	12	16	14	15	16	13	14	16	19	17	13	16	12	16	14	15	16	13	14	479	479	1	201
	0.60221	-0.125603	Rv2441c_rpmA	Rv2441c_rpmA	10	10	10	Rv2441c_rpmA	1	9	9	7	8	8	6	8	8	8	10	10	10	9	9	7	8	8	6	8	8	8	10	10	10	9	9	7	8	8	6	8	8	8	10	10	10	86	86	1	176
	0.92564	-0.226634	Rv2442c_rplU	Rv2442c_rplU	8	8	8	Rv2442c_rplU	1	6	6	7	6	6	7	8	7	7	7	6	7	6	6	7	6	6	7	8	7	7	7	6	7	6	6	7	6	6	7	8	7	7	7	6	7	104	104	1	299
	0.22229	-0.0321115	Rv2444c_rne	Rv2444c_rne	44	44	44	Rv2444c_rne	1	40	43	39	37	39	38	37	37	38	38	36	39	40	43	39	37	39	38	37	37	38	38	36	39	40	43	39	37	39	38	37	37	38	38	36	39	953	953	1	837
	0.882017	0.413911	Rv2445c_ndkA	Rv2445c_ndkA	7	7	7	Rv2445c_ndkA	1	7	7	7	6	7	7	7	7	7	7	7	7	7	7	7	6	7	7	7	7	7	7	7	7	7	7	7	6	7	7	7	7	7	7	7	7	136	136	1	219
	0.986985	-0.0739174	Rv2447c_folC	Rv2447c_folC	18	18	18	Rv2447c_folC	1	16	16	16	14	14	15	17	16	16	16	17	17	16	16	16	14	14	15	17	16	16	16	17	17	16	16	16	14	14	15	17	16	16	16	17	17	487	487	1	341
	0.539714	-0.0780773	Rv2448c_valS	Rv2448c_valS	34	34	34	Rv2448c_valS	1	31	29	30	29	31	30	29	29	33	32	31	32	31	29	30	29	31	30	29	29	33	32	31	32	31	29	30	29	31	30	29	29	33	32	31	32	876	876	1	639
	0.909334	-0.0968838	Rv2449c_Rv2449c	Rv2449c_Rv2449c	26	24	24	Rv2449c_Rv2449c	1	24	24	23	22	22	22	21	23	23	23	23	22	23	23	22	21	21	21	20	21	22	22	22	21	23	23	22	21	21	21	20	21	22	22	22	21	419	419	1	476
	0.0127678	0.00456492	Rv2453c_mobA	Rv2453c_mobA	13	13	13	Rv2453c_mobA	1	12	12	12	11	11	11	10	10	11	10	10	12	12	12	12	11	11	11	10	10	11	10	10	12	12	12	12	11	11	11	10	10	11	10	10	12	201	201	1	222
	0.633393	-0.0730737	Rv2454c_Rv2454c	Rv2454c_Rv2454c	20	20	20	Rv2454c_Rv2454c	1	18	17	17	18	18	18	16	17	17	17	18	17	18	17	17	18	18	18	16	17	17	17	18	17	18	17	17	18	18	18	16	17	17	17	18	17	373	373	1	403
	0.226426	-0.0494245	Rv2455c_Rv2455c	Rv2455c_Rv2455c	31	31	31	Rv2455c_Rv2455c	1	30	27	28	27	28	26	30	27	27	27	28	29	30	27	28	27	28	26	30	27	27	27	28	29	30	27	28	27	28	26	30	27	27	27	28	29	653	653	1	640
	0.00859391	0.00712331	Rv2456c_Rv2456c	Rv2456c_Rv2456c	3	3	3	Rv2456c_Rv2456c	1	3	3	2	2	1	1	2	3	3	2	2	2	3	3	2	2	1	1	2	3	3	2	2	2	3	3	2	2	1	1	2	3	3	2	2	2	418	418	1	30
	1.91045	0.171651	Rv2457c_clpX	Rv2457c_clpX	25	25	25	Rv2457c_clpX	1	22	21	19	20	23	24	22	19	20	20	20	21	22	21	19	20	23	24	22	19	20	20	20	21	22	21	19	20	23	24	22	19	20	20	20	21	426	426	1	409
	0.397092	0.177031	Rv2458_mmuM	Rv2458_mmuM	7	7	7	Rv2458_mmuM	1	6	6	7	5	5	6	5	6	5	4	4	6	6	6	7	5	5	6	5	6	5	4	4	6	6	6	7	5	5	6	5	6	5	4	4	6	302	302	1	68
	0.492563	-0.393951	Rv2459_Rv2459	Rv2459_Rv2459	2	2	2	Rv2459_Rv2459	1	2	0	1	2	2	1	2	1	2	2	1	2	2	0	1	2	2	1	2	1	2	2	1	2	2	0	1	2	2	1	2	1	2	2	1	2	508	508	1	19
	1.10985	-0.110824	Rv2460c_clpP2	Rv2460c_clpP2	16	16	16	Rv2460c_clpP2	1	14	16	15	15	13	13	15	15	14	14	16	16	14	16	15	15	13	13	15	15	14	14	16	16	14	16	15	15	13	13	15	15	14	14	16	16	214	214	1	428
	1.07792	0.441926	Rv2461c_clpP1	Rv2461c_clpP1	8	8	8	Rv2461c_clpP1	1	7	7	7	7	7	8	8	8	8	7	7	7	7	7	7	7	7	8	8	8	8	7	7	7	7	7	7	7	7	8	8	8	8	7	7	7	200	200	1	248
	1.54129	-0.148019	Rv2462c_tig	Rv2462c_tig	31	31	31	Rv2462c_tig	1	29	31	30	29	30	29	31	30	31	31	31	31	29	31	30	29	30	29	31	30	31	31	31	31	29	31	30	29	30	29	31	30	31	31	31	31	466	466	1	1363
	0.835664	0.420392	Rv2463_lipP	Rv2463_lipP	14	14	14	Rv2463_lipP	1	2	1	0	1	0	0	14	12	11	12	12	10	2	1	0	1	0	0	14	12	11	12	12	10	2	1	0	1	0	0	14	12	11	12	12	10	394	394	1	93
	0.505227	-0.119491	Rv2464c_Rv2464c	Rv2464c_Rv2464c	7	7	7	Rv2464c_Rv2464c	1	7	7	7	7	5	7	7	6	6	7	7	6	7	7	7	7	5	7	7	6	6	7	7	6	7	7	7	7	5	7	7	6	6	7	7	6	268	268	1	79
	0.869661	0.09021	Rv2465c_rpiB	Rv2465c_rpiB	10	10	10	Rv2465c_rpiB	1	10	10	10	9	10	10	10	10	10	10	10	10	10	10	10	9	10	10	10	10	10	10	10	10	10	10	10	9	10	10	10	10	10	10	10	10	162	162	1	294
	0.496805	-0.0980638	Rv2466c_Rv2466c	Rv2466c_Rv2466c	10	10	10	Rv2466c_Rv2466c	1	10	10	10	10	10	8	10	10	10	10	10	10	10	10	10	10	10	8	10	10	10	10	10	10	10	10	10	10	10	8	10	10	10	10	10	10	207	207	1	214
	0.348122	-0.0315933	Rv2467_pepN	Rv2467_pepN	40	40	40	Rv2467_pepN	1	37	35	33	28	36	30	36	35	35	37	36	36	37	35	33	28	36	30	36	35	35	37	36	36	37	35	33	28	36	30	36	35	35	37	36	36	861	861	1	957
	0.647504	-0.332762	Rv2468A_Rv2468A	Rv2468A_Rv2468A	2	2	2	Rv2468A_Rv2468A	1	1	1	1	1	1	1	2	2	1	1	2	2	1	1	1	1	1	1	2	2	1	1	2	2	1	1	1	1	1	1	2	2	1	1	2	2	77	77	1	16
	0.028753	-0.0157611	Rv2468c_Rv2468c	Rv2468c_Rv2468c	8	8	8	Rv2468c_Rv2468c	1	7	7	7	7	6	7	7	7	7	7	7	6	7	7	7	7	6	7	7	7	7	7	7	6	7	7	7	7	6	7	7	7	7	7	7	6	167	167	1	209
	0.694006	-0.2615	Rv2470_glbO	Rv2470_glbO	6	6	6	Rv2470_glbO	1	4	3	4	2	3	2	4	2	4	2	2	2	4	3	4	2	3	2	4	2	4	2	2	2	4	3	4	2	3	2	4	2	4	2	2	2	128	128	1	35
	0.0876554	-0.0500984	Rv2471_aglA	Rv2471_aglA	5	5	5	Rv2471_aglA	1	3	4	3	5	4	4	4	2	3	4	2	3	3	4	3	5	4	4	4	2	3	4	2	3	3	4	3	5	4	4	4	2	3	4	2	3	546	546	1	42
	0.217509	0.132863	Rv2473_Rv2473	Rv2473_Rv2473	5	5	5	Rv2473_Rv2473	1	4	5	5	5	5	5	5	5	5	4	5	5	4	5	5	5	5	5	5	5	5	4	5	5	4	5	5	5	5	5	5	5	5	4	5	5	238	238	1	90
	0.714079	0.126983	Rv2474c_Rv2474c	Rv2474c_Rv2474c	9	9	9	Rv2474c_Rv2474c	1	8	8	6	8	9	8	6	8	7	7	7	7	8	8	6	8	9	8	6	8	7	7	7	7	8	8	6	8	9	8	6	8	7	7	7	7	217	217	1	120
	0.396565	0.194582	Rv2475c_Rv2475c	Rv2475c_Rv2475c	6	6	6	Rv2475c_Rv2475c	1	6	5	5	5	6	5	4	5	5	5	5	5	6	5	5	5	6	5	4	5	5	5	5	5	6	5	5	5	6	5	4	5	5	5	5	5	138	138	1	83
	0.622832	-0.0624924	Rv2476c_gdh	Rv2476c_gdh	89	89	89	Rv2476c_gdh	1	78	74	76	77	75	74	76	77	78	77	77	78	78	74	76	77	75	74	76	77	78	77	77	78	78	74	76	77	75	74	76	77	78	77	77	78	1624	1624	1	1997
	0.139253	0.00986099	Rv2477c_Rv2477c	Rv2477c_Rv2477c	32	32	32	Rv2477c_Rv2477c	1	28	31	31	28	30	29	31	31	31	31	31	29	28	31	31	28	30	29	31	31	31	31	31	29	28	31	31	28	30	29	31	31	31	31	31	29	558	558	1	875
	0.44718	0.0996532	Rv2482c_plsB2	Rv2482c_plsB2	28	28	28	Rv2482c_plsB2	1	25	26	27	26	26	25	25	24	25	26	26	27	25	26	27	26	26	25	25	24	25	26	26	27	25	26	27	26	26	25	25	24	25	26	26	27	789	789	1	440
	0.173244	0.0169621	Rv2483c_plsC	Rv2483c_plsC	22	22	22	Rv2483c_plsC	1	19	18	19	17	20	20	20	20	18	19	18	18	19	18	19	17	20	20	20	20	18	19	18	18	19	18	19	17	20	20	20	20	18	19	18	18	580	580	1	332
	0.180314	-0.0241896	Rv2484c_Rv2484c	Rv2484c_Rv2484c	16	16	16	Rv2484c_Rv2484c	1	15	12	14	14	12	12	10	13	12	11	14	13	15	12	14	14	12	12	10	13	12	11	14	13	15	12	14	14	12	12	10	13	12	11	14	13	491	491	1	213
	2.12556	0.5884	Rv2485c_lipQ	Rv2485c_lipQ	9	9	9	Rv2485c_lipQ	1	5	3	4	5	8	7	7	7	8	6	7	3	5	3	4	5	8	7	7	7	8	6	7	3	5	3	4	5	8	7	7	7	8	6	7	3	421	421	1	72
	0.198681	-0.0760829	Rv2486_echA14	Rv2486_echA14	15	15	15	Rv2486_echA14	1	14	13	13	11	15	12	13	14	14	13	13	11	14	13	13	11	15	12	13	14	14	13	13	11	14	13	13	11	15	12	13	14	14	13	13	11	256	256	1	229
	0.415996	0.157686	Rv2488c_Rv2488c	Rv2488c_Rv2488c	14	14	14	Rv2488c_Rv2488c	1	8	11	9	10	8	10	10	11	10	10	11	11	8	11	9	10	8	10	10	11	10	10	11	11	8	11	9	10	8	10	10	11	10	10	11	11	1137	1137	1	128
	0.124191	0.0485261	Rv2493_vapB38	Rv2493_vapB38	6	6	6	Rv2493_vapB38	1	4	5	5	6	4	5	6	6	6	4	4	4	4	5	5	6	4	5	6	6	6	4	4	4	4	5	5	6	4	5	6	6	6	4	4	4	73	73	1	82
	0.171671	-0.0747	Rv2494_vapC38	Rv2494_vapC38	4	4	4	Rv2494_vapC38	1	4	4	4	4	4	4	4	4	4	4	4	4	4	4	4	4	4	4	4	4	4	4	4	4	4	4	4	4	4	4	4	4	4	4	4	4	141	141	1	82
	0.600689	0.128759	Rv2495c_bkdC	Rv2495c_bkdC	19	19	19	Rv2495c_bkdC	1	16	14	16	18	18	18	16	18	16	15	14	16	16	14	16	18	18	18	16	18	16	15	14	16	16	14	16	18	18	18	16	18	16	15	14	16	393	393	1	282
	0.137021	-0.0154635	Rv2496c_bkdB	Rv2496c_bkdB	13	13	13	Rv2496c_bkdB	1	13	12	13	12	13	12	13	12	13	11	12	12	13	12	13	12	13	12	13	12	13	11	12	12	13	12	13	12	13	12	13	12	13	11	12	12	348	348	1	221
	0.583362	-0.0483831	Rv2497c_bkdA	Rv2497c_bkdA	16	16	16	Rv2497c_bkdA	1	15	13	13	12	13	12	11	12	12	12	12	14	15	13	13	12	13	12	11	12	12	12	12	14	15	13	13	12	13	12	11	12	12	12	12	14	367	367	1	207
	0.696083	0.136393	Rv2498c_citE	Rv2498c_citE	14	14	14	Rv2498c_citE	1	10	11	11	11	11	10	13	11	14	11	12	13	10	11	11	11	11	10	13	11	14	11	12	13	10	11	11	11	11	10	13	11	14	11	12	13	273	273	1	243
	0.216914	-0.100972	Rv2499c_Rv2499c	Rv2499c_Rv2499c	6	6	6	Rv2499c_Rv2499c	1	5	5	5	5	5	4	4	5	5	6	5	6	5	5	5	5	5	4	4	5	5	6	5	6	5	5	5	5	5	4	4	5	5	6	5	6	185	185	1	69
	0.27588	-0.0259495	Rv2500c_fadE19	Rv2500c_fadE19	19	19	19	Rv2500c_fadE19	1	18	17	17	16	18	16	17	18	17	19	17	18	18	17	17	16	18	16	17	18	17	19	17	18	18	17	17	16	18	16	17	18	17	19	17	18	394	394	1	320
	0.547607	0.0686544	Rv2501c_accA1	Rv2501c_accA1	31	31	31	Rv2501c_accA1	1	26	27	27	27	27	27	25	23	25	29	28	28	26	27	27	27	27	27	25	23	25	29	28	28	26	27	27	27	27	27	25	23	25	29	28	28	654	654	1	391
	0.428705	0.0824076	Rv2502c_accD1	Rv2502c_accD1	22	22	22	Rv2502c_accD1	1	20	19	20	17	20	16	17	19	19	21	20	20	20	19	20	17	20	16	17	19	19	21	20	20	20	19	20	17	20	16	17	19	19	21	20	20	529	529	1	278
	0.497196	-0.052887	Rv2503c_scoB	Rv2503c_scoB	9	9	9	Rv2503c_scoB	1	4	7	6	5	5	5	6	6	5	5	5	5	4	7	6	5	5	5	6	6	5	5	5	5	4	7	6	5	5	5	6	6	5	5	5	5	218	218	1	103
	1.32825	-0.152391	Rv2504c_scoA	Rv2504c_scoA	11	11	11	Rv2504c_scoA	1	9	9	8	9	8	9	9	8	8	7	10	8	9	9	8	9	8	9	9	8	8	7	10	8	9	9	8	9	8	9	9	8	8	7	10	8	248	248	1	161
	0.272372	0.141092	Rv2505c_fadD35	Rv2505c_fadD35	9	9	9	Rv2505c_fadD35	1	5	5	1	3	3	3	3	4	4	5	3	4	5	5	1	3	3	3	3	4	4	5	3	4	5	5	1	3	3	3	3	4	4	5	3	4	547	547	1	48
	0.00185772	-0.00088501	Rv2506_Rv2506	Rv2506_Rv2506	6	6	6	Rv2506_Rv2506	1	4	6	3	5	6	6	5	4	5	4	6	6	4	6	3	5	6	6	5	4	5	4	6	6	4	6	3	5	6	6	5	4	5	4	6	6	215	215	1	71
	0.704292	0.193501	Rv2508c_Rv2508c	Rv2508c_Rv2508c	4	4	4	Rv2508c_Rv2508c	1	4	4	3	4	3	4	3	3	4	3	4	3	4	4	3	4	3	4	3	3	4	3	4	3	4	4	3	4	3	4	3	3	4	3	4	3	445	445	1	49
	0.106676	0.0300496	Rv2509_Rv2509	Rv2509_Rv2509	20	20	20	Rv2509_Rv2509	1	20	19	19	16	20	20	18	20	20	20	19	19	20	19	19	16	20	20	18	20	20	20	19	19	20	19	19	16	20	20	18	20	20	20	19	19	268	268	1	412
	0.199694	0.0412725	Rv2510c_Rv2510c	Rv2510c_Rv2510c	16	16	16	Rv2510c_Rv2510c	1	15	15	14	13	15	14	15	15	15	14	15	15	15	15	14	13	15	14	15	15	15	14	15	15	15	15	14	13	15	14	15	15	15	14	15	15	533	533	1	201
	0.0462243	0.020724	Rv2511_orn	Rv2511_orn	8	8	8	Rv2511_orn	1	6	6	6	8	8	7	8	8	8	7	7	8	6	6	6	8	8	7	8	8	8	7	7	8	6	6	6	8	8	7	8	8	8	7	7	8	215	215	1	195
	0.84485	0.357947	Rv2513_Rv2513	Rv2513_Rv2513	4	4	4	Rv2513_Rv2513	1	3	3	4	4	4	4	2	4	3	3	4	4	3	3	4	4	4	4	2	4	3	3	4	4	3	3	4	4	4	4	2	4	3	3	4	4	140	140	1	44
	0.625842	-0.205828	Rv2515c_Rv2515c	Rv2515c_Rv2515c	7	7	7	Rv2515c_Rv2515c	1	3	4	5	3	4	2	3	2	3	4	4	4	3	4	5	3	4	2	3	2	3	4	4	4	3	4	5	3	4	2	3	2	3	4	4	4	415	415	1	45
	0.565112	0.175605	Rv2516c_Rv2516c	Rv2516c_Rv2516c	10	10	10	Rv2516c_Rv2516c	1	9	10	10	9	8	8	8	9	8	10	9	10	9	10	10	9	8	8	8	9	8	10	9	10	9	10	10	9	8	8	8	9	8	10	9	10	267	267	1	139
	0.83473	-0.0754458	Rv2518c_ldtB	Rv2518c_ldtB	11	11	11	Rv2518c_ldtB	1	11	8	11	10	10	10	10	10	11	9	11	10	11	8	11	10	10	10	10	10	11	9	11	10	11	8	11	10	10	10	10	10	11	9	11	10	408	408	1	184
	0.643111	0.427451	Rv2520c_Rv2520c	Rv2520c_Rv2520c	4	4	4	Rv2520c_Rv2520c	1	3	4	4	4	3	4	4	4	4	4	4	4	3	4	4	4	3	4	4	4	4	4	4	4	3	4	4	4	3	4	4	4	4	4	4	4	75	75	1	142
	0.534918	0.0952517	Rv2521_bcp	Rv2521_bcp	13	13	13	Rv2521_bcp	1	12	11	12	8	11	10	10	12	12	12	12	11	12	11	12	8	11	10	10	12	12	12	12	11	12	11	12	8	11	10	10	12	12	12	12	11	157	157	1	296
	0.155787	0.0136668	Rv2522c_Rv2522c	Rv2522c_Rv2522c	14	14	14	Rv2522c_Rv2522c	1	11	13	10	10	11	12	12	12	11	11	11	11	11	13	10	10	11	12	12	12	11	11	11	11	11	13	10	10	11	12	12	12	11	11	11	11	470	470	1	184
	0.701414	0.0699946	Rv2524c_fas	Rv2524c_fas	151	151	151	Rv2524c_fas	1	142	141	145	127	136	135	144	142	142	140	144	143	142	141	145	127	136	135	144	142	142	140	144	143	142	141	145	127	136	135	144	142	142	140	144	143	3069	3069	1	4013
6;791987;791988;791989;791990;791991;791992;791993;791994;791995;791996;791997;791998;791999;792000;792001;792002;792003;792004;792005;792006;792007;792008;792009;792010;792011;792012;792013;803607;803608;803609;803610;803611;803612;803613;803614;803615;803616;822847;822848;822849;822850;822851;822852;822853;822854;822855;822856;822857;833801;833802;833803;833804;833805;833806;833807;833808;83380…	7435;28900;30675;42512;42525;47043;47083;49227;64674;81617;89973;92502;113586;113820;115262;122918;127303;133443;137076;137442;145095;167813;173333;173343;187749;190657;198136;205853;213661;217307;231650;233240;233887;233946;239884;247679;249579;270149;270820;271200;271250;272982;280136;283010;283021;283680;287631;287808;297718;298977;315427;322928;333611;335320;336572;341377;346054;349342;384861…	1339;1340;1341;1342;1343;1344;1345;1346;1347;1348;1349;1350;1351;1352;1353;1354;1355;1356;1357;1358;1359;1360;1361;1362		135;145;197;425;465;564;628;640;654;890;1027;1151;1286;1321;1468;1915;2279;2385;2396;2500;2620;2666;2675;3031		Color2 [DarkGray]	1	4					151	151	151	57.8	57.8	57.8	326.22	0	323.31	234500000000	5021	34.6054	34.5086	34.4985	34.4847	34.5384	34.4691	34.8969	34.8667	34.8889	34.8739	34.727	34.8417
	1.03075	0.156177	Rv2525c_Rv2525c	Rv2525c_Rv2525c	13	13	13	Rv2525c_Rv2525c	1	8	7	11	6	9	9	8	8	8	7	9	9	8	7	11	6	9	9	8	8	8	7	9	9	8	7	11	6	9	9	8	8	8	7	9	9	240	240	1	120
	0.644758	0.238485	Rv2526_vapB17	Rv2526_vapB17	3	3	3	Rv2526_vapB17	1	3	3	3	3	2	3	3	3	3	3	3	3	3	3	3	3	2	3	3	3	3	3	3	3	3	3	3	3	2	3	3	3	3	3	3	3	75	75	1	46
	0.116674	-0.0357583	Rv2527_vapC17	Rv2527_vapC17	4	4	4	Rv2527_vapC17	1	4	4	4	4	4	3	3	3	4	4	4	4	4	4	4	4	4	3	3	3	4	4	4	4	4	4	4	4	4	3	3	3	4	4	4	4	133	133	1	46
	1.5167	0.0944201	Rv2528c_mrr	Rv2528c_mrr	25	25	25	Rv2528c_mrr	1	23	22	24	24	22	22	23	24	23	23	22	23	23	22	24	24	22	22	23	24	23	23	22	23	23	22	24	24	22	22	23	24	23	23	22	23	306	306	1	397
	0.161365	0.043546	Rv2529_Rv2529	Rv2529_Rv2529	19	19	19	Rv2529_Rv2529	1	15	15	13	15	17	16	14	14	16	15	17	15	15	15	13	15	17	16	14	14	16	15	17	15	15	15	13	15	17	16	14	14	16	15	17	15	463	463	1	223
	0.0669117	-0.0211519	Rv2530A_vapB39	Rv2530A_vapB39	3	3	3	Rv2530A_vapB39	1	3	3	2	2	3	2	2	2	3	2	3	2	3	3	2	2	3	2	2	2	3	2	3	2	3	3	2	2	3	2	2	2	3	2	3	2	74	74	1	30
	0.593313	-0.0410989	Rv2531c_Rv2531c	Rv2531c_Rv2531c	45	45	45	Rv2531c_Rv2531c	1	41	39	35	34	40	36	39	35	38	34	34	38	41	39	35	34	40	36	39	35	38	34	34	38	41	39	35	34	40	36	39	35	38	34	34	38	947	947	1	582
	0.136202	0.0503165	Rv2532c_Rv2532c	Rv2532c_Rv2532c	4	4	4	Rv2532c_Rv2532c	1	3	4	4	4	3	3	3	3	3	3	3	4	3	4	4	4	3	3	3	3	3	3	3	4	3	4	4	4	3	3	3	3	3	3	3	4	133	133	1	43
	0.146681	-0.0551618	Rv2533c_nusB	Rv2533c_nusB	6	6	6	Rv2533c_nusB	1	5	5	5	4	5	5	4	4	5	5	5	4	5	5	5	4	5	5	4	4	5	5	5	4	5	5	5	4	5	5	4	4	5	5	5	4	156	156	1	75
	0.188484	-0.0429427	Rv2534c_efp	Rv2534c_efp	13	13	13	Rv2534c_efp	1	12	13	13	11	10	10	9	12	11	12	12	12	12	13	13	11	10	10	9	12	11	12	12	12	12	13	13	11	10	10	9	12	11	12	12	12	187	187	1	323
	0.240252	-0.0390294	Rv2535c_pepQ	Rv2535c_pepQ	17	17	17	Rv2535c_pepQ	1	15	15	14	13	15	13	14	15	15	15	14	15	15	15	14	13	15	13	14	15	15	15	14	15	15	15	14	13	15	13	14	15	15	15	14	15	372	372	1	296
	0.463168	-0.12319	Rv2536_Rv2536	Rv2536_Rv2536	8	8	8	Rv2536_Rv2536	1	8	7	7	7	7	7	7	7	8	7	7	7	8	7	7	7	7	7	7	7	8	7	7	7	8	7	7	7	7	7	7	7	8	7	7	7	230	230	1	220
	0.707036	0.287273	Rv2537c_aroD	Rv2537c_aroD	3	3	3	Rv2537c_aroD	1	3	3	3	3	3	3	3	2	3	2	3	3	3	3	3	3	3	3	3	2	3	2	3	3	3	3	3	3	3	3	3	2	3	2	3	3	147	147	1	40
	0.11909	0.0264053	Rv2538c_aroB	Rv2538c_aroB	13	13	13	Rv2538c_aroB	1	12	12	12	11	12	12	10	12	12	11	10	12	12	12	12	11	12	12	10	12	12	11	10	12	12	12	12	11	12	12	10	12	12	11	10	12	362	362	1	191
	0.460603	0.132481	Rv2539c_aroK	Rv2539c_aroK	8	8	8	Rv2539c_aroK	1	7	6	5	5	5	6	5	5	5	5	3	5	7	6	5	5	5	6	5	5	5	5	3	5	7	6	5	5	5	6	5	5	5	5	3	5	176	176	1	97
	0.326003	-0.0668793	Rv2540c_aroF	Rv2540c_aroF	22	22	22	Rv2540c_aroF	1	21	21	19	19	20	19	19	20	20	21	19	20	21	21	19	19	20	19	19	20	20	21	19	20	21	21	19	19	20	19	19	20	20	21	19	20	401	401	1	439
	1.07384	-1.74188	Rv2543_lppA	Rv2543_lppA	5	5	4	Rv2543_lppA	1	2	2	4	3	1	3	2	3	2	2	2	1	2	2	4	3	1	3	2	3	2	2	2	1	1	2	3	2	1	2	2	2	2	2	2	1	219	219	1	27
	0.0321935	0.032512	Rv2547_vapB19	Rv2547_vapB19	5	5	5	Rv2547_vapB19	1	3	3	2	5	3	2	4	3	4	4	5	3	3	3	2	5	3	2	4	3	4	4	5	3	3	3	2	5	3	2	4	3	4	4	5	3	85	85	1	42
	0.340383	-0.332618	Rv2548_vapC19	Rv2548_vapC19	3	3	3	Rv2548_vapC19	1	2	2	3	1	2	2	3	2	2	3	1	3	2	2	3	1	2	2	3	2	2	3	1	3	2	2	3	1	2	2	3	2	2	3	1	3	125	125	1	26
	0.111373	-0.0334161	Rv2548A_Rv2548A	Rv2548A_Rv2548A	13	13	13	Rv2548A_Rv2548A	1	12	13	11	10	12	10	11	11	10	11	11	11	12	13	11	10	12	10	11	11	10	11	11	11	12	13	11	10	12	10	11	11	10	11	11	11	124	124	1	169
	0.0583685	-0.0237916	Rv2552c_aroE	Rv2552c_aroE	8	8	8	Rv2552c_aroE	1	6	5	6	6	4	6	7	7	7	5	7	6	6	5	6	6	4	6	7	7	7	5	7	6	6	5	6	6	4	6	7	7	7	5	7	6	269	269	1	83
	0.500162	0.0662562	Rv2553c_Rv2553c	Rv2553c_Rv2553c	19	19	19	Rv2553c_Rv2553c	1	18	14	15	15	18	16	15	16	15	16	16	15	18	14	15	15	18	16	15	16	15	16	16	15	18	14	15	15	18	16	15	16	15	16	16	15	417	417	1	226
	0.103938	-0.0187308	Rv2554c_Rv2554c	Rv2554c_Rv2554c	10	10	10	Rv2554c_Rv2554c	1	9	9	9	8	8	8	7	7	7	9	7	8	9	9	9	8	8	8	7	7	7	9	7	8	9	9	9	8	8	8	7	7	7	9	7	8	170	170	1	120
	0.355333	-0.0377528	Rv2555c_alaS	Rv2555c_alaS	51	51	51	Rv2555c_alaS	1	47	45	47	46	47	47	48	46	47	47	48	46	47	45	47	46	47	47	48	46	47	47	48	46	47	45	47	46	47	47	48	46	47	47	48	46	904	904	1	1077
	0.146998	-0.66982	Rv2556c_Rv2556c	Rv2556c_Rv2556c	2	2	2	Rv2556c_Rv2556c	1	2	1	2	2	2	1	0	2	2	2	2	1	2	1	2	2	2	1	0	2	2	2	2	1	2	1	2	2	2	1	0	2	2	2	2	1	129	129	1	22
	3.09187	0.518082	Rv2557_Rv2557	Rv2557_Rv2557	13	13	13	Rv2557_Rv2557	1	13	10	11	11	10	10	12	11	11	11	12	11	13	10	11	11	10	10	12	11	11	11	12	11	13	10	11	11	10	10	12	11	11	11	12	11	224	224	1	298
	0.269805	0.0910797	Rv2558_Rv2558	Rv2558_Rv2558	9	9	9	Rv2558_Rv2558	1	7	7	7	7	8	8	7	8	8	7	6	7	7	7	7	7	8	8	7	8	8	7	6	7	7	7	7	7	8	8	7	8	8	7	6	7	236	236	1	121
	0.417877	-0.191731	Rv2559c_Rv2559c	Rv2559c_Rv2559c	13	13	13	Rv2559c_Rv2559c	1	9	10	7	7	8	7	8	9	10	10	9	8	9	10	7	7	8	7	8	9	10	10	9	8	9	10	7	7	8	7	8	9	10	10	9	8	452	452	1	159
	0.293068	0.0815372	Rv2560_Rv2560	Rv2560_Rv2560	5	5	5	Rv2560_Rv2560	1	4	4	4	4	5	4	4	4	4	3	3	3	4	4	4	4	5	4	4	4	4	3	3	3	4	4	4	4	5	4	4	4	4	3	3	3	325	325	1	60
	0.911394	0.101908	Rv2563_Rv2563	Rv2563_Rv2563	16	14	14	Rv2563_Rv2563	1	13	15	14	15	14	14	16	16	14	14	15	14	11	14	12	14	13	13	14	14	12	13	13	12	11	14	12	14	13	13	14	14	12	13	13	12	349	349	1	292
	0.0159185	-0.00202433	Rv2564_glnQ	Rv2564_glnQ	12	12	11	Rv2564_glnQ	1	11	10	10	9	12	10	10	10	9	11	11	10	11	10	10	9	12	10	10	10	9	11	11	10	10	9	9	8	11	9	9	9	8	10	10	9	330	330	1	341
	0.0557775	-0.0138715	Rv2565_Rv2565	Rv2565_Rv2565	23	23	23	Rv2565_Rv2565	1	19	20	20	15	21	20	19	18	20	18	20	21	19	20	20	15	21	20	19	18	20	18	20	21	19	20	20	15	21	20	19	18	20	18	20	21	583	583	1	319
	0.744554	0.0617294	Rv2566_Rv2566	Rv2566_Rv2566	48	48	48	Rv2566_Rv2566	1	45	44	44	38	38	42	39	38	43	41	38	41	45	44	44	38	38	42	39	38	43	41	38	41	45	44	44	38	38	42	39	38	43	41	38	41	1140	1140	1	632
	0.768768	-0.130208	Rv2567_Rv2567	Rv2567_Rv2567	31	31	31	Rv2567_Rv2567	1	28	26	25	20	24	23	26	25	27	24	26	26	28	26	25	20	24	23	26	25	27	24	26	26	28	26	25	20	24	23	26	25	27	24	26	26	884	884	1	417
	0.463122	0.105549	Rv2568c_Rv2568c	Rv2568c_Rv2568c	6	6	6	Rv2568c_Rv2568c	1	6	6	6	5	6	6	6	6	6	6	6	6	6	6	6	5	6	6	6	6	6	6	6	6	6	6	6	5	6	6	6	6	6	6	6	6	341	341	1	135
	0.20906	0.0638135	Rv2569c_Rv2569c	Rv2569c_Rv2569c	11	11	11	Rv2569c_Rv2569c	1	11	11	11	9	11	10	10	11	11	11	10	11	11	11	11	9	11	10	10	11	11	11	10	11	11	11	11	9	11	10	10	11	11	11	10	11	314	314	1	183
	0.211315	0.0865046	Rv2571c_Rv2571c	Rv2571c_Rv2571c	9	9	9	Rv2571c_Rv2571c	1	7	6	6	5	7	5	8	8	6	7	6	6	7	6	6	5	7	5	8	8	6	7	6	6	7	6	6	5	7	5	8	8	6	7	6	6	355	355	1	103
	0.44992	0.0790704	Rv2572c_aspS	Rv2572c_aspS	30	30	30	Rv2572c_aspS	1	28	26	25	22	25	25	25	28	28	27	28	27	28	26	25	22	25	25	25	28	28	27	28	27	28	26	25	22	25	25	25	28	28	27	28	27	596	596	1	433
	1.069	-0.347938	Rv2573_Rv2573	Rv2573_Rv2573	6	6	6	Rv2573_Rv2573	1	4	5	5	2	5	4	5	4	4	4	4	4	4	5	5	2	5	4	5	4	4	4	4	4	4	5	5	2	5	4	5	4	4	4	4	4	246	246	1	51
	0.325695	0.0789528	Rv2574_Rv2574	Rv2574_Rv2574	8	8	8	Rv2574_Rv2574	1	7	8	8	8	8	8	8	8	8	8	8	8	7	8	8	8	8	8	8	8	8	8	8	8	7	8	8	8	8	8	8	8	8	8	8	8	167	167	1	119
	1.57051	-0.256051	Rv2575_Rv2575	Rv2575_Rv2575	8	8	8	Rv2575_Rv2575	1	6	7	8	8	8	8	8	8	8	6	8	8	6	7	8	8	8	8	8	8	8	6	8	8	6	7	8	8	8	8	8	8	8	6	8	8	293	293	1	177
	0.526714	0.0630493	Rv2579_dhaA	Rv2579_dhaA	16	16	16	Rv2579_dhaA	1	16	16	15	15	14	16	15	15	14	15	14	16	16	16	15	15	14	16	15	15	14	15	14	16	16	16	15	15	14	16	15	15	14	15	14	16	300	300	1	348
	0.310988	0.0389233	Rv2580c_hisS	Rv2580c_hisS	23	23	23	Rv2580c_hisS	1	19	18	20	17	18	16	19	19	20	21	19	20	19	18	20	17	18	16	19	19	20	21	19	20	19	18	20	17	18	16	19	19	20	21	19	20	423	423	1	341
	0.20451	-0.0450052	Rv2581c_Rv2581c	Rv2581c_Rv2581c	12	12	12	Rv2581c_Rv2581c	1	10	8	8	7	11	8	9	7	8	7	9	8	10	8	8	7	11	8	9	7	8	7	9	8	10	8	8	7	11	8	9	7	8	7	9	8	224	224	1	149
	1.10824	-0.0998853	Rv2582_ppiB	Rv2582_ppiB	8	8	8	Rv2582_ppiB	1	8	8	8	7	8	7	8	8	8	8	8	8	8	8	8	7	8	7	8	8	8	8	8	8	8	8	8	7	8	7	8	8	8	8	8	8	308	308	1	337
	0.241731	-0.0339362	Rv2583c_relA	Rv2583c_relA	36	36	36	Rv2583c_relA	1	33	30	30	27	32	26	27	31	31	31	29	32	33	30	30	27	32	26	27	31	31	31	29	32	33	30	30	27	32	26	27	31	31	31	29	32	790	790	1	442
	0.594625	0.171856	Rv2584c_apt	Rv2584c_apt	15	15	15	Rv2584c_apt	1	12	13	14	11	13	13	15	15	13	13	15	15	12	13	14	11	13	13	15	15	13	13	15	15	12	13	14	11	13	13	15	15	13	13	15	15	223	223	1	254
	0.466116	-0.0997995	Rv2585c_Rv2585c	Rv2585c_Rv2585c	17	17	17	Rv2585c_Rv2585c	1	16	14	10	10	12	12	15	15	13	12	15	11	16	14	10	10	12	12	15	15	13	12	15	11	16	14	10	10	12	12	15	15	13	12	15	11	557	557	1	195
	0.674069	-0.103073	Rv2586c_secF	Rv2586c_secF	16	16	16	Rv2586c_secF	1	14	12	14	12	13	12	12	12	11	12	11	13	14	12	14	12	13	12	12	12	11	12	11	13	14	12	14	12	13	12	12	12	11	12	11	13	442	442	1	316
	0.323645	-0.0297985	Rv2587c_secD	Rv2587c_secD	16	16	16	Rv2587c_secD	1	14	16	14	16	15	16	15	15	15	15	16	16	14	16	14	16	15	16	15	15	15	15	16	16	14	16	14	16	15	16	15	15	15	15	16	16	573	573	1	374
[truncated: 994 more rows]
[truncated: 102 more columns]

## Sheet: Compl_vs_WT
Significant	-LOG(P-value)	Difference	Protein IDs	Majority protein IDs	Peptide counts (all)	Peptide counts (razor+unique)	Peptide counts (unique)	Fasta headers	Number of proteins	Peptides Comp_L_01	Peptides Comp_L_02	Peptides Comp_L_03	Peptides Comp_whi_01	Peptides Comp_whi_02	Peptides Comp_whi_03	Peptides Delta_L_01	Peptides Delta_L_02	Peptides Delta_L_03	Peptides WT_01	Peptides WT_02	Peptides WT_03	Razor + unique peptides Comp_L_01	Razor + unique peptides Comp_L_02	Razor + unique peptides Comp_L_03	Razor + unique peptides Comp_whi_01	Razor + unique peptides Comp_whi_02	Razor + unique peptides Comp_whi_03	Razor + unique peptides Delta_L_01	Razor + unique peptides Delta_L_02	Razor + unique peptides Delta_L_03	Razor + unique peptides WT_01	Razor + unique peptides WT_02	Razor + unique peptides WT_03	Unique peptides Comp_L_01	Unique peptides Comp_L_02	Unique peptides Comp_L_03	Unique peptides Comp_whi_01	Unique peptides Comp_whi_02	Unique peptides Comp_whi_03	Unique peptides Delta_L_01	Unique peptides Delta_L_02	Unique peptides Delta_L_03	Unique peptides WT_01	Unique peptides WT_02	Unique peptides WT_03	Sequence length	Sequence lengths	Fraction average	Fraction 1
	0.114079	-0.0530561	Rv0001_dnaA	Rv0001_dnaA	28	28	28	Rv0001_dnaA	1	22	22	22	17	23	19	19	23	24	23	20	23	22	22	22	17	23	19	19	23	24	23	20	23	22	22	22	17	23	19	19	23	24	23	20	23	507	507	1	406
	0.437212	-0.102221	Rv0002_dnaN	Rv0002_dnaN	24	24	24	Rv0002_dnaN	1	20	21	23	21	22	21	22	22	21	19	21	22	20	21	23	21	22	21	22	22	21	19	21	22	20	21	23	21	22	21	22	22	21	19	21	22	402	402	1	490
	1.22527	-0.048151	Rv0003_recF	Rv0003_recF	20	20	20	Rv0003_recF	1	18	18	19	13	17	18	19	19	19	16	16	17	18	18	19	13	17	18	19	19	19	16	16	17	18	18	19	13	17	18	19	19	19	16	16	17	385	385	1	221
	0.0860092	-0.00754674	Rv0005_gyrB	Rv0005_gyrB	45	45	45	Rv0005_gyrB	1	42	39	40	37	39	36	37	39	36	38	39	40	42	39	40	37	39	36	37	39	36	38	39	40	42	39	40	37	39	36	37	39	36	38	39	40	675	675	1	889
	0.508728	-0.0592283	Rv0006_gyrA	Rv0006_gyrA	49	49	49	Rv0006_gyrA	1	44	44	45	43	43	44	44	45	46	44	43	44	44	44	45	43	43	44	44	45	46	44	43	44	44	44	45	43	43	44	44	45	46	44	43	44	838	838	1	1140
	0.935791	-0.203877	Rv0007_Rv0007	Rv0007_Rv0007	9	9	9	Rv0007_Rv0007	1	9	9	9	9	8	9	9	9	8	9	9	9	9	9	9	9	8	9	9	9	8	9	9	9	9	9	9	9	8	9	9	9	8	9	9	9	304	304	1	355
	0.693479	-0.315858	Rv0008c_Rv0008c	Rv0008c_Rv0008c	6	6	6	Rv0008c_Rv0008c	1	5	5	5	4	5	4	5	6	5	6	5	6	5	5	5	4	5	4	5	6	5	6	5	6	5	5	5	4	5	4	5	6	5	6	5	6	145	145	1	113
	0.158851	-0.0542437	Rv0009_ppiA	Rv0009_ppiA	9	9	9	Rv0009_ppiA	1	9	8	8	6	8	7	8	8	8	8	8	8	9	8	8	6	8	7	8	8	8	8	8	8	9	8	8	6	8	7	8	8	8	8	8	8	182	182	1	481
	0.00500475	-0.00387764	Rv0010c_Rv0010c	Rv0010c_Rv0010c	3	3	3	Rv0010c_Rv0010c	1	3	3	3	3	3	3	2	2	3	3	3	2	3	3	3	3	3	3	2	2	3	3	3	2	3	3	3	3	3	3	2	2	3	3	3	2	141	141	1	47
	0.241731	0.100295	Rv0011c_Rv0011c	Rv0011c_Rv0011c	3	3	3	Rv0011c_Rv0011c	1	3	3	3	3	3	3	3	3	3	3	3	3	3	3	3	3	3	3	3	3	3	3	3	3	3	3	3	3	3	3	3	3	3	3	3	3	93	93	1	68
	0.474648	0.171878	Rv0013_trpG	Rv0013_trpG	7	7	7	Rv0013_trpG	1	7	7	7	7	7	7	7	7	7	7	7	7	7	7	7	7	7	7	7	7	7	7	7	7	7	7	7	7	7	7	7	7	7	7	7	7	232	232	1	150
	0.452516	-0.041249	Rv0014c_pknB	Rv0014c_pknB	35	35	35	Rv0014c_pknB	1	32	32	34	31	33	31	31	31	33	30	32	33	32	32	34	31	33	31	31	31	33	30	32	33	32	32	34	31	33	31	31	31	33	30	32	33	626	626	1	677
	0.282826	-0.0438658	Rv0015c_pknA	Rv0015c_pknA	19	19	19	Rv0015c_pknA	1	17	16	17	14	17	17	18	17	15	16	16	17	17	16	17	14	17	17	18	17	15	16	16	17	17	16	17	14	17	17	18	17	15	16	16	17	431	431	1	330
	0.30805	-0.0875791	Rv0016c_pbpA	Rv0016c_pbpA	27	27	27	Rv0016c_pbpA	1	25	22	21	22	22	23	20	22	23	24	21	21	25	22	21	22	22	23	20	22	23	24	21	21	25	22	21	22	22	23	20	22	23	24	21	21	491	491	1	323
	1.48123	-0.163204	Rv0017c_rodA	Rv0017c_rodA	8	8	8	Rv0017c_rodA	1	8	8	8	7	8	7	8	7	8	8	8	8	8	8	8	7	8	7	8	7	8	8	8	8	8	8	8	7	8	7	8	7	8	8	8	8	469	469	1	134
	0.198944	0.0576528	Rv0018c_pstP	Rv0018c_pstP	18	18	18	Rv0018c_pstP	1	16	15	15	14	16	15	14	13	17	14	15	15	16	15	15	14	16	15	14	13	17	14	15	15	16	15	15	14	16	15	14	13	17	14	15	15	514	514	1	306
	0.0382876	0.0159372	Rv0019c_fhaB	Rv0019c_fhaB	9	9	9	Rv0019c_fhaB	1	8	9	8	9	9	9	8	8	9	9	9	9	8	9	8	9	9	9	8	8	9	9	9	9	8	9	8	9	9	9	8	8	9	9	9	9	155	155	1	159
	0.103688	0.0267131	Rv0020c_fhaA	Rv0020c_fhaA	33	33	33	Rv0020c_fhaA	1	32	33	30	29	30	28	32	29	30	30	31	31	32	33	30	29	30	28	32	29	30	30	31	31	32	33	30	29	30	28	32	29	30	30	31	31	527	527	1	1021
	0.187442	-0.09762	Rv0021c_Rv0021c	Rv0021c_Rv0021c	6	6	6	Rv0021c_Rv0021c	1	4	3	4	3	3	3	3	4	4	5	4	5	4	3	4	3	3	3	3	4	4	5	4	5	4	3	4	3	3	3	3	4	4	5	4	5	322	322	1	45
	0.166435	0.056338	Rv0023_Rv0023	Rv0023_Rv0023	13	13	13	Rv0023_Rv0023	1	11	9	10	10	9	11	9	10	10	12	9	10	11	9	10	10	9	11	9	10	10	12	9	10	11	9	10	10	9	11	9	10	10	12	9	10	256	256	1	130
	0.331784	-0.0740515	Rv0025_Rv0025	Rv0025_Rv0025	9	9	9	Rv0025_Rv0025	1	8	9	6	6	8	8	7	7	8	6	7	8	8	9	6	6	8	8	7	7	8	6	7	8	8	9	6	6	8	8	7	7	8	6	7	8	120	120	1	121
	0.2624	-0.162205	Rv0026_Rv0026	Rv0026_Rv0026	10	10	10	Rv0026_Rv0026	1	4	5	4	5	3	5	5	2	1	6	5	6	4	5	4	5	3	5	5	2	1	6	5	6	4	5	4	5	3	5	5	2	1	6	5	6	448	448	1	52
	0.531044	0.758265	Rv0027_Rv0027	Rv0027_Rv0027	4	4	4	Rv0027_Rv0027	1	4	3	3	3	3	2	2	1	3	2	3	3	4	3	3	3	3	2	2	1	3	2	3	3	4	3	3	3	3	2	2	1	3	2	3	3	105	105	1	51
	0.266875	0.545823	Rv0028_Rv0028	Rv0028_Rv0028	2	2	2	Rv0028_Rv0028	1	2	2	2	2	2	1	2	1	1	2	1	2	2	2	2	2	2	1	2	1	1	2	1	2	2	2	2	2	2	1	2	1	1	2	1	2	101	101	1	21
	0.297551	0.0627658	Rv0029_Rv0029	Rv0029_Rv0029	12	12	12	Rv0029_Rv0029	1	7	7	10	10	10	10	10	10	9	11	11	11	7	7	10	10	10	10	10	10	9	11	11	11	7	7	10	10	10	10	10	10	9	11	11	11	365	365	1	122
	0.464245	0.373344	Rv0030_Rv0030	Rv0030_Rv0030	3	3	3	Rv0030_Rv0030	1	2	1	2	2	1	1	2	2	2	2	2	2	2	1	2	2	1	1	2	2	2	2	2	2	2	1	2	2	1	1	2	2	2	2	2	2	109	109	1	22
	0.880763	-0.280411	Rv0032_bioF2	Rv0032_bioF2	14	14	14	Rv0032_bioF2	1	9	10	10	7	8	7	11	11	10	12	8	12	9	10	10	7	8	7	11	11	10	12	8	12	9	10	10	7	8	7	11	11	10	12	8	12	771	771	1	118
	0.94349	-0.270399	Rv0034_Rv0034	Rv0034_Rv0034	8	8	8	Rv0034_Rv0034	1	5	6	6	6	6	5	7	6	6	8	6	6	5	6	6	6	6	5	7	6	6	8	6	6	5	6	6	6	6	5	7	6	6	8	6	6	131	131	1	77
	1.21832	-0.381854	Rv0035_fadD34	Rv0035_fadD34	18	18	18	Rv0035_fadD34	1	15	14	15	14	13	14	15	15	15	16	18	17	15	14	15	14	13	14	15	15	15	16	18	17	15	14	15	14	13	14	15	15	15	16	18	17	562	562	1	230
	0.118445	0.0413361	Rv0036c_Rv0036c	Rv0036c_Rv0036c	13	13	13	Rv0036c_Rv0036c	1	13	13	13	13	13	12	13	13	13	13	13	13	13	13	13	13	13	12	13	13	13	13	13	13	13	13	13	13	13	12	13	13	13	13	13	13	257	257	1	432
	0.264536	0.221703	Rv0037c_Rv0037c	Rv0037c_Rv0037c	4	4	4	Rv0037c_Rv0037c	1	3	3	3	2	3	3	2	2	2	2	4	3	3	3	3	2	3	3	2	2	2	2	4	3	3	3	3	2	3	3	2	2	2	2	4	3	441	441	1	32
	0.965065	-0.150808	Rv0038_Rv0038	Rv0038_Rv0038	8	8	8	Rv0038_Rv0038	1	7	6	7	7	7	6	6	7	5	5	7	6	7	6	7	7	7	6	6	7	5	5	7	6	7	6	7	7	7	6	6	7	5	5	7	6	202	202	1	92
	0.420756	0.0452143	Rv0041_leuS	Rv0041_leuS	36	36	36	Rv0041_leuS	1	34	35	32	34	33	32	35	35	34	34	35	34	34	35	32	34	33	32	35	35	34	34	35	34	34	35	32	34	33	32	35	35	34	34	35	34	969	969	1	681
	1.18746	0.161778	Rv0042c_Rv0042c	Rv0042c_Rv0042c	15	15	15	Rv0042c_Rv0042c	1	13	11	11	13	13	13	10	12	11	12	13	10	13	11	11	13	13	13	10	12	11	12	13	10	13	11	11	13	13	13	10	12	11	12	13	10	208	208	1	194
	0.729405	0.142589	Rv0043c_Rv0043c	Rv0043c_Rv0043c	10	10	10	Rv0043c_Rv0043c	1	10	9	9	9	10	9	10	10	8	7	9	8	10	9	9	9	10	9	10	10	8	7	9	8	10	9	9	9	10	9	10	10	8	7	9	8	244	244	1	138
	0.767222	0.0853322	Rv0044c_Rv0044c	Rv0044c_Rv0044c	13	13	13	Rv0044c_Rv0044c	1	13	12	11	11	11	12	11	12	12	11	12	11	13	12	11	11	11	12	11	12	12	11	12	11	13	12	11	11	11	12	11	12	12	11	12	11	264	264	1	258
	0.593003	0.0768744	Rv0045c_Rv0045c	Rv0045c_Rv0045c	12	12	12	Rv0045c_Rv0045c	1	9	10	11	10	9	9	11	10	11	10	9	9	9	10	11	10	9	9	11	10	11	10	9	9	9	10	11	10	9	9	11	10	11	10	9	9	298	298	1	177
	1.23194	0.182024	Rv0046c_ino1	Rv0046c_ino1	23	23	23	Rv0046c_ino1	1	21	22	21	18	20	21	21	19	22	19	20	20	21	22	21	18	20	21	21	19	22	19	20	20	21	22	21	18	20	21	21	19	22	19	20	20	367	367	1	492
	0.706088	0.156899	Rv0047c_Rv0047c	Rv0047c_Rv0047c	10	10	10	Rv0047c_Rv0047c	1	9	9	10	7	8	5	8	8	7	7	8	10	9	9	10	7	8	5	8	8	7	7	8	10	9	9	10	7	8	5	8	8	7	7	8	10	180	180	1	133
	0.194736	0.0720838	Rv0048c_Rv0048c	Rv0048c_Rv0048c	15	15	15	Rv0048c_Rv0048c	1	12	14	14	14	14	14	14	11	13	14	14	13	12	14	14	14	14	14	14	11	13	14	14	13	12	14	14	14	14	14	14	11	13	14	14	13	289	289	1	234
	0.693471	0.192196	Rv0049_Rv0049	Rv0049_Rv0049	6	6	6	Rv0049_Rv0049	1	6	6	6	5	6	4	4	5	5	5	4	6	6	6	6	5	6	4	4	5	5	5	4	6	6	6	6	5	6	4	4	5	5	5	4	6	137	137	1	68
	0.00346295	0.000286102	Rv0050_ponA1	Rv0050_ponA1	29	29	29	Rv0050_ponA1	1	25	25	27	26	25	25	28	25	26	24	26	27	25	25	27	26	25	25	28	25	26	24	26	27	25	25	27	26	25	25	28	25	26	24	26	27	678	678	1	503
	0.216156	0.0704225	Rv0051_Rv0051	Rv0051_Rv0051	12	12	12	Rv0051_Rv0051	1	11	10	10	8	9	9	9	8	9	9	9	9	11	10	10	8	9	9	9	8	9	9	9	9	11	10	10	8	9	9	9	8	9	9	9	9	560	560	1	131
	0.12404	-0.0838788	Rv0052_Rv0052	Rv0052_Rv0052	7	7	7	Rv0052_Rv0052	1	7	5	3	2	7	3	5	4	5	5	4	5	7	5	3	2	7	3	5	4	5	5	4	5	7	5	3	2	7	3	5	4	5	5	4	5	187	187	1	74
	0.771289	-0.230452	Rv0053_rpsF	Rv0053_rpsF	7	7	7	Rv0053_rpsF	1	7	6	6	7	6	7	6	6	6	6	6	6	7	6	6	7	6	7	6	6	6	6	6	6	7	6	6	7	6	7	6	6	6	6	6	6	96	96	1	144
	0.656676	0.149148	Rv0054_ssb	Rv0054_ssb	9	9	9	Rv0054_ssb	1	9	8	8	9	8	9	8	9	8	9	8	9	9	8	8	9	8	9	8	9	8	9	8	9	9	8	8	9	8	9	8	9	8	9	8	9	164	164	1	352
	0.35866	-0.211215	Rv0055_rpsR1	Rv0055_rpsR1	8	8	8	Rv0055_rpsR1	1	8	8	8	8	8	8	8	8	8	8	8	8	8	8	8	8	8	8	8	8	8	8	8	8	8	8	8	8	8	8	8	8	8	8	8	8	84	84	1	238
	0.313723	0.121574	Rv0056_rplI	Rv0056_rplI	15	15	15	Rv0056_rplI	1	12	13	12	11	10	13	13	15	15	13	14	14	12	13	12	11	10	13	13	15	15	13	14	14	12	13	12	11	10	13	13	15	15	13	14	14	152	152	1	280
	0.332789	-0.0440394	Rv0058_dnaB	Rv0058_dnaB	27	27	27	Rv0058_dnaB	1	22	20	19	18	22	17	18	23	20	19	19	18	22	20	19	18	22	17	18	23	20	19	19	18	22	20	19	18	22	17	18	23	20	19	19	18	874	874	1	276
	1.00742	-0.124032	Rv0059_Rv0059	Rv0059_Rv0059	7	7	7	Rv0059_Rv0059	1	5	5	5	5	7	5	5	5	5	6	4	5	5	5	5	5	7	5	5	5	5	6	4	5	5	5	5	5	7	5	5	5	5	6	4	5	230	230	1	87
	0.985701	0.050251	Rv0060_Rv0060	Rv0060_Rv0060	19	19	19	Rv0060_Rv0060	1	19	17	17	13	16	17	18	16	16	17	16	18	19	17	17	13	16	17	18	16	16	17	16	18	19	17	17	13	16	17	18	16	16	17	16	18	352	352	1	279
	0.515225	0.180895	Rv0061c_Rv0061c	Rv0061c_Rv0061c	2	2	2	Rv0061c_Rv0061c	1	2	2	2	2	2	2	2	2	2	2	2	2	2	2	2	2	2	2	2	2	2	2	2	2	2	2	2	2	2	2	2	2	2	2	2	2	112	112	1	52
	1.50086	-0.324844	Rv0062_celA1	Rv0062_celA1	14	14	14	Rv0062_celA1	1	13	13	13	13	13	12	12	13	10	13	12	13	13	13	13	13	13	12	12	13	10	13	12	13	13	13	13	13	13	12	12	13	10	13	12	13	380	380	1	248
	0.240924	0.0900326	Rv0063_Rv0063	Rv0063_Rv0063	8	8	8	Rv0063_Rv0063	1	6	4	4	5	5	4	4	5	4	5	5	5	6	4	4	5	5	4	4	5	4	5	5	5	6	4	4	5	5	4	4	5	4	5	5	5	479	479	1	67
	0.0453194	0.0165164	Rv0066c_icd2	Rv0066c_icd2	39	39	39	Rv0066c_icd2	1	37	37	36	34	36	38	37	37	38	37	37	36	37	37	36	34	36	38	37	37	38	37	37	36	37	37	36	34	36	38	37	37	38	37	37	36	745	745	1	1180
	0.107307	-0.0519937	Rv0067c_Rv0067c	Rv0067c_Rv0067c	5	5	5	Rv0067c_Rv0067c	1	4	5	5	4	4	5	4	3	4	5	4	4	4	5	5	4	4	5	4	3	4	5	4	4	4	5	5	4	4	5	4	3	4	5	4	4	189	189	1	56
	2.00621	-0.469973	Rv0068_Rv0068	Rv0068_Rv0068	16	16	14	Rv0068_Rv0068	1	14	13	13	13	13	14	14	14	14	15	14	14	14	13	13	13	13	14	14	14	14	15	14	14	12	11	11	11	11	12	12	12	12	13	12	12	303	303	1	266
	1.3489	-0.179152	Rv0069c_sdaA	Rv0069c_sdaA	14	14	14	Rv0069c_sdaA	1	10	10	11	10	11	9	9	11	9	11	9	11	10	10	11	10	11	9	9	11	9	11	9	11	10	10	11	10	11	9	9	11	9	11	9	11	461	461	1	135
	2.06276	-0.285046	Rv0070c_glyA2	Rv0070c_glyA2	19	19	19	Rv0070c_glyA2	1	14	16	16	15	15	14	17	17	16	18	17	17	14	16	16	15	15	14	17	17	16	18	17	17	14	16	16	15	15	14	17	17	16	18	17	17	425	425	1	251
	1.52444	-0.0782954	Rv0072_Rv0072	Rv0072_Rv0072	17	17	15	Rv0072_Rv0072	1	17	15	17	14	15	14	16	16	16	14	15	17	17	15	17	14	15	14	16	16	16	14	15	17	15	14	15	13	14	13	14	14	14	13	13	15	349	349	1	322
	0.925539	-0.423497	Rv0073_Rv0073	Rv0073_Rv0073	8	7	7	Rv0073_Rv0073	1	6	4	4	5	4	5	6	5	7	8	5	6	5	3	3	4	3	4	5	4	6	7	4	5	5	3	3	4	3	4	5	4	6	7	4	5	330	330	1	104
	0.112368	-0.0338573	Rv0074_Rv0074	Rv0074_Rv0074	14	14	14	Rv0074_Rv0074	1	13	10	11	9	14	11	12	12	11	11	11	13	13	10	11	9	14	11	12	12	11	11	11	13	13	10	11	9	14	11	12	12	11	11	11	13	411	411	1	215
	0.0581877	-0.0163225	Rv0075_Rv0075	Rv0075_Rv0075	15	15	15	Rv0075_Rv0075	1	12	13	13	12	13	12	13	13	12	13	13	13	12	13	13	12	13	12	13	13	12	13	13	13	12	13	13	12	13	12	13	13	12	13	13	13	390	390	1	223
	0.0600096	0.014562	Rv0077c_Rv0077c	Rv0077c_Rv0077c	11	11	11	Rv0077c_Rv0077c	1	11	11	10	10	10	10	10	9	11	8	9	9	11	11	10	10	10	10	10	9	11	8	9	9	11	11	10	10	10	10	10	9	11	8	9	9	276	276	1	150
	1.37594	-0.247215	Rv0078_Rv0078	Rv0078_Rv0078	8	8	8	Rv0078_Rv0078	1	6	8	7	7	7	6	5	6	7	7	7	6	6	8	7	7	7	6	5	6	7	7	7	6	6	8	7	7	7	6	5	6	7	7	7	6	201	201	1	125
	0.573086	0.14152	Rv0078A_Rv0078A	Rv0078A_Rv0078A	9	9	9	Rv0078A_Rv0078A	1	9	7	8	7	9	8	5	7	8	7	8	8	9	7	8	7	9	8	5	7	8	7	8	8	9	7	8	7	9	8	5	7	8	7	8	8	197	197	1	103
	0.268015	0.137452	Rv0078B_Rv0078B	Rv0078B_Rv0078B	2	2	2	Rv0078B_Rv0078B	1	2	2	2	2	2	2	2	2	2	2	2	2	2	2	2	2	2	2	2	2	2	2	2	2	2	2	2	2	2	2	2	2	2	2	2	2	68	68	1	44
	0.680677	-1.93588	Rv0079_Rv0079	Rv0079_Rv0079	14	14	14	Rv0079_Rv0079	1	6	7	6	3	6	5	7	7	5	7	14	6	6	7	6	3	6	5	7	7	5	7	14	6	6	7	6	3	6	5	7	7	5	7	14	6	273	273	1	94
	0.238416	-0.908784	Rv0080_Rv0080	Rv0080_Rv0080	6	6	6	Rv0080_Rv0080	1	0	1	0	1	0	0	3	2	4	0	5	0	0	1	0	1	0	0	3	2	4	0	5	0	0	1	0	1	0	0	3	2	4	0	5	0	152	152	1	19
	1.83908	-0.581524	Rv0081_Rv0081	Rv0081_Rv0081	4	4	4	Rv0081_Rv0081	1	4	4	4	4	3	3	4	4	4	3	4	4	4	4	4	4	3	3	4	4	4	3	4	4	4	4	4	4	3	3	4	4	4	3	4	4	114	114	1	55
	1.61181	-0.867514	Rv0082_Rv0082	Rv0082_Rv0082	3	3	3	Rv0082_Rv0082	1	1	1	1	2	3	2	1	1	2	2	3	2	1	1	1	2	3	2	1	1	2	2	3	2	1	1	1	2	3	2	1	1	2	2	3	2	159	159	1	33
	1.02796	-1.04653	Rv0083_Rv0083	Rv0083_Rv0083	7	7	7	Rv0083_Rv0083	1	3	3	3	1	5	3	4	6	6	5	6	5	3	3	3	1	5	3	4	6	6	5	6	5	3	3	3	1	5	3	4	6	6	5	6	5	640	640	1	51
	1.46597	-0.677834	Rv0087_hycE	Rv0087_hycE	6	6	6	Rv0087_hycE	1	5	5	5	6	6	6	6	6	6	5	6	6	5	5	5	6	6	6	6	6	6	5	6	6	5	5	5	6	6	6	6	6	6	5	6	6	492	492	1	82
	0.743615	-0.153583	Rv0088_Rv0088	Rv0088_Rv0088	15	15	15	Rv0088_Rv0088	1	13	15	13	12	13	12	12	12	12	12	14	13	13	15	13	12	13	12	12	12	12	12	14	13	13	15	13	12	13	12	12	12	12	12	14	13	224	224	1	433
	0.723259	0.226705	Rv0090_Rv0090	Rv0090_Rv0090	8	8	8	Rv0090_Rv0090	1	7	8	7	6	7	7	6	8	8	6	8	7	7	8	7	6	7	7	6	8	8	6	8	7	7	8	7	6	7	7	6	8	8	6	8	7	256	256	1	92
	1.3597	0.121204	Rv0091_mtn	Rv0091_mtn	11	11	11	Rv0091_mtn	1	11	9	11	8	10	9	9	9	8	10	10	11	11	9	11	8	10	9	9	9	8	10	10	11	11	9	11	8	10	9	9	9	8	10	10	11	255	255	1	167
	0.553089	0.168313	Rv0092_ctpA	Rv0092_ctpA	13	13	13	Rv0092_ctpA	1	12	9	11	11	11	12	8	8	8	8	9	9	12	9	11	11	11	12	8	8	8	8	9	9	12	9	11	11	11	12	8	8	8	8	9	9	761	761	1	146
	0.17709	0.0679277	Rv0093c_Rv0093c	Rv0093c_Rv0093c	7	7	7	Rv0093c_Rv0093c	1	6	4	4	3	6	4	4	4	6	6	4	6	6	4	4	3	6	4	4	4	6	6	4	6	6	4	4	3	6	4	4	4	6	6	4	6	282	282	1	57
	1.26201	-0.344106	Rv0096_PPE1	Rv0096_PPE1	5	5	5	Rv0096_PPE1	1	3	4	5	4	2	2	3	3	4	3	5	4	3	4	5	4	2	2	3	3	4	3	5	4	3	4	5	4	2	2	3	3	4	3	5	4	463	463	1	43
	0.142001	-0.0169442	Rv0097_Rv0097	Rv0097_Rv0097	18	18	18	Rv0097_Rv0097	1	18	15	16	15	17	15	14	14	16	17	17	18	18	15	16	15	17	15	14	14	16	17	17	18	18	15	16	15	17	15	14	14	16	17	17	18	289	289	1	283
	0.117107	-0.049579	Rv0098_fcoT	Rv0098_fcoT	7	7	7	Rv0098_fcoT	1	7	7	7	6	6	6	6	7	6	6	7	7	7	7	7	6	6	6	6	7	6	6	7	7	7	7	7	6	6	6	6	7	6	6	7	7	183	183	1	130
	0.504136	0.0830193	Rv0099_fadD10	Rv0099_fadD10	26	26	26	Rv0099_fadD10	1	25	25	25	23	26	26	24	23	24	24	24	24	25	25	25	23	26	26	24	23	24	24	24	24	25	25	25	23	26	26	24	23	24	24	24	24	540	540	1	490
	1.62386	-0.230967	Rv0101_nrp	Rv0101_nrp	81	81	79	Rv0101_nrp	1	67	72	68	61	73	63	69	65	68	70	71	75	67	72	68	61	73	63	69	65	68	70	71	75	65	70	66	59	71	61	67	63	66	68	69	73	2512	2512	1	1122
	0.415098	0.261661	Rv0102_Rv0102	Rv0102_Rv0102	5	5	5	Rv0102_Rv0102	1	4	3	3	4	4	4	3	3	2	2	3	3	4	3	3	4	4	4	3	3	2	2	3	3	4	3	3	4	4	4	3	3	2	2	3	3	661	661	1	48
	1.09614	-0.17595	Rv0103c_ctpB	Rv0103c_ctpB	23	23	23	Rv0103c_ctpB	1	19	21	21	18	18	19	19	18	20	18	19	20	19	21	21	18	18	19	19	18	20	18	19	20	19	21	21	18	18	19	19	18	20	18	19	20	752	752	1	375
	0.266366	0.662359	Rv0104_Rv0104	Rv0104_Rv0104	5	5	5	Rv0104_Rv0104	1	2	1	1	2	4	4	5	5	3	3	2	4	2	1	1	2	4	4	5	5	3	3	2	4	2	1	1	2	4	4	5	5	3	3	2	4	504	504	1	37
	0.422821	0.187313	Rv0106_Rv0106	Rv0106_Rv0106	8	8	8	Rv0106_Rv0106	1	5	7	3	3	5	3	3	2	2	4	4	2	5	7	3	3	5	3	3	2	2	4	4	2	5	7	3	3	5	3	3	2	2	4	4	2	398	398	1	44
	0.234493	0.0247231	Rv0107c_ctpI	Rv0107c_ctpI	54	54	54	Rv0107c_ctpI	1	45	42	45	35	39	36	41	35	39	38	37	39	45	42	45	35	39	36	41	35	39	38	37	39	45	42	45	35	39	36	41	35	39	38	37	39	1632	1632	1	601
	1.35325	-0.315002	Rv0108c_Rv0108c	Rv0108c_Rv0108c	4	4	4	Rv0108c_Rv0108c	1	3	4	3	3	3	4	3	4	4	4	4	4	3	4	3	3	3	4	3	4	4	4	4	4	3	4	3	3	3	4	3	4	4	4	4	4	69	69	1	80
	0.341819	0.0909913	Rv0112_gca	Rv0112_gca	9	9	9	Rv0112_gca	1	8	8	8	7	7	7	6	8	9	7	8	8	8	8	8	7	7	7	6	8	9	7	8	8	8	8	8	7	7	7	6	8	9	7	8	8	318	318	1	118
	0.108796	0.0665925	Rv0113_gmhA	Rv0113_gmhA	2	2	2	Rv0113_gmhA	1	2	1	1	2	1	2	2	1	1	1	1	1	2	1	1	2	1	2	2	1	1	1	1	1	2	1	1	2	1	2	2	1	1	1	1	1	196	196	1	17
	0.270491	0.211781	Rv0115_hddA	Rv0115_hddA	4	4	4	Rv0115_hddA	1	2	1	2	1	2	2	0	1	2	2	3	2	2	1	2	1	2	2	0	1	2	2	3	2	2	1	2	1	2	2	0	1	2	2	3	2	386	386	1	20
	0.914974	0.53671	Rv0116c_ldtA	Rv0116c_ldtA	4	4	4	Rv0116c_ldtA	1	3	4	3	2	3	2	3	3	3	4	4	3	3	4	3	2	3	2	3	3	3	4	4	3	3	4	3	2	3	2	3	3	3	4	4	3	251	251	1	49
	1.72182	-0.238448	Rv0117_oxyS	Rv0117_oxyS	10	10	10	Rv0117_oxyS	1	9	8	8	7	8	7	8	8	6	9	9	10	9	8	8	7	8	7	8	8	6	9	9	10	9	8	8	7	8	7	8	8	6	9	9	10	314	314	1	121
	1.23052	-0.281827	Rv0118c_oxcA	Rv0118c_oxcA	22	22	22	Rv0118c_oxcA	1	18	15	17	15	16	14	14	15	17	17	15	18	18	15	17	15	16	14	14	15	17	17	15	18	18	15	17	15	16	14	14	15	17	17	15	18	582	582	1	223
	0.792987	-0.20572	Rv0119_fadD7	Rv0119_fadD7	17	17	17	Rv0119_fadD7	1	15	14	13	11	15	12	14	13	13	16	14	14	15	14	13	11	15	12	14	13	13	16	14	14	15	14	13	11	15	12	14	13	13	16	14	14	525	525	1	264
	2.79172	-0.390421	Rv0120c_fusA2	Rv0120c_fusA2	34	34	34	Rv0120c_fusA2	1	33	30	29	27	29	29	32	31	31	31	29	31	33	30	29	27	29	29	32	31	31	31	29	31	33	30	29	27	29	29	32	31	31	31	29	31	714	714	1	548
	0.397025	0.206352	Rv0121c_Rv0121c	Rv0121c_Rv0121c	5	5	5	Rv0121c_Rv0121c	1	4	3	4	3	3	4	3	4	1	4	4	3	4	3	4	3	3	4	3	4	1	4	4	3	4	3	4	3	3	4	3	4	1	4	4	3	144	144	1	43
	0.0750467	0.0177237	Rv0123_Rv0123	Rv0123_Rv0123	10	10	10	Rv0123_Rv0123	1	8	8	7	8	7	6	7	9	8	8	8	7	8	8	7	8	7	6	7	9	8	8	8	7	8	8	7	8	7	6	7	9	8	8	8	7	122	122	1	144
	0.383845	0.0631218	Rv0125_pepA	Rv0125_pepA	4	4	4	Rv0125_pepA	1	4	4	4	4	4	4	4	4	4	4	4	4	4	4	4	4	4	4	4	4	4	4	4	4	4	4	4	4	4	4	4	4	4	4	4	4	355	355	1	131
	0.5937	0.10619	Rv0126_treS	Rv0126_treS	19	19	19	Rv0126_treS	1	17	18	16	15	18	16	13	17	15	17	15	17	17	18	16	15	18	16	13	17	15	17	15	17	17	18	16	15	18	16	13	17	15	17	15	17	601	601	1	268
	0.0941971	0.0159429	Rv0127_mak	Rv0127_mak	28	28	28	Rv0127_mak	1	24	24	25	21	23	23	25	25	26	24	25	24	24	24	25	21	23	23	25	25	26	24	25	24	24	24	25	21	23	23	25	25	26	24	25	24	455	455	1	433
	0.939715	0.224335	Rv0128_Rv0128	Rv0128_Rv0128	4	4	4	Rv0128_Rv0128	1	4	4	4	4	4	4	3	4	4	3	3	3	4	4	4	4	4	4	3	4	4	3	3	3	4	4	4	4	4	4	3	4	4	3	3	3	259	259	1	56
	1.47185	0.409476	Rv0129c_fbpC	Rv0129c_fbpC	14	14	13	Rv0129c_fbpC	1	11	12	11	12	10	12	12	11	11	12	12	11	11	12	11	12	10	12	12	11	11	12	12	11	10	11	10	11	9	11	12	11	11	11	11	10	340	340	1	198
	0.0367399	-0.0109927	Rv0130_htdZ	Rv0130_htdZ	8	8	8	Rv0130_htdZ	1	5	6	5	5	6	4	5	4	5	5	5	5	5	6	5	5	6	4	5	4	5	5	5	5	5	6	5	5	6	4	5	4	5	5	5	5	151	151	1	90
	2.55048	-0.61727	Rv0131c_fadE1	Rv0131c_fadE1	19	19	19	Rv0131c_fadE1	1	15	16	15	12	17	14	17	17	18	17	15	17	15	16	15	12	17	14	17	17	18	17	15	17	15	16	15	12	17	14	17	17	18	17	15	17	447	447	1	229
	0.477409	-0.823501	Rv0132c_fgd2	Rv0132c_fgd2	4	4	4	Rv0132c_fgd2	1	2	1	1	1	1	1	2	3	4	2	2	1	2	1	1	1	1	1	2	3	4	2	2	1	2	1	1	1	1	1	2	3	4	2	2	1	360	360	1	21
	1.26956	0.397408	Rv0133_Rv0133	Rv0133_Rv0133	9	9	9	Rv0133_Rv0133	1	8	5	7	5	7	6	6	4	5	6	5	6	8	5	7	5	7	6	6	4	5	6	5	6	8	5	7	5	7	6	6	4	5	6	5	6	201	201	1	87
	0.512347	0.160926	Rv0134_ephF	Rv0134_ephF	16	16	16	Rv0134_ephF	1	15	12	12	13	13	11	12	11	12	12	12	11	15	12	12	13	13	11	12	11	12	12	12	11	15	12	12	13	13	11	12	11	12	12	12	11	300	300	1	194
	0.360698	-0.069533	Rv0135c_Rv0135c	Rv0135c_Rv0135c	6	6	6	Rv0135c_Rv0135c	1	6	4	5	4	3	4	5	4	4	4	3	4	6	4	5	4	3	4	5	4	4	4	3	4	6	4	5	4	3	4	5	4	4	4	3	4	201	201	1	64
	0.0079369	0.00305049	Rv0136_cyp138	Rv0136_cyp138	20	20	20	Rv0136_cyp138	1	19	17	15	11	17	15	17	17	16	15	19	19	19	17	15	11	17	15	17	17	16	15	19	19	19	17	15	11	17	15	17	17	16	15	19	19	441	441	1	279
	0.36973	0.0508016	Rv0137c_msrA	Rv0137c_msrA	8	8	8	Rv0137c_msrA	1	7	8	8	6	8	8	6	7	7	7	8	7	7	8	8	6	8	8	6	7	7	7	8	7	7	8	8	6	8	8	6	7	7	7	8	7	182	182	1	110
	0.217678	-0.140517	Rv0138_Rv0138	Rv0138_Rv0138	4	4	4	Rv0138_Rv0138	1	4	2	2	2	2	3	1	2	1	2	1	3	4	2	2	2	2	3	1	2	1	2	1	3	4	2	2	2	2	3	1	2	1	2	1	3	167	167	1	34
	1.16758	-0.28255	Rv0139_Rv0139	Rv0139_Rv0139	23	23	23	Rv0139_Rv0139	1	16	17	14	17	18	17	18	18	20	17	19	19	16	17	14	17	18	17	18	18	20	17	19	19	16	17	14	17	18	17	18	18	20	17	19	19	340	340	1	272
	1.5069	-0.174367	Rv0140_Rv0140	Rv0140_Rv0140	5	5	5	Rv0140_Rv0140	1	4	5	5	5	5	5	5	5	4	5	4	5	4	5	5	5	5	5	5	5	4	5	4	5	4	5	5	5	5	5	5	5	4	5	4	5	126	126	1	88
	0.429224	-0.124571	Rv0141c_Rv0141c	Rv0141c_Rv0141c	5	5	5	Rv0141c_Rv0141c	1	5	5	5	4	5	4	5	4	4	4	4	5	5	5	5	4	5	4	5	4	4	4	4	5	5	5	5	4	5	4	5	4	4	4	4	5	136	136	1	94
	0.769113	-0.105004	Rv0143c_Rv0143c	Rv0143c_Rv0143c	7	7	7	Rv0143c_Rv0143c	1	5	6	5	6	6	5	6	6	4	5	6	5	5	6	5	6	6	5	6	6	4	5	6	5	5	6	5	6	6	5	6	6	4	5	6	5	492	492	1	87
	0.0272106	-0.00885264	Rv0144_Rv0144	Rv0144_Rv0144	10	10	10	Rv0144_Rv0144	1	9	10	10	4	7	7	9	8	9	7	8	10	9	10	10	4	7	7	9	8	9	7	8	10	9	10	10	4	7	7	9	8	9	7	8	10	280	280	1	145
	1.91862	0.300182	Rv0145_Rv0145	Rv0145_Rv0145	13	12	11	Rv0145_Rv0145	1	13	13	13	13	13	12	12	12	12	12	13	13	12	12	12	12	12	11	11	11	11	11	12	12	11	11	11	11	11	10	10	10	10	11	11	11	317	317	1	218
	1.7618	0.283003	Rv0146_Rv0146	Rv0146_Rv0146	19	19	18	Rv0146_Rv0146	1	16	17	16	14	15	14	17	17	17	15	17	16	16	17	16	14	15	14	17	17	17	15	17	16	15	16	15	13	14	13	16	16	16	14	16	15	310	310	1	452
	1.28195	-0.124251	Rv0147_Rv0147	Rv0147_Rv0147	36	36	36	Rv0147_Rv0147	1	33	32	30	26	34	32	33	31	32	31	30	34	33	32	30	26	34	32	33	31	32	31	30	34	33	32	30	26	34	32	33	31	32	31	30	34	506	506	1	1007
	0.0668238	-0.0144666	Rv0148_Rv0148	Rv0148_Rv0148	17	17	17	Rv0148_Rv0148	1	16	16	16	15	16	15	16	15	16	15	16	17	16	16	16	15	16	15	16	15	16	15	16	17	16	16	16	15	16	15	16	15	16	15	16	17	286	286	1	774
	0.420332	-0.0874208	Rv0149_Rv0149	Rv0149_Rv0149	11	11	11	Rv0149_Rv0149	1	9	9	9	7	8	7	9	10	10	8	9	9	9	9	9	7	8	7	9	10	10	8	9	9	9	9	9	7	8	7	9	10	10	8	9	9	322	322	1	216
	0.353846	-0.0880763	Rv0153c_ptbB	Rv0153c_ptbB	15	15	15	Rv0153c_ptbB	1	14	14	12	12	13	13	12	13	12	13	12	12	14	14	12	12	13	13	12	13	12	13	12	12	14	14	12	12	13	13	12	13	12	13	12	12	276	276	1	214
	0.721457	-0.121171	Rv0154c_fadE2	Rv0154c_fadE2	23	23	23	Rv0154c_fadE2	1	18	18	20	19	20	20	17	18	18	17	18	18	18	18	20	19	20	20	17	18	18	17	18	18	18	18	20	19	20	20	17	18	18	17	18	18	403	403	1	439
	4.28317	-2.029	Rv0155_pntAa	Rv0155_pntAa	19	19	19	Rv0155_pntAa	1	16	17	16	17	17	17	17	18	17	19	18	18	16	17	16	17	17	17	17	18	17	19	18	18	16	17	16	17	17	17	17	18	17	19	18	18	366	366	1	401
	4.47489	-1.93058	Rv0157_pntB	Rv0157_pntB	16	16	16	Rv0157_pntB	1	14	11	12	11	13	11	14	14	14	14	16	15	14	11	12	11	13	11	14	14	14	14	16	15	14	11	12	11	13	11	14	14	14	14	16	15	475	475	1	319
	1.91905	0.273232	Rv0158_Rv0158	Rv0158_Rv0158	10	10	10	Rv0158_Rv0158	1	10	8	10	9	10	10	10	9	10	9	8	10	10	8	10	9	10	10	10	9	10	9	8	10	10	8	10	9	10	10	10	9	10	9	8	10	214	214	1	160
	0.280756	-0.164064	Rv0159c_PE3	Rv0159c_PE3	2	2	2	Rv0159c_PE3	1	2	2	1	1	2	1	2	2	2	2	1	2	2	2	1	1	2	1	2	2	2	2	1	2	2	2	1	1	2	1	2	2	2	2	1	2	468	468	1	30
	0.135437	-0.0708809	Rv0161_Rv0161	Rv0161_Rv0161	21	21	21	Rv0161_Rv0161	1	19	18	19	16	19	16	19	17	18	16	17	19	19	18	19	16	19	16	19	17	18	16	17	19	19	18	19	16	19	16	19	17	18	16	17	19	449	449	1	345
	0.264013	0.129438	Rv0162c_adhE1	Rv0162c_adhE1	12	12	12	Rv0162c_adhE1	1	11	8	8	9	8	9	7	7	8	11	7	10	11	8	8	9	8	9	7	7	8	11	7	10	11	8	8	9	8	9	7	7	8	11	7	10	383	383	1	115
	0.283332	0.312801	Rv0163_Rv0163	Rv0163_Rv0163	3	3	3	Rv0163_Rv0163	1	3	3	3	3	3	3	3	3	3	3	3	3	3	3	3	3	3	3	3	3	3	3	3	3	3	3	3	3	3	3	3	3	3	3	3	3	151	151	1	50
	1.33953	0.449835	Rv0164_TB185	Rv0164_TB185	6	6	6	Rv0164_TB185	1	6	6	6	4	5	5	6	6	6	6	6	6	6	6	6	4	5	5	6	6	6	6	6	6	6	6	6	4	5	5	6	6	6	6	6	6	161	161	1	118
	2.8065	-1.21719	Rv0165c_mce1R	Rv0165c_mce1R	7	7	7	Rv0165c_mce1R	1	4	3	4	4	4	5	5	6	5	6	4	5	4	3	4	4	4	5	5	6	5	6	4	5	4	3	4	4	4	5	5	6	5	6	4	5	223	223	1	76
	4.3133	-0.638531	Rv0166_fadD5	Rv0166_fadD5	16	16	16	Rv0166_fadD5	1	16	14	16	12	16	14	15	16	16	15	16	14	16	14	16	12	16	14	15	16	16	15	16	14	16	14	16	12	16	14	15	16	16	15	16	14	554	554	1	259
	0.811761	-0.212055	Rv0167_yrbE1A	Rv0167_yrbE1A	2	2	1	Rv0167_yrbE1A	1	2	2	2	2	2	2	2	2	2	2	2	2	2	2	2	2	2	2	2	2	2	2	2	2	1	1	1	1	1	1	1	1	1	1	1	1	265	265	1	45
	0.120237	-0.433633	Rv0168_yrbE1B	Rv0168_yrbE1B	5	4	4	Rv0168_yrbE1B	1	4	4	3	4	5	4	5	5	5	5	5	5	3	3	2	3	4	3	4	4	4	4	4	4	3	3	2	3	4	3	4	4	4	4	4	4	289	289	1	81
	0.609	-0.194722	Rv0169_mce1A	Rv0169_mce1A	15	15	14	Rv0169_mce1A	1	15	14	14	14	15	13	13	13	13	13	14	13	15	14	14	14	15	13	13	13	13	13	14	13	14	13	13	13	14	12	12	12	12	12	13	12	454	454	1	187
	1.17812	-0.185008	Rv0170_mce1B	Rv0170_mce1B	19	19	19	Rv0170_mce1B	1	17	15	17	14	17	15	17	16	15	17	15	16	17	15	17	14	17	15	17	16	15	17	15	16	17	15	17	14	17	15	17	16	15	17	15	16	346	346	1	242
	0.12669	0.0281321	Rv0171_mce1C	Rv0171_mce1C	20	20	18	Rv0171_mce1C	1	19	17	16	17	16	14	18	17	17	16	16	16	19	17	16	17	16	14	18	17	17	16	16	16	17	15	15	15	14	13	16	15	15	14	14	14	515	515	1	240
	0.409062	-0.0519466	Rv0172_mce1D	Rv0172_mce1D	16	16	16	Rv0172_mce1D	1	15	14	15	12	13	14	14	14	13	14	14	15	15	14	15	12	13	14	14	14	13	14	14	15	15	14	15	12	13	14	14	14	13	14	14	15	530	530	1	255
	0.266101	-0.106366	Rv0173_lprK;Rv0593_lprL	Rv0173_lprK	20;1	20;1	20;1	Rv0173_lprK	2	18	17	17	14	17	17	15	18	14	16	15	15	18	17	17	14	17	17	15	18	14	16	15	15	18	17	17	14	17	17	15	18	14	16	15	15	390	390;402	1	247
	0.670729	-0.147746	Rv0174_mce1F	Rv0174_mce1F	20	20	20	Rv0174_mce1F	1	19	19	18	18	19	19	18	18	18	19	19	18	19	19	18	18	19	19	18	18	18	19	19	18	19	19	18	18	19	19	18	18	18	19	19	18	515	515	1	335
	1.19651	0.184157	Rv0175_Rv0175	Rv0175_Rv0175	10	10	10	Rv0175_Rv0175	1	9	10	9	9	9	9	8	9	9	9	9	9	9	10	9	9	9	9	8	9	9	9	9	9	9	10	9	9	9	9	8	9	9	9	9	9	213	213	1	395
	0.436515	0.0930271	Rv0176_Rv0176	Rv0176_Rv0176	8	8	8	Rv0176_Rv0176	1	8	7	8	7	8	7	8	7	8	8	8	8	8	7	8	7	8	7	8	7	8	8	8	8	8	7	8	7	8	7	8	7	8	8	8	8	322	322	1	157
	0.879739	-0.10286	Rv0177_Rv0177	Rv0177_Rv0177	16	16	16	Rv0177_Rv0177	1	14	14	13	12	15	13	13	15	11	14	14	14	14	14	13	12	15	13	13	15	11	14	14	14	14	14	13	12	15	13	13	15	11	14	14	14	184	184	1	243
	0.629224	0.12026	Rv0178_Rv0178	Rv0178_Rv0178	13	13	13	Rv0178_Rv0178	1	11	12	12	12	11	12	11	11	11	11	12	11	11	12	12	12	11	12	11	11	11	11	12	11	11	12	12	12	11	12	11	11	11	11	12	11	244	244	1	351
	1.32187	-0.417105	Rv0179c_lprO	Rv0179c_lprO	11	11	11	Rv0179c_lprO	1	8	8	8	7	8	8	8	8	8	8	8	7	8	8	8	7	8	8	8	8	8	8	8	7	8	8	8	7	8	8	8	8	8	8	8	7	369	369	1	99
	0.245275	0.037412	Rv0180c_Rv0180c	Rv0180c_Rv0180c	11	11	11	Rv0180c_Rv0180c	1	10	11	11	10	10	10	10	9	10	9	10	10	10	11	11	10	10	10	10	9	10	9	10	10	10	11	11	10	10	10	10	9	10	9	10	10	452	452	1	251
	0.366421	-0.124482	Rv0181c_Rv0181c	Rv0181c_Rv0181c	6	6	6	Rv0181c_Rv0181c	1	4	5	5	5	4	5	5	4	5	4	4	6	4	5	5	5	4	5	5	4	5	4	4	6	4	5	5	5	4	5	5	4	5	4	4	6	244	244	1	67
	0.975812	0.209692	Rv0182c_sigG	Rv0182c_sigG	12	12	12	Rv0182c_sigG	1	11	10	12	12	11	11	9	9	9	11	10	11	11	10	12	12	11	11	9	9	9	11	10	11	11	10	12	12	11	11	9	9	9	11	10	11	370	370	1	186
	0.790295	0.144208	Rv0183_Rv0183	Rv0183_Rv0183	16	16	16	Rv0183_Rv0183	1	16	15	15	14	16	14	15	15	15	15	15	14	16	15	15	14	16	14	15	15	15	15	15	14	16	15	15	14	16	14	15	15	15	15	15	14	279	279	1	376
	0.160375	-0.0292231	Rv0184_Rv0184	Rv0184_Rv0184	12	12	12	Rv0184_Rv0184	1	11	11	12	11	12	11	12	12	11	12	11	12	11	11	12	11	12	11	12	12	11	12	11	12	11	11	12	11	12	11	12	12	11	12	11	12	249	249	1	211
	0.783034	-0.275505	Rv0185_Rv0185	Rv0185_Rv0185	6	6	6	Rv0185_Rv0185	1	5	5	4	5	4	5	4	4	5	5	4	5	5	5	4	5	4	5	4	4	5	5	4	5	5	5	4	5	4	5	4	4	5	5	4	5	169	169	1	76
	0.143836	-0.0556838	Rv0186_bglS	Rv0186_bglS	16	16	16	Rv0186_bglS	1	14	13	14	10	14	13	12	10	12	14	13	15	14	13	14	10	14	13	12	10	12	14	13	15	14	13	14	10	14	13	12	10	12	14	13	15	691	691	1	205
	0.448353	-0.362798	Rv0186A_mymT	Rv0186A_mymT	2	2	2	Rv0186A_mymT	1	2	2	2	2	2	1	2	2	2	2	2	2	2	2	2	2	2	1	2	2	2	2	2	2	2	2	2	2	2	1	2	2	2	2	2	2	53	53	1	33
	0.0540052	-0.0345192	Rv0187_Rv0187	Rv0187_Rv0187	8	8	8	Rv0187_Rv0187	1	3	6	7	4	6	5	6	5	6	5	6	5	3	6	7	4	6	5	6	5	6	5	6	5	3	6	7	4	6	5	6	5	6	5	6	5	220	220	1	134
	0.457913	0.176858	Rv0188_Rv0188	Rv0188_Rv0188	2	2	2	Rv0188_Rv0188	1	1	1	2	1	1	1	1	1	1	2	1	2	1	1	2	1	1	1	1	1	1	2	1	2	1	1	2	1	1	1	1	1	1	2	1	2	143	143	1	49
	0.457257	-0.124233	Rv0189c_ilvD	Rv0189c_ilvD	30	30	30	Rv0189c_ilvD	1	25	28	30	26	27	28	28	26	27	29	30	30	25	28	30	26	27	28	28	26	27	29	30	30	25	28	30	26	27	28	28	26	27	29	30	30	575	575	1	709
	0.347508	-0.0726166	Rv0190_Rv0190	Rv0190_Rv0190	6	6	6	Rv0190_Rv0190	1	6	5	6	5	5	5	5	5	5	5	6	5	6	5	6	5	5	5	5	5	5	5	6	5	6	5	6	5	5	5	5	5	5	5	6	5	96	96	1	125
	0.729844	0.666177	Rv0191_Rv0191	Rv0191_Rv0191	3	3	3	Rv0191_Rv0191	1	3	1	2	2	3	1	1	1	1	1	0	3	3	1	2	2	3	1	1	1	1	1	0	3	3	1	2	2	3	1	1	1	1	1	0	3	413	413	1	19
	0.863003	-0.208033	Rv0193c_Rv0193c	Rv0193c_Rv0193c	5	5	5	Rv0193c_Rv0193c	1	3	2	3	2	1	1	2	2	4	2	3	2	3	2	3	2	1	1	2	2	4	2	3	2	3	2	3	2	1	1	2	2	4	2	3	2	615	615	1	27
	1.63978	-0.685291	Rv0194_Rv0194	Rv0194_Rv0194	12	12	12	Rv0194_Rv0194	1	7	4	5	7	6	7	5	4	7	5	6	5	7	4	5	7	6	7	5	4	7	5	6	5	7	4	5	7	6	7	5	4	7	5	6	5	1194	1194	1	90
	0.915229	0.419938	Rv0196_Rv0196	Rv0196_Rv0196	10	10	10	Rv0196_Rv0196	1	10	5	7	4	8	5	6	7	6	6	5	3	10	5	7	4	8	5	6	7	6	6	5	3	10	5	7	4	8	5	6	7	6	6	5	3	194	194	1	87
	0.965645	0.16688	Rv0197_Rv0197	Rv0197_Rv0197	12	12	12	Rv0197_Rv0197	1	9	7	6	6	9	4	9	7	5	9	7	7	9	7	6	6	9	4	9	7	5	9	7	7	9	7	6	6	9	4	9	7	5	9	7	7	762	762	1	96
	0.957037	0.128187	Rv0198c_zmp1	Rv0198c_zmp1	25	25	25	Rv0198c_zmp1	1	20	20	23	19	21	20	20	21	20	21	20	20	20	20	23	19	21	20	20	21	20	21	20	20	20	20	23	19	21	20	20	21	20	21	20	20	663	663	1	409
	0.291283	0.0557823	Rv0199_Rv0199	Rv0199_Rv0199	9	9	9	Rv0199_Rv0199	1	8	8	6	6	8	8	7	7	6	7	7	9	8	8	6	6	8	8	7	7	6	7	7	9	8	8	6	6	8	8	7	7	6	7	7	9	219	219	1	146
	0.614146	-0.131203	Rv0200_Rv0200	Rv0200_Rv0200	9	9	9	Rv0200_Rv0200	1	8	9	9	8	9	9	9	8	8	9	8	8	8	9	9	8	9	9	9	8	8	9	8	8	8	9	9	8	9	9	9	8	8	9	8	8	229	229	1	179
	1.66505	0.205408	Rv0201c_Rv0201c	Rv0201c_Rv0201c	5	5	5	Rv0201c_Rv0201c	1	4	5	5	5	4	5	5	5	5	5	5	5	4	5	5	5	4	5	5	5	5	5	5	5	4	5	5	5	4	5	5	5	5	5	5	5	167	167	1	65
	0.470396	-0.0689004	Rv0202c_mmpL11	Rv0202c_mmpL11	24	24	24	Rv0202c_mmpL11	1	23	23	24	20	23	21	23	21	23	21	23	21	23	23	24	20	23	21	23	21	23	21	23	21	23	23	24	20	23	21	23	21	23	21	23	21	966	966	1	398
	0.710042	0.383998	Rv0203_Rv0203	Rv0203_Rv0203	4	4	4	Rv0203_Rv0203	1	4	2	4	2	2	2	3	4	4	3	3	3	4	2	4	2	2	2	3	4	4	3	3	3	4	2	4	2	2	2	3	4	4	3	3	3	136	136	1	42
	0.024678	-0.0137482	Rv0204c_Rv0204c	Rv0204c_Rv0204c	5	5	5	Rv0204c_Rv0204c	1	4	4	4	3	3	4	4	4	4	3	4	4	4	4	4	3	3	4	4	4	4	3	4	4	4	4	4	3	3	4	4	4	4	3	4	4	412	412	1	71
	0.270763	-0.101315	Rv0205_Rv0205	Rv0205_Rv0205	4	4	4	Rv0205_Rv0205	1	2	3	3	3	3	3	3	3	3	3	3	4	2	3	3	3	3	3	3	3	3	3	3	4	2	3	3	3	3	3	3	3	3	3	3	4	367	367	1	47
	0.574061	0.0669187	Rv0206c_mmpL3	Rv0206c_mmpL3	46	46	46	Rv0206c_mmpL3	1	42	44	44	38	42	41	41	40	41	45	43	42	42	44	44	38	42	41	41	40	41	45	43	42	42	44	44	38	42	41	41	40	41	45	43	42	944	944	1	1039
	0.0254414	-0.0116622	Rv0207c_Rv0207c	Rv0207c_Rv0207c	8	8	8	Rv0207c_Rv0207c	1	7	8	8	7	7	7	8	6	7	8	7	7	7	8	8	7	7	7	8	6	7	8	7	7	7	8	8	7	7	7	8	6	7	8	7	7	242	242	1	207
	0.402145	0.170143	Rv0208c_Rv0208c	Rv0208c_Rv0208c	8	8	8	Rv0208c_Rv0208c	1	7	6	6	4	7	6	7	8	7	6	7	7	7	6	6	4	7	6	7	8	7	6	7	7	7	6	6	4	7	6	7	8	7	6	7	7	263	263	1	136
	0.153774	-0.310901	Rv0209_Rv0209	Rv0209_Rv0209	4	4	4	Rv0209_Rv0209	1	3	1	2	3	2	3	1	2	3	2	1	2	3	1	2	3	2	3	1	2	3	2	1	2	3	1	2	3	2	3	1	2	3	2	1	2	361	361	1	27
	0.595709	0.116206	Rv0211_pckA	Rv0211_pckA	32	32	32	Rv0211_pckA	1	29	31	29	27	29	27	29	27	32	30	30	30	29	31	29	27	29	27	29	27	32	30	30	30	29	31	29	27	29	27	29	27	32	30	30	30	606	606	1	861
	0.555077	0.263606	Rv0212c_nadR	Rv0212c_nadR	8	8	8	Rv0212c_nadR	1	6	5	5	4	3	4	5	5	6	6	5	5	6	5	5	4	3	4	5	5	6	6	5	5	6	5	5	4	3	4	5	5	6	6	5	5	323	323	1	79
	0.242924	-0.11533	Rv0213c_Rv0213c	Rv0213c_Rv0213c	6	6	6	Rv0213c_Rv0213c	1	4	2	4	3	3	2	2	3	3	3	2	4	4	2	4	3	3	2	2	3	3	3	2	4	4	2	4	3	3	2	2	3	3	3	2	4	437	437	1	42
	0.389328	-0.146662	Rv0214_fadD4	Rv0214_fadD4	14	14	14	Rv0214_fadD4	1	13	9	13	10	11	11	13	11	10	9	11	10	13	9	13	10	11	11	13	11	10	9	11	10	13	9	13	10	11	11	13	11	10	9	11	10	537	537	1	181
	0.0204465	0.0100911	Rv0215c_fadE3	Rv0215c_fadE3	10	10	10	Rv0215c_fadE3	1	5	7	6	4	8	6	6	9	5	6	6	7	5	7	6	4	8	6	6	9	5	6	6	7	5	7	6	4	8	6	6	9	5	6	6	7	357	357	1	90
	0.229504	-0.0475585	Rv0216_Rv0216	Rv0216_Rv0216	11	11	11	Rv0216_Rv0216	1	9	9	10	7	10	9	9	9	7	8	9	9	9	9	10	7	10	9	9	9	7	8	9	9	9	9	10	7	10	9	9	9	7	8	9	9	337	337	1	132
	0.287617	-0.0924085	Rv0217c_lipW	Rv0217c_lipW	8	8	8	Rv0217c_lipW	1	8	8	6	7	6	5	6	6	6	7	7	7	8	8	6	7	6	5	6	6	6	7	7	7	8	8	6	7	6	5	6	6	6	7	7	7	302	302	1	92
	0.93296	-0.305024	Rv0220_lipC	Rv0220_lipC	17	17	17	Rv0220_lipC	1	13	11	14	12	14	13	14	14	13	12	12	12	13	11	14	12	14	13	14	14	13	12	12	12	13	11	14	12	14	13	14	14	13	12	12	12	403	403	1	176
	0.620267	-0.12174	Rv0221_Rv0221	Rv0221_Rv0221	17	17	17	Rv0221_Rv0221	1	14	14	11	12	14	14	14	14	13	13	13	14	14	14	11	12	14	14	14	14	13	13	13	14	14	14	11	12	14	14	14	14	13	13	13	14	469	469	1	207
	1.54639	-0.227975	Rv0222_echA1	Rv0222_echA1	11	11	11	Rv0222_echA1	1	11	10	10	8	10	9	10	10	10	9	10	11	11	10	10	8	10	9	10	10	10	9	10	11	11	10	10	8	10	9	10	10	10	9	10	11	262	262	1	176
	1.75506	-0.266289	Rv0223c_Rv0223c	Rv0223c_Rv0223c	19	19	19	Rv0223c_Rv0223c	1	16	16	17	17	17	15	17	16	16	17	17	16	16	16	17	17	17	15	17	16	16	17	17	16	16	16	17	17	17	15	17	16	16	17	17	16	487	487	1	291
	0.261997	0.134444	Rv0224c_Rv0224c	Rv0224c_Rv0224c	2	2	2	Rv0224c_Rv0224c	1	2	2	2	2	2	2	1	2	2	2	2	2	2	2	2	2	2	2	1	2	2	2	2	2	2	2	2	2	2	2	1	2	2	2	2	2	254	254	1	23
	0.136603	0.0528609	Rv0225_Rv0225	Rv0225_Rv0225	12	12	12	Rv0225_Rv0225	1	6	6	5	4	5	4	9	7	7	7	7	5	6	6	5	4	5	4	9	7	7	7	7	5	6	6	5	4	5	4	9	7	7	7	7	5	384	384	1	81
	0.2722	0.0838916	Rv0226c_Rv0226c	Rv0226c_Rv0226c	10	10	10	Rv0226c_Rv0226c	1	8	8	7	6	7	5	7	7	8	6	7	6	8	8	7	6	7	5	7	7	8	6	7	6	8	8	7	6	7	5	7	7	8	6	7	6	576	576	1	83
	0.0105569	-0.00227102	Rv0227c_Rv0227c	Rv0227c_Rv0227c	27	27	27	Rv0227c_Rv0227c	1	27	26	27	26	26	26	26	26	26	26	26	26	27	26	27	26	26	26	26	26	26	26	26	26	27	26	27	26	26	26	26	26	26	26	26	26	421	421	1	770
	0.116138	-0.063022	Rv0228_Rv0228	Rv0228_Rv0228	5	5	5	Rv0228_Rv0228	1	2	1	2	3	3	3	1	2	3	2	2	1	2	1	2	3	3	3	1	2	3	2	2	1	2	1	2	3	3	3	1	2	3	2	2	1	407	407	1	25
	0.0525449	-0.0271562	Rv0229c_Rv0229c	Rv0229c_Rv0229c	8	8	8	Rv0229c_Rv0229c	1	5	5	6	6	6	5	6	6	6	6	6	7	5	5	6	6	6	5	6	6	6	6	6	7	5	5	6	6	6	5	6	6	6	6	6	7	226	226	1	83
	0.0183768	-0.00864601	Rv0230c_php	Rv0230c_php	10	10	10	Rv0230c_php	1	9	9	9	7	8	8	7	8	9	10	8	9	9	9	9	7	8	8	7	8	9	10	8	9	9	9	9	7	8	8	7	8	9	10	8	9	326	326	1	174
	1.40584	-0.241751	Rv0231_fadE4	Rv0231_fadE4	32	32	32	Rv0231_fadE4	1	28	27	26	27	29	28	27	29	26	28	29	28	28	27	26	27	29	28	27	29	26	28	29	28	28	27	26	27	29	28	27	29	26	28	29	28	568	568	1	665
	0.263713	-0.0545603	Rv0232_Rv0232	Rv0232_Rv0232	6	6	6	Rv0232_Rv0232	1	2	4	2	3	4	3	4	3	3	3	3	2	2	4	2	3	4	3	4	3	3	3	3	2	2	4	2	3	4	3	4	3	3	3	3	2	229	229	1	55
	1.10761	-0.345596	Rv0233_nrdB	Rv0233_nrdB	20	20	20	Rv0233_nrdB	1	17	16	17	15	18	16	16	14	15	16	17	17	17	16	17	15	18	16	16	14	15	16	17	17	17	16	17	15	18	16	16	14	15	16	17	17	314	314	1	284
	0.426331	-0.0581563	Rv0234c_gabD1	Rv0234c_gabD1	15	15	15	Rv0234c_gabD1	1	15	13	15	12	14	14	14	15	14	13	12	14	15	13	15	12	14	14	14	15	14	13	12	14	15	13	15	12	14	14	14	15	14	13	12	14	511	511	1	442
	0.408746	0.166715	Rv0235c_Rv0235c	Rv0235c_Rv0235c	6	6	6	Rv0235c_Rv0235c	1	4	5	4	5	3	3	4	3	5	4	2	3	4	5	4	5	3	3	4	3	5	4	2	3	4	5	4	5	3	3	4	3	5	4	2	3	482	482	1	45
	2.06746	0.196351	Rv0236c_aftD	Rv0236c_aftD	29	29	29	Rv0236c_aftD	1	26	24	27	20	25	25	24	22	26	23	26	28	26	24	27	20	25	25	24	22	26	23	26	28	26	24	27	20	25	25	24	22	26	23	26	28	1400	1400	1	350
	0.0491516	0.0201848	Rv0237_lpqI	Rv0237_lpqI	17	17	17	Rv0237_lpqI	1	17	15	16	13	16	16	17	17	17	15	17	16	17	15	16	13	16	16	17	17	17	15	17	16	17	15	16	13	16	16	17	17	17	15	17	16	388	388	1	319
	0.0812629	0.025631	Rv0239_vapB24	Rv0239_vapB24	4	4	4	Rv0239_vapB24	1	3	3	3	3	2	2	2	1	1	0	3	2	3	3	3	3	2	2	2	1	1	0	3	2	3	3	3	3	2	2	2	1	1	0	3	2	77	77	1	27
	0.229504	0.0961355	Rv0240_vapC24	Rv0240_vapC24	5	5	5	Rv0240_vapC24	1	5	4	4	5	4	2	2	3	3	4	4	4	5	4	4	5	4	2	2	3	3	4	4	4	5	4	4	5	4	2	2	3	3	4	4	4	145	145	1	49
	1.54806	-0.30722	Rv0241c_htdX	Rv0241c_htdX	9	9	9	Rv0241c_htdX	1	8	8	7	7	8	7	7	7	7	9	6	7	8	8	7	7	8	7	7	7	7	9	6	7	8	8	7	7	8	7	7	7	7	9	6	7	280	280	1	179
	1.51347	-0.1404	Rv0242c_fabG4	Rv0242c_fabG4	35	35	35	Rv0242c_fabG4	1	32	35	33	31	34	32	34	33	35	33	34	32	32	35	33	31	34	32	34	33	35	33	34	32	32	35	33	31	34	32	34	33	35	33	34	32	454	454	1	1149
	1.60713	-0.17165	Rv0243_fadA2	Rv0243_fadA2	24	24	24	Rv0243_fadA2	1	21	23	22	21	22	22	23	24	22	23	23	23	21	23	22	21	22	22	23	24	22	23	23	23	21	23	22	21	22	22	23	24	22	23	23	23	440	440	1	1263
	2.65863	0.422355	Rv0244c_fadE5	Rv0244c_fadE5	33	33	31	Rv0244c_fadE5	1	32	33	33	31	31	30	30	30	30	31	31	31	32	33	33	31	31	30	30	30	30	31	31	31	30	31	31	29	29	28	28	28	28	29	29	29	611	611	1	839
	0.155076	0.0584736	Rv0245_Rv0245	Rv0245_Rv0245	4	4	4	Rv0245_Rv0245	1	4	3	4	3	3	3	3	4	4	4	4	4	4	3	4	3	3	3	3	4	4	4	4	4	4	3	4	3	3	3	3	4	4	4	4	4	162	162	1	74
	0.109244	0.0340233	Rv0247c_Rv0247c	Rv0247c_Rv0247c	19	19	19	Rv0247c_Rv0247c	1	17	19	18	18	18	17	19	18	19	19	18	19	17	19	18	18	18	17	19	18	19	19	18	19	17	19	18	18	18	17	19	18	19	19	18	19	248	248	1	607
	0.49031	0.0772756	Rv0248c_Rv0248c	Rv0248c_Rv0248c	35	35	35	Rv0248c_Rv0248c	1	35	34	35	31	34	31	34	35	33	34	34	35	35	34	35	31	34	31	34	35	33	34	34	35	35	34	35	31	34	31	34	35	33	34	34	35	646	646	1	894
	0.382151	0.105925	Rv0249c_Rv0249c	Rv0249c_Rv0249c	7	7	7	Rv0249c_Rv0249c	1	6	6	6	3	6	5	6	6	5	7	6	6	6	6	6	3	6	5	6	6	5	7	6	6	6	6	6	3	6	5	6	6	5	7	6	6	273	273	1	127
	1.4757	-0.140638	Rv0250c_Rv0250c	Rv0250c_Rv0250c	10	10	10	Rv0250c_Rv0250c	1	9	9	9	9	9	9	9	9	8	9	10	10	9	9	9	9	9	9	9	9	8	9	10	10	9	9	9	9	9	9	9	9	8	9	10	10	97	97	1	288
	0.499874	0.70874	Rv0251c_hsp	Rv0251c_hsp	9	9	9	Rv0251c_hsp	1	8	7	8	6	8	7	6	6	6	5	5	6	8	7	8	6	8	7	6	6	6	5	5	6	8	7	8	6	8	7	6	6	6	5	5	6	159	159	1	110
	0.381537	0.392964	Rv0254c_cobU	Rv0254c_cobU	4	4	4	Rv0254c_cobU	1	2	3	3	1	4	2	1	2	2	1	3	3	2	3	3	1	4	2	1	2	2	1	3	3	2	3	3	1	4	2	1	2	2	1	3	3	174	174	1	27
	0.608876	-0.0924282	Rv0255c_cobQ1	Rv0255c_cobQ1	20	20	20	Rv0255c_cobQ1	1	14	14	16	12	13	14	13	14	14	15	14	15	14	14	16	12	13	14	13	14	14	15	14	15	14	14	16	12	13	14	13	14	14	15	14	15	494	494	1	190
	0.446527	0.362451	Rv0256c_PPE2	Rv0256c_PPE2	4	4	4	Rv0256c_PPE2	1	1	2	2	2	2	1	2	1	1	1	1	2	1	2	2	2	2	1	2	1	1	1	1	2	1	2	2	2	2	1	2	1	1	1	1	2	556	556	1	25
	1.40678	-0.655962	Rv0258c_Rv0258c	Rv0258c_Rv0258c	6	6	6	Rv0258c_Rv0258c	1	4	4	4	5	4	5	4	3	4	3	4	3	4	4	4	5	4	5	4	3	4	3	4	3	4	4	4	5	4	5	4	3	4	3	4	3	151	151	1	58
	0.151624	-0.0903174	Rv0262c_aac	Rv0262c_aac	3	3	3	Rv0262c_aac	1	3	2	2	2	2	2	1	2	1	2	2	1	3	2	2	2	2	2	1	2	1	2	2	1	3	2	2	2	2	2	1	2	1	2	2	1	181	181	1	35
	1.59047	-0.268313	Rv0263c_Rv0263c	Rv0263c_Rv0263c	14	14	14	Rv0263c_Rv0263c	1	12	13	10	9	10	10	11	11	12	12	11	11	12	13	10	9	10	10	11	11	12	12	11	11	12	13	10	9	10	10	11	11	12	12	11	11	300	300	1	143
	0.3943	-0.131034	Rv0264c_Rv0264c	Rv0264c_Rv0264c	5	5	5	Rv0264c_Rv0264c	1	4	4	4	4	4	3	3	4	3	4	5	4	4	4	4	4	4	3	3	4	3	4	5	4	4	4	4	4	4	3	3	4	3	4	5	4	210	210	1	108
	0.364653	0.117152	Rv0265c_Rv0265c	Rv0265c_Rv0265c	10	10	10	Rv0265c_Rv0265c	1	9	9	9	6	8	10	8	8	8	7	9	8	9	9	9	6	8	10	8	8	8	7	9	8	9	9	9	6	8	10	8	8	8	7	9	8	330	330	1	114
	0.474711	0.0754986	Rv0266c_oplA	Rv0266c_oplA	48	48	48	Rv0266c_oplA	1	40	37	42	35	43	35	35	36	40	34	38	37	40	37	42	35	43	35	35	36	40	34	38	37	40	37	42	35	43	35	35	36	40	34	38	37	1209	1209	1	503
	0.953468	-0.116918	Rv0269c_Rv0269c	Rv0269c_Rv0269c	16	16	16	Rv0269c_Rv0269c	1	14	10	11	8	14	11	10	12	12	12	13	13	14	10	11	8	14	11	10	12	12	12	13	13	14	10	11	8	14	11	10	12	12	12	13	13	397	397	1	153
	0.553095	-0.126361	Rv0270_fadD2	Rv0270_fadD2	38	38	38	Rv0270_fadD2	1	35	34	37	34	34	34	34	35	38	34	35	35	35	34	37	34	34	34	34	35	38	34	35	35	35	34	37	34	34	34	34	35	38	34	35	35	560	560	1	977
	0.705888	-0.143709	Rv0271c_fadE6	Rv0271c_fadE6	35	35	35	Rv0271c_fadE6	1	30	28	29	24	30	30	31	30	32	29	31	31	30	28	29	24	30	30	31	30	32	29	31	31	30	28	29	24	30	30	31	30	32	29	31	31	731	731	1	623
	1.1797	-0.33808	Rv0272c_Rv0272c	Rv0272c_Rv0272c	17	17	17	Rv0272c_Rv0272c	1	13	12	15	12	15	14	14	14	13	14	12	15	13	12	15	12	15	14	14	14	13	14	12	15	13	12	15	12	15	14	14	14	13	14	12	15	377	377	1	258
	0.523072	-0.306639	Rv0273c_Rv0273c	Rv0273c_Rv0273c	5	5	5	Rv0273c_Rv0273c	1	3	2	2	4	3	4	3	4	4	3	4	3	3	2	2	4	3	4	3	4	4	3	4	3	3	2	2	4	3	4	3	4	4	3	4	3	206	206	1	39
	0.77085	-0.186061	Rv0274_Rv0274	Rv0274_Rv0274	4	4	4	Rv0274_Rv0274	1	4	4	4	4	4	4	4	4	4	4	4	4	4	4	4	4	4	4	4	4	4	4	4	4	4	4	4	4	4	4	4	4	4	4	4	4	193	193	1	74
	0.758324	-0.217947	Rv0275c_Rv0275c	Rv0275c_Rv0275c	7	7	7	Rv0275c_Rv0275c	1	4	4	4	3	6	3	5	5	6	5	3	5	4	4	4	3	6	3	5	5	6	5	3	5	4	4	4	3	6	3	5	5	6	5	3	5	241	241	1	76
	1.21394	-0.467631	Rv0276_Rv0276	Rv0276_Rv0276	7	7	7	Rv0276_Rv0276	1	4	5	4	5	6	5	6	4	5	4	5	5	4	5	4	5	6	5	6	4	5	4	5	5	4	5	4	5	6	5	6	4	5	4	5	5	306	306	1	74
	1.33984	1.33798	Rv0280_PPE3	Rv0280_PPE3	2	2	2	Rv0280_PPE3	1	2	2	2	2	2	2	2	2	2	2	2	1	2	2	2	2	2	2	2	2	2	2	2	1	2	2	2	2	2	2	2	2	2	2	2	1	536	536	1	23
	1.34148	0.277107	Rv0281_Rv0281	Rv0281_Rv0281	21	21	20	Rv0281_Rv0281	1	20	19	20	17	16	18	18	21	19	18	20	18	20	19	20	17	16	18	18	21	19	18	20	18	19	18	19	16	15	17	17	20	18	17	19	17	302	302	1	446
[truncated: 2,760 more rows]
[truncated: 102 more columns]

## Sheet: Compl_vs_DeltaespL
Significant	-LOG(P-value)	Difference	Protein IDs	Majority protein IDs	Peptide counts (all)	Peptide counts (razor+unique)	Peptide counts (unique)	Fasta headers	Number of proteins	Peptides Comp_L_01	Peptides Comp_L_02	Peptides Comp_L_03	Peptides Comp_whi_01	Peptides Comp_whi_02	Peptides Comp_whi_03	Peptides Delta_L_01	Peptides Delta_L_02	Peptides Delta_L_03	Peptides WT_01	Peptides WT_02	Peptides WT_03	Razor + unique peptides Comp_L_01	Razor + unique peptides Comp_L_02	Razor + unique peptides Comp_L_03	Razor + unique peptides Comp_whi_01	Razor + unique peptides Comp_whi_02	Razor + unique peptides Comp_whi_03	Razor + unique peptides Delta_L_01	Razor + unique peptides Delta_L_02	Razor + unique peptides Delta_L_03	Razor + unique peptides WT_01	Razor + unique peptides WT_02	Razor + unique peptides WT_03	Unique peptides Comp_L_01	Unique peptides Comp_L_02	Unique peptides Comp_L_03	Unique peptides Comp_whi_01	Unique peptides Comp_whi_02	Unique peptides Comp_whi_03	Unique peptides Delta_L_01	Unique peptides Delta_L_02	Unique peptides Delta_L_03	Unique peptides WT_01	Unique peptides WT_02	Unique peptides WT_03	Sequence length	Sequence lengths	Fraction average	Fraction 1
[truncated: 2,993 more rows]
[truncated: 102 more columns]

[truncated: 3 more sheets: CompWhi_vs_WT, CompWhi_vs_DeltaespL, CompWhi_vs_Compl]
