# Supplementary material for: EspL is essential for virulence and stabilizes EspE, EspF and EspH levels in Mycobacterium tuberculosis
Source: PLoS Pathog. 2018 Dec 20;14(12):e1007491. doi: 10.1371/journal.ppat.1007491 (PMC6319747; doi:10.1371/journal.ppat.1007491)
Supplement: S4 Table — This Table represents an excerpt from S2 Table and lists ESX-1 secreted proteins as well as control proteins. (XLSX) [file ppat.1007491.s004.xlsx]

## Sheet: KEY
			Column label	Description
			Protein.IDs	Rv number and protein name
			WT_mean	WT strain LFQs average quantification
			WT_sd	WT strain standard deviation
			DeltaL_mean	DespL strain LFQs average quantification
			DeltaL_sd	DespL strain standard deviation
			CompL_mean	Complemented mutant LFQs average quantification
			CompL_sd	Complemented mutant standard deviation
			DeltaespL vs WT Difference	Log2 difference DespL vs WT
			DeltaespL vs WT Pvalue	p value DespL vs WT
			DeltaespL vs WT Significant	Significance (+) DespL vs WT
			CompL vs DeltaespL Difference	Log2 difference complemented mutant vs DespL
			CompL vs DeltaespL Pvalue	p value complemented mutant vs DespL
			CompL vs DeltaespL Significant	Significance (+) complemented mutant vs DespL
			CompL vs WT Difference	Log2 difference complemented mutant vs WT
			CompL vs WT Pvalue	p value complemented mutant vs WT
			CompL vs WT Significant	Significance (+) complemented mutant vs WT
			Note about the calculation of mean values and standard deviations:
			Mean values and standard deviations were calculated from the LFQ values reported in Table S2, columns DM-DU.

## Sheet: Sheet1
Protein.IDs	WT_mean	WT_sd	DeltaL_mean	DeltaL_sd	CompL_mean	CompL_sd	DeltaespL vs WT Difference	DeltaespL vs WT Pvalue	DeltaespL vs WT Significant	CompL vs DeltaespL Difference	CompL vs DeltaespL Pvalue	CompL vs DeltaespL Significant	CompL vs WT Difference	CompL vs WT Pvalue	CompL vs WT Significant
Rv0040c_mtc28	30.719	0.485	28.946	0.355	28.613	0.233	-2.052	2.347	+	-0.334	0.611		-2.386	3.065	+
Rv0169_mce1A	25.771	0.579	24.319	0.267	20.334	0.663	-1.786	2.531	+	-3.985	3.191	+	-5.771	2.869	+
Rv0183_Rv0183	22.361	0.389	25.025	0.659	25.119	0.136	2.882	1.995	+	0.094	0.086		2.976	3.829	+
Rv0285_PE5	28.774	0.591	27.312	0.23	25.766	0.696	-1.8	2.667	+	-1.546	1.664		-3.346	2.114	+
Rv0287_esxG	29.906	0.418	27.69	0.147	27.661	0.504	-2.457	3.702	+	-0.029	0.033		-2.487	2.152	+
Rv0455c_Rv0455c	31.679	0.293	29.861	0.105	30.071	0.792	-1.986	3.792	+	0.21	0.172		-1.776	1.241	+
Rv0654_Rv0654	24.33	0.235	26.229	0.269	25.967	0.295	1.95	2.315	+	-0.263	0.497		1.687	2.065	+
Rv0838_lpqR	28.465	0.482	26.696	0.256	26.596	0.242	-2.036	2.592	+	-0.1	0.188		-2.136	2.708	+
Rv1156_Rv1156	20.908	0.724	24.567	0.548	23.612	0.404	3.625	1.898	+	-0.956	1.143		2.669	1.644	+
Rv2347c_esxP	32.547	0.665	31.021	0.233	30.099	0.396	-1.9	2.582	+	-0.922	1.595		-2.823	2.536	+
Rv1879_Rv1879	21.725	0.685	23.802	0.219	22.802	0.867	2.414	2.343	+	-1	0.903		1.414	0.865
Rv1975_Rv1975	25.253	0.186	23.666	0.108	22.976	0.394	-1.694	3.624	+	-0.69	1.366		-2.384	2.407	+
Rv2350c_plcB	21.364	0.611	23.67	0.231	22.398	0.978	2.585	2.371	+	-1.272	1.029		1.313	0.718
Rv2564_glnQ	21.578	0.316	23.748	0.225	24.042	0.102	2.177	2.314	+	0.294	0.964		2.472	2.671	+
Rv3305c_amiA1	21.004	0.956	24.189	0.144	23.685	0.579	3.594	2.283	+	-0.504	0.663		3.091	1.765	+
Rv3310_sapM	30.332	0.706	28.932	0.208	28.987	0.097	-1.799	2.595	+	0.055	0.155		-1.744	3.022	+
Rv3477_PE31	29.562	0.677	26.053	0.566	25.689	0.229	-3.263	1.963	+	-0.364	0.444		-3.627	2.462	+
Rv3568c_hsaC	23.158	2.002	24.587	0.329	22.669	1.964	2.584	2.723	+	-1.918	0.768		0.666	0.167
Rv3614c_espD	27.881	0.116	23.861	0.465	26.508	0.202	-3.952	2.838	+	2.647	3.08	+	-1.306	2.489	+
Rv3615c_espC	29.016	0.305	21.479	1.26	27.155	0.468	-7.622	2.38	+	5.676	2.731	+	-1.946	1.776	+
Rv3616c_espA	32.48	0.276	25.479	0.4	28.556	0.47	-7.16	3.801	+	3.077	3.005	+	-4.083	2.868	+
Rv3676_crp	23.377	0.509	24.773	0.112	24.614	0.21	1.672	2.774	+	-0.159	0.509		1.512	2.3	+
Rv3849_espR	26.615	0.39	28.094	0.074	27.56	0.154	1.68	2.878	+	-0.533	2.248		1.147	2.143	+
Rv3864_espE	27.099	0.289	21.49	1.251	27.938	0.422	-5.568	1.997	+	6.447	2.971	+	0.88	0.991
Rv3865_espF	28.152	0.15	25.088	0.202	27.946	0.122	-3.05	3.301	+	2.858	4.514	+	-0.192	0.564
Rv3866_espG1	23.564	0.738	24.075	0.664	24.654	0.125	0.116	0.074		0.579	0.675		0.695	1.267
Rv3867_espH	29.663	0.19	24.944	0.671	29.296	0.194	-4.619	2.562	+	4.352	3.378	+	-0.268	0.732
Rv3872_PE35	27.793	0.926	27.253	1.043	25.052	0.216	-1.075	0.583		-2.201	1.634		-3.276	3.572	+
Rv3873_PPE68	24.795	2.404	24.867	2.559	25.688	0.815	0.627	0.087		0.822	0.205		1.449	0.329
Rv3874_esxB	35.518	0.368	32.183	0.259	33.507	0.253	-3.226	2.746	+	1.324	2.496		-1.902	2.094	+
Rv3875_esxA	34.499	0.59	30.105	0.2	32.649	0.14	-4.678	3.314	+	2.544	4.258	+	-2.135	2.408	+
Rv3878_espJ	27.725	0.227	26.354	0.18	26.416	0.093	-1.5	2.766		0.062	0.205		-1.438	3.436	+
Rv3880c_espL	26.084	0.144	21.829	1.467	25.73	0.126	-4.173	1.5	+	3.901	1.995	+	-0.272	1.182
Rv3881c_espB	31.819	0.17	31.455	0.115	31.192	0.316	-0.455	1.741		-0.264	0.61		-0.719	1.239
