# Supplementary material for: EspL is essential for virulence and stabilizes EspE, EspF and EspH levels in Mycobacterium tuberculosis
Source: PLoS Pathog. 2018 Dec 20;14(12):e1007491. doi: 10.1371/journal.ppat.1007491 (PMC6319747; doi:10.1371/journal.ppat.1007491)
Supplement: S5 Table — This Table represents an excerpt from S3 Table and lists ESX-1 secreted proteins and components as well as control proteins. (XLSX) [file ppat.1007491.s005.xlsx]

## Sheet: KEY
			Column label	Description
			Protein.IDs	Rv number and protein name
			WT_mean	WT strain LFQs average quantification
			WT_sd	WT strain standard deviation
			DeltaL_mean	DespL strain LFQs average quantification
			DeltaL_sd	DespL strain standard deviation
			CompL_mean	Complemented mutant LFQs average quantification
			CompL_sd	Complemented mutant standard deviation
			CompWhi_mean	DespL expressing whiB6 ectopically LFQs average quatification
			CompWhi_sd	DespL expressing whiB6 ectopically standard deviation
			DeltaespL vs WT Difference	Log2 difference DespL vs WT
			DeltaespL vs WT Pvalue	p value DespL vs WT
			DeltaespL vs WT Significant	Significance (+) DespL vs WT
			CompL vs DeltaespL Difference	Log2 difference complemented mutant vs DespL
			CompL vs DeltaespL Pvalue	p value complemented mutant vs DespL
			CompL vs DeltaespL Significant	Significance (+) complemented mutant vs DespL
			CompL vs WT Difference	Log2 difference complemented mutant vs WT
			CompL vs WT Pvalue	p value complemented mutant vs WT
			CompL vs WT Significant	Significance (+) complemented mutant vs WT
			CompWhi vs WT Difference	Log2 difference DespL expressing whiB6 ectopically vs WT
			CompWhi vs WT Pvalue	p value DespL expressing whiB6 ectopically vs WT
			CompWhi vs WT Significant	Significance (+) DespL expressing whiB6 ectopically vs WT
			CompWhi vs DeltaL Difference	Log2 difference DespL expressing whiB6 ectopically vs DespL
			CompWhi vs DeltaL Pvalue	p value DespL expressing whiB6 ectopically vs DespL
			CompWhi vs DeltaL Significant	Significance (+) DespL expressing whiB6 ectopically vs DespL
			Note about the calculation of mean values and standard deviations:
			Mean values and standard deviations were calculated from the LFQ values reported in Table S3, columns EK-EV.

## Sheet: Sheet1
Protein.IDs	WT_mean	WT_sd	DeltaL_mean	DeltaL_sd	CompL_mean	CompL_sd	CompWhi_mean	CompWhi_sd	DeltaL vs WT Log2 Difference	DeltaL vs WT Pvalue	DeltaL vs WT Significant	CompL vs DeltaL Log2 Difference	CompL vs DeltaL Pvalue	CompL vs DeltaL Significant	CompL vs WT Log2 Difference	CompL vs WT Pvalue	CompL vs WT Significant	CompWhi vs WT Log2 Difference	CompWhi vs WT Pvalue	CompWhi vs WT Significant	CompWhi vs DeltaL Log2 Difference	CompWhi vs DeltaL Pvalue	CompWhi vs DeltaL Significant
Rv3614c_espD	30.6507	0.137832	29.9382	0.0798804	30.0984	0.217517	29.5985	0.284267	-0.712	2.825		0.16	0.527		-0.552	1.687		-1.052	2.349		-0.34	0.932
Rv3615c_espC	29.583	0.0829102	28.8954	0.156697	28.8746	0.111962	29.0292	0.144472	-0.688	2.592		-0.021	0.065		-0.708	3.038		-0.554	2.346		0.134	0.471
Rv3616c_espA	29.8507	0.214268	28.8768	0.12063	29.2113	0.0633212	29.1269	0.0948969	-0.974	2.626		0.335	1.882		-0.639	2.112		-0.724	2.23		0.25	1.321
Rv3862c_whiB6	Undetectable	N/A	Undetectable	N/A	Undetectable	N/A	24.5086	0.319501	N/A	N/A		N/A	N/A		N/A	N/A		WhiB6 overexpressed	WhiB6 overexpressed		WhiB6 overexpressed	WhiB6 overexpressed
Rv3864_espE	28.862	0.125124	27.0139	0.289206	29	0.138617	29.6607	0.10673	-1.848	3.277	+	1.986	3.368	+	0.138	0.569		0.799	2.961		2.647	3.924	+
Rv3865_espF	30.5698	0.0859297	28.0638	0.15722	30.5083	0.111848	29.248	0.0261216	-2.506	4.764	+	2.444	4.593	+	-0.062	0.308		-1.322	4.852	+	1.184	3.677
Rv3867_espH	29.2648	0.0884787	26.5917	0.136912	29.1323	0.152958	27.7441	0.659275	-2.673	5.039	+	2.541	4.553	+	-0.132	0.579		-1.521	1.778		1.152	1.383
Rv3874_esxB	31.0085	0.0975949	32.966	0.224306	32.0067	0.527652	36.1178	0.216524	1.957	3.804	+	-0.959	1.355		0.998	1.492		5.109	5.509	+	3.152	4.204	+
Rv3875_esxA	30.3177	0.103964	32.4485	0.12686	31.7077	0.470246	34.997	0.598693	2.131	4.636	+	-0.741	1.237		1.39	2.125		4.679	3.738	+	2.549	2.708	+
Rv3880c_espL	29.5077	0.291301	Undetectable	N/A	29.5463	0.709516	Undetectable	N/A	N/A	N/A		N/A	N/A		0.039	0.029		N/A	N/A		N/A	N/A
Rv3881c_espB	31.6947	0.0986407	31.5667	0.0975787	31.4669	0.0166626	33.4849	0.078105	-0.128	0.732		-0.1	0.808		-0.228	1.773		1.79	4.793	+	1.918	4.924	+
Rv0341_iniB	25.591	0.787	24.047	0.633	24.397	0.334	24.506	0.449	-1.544	1.244		0.35	0.353		-1.194	1.138		-1.085	0.972		0.459	0.439
Rv0589_mce2A	28.083	0.044	25.943	2.538	25.474	2.271	25.517	2.635	-2.14	0.661		-0.468	0.084		-2.608	0.93		-2.566	0.777		-0.426	0.071
Rv0771_Rv0771	26.211	1.975	24.639	0.43	24.553	0.907	26.325	1.953	-1.572	0.603		-0.086	0.051		-1.659	0.59		0.114	0.024		1.686	0.662
Rv1932_tpx	33.177	0.154	32.352	0.042	33.247	0.072	33.201	0.164	-0.825	3.065	+	0.895	4.309	+	0.07	0.287		0.024	0.063		0.849	3.016	+
Rv2029c_pfkB	25.236	1.986	22.21	1.741	24.014	0.581	23.858	0.383	-3.026	0.928		1.804	0.786		-1.222	0.439		-1.378	0.518		1.649	0.734
Rv2244_acpM	35.43	0.219	32.621	0.455	34.865	0.683	35.556	0.147	-2.81	3.187	+	2.245	2.043	+	-0.565	0.613		0.126	0.342		2.936	3.352	+
Rv2318_uspC	22.553	0.195	24.261	0.501	23.95	0.41	23.604	0.074	1.708	2.273	+	-0.311	0.344		1.397	2.223		1.051	3.02	+	-0.657	1.055
Rv2330c_lppP	24.693	0.131	23.928	0.039	24.544	0.24	24.118	0.498	-0.765	3.196	+	0.615	1.925	+	-0.149	0.4		-0.575	0.903		0.189	0.262
Rv2543_lppA	24.185	0.997	22.443	0.866	23.93	0.252	23.604	0.795	-1.742	1.074		1.487	1.337	+	-0.254	0.161		-0.58	0.323		1.162	0.79
Rv3174_Rv3174	23.58	0.225	24.838	0.171	23.703	0.51	23.637	0.392	1.258	2.819	+	-1.135	1.665	+	0.123	0.141		0.057	0.077		-1.201	2.083	+
Rv3716c_Rv3716c	32.962	0.145	32.139	0.011	33.031	0.028	32.746	0.07	-0.823	3.22	+	0.893	6.045	+	0.07	0.338		-0.216	1.093		0.608	3.927	+
Rv3866_espG1	28.277	0.126	28.399	0.042	28.493	0.036	30.686	0.048	0.122	0.73		0.093	1.369		0.215	1.332		2.409	5.187	+	2.286	6.404	+
Rv3868_eccA1	30.894	0.064	30.821	0.088	30.892	0.11	31.751	0.052	-0.074	0.516		0.071	0.367		-0.002	0.011		0.856	4.246	+	0.93	4.026	+
Rv3869_eccB1	30.324	0.063	30.346	0.027	30.463	0.036	30.533	0.106	0.022	0.214		0.117	1.969		0.139	1.536		0.209	1.374		0.188	1.385
Rv3870_eccCa1	30.565	0.069	30.512	0.063	30.748	0.043	30.791	0.071	-0.054	0.426		0.237	2.227		0.183	1.755		0.226	1.778		0.28	2.153
Rv3871_eccCb1	30.828	0.038	30.9	0.081	30.918	0.142	31.216	0.105	0.072	0.633		0.018	0.065		0.09	0.457		0.389	2.421		0.316	1.845
Rv3872_PE35	25.66	0.124	25.596	0.212	26.135	0.255	28.873	0.494	-0.064	0.17		0.539	1.318		0.475	1.358		3.213	3.401	+	3.277	3.343	+
Rv3873_PPE68	26.743	0.059	26.725	0.25	26.925	0.122	30.231	0.212	-0.018	0.042		0.2	0.552		0.182	1.093		3.488	4.977	+	3.507	4.301	+
Rv3876_espI	30.873	0.056	30.799	0.009	30.974	0.046	31.129	0.096	-0.073	1.061		0.175	2.541		0.102	1.151		0.257	1.794		0.33	2.389
Rv3877_eccD1	27.275	0.144	27.349	0.012	27.4	0.121	27.266	0.124	0.074	0.371		0.051	0.293		0.125	0.502		-0.009	0.028		-0.083	0.507
Rv3878_espJ	27.907	0.124	28.166	0.236	28.275	0.388	30.482	0.374	0.259	0.775		0.11	0.157		0.369	0.717		2.576	3.458	+	2.317	3.086	+
Rv3879c_espK	30.265	0.048	30.671	0.107	30.712	0.016	32.605	0.171	0.406	2.412		0.041	0.264		0.447	3.975		2.339	4.665	+	1.934	4.117	+
Rv3882c_eccE1	29.828	0.056	29.808	0.017	29.964	0.086	29.835	0.112	-0.02	0.238		0.156	1.433		0.136	1.078		0.007	0.031		0.027	0.155
